# Supplementary material for: Combined Transcriptome and Proteome Analysis to Elucidate Salt Tolerance Strategies of the Halophyte Panicum antidotale Retz
Source: Front Plant Sci. 2021 Nov 2;12:760589. doi: 10.3389/fpls.2021.760589 (PMC8598733; doi:10.3389/fpls.2021.760589)
Supplement: Supplementary Table 1 — Annotation of unigenes expresses under salinity stress (NT database). [file Data_Sheet_1.ZIP]

Archive with 7 entries (7 files):
- Suppl/Supplimentory Figures.docx
- Suppl/Table S1.Panicum_antidotale.Unigenes.fa.NT.anno.xlsx
- Suppl/Table S2.Panicum_antidotale.Unigenes.fa.NR.anno.xlsx
- Suppl/Table S3 and S4.xlsx
- Suppl/Table S5. CC for GO.xlsx
- Suppl/Table S6. BP for GO.xlsx
- Suppl/Table S7. MF for GO.xlsx
