# Supplementary material for: Combined Transcriptome and Proteome Analysis to Elucidate Salt Tolerance Strategies of the Halophyte Panicum antidotale Retz
Source: Front Plant Sci. 2021 Nov 2;12:760589. doi: 10.3389/fpls.2021.760589 (PMC8598733; doi:10.3389/fpls.2021.760589)
Supplement: Supplementary Table 1 — Annotation of unigenes expresses under salinity stress (NT database). [file Data_Sheet_1.ZIP › Suppl/Table S1.Panicum_antidotale.Unigenes.fa.NT.anno.xlsx]

## Sheet: Table S1.Panicum_antidotale.Uni
#GeneID	NT_ID	E_value	Identity	Score	Annotation
TRINITY_DN24244_c2_g3	XM_002437608.1	8e-30	78/79(98.73)	139	Sorghum bicolor hypothetical protein, mRNA
TRINITY_DN24244_c2_g4	XM_012848445.1	2e-167	506/587(86.20)	597	PREDICTED: Setaria italica zinc finger protein ZAT11-like (LOC101761341), mRNA
TRINITY_DN24244_c2_g5	XM_004974999.2	0	1163/1274(91.29)	1690	PREDICTED: Setaria italica zinc finger protein ZAT5-like (LOC101773720), mRNA
TRINITY_DN24246_c0_g1	XM_004959346.2	0	1626/1724(94.32)	2621	PREDICTED: Setaria italica uncharacterized LOC101770635 (LOC101770635), mRNA
TRINITY_DN24246_c0_g2	XM_004982833.3	0	935/1012(92.39)	1415	PREDICTED: Setaria italica desumoylating isopeptidase 1-like (LOC101770411), transcript variant X1, mRNA
TRINITY_DN24246_c0_g3	XM_004982834.3	9e-40	103/108(95.37)	172	PREDICTED: Setaria italica desumoylating isopeptidase 1-like (LOC101770411), transcript variant X3, mRNA
TRINITY_DN24246_c0_g4	HG670306.1	8e-13	52/56(92.86)	82.4	Triticum aestivum chromosome 3B, genomic scaffold, cultivar Chinese Spring
TRINITY_DN24247_c0_g2	XM_004973116.1	2e-15	73/84(86.90)	91.6	PREDICTED: Setaria italica aberrant root formation protein 4 (LOC101755593), mRNA
TRINITY_DN24247_c1_g1	KF184924.1	8e-42	229/294(77.89)	180	Saccharum hybrid cultivar R570 clone BAC 260G18 complete sequence
TRINITY_DN24247_c2_g1	XM_004968753.3	0	666/714(93.28)	1042	PREDICTED: Setaria italica ATP-dependent Clp protease proteolytic subunit 3, chloroplastic (LOC101753532), mRNA
TRINITY_DN24247_c2_g2	KF184903.1	2e-15	66/74(89.19)	91.6	Saccharum hybrid cultivar R570 clone BAC 121P14 complete sequence
TRINITY_DN24247_c3_g1	XM_002436909.1	5e-74	379/481(78.79)	287	Sorghum bicolor hypothetical protein, mRNA
TRINITY_DN24247_c4_g1	AK242143.1	0	897/1034(86.75)	1133	Oryza sativa Japonica Group cDNA, clone: J075150K01, full insert sequence
TRINITY_DN24247_c4_g2	XM_004967470.2	0	569/597(95.31)	946	PREDICTED: Setaria italica phospholipase D zeta 1-like (LOC101783531), mRNA
TRINITY_DN24248_c2_g1	BT066142.1	2e-73	194/214(90.65)	285	Zea mays full-length cDNA clone ZM_BFc0014F21 mRNA, complete cds
TRINITY_DN24248_c2_g3	XM_012844550.2	9e-84	224/247(90.69)	320	PREDICTED: Setaria italica 15-cis-zeta-carotene isomerase, chloroplastic (LOC101783502), mRNA
TRINITY_DN24250_c0_g1	XM_004954933.2	0	2234/2369(94.30)	3592	PREDICTED: Setaria italica pentatricopeptide repeat-containing protein At2g13600-like (LOC101776272), mRNA
TRINITY_DN24251_c0_g1	AC243238.1	2e-07	42/46(91.30)	63.9	Panicum virgatum clone PV_ABa020-K10, complete sequence
TRINITY_DN24251_c1_g1	XM_004976220.1	0	1602/1730(92.60)	2470	PREDICTED: Setaria italica UDP-glycosyltransferase 73D1-like (LOC101769956), mRNA
TRINITY_DN24251_c2_g1	XM_004965927.3	0	1254/1310(95.73)	2104	PREDICTED: Setaria italica crocetin glucosyltransferase, chloroplastic-like (LOC101778937), mRNA
TRINITY_DN24251_c2_g2	XM_004965926.2	0	1159/1225(94.61)	1884	PREDICTED: Setaria italica cyanidin 3-O-rutinoside 5-O-glucosyltransferase-like (LOC101778526), mRNA
TRINITY_DN24251_c3_g1	XM_004964847.1	0	764/823(92.83)	1179	PREDICTED: Setaria italica UDP-glycosyltransferase 73D1-like (LOC101777159), mRNA
TRINITY_DN24251_c3_g2	XM_004969217.2	0	1505/1637(91.94)	2278	PREDICTED: Setaria italica scopoletin glucosyltransferase-like (LOC101775555), mRNA
TRINITY_DN24251_c3_g3	XM_008681293.1	0	647/790(81.90)	645	PREDICTED: Zea mays UDP-glycosyltransferase 89B1-like (LOC103654463), mRNA
TRINITY_DN24252_c0_g1	AB210213.1	2e-24	141/179(78.77)	121	Setaria italica GBSS1 gene, Tourist element TSI-1 in intron 1
TRINITY_DN24252_c1_g1	XM_004969783.2	0	2851/2976(95.80)	4783	PREDICTED: Setaria italica protein STICHEL-like 4 (LOC101761641), mRNA
TRINITY_DN24252_c2_g1	XM_004976679.2	1e-116	429/520(82.50)	429	PREDICTED: Setaria italica putative RNA methyltransferase At5g10620 (LOC101755622), mRNA
TRINITY_DN24252_c3_g1	XM_004976678.2	6e-166	371/395(93.92)	593	PREDICTED: Setaria italica uncharacterized LOC101755210 (LOC101755210), mRNA
TRINITY_DN24253_c0_g1	XM_012848570.1	0	832/870(95.63)	1393	PREDICTED: Setaria italica putative disease resistance RPP13-like protein 2 (LOC101764823), transcript variant X2, mRNA
TRINITY_DN24254_c0_g1	XM_004962029.3	0	1005/1051(95.62)	1676	PREDICTED: Setaria italica probable mediator of RNA polymerase II transcription subunit 26b (LOC101776050), mRNA
TRINITY_DN24255_c0_g1	XM_004955974.2	0	511/528(96.78)	880	PREDICTED: Setaria italica 60S ribosomal protein L8 (LOC101785583), mRNA
TRINITY_DN24255_c0_g2	XM_004962655.1	0	485/506(95.85)	815	PREDICTED: Setaria italica 60S ribosomal protein L8 (LOC101782519), mRNA
TRINITY_DN24256_c0_g1	XM_004970781.2	0	884/930(95.05)	1458	PREDICTED: Setaria italica 2-C-methyl-D-erythritol 4-phosphate cytidylyltransferase, chloroplastic (LOC101776634), mRNA
TRINITY_DN24256_c0_g2	XM_004970781.2	6e-29	79/82(96.34)	135	PREDICTED: Setaria italica 2-C-methyl-D-erythritol 4-phosphate cytidylyltransferase, chloroplastic (LOC101776634), mRNA
TRINITY_DN24257_c1_g1	XM_004955922.1	0	1100/1177(93.46)	1744	PREDICTED: Setaria italica protein TIC 22-like, chloroplastic (LOC101765472), mRNA
TRINITY_DN24257_c1_g2	XM_004981011.2	3e-52	159/179(88.83)	213	PREDICTED: Setaria italica inner membrane protein PPF-1, chloroplastic-like (LOC101760380), mRNA
TRINITY_DN24258_c4_g1	XM_004975610.1	8e-166	351/365(96.16)	593	PREDICTED: Setaria italica NAC transcription factor 29-like (LOC101774132), mRNA
TRINITY_DN24258_c5_g1	AC243260.1	5e-11	82/102(80.39)	78.7	Panicum virgatum clone PV_ABa103-K10, complete sequence
TRINITY_DN24259_c0_g1	XM_014805571.1	0	966/1019(94.80)	1585	PREDICTED: Setaria italica dihydrolipoyllysine-residue acetyltransferase component 5 of pyruvate dehydrogenase complex, chloroplastic (LOC101769555), mRNA
TRINITY_DN24260_c1_g1	XM_004961192.3	0	514/549(93.62)	819	PREDICTED: Setaria italica auxin-responsive protein IAA19-like (LOC101786423), mRNA
TRINITY_DN24260_c1_g2	XM_004961573.2	0	1413/1489(94.90)	2324	PREDICTED: Setaria italica structural maintenance of chromosomes protein 4 (LOC101764025), mRNA
TRINITY_DN24260_c1_g3	XM_004961573.2	0	461/504(91.47)	671	PREDICTED: Setaria italica structural maintenance of chromosomes protein 4 (LOC101764025), mRNA
TRINITY_DN24260_c2_g1	GU080321.1	4e-61	177/199(88.94)	243	Saccharum hybrid cultivar R570 clone BAC 095F04, complete sequence
TRINITY_DN24261_c0_g1	HG670306.1	4e-34	132/156(84.62)	154	Triticum aestivum chromosome 3B, genomic scaffold, cultivar Chinese Spring
TRINITY_DN24261_c0_g2	XM_004962479.3	2e-97	261/291(89.69)	363	PREDICTED: Setaria italica uncharacterized protein At5g48480 (LOC101767426), mRNA
TRINITY_DN24261_c0_g3	XM_014804782.1	2e-08	37/37(100.00)	69.4	PREDICTED: Setaria italica glucan endo-1,3-beta-glucosidase 1-like (LOC106804114), mRNA
TRINITY_DN24262_c0_g1	XM_004957609.3	6e-15	65/73(89.04)	91.6	PREDICTED: Setaria italica protein argonaute 18-like (LOC101784256), mRNA
TRINITY_DN24262_c0_g2	XM_004957609.3	0	2810/3009(93.39)	4429	PREDICTED: Setaria italica protein argonaute 18-like (LOC101784256), mRNA
TRINITY_DN24263_c0_g1	XM_012844837.2	0	1062/1131(93.90)	1688	PREDICTED: Setaria italica peroxisomal membrane protein PEX14-like (LOC101772652), transcript variant X3, mRNA
TRINITY_DN24264_c0_g1	HG670306.1	1e-153	724/933(77.60)	553	Triticum aestivum chromosome 3B, genomic scaffold, cultivar Chinese Spring
TRINITY_DN24265_c1_g1	XM_004956593.1	1e-28	73/73(100.00)	135	PREDICTED: Setaria italica uncharacterized LOC101778717 (LOC101778717), mRNA
TRINITY_DN24265_c2_g1	XM_004962028.3	0	842/875(96.23)	1434	PREDICTED: Setaria italica F-box/FBD/LRR-repeat protein At1g13570-like (LOC101775640), mRNA
TRINITY_DN24266_c0_g1	XM_004975618.2	0	1155/1237(93.37)	1812	PREDICTED: Setaria italica uncharacterized protein C57A10.07 (LOC101776966), mRNA
TRINITY_DN24267_c0_g1	XM_004983947.2	0	1235/1280(96.48)	2115	PREDICTED: Setaria italica vacuolar protein sorting-associated protein 52 A (LOC101785776), transcript variant X1, mRNA
TRINITY_DN24268_c0_g3	KU685413.1	6e-09	52/58(89.66)	71.3	Saccharum spontaneum clone SES32E01, complete sequence
TRINITY_DN24269_c0_g1	XM_004957413.3	0	676/730(92.60)	1018	PREDICTED: Setaria italica E3 ubiquitin ligase BIG BROTHER-related-like (LOC101774136), mRNA
TRINITY_DN24269_c1_g1	XM_004970834.2	0	2047/2213(92.50)	3088	PREDICTED: Setaria italica protein IQ-DOMAIN 14 (LOC101763287), mRNA
TRINITY_DN24269_c1_g2	XM_004956941.2	0	579/623(92.94)	898	PREDICTED: Setaria italica ATP-dependent helicase BRM-like (LOC101753871), transcript variant X2, mRNA
TRINITY_DN2426_c0_g1	XM_014805313.1	1e-135	318/341(93.26)	490	PREDICTED: Setaria italica serine/threonine-protein kinase RUNKEL (LOC101755963), mRNA
TRINITY_DN24270_c2_g1	XM_004972696.2	0	1330/1544(86.14)	1561	PREDICTED: Setaria italica uncharacterized LOC101780578 (LOC101780578), mRNA
TRINITY_DN24270_c2_g2	XM_014805437.1	0	857/906(94.59)	1384	PREDICTED: Setaria italica uncharacterized LOC101769403 (LOC101769403), mRNA
TRINITY_DN24271_c0_g1	XM_004961662.2	0	1655/1823(90.78)	2388	PREDICTED: Setaria italica pentatricopeptide repeat-containing protein At1g11900 (LOC101764293), transcript variant X1, mRNA
TRINITY_DN24272_c0_g1	XM_004957007.3	0	1303/1348(96.66)	2228	PREDICTED: Setaria italica glucose-6-phosphate isomerase 1, chloroplastic (LOC101781146), mRNA
TRINITY_DN24272_c0_g2	XM_004957007.3	7e-15	48/48(100.00)	89.8	PREDICTED: Setaria italica glucose-6-phosphate isomerase 1, chloroplastic (LOC101781146), mRNA
TRINITY_DN24273_c0_g1	XM_004970012.3	0	1262/1325(95.25)	2078	PREDICTED: Setaria italica chorismate mutase 3, chloroplastic-like (LOC101783394), mRNA
TRINITY_DN24273_c1_g1	XM_004978828.2	0	1265/1437(88.03)	1615	PREDICTED: Setaria italica NAC domain-containing protein 71-like (LOC101761703), mRNA
TRINITY_DN24274_c0_g1	KF184733.1	6e-11	48/51(94.12)	78.7	Saccharum hybrid cultivar R570 clone BAC 116M17 complete sequence
TRINITY_DN24274_c1_g1	XM_004967656.3	3e-20	72/78(92.31)	108	PREDICTED: Setaria italica uncharacterized LOC101753006 (LOC101753006), mRNA
TRINITY_DN24274_c1_g2	XR_001162960.1	1e-58	160/174(91.95)	235	PREDICTED: Setaria italica uncharacterized LOC101767715 (LOC101767715), transcript variant X1, ncRNA
TRINITY_DN24274_c1_g3	GQ305938.1	2e-41	177/215(82.33)	178	Pennisetum glaucum x Pennisetum squamulatum clone PsCMD3_2_110 genomic sequence
TRINITY_DN24274_c1_g4	XM_004967656.3	7e-167	329/333(98.80)	593	PREDICTED: Setaria italica uncharacterized LOC101753006 (LOC101753006), mRNA
TRINITY_DN24274_c1_g5	XM_004967656.3	0	722/763(94.63)	1173	PREDICTED: Setaria italica uncharacterized LOC101753006 (LOC101753006), mRNA
TRINITY_DN24275_c0_g1	XM_012846434.1	0	1604/1677(95.65)	2693	PREDICTED: Setaria italica subtilisin-like protease SBT3.5 (LOC101782031), mRNA
TRINITY_DN24275_c0_g3	XM_004970184.1	0	1770/2091(84.65)	2045	PREDICTED: Setaria italica subtilisin-like protease SBT3.5 (LOC101781373), transcript variant X2, mRNA
TRINITY_DN24275_c0_g4	XM_004971021.3	8e-22	71/76(93.42)	113	PREDICTED: Setaria italica dynamin-related protein 3B-like (LOC101765437), mRNA
TRINITY_DN24275_c0_g5	XM_004970182.2	2e-122	289/313(92.33)	446	PREDICTED: Setaria italica subtilisin-like protease SBT3.5 (LOC101780964), mRNA
TRINITY_DN24275_c1_g1	XM_004970182.2	2e-138	340/375(90.67)	499	PREDICTED: Setaria italica subtilisin-like protease SBT3.5 (LOC101780964), mRNA
TRINITY_DN24276_c1_g1	XM_004955962.3	2e-118	257/268(95.90)	435	PREDICTED: Setaria italica polyubiquitin-like (LOC101780863), mRNA
TRINITY_DN24276_c1_g2	XM_012845816.2	4e-165	358/378(94.71)	588	PREDICTED: Setaria italica polyubiquitin (LOC105914336), mRNA
TRINITY_DN24276_c1_g3	AK360597.1	2e-13	51/53(96.23)	86.1	Hordeum vulgare subsp. vulgare mRNA for predicted protein, complete cds, clone: NIASHv1121L12
TRINITY_DN24277_c2_g2	XM_004951315.1	1e-122	278/296(93.92)	448	PREDICTED: Setaria italica probable LRR receptor-like serine/threonine-protein kinase At1g53440 (LOC101768021), transcript variant X2, mRNA
TRINITY_DN24278_c0_g1	XM_004970732.2	0	396/401(98.75)	713	PREDICTED: Setaria italica bidirectional sugar transporter SWEET1a (LOC101756651), mRNA
TRINITY_DN24278_c0_g2	XM_004961968.1	1e-125	272/284(95.77)	459	PREDICTED: Setaria italica bidirectional sugar transporter SWEET1b-like (LOC101786297), mRNA
TRINITY_DN24279_c0_g2	XM_004984192.3	0	917/975(94.05)	1471	PREDICTED: Setaria italica probable polyamine transporter At3g13620 (LOC101777437), mRNA
TRINITY_DN24279_c0_g3	XM_004982602.3	0	1872/1968(95.12)	3079	PREDICTED: Setaria italica chaperone protein dnaJ 13 (LOC101784432), mRNA
TRINITY_DN24280_c0_g1	XM_004976845.1	0	437/472(92.58)	654	PREDICTED: Setaria italica cyclin-P1-1 (LOC101753186), mRNA
TRINITY_DN24281_c0_g1	XM_004982850.2	0	2119/2205(96.10)	3563	PREDICTED: Setaria italica heterogeneous nuclear ribonucleoprotein 1-like (LOC101776600), mRNA
TRINITY_DN24281_c0_g2	XM_004953767.2	0	1682/1737(96.83)	2894	PREDICTED: Setaria italica U-box domain-containing protein 11-like (LOC101765060), mRNA
TRINITY_DN24282_c4_g1	AC231507.1	5e-39	164/198(82.83)	171	Oryza minuta clone OM__Ba0119A12, complete sequence
TRINITY_DN24282_c5_g1	CP012611.1	5e-16	77/90(85.56)	93.5	Oryza sativa Indica Group cultivar RP Bio-226 chromosome 3 sequence
TRINITY_DN24282_c5_g2	CP012613.1	2e-18	88/105(83.81)	100	Oryza sativa Indica Group cultivar RP Bio-226 chromosome 5 sequence
TRINITY_DN24282_c6_g1	XM_004975196.1	0	2054/2164(94.92)	3362	PREDICTED: Setaria italica uncharacterized LOC101775460 (LOC101775460), mRNA
TRINITY_DN24282_c6_g3	XM_004975196.1	2e-39	100/104(96.15)	171	PREDICTED: Setaria italica uncharacterized LOC101775460 (LOC101775460), mRNA
TRINITY_DN24282_c7_g1	AP014959.1	7e-14	123/161(76.40)	86.1	Oryza sativa Japonica Group DNA, chromosome 3, cultivar: Nipponbare, complete sequence
TRINITY_DN24283_c0_g1	XM_004959025.2	0	1004/1105(90.86)	1467	PREDICTED: Setaria italica trans-resveratrol di-O-methyltransferase-like (LOC101762652), mRNA
TRINITY_DN24283_c1_g1	XM_004985010.1	0	1087/1192(91.19)	1576	PREDICTED: Setaria italica type IV inositol polyphosphate 5-phosphatase 9 (LOC101754732), mRNA
TRINITY_DN24283_c3_g1	XM_004976108.3	0	801/848(94.46)	1303	PREDICTED: Setaria italica protein LOW PSII ACCUMULATION 1, chloroplastic (LOC101761687), transcript variant X2, mRNA
TRINITY_DN24283_c4_g1	AC243260.1	2e-12	57/63(90.48)	82.4	Panicum virgatum clone PV_ABa103-K10, complete sequence
TRINITY_DN24283_c4_g2	AC243260.1	1e-11	57/64(89.06)	78.7	Panicum virgatum clone PV_ABa103-K10, complete sequence
TRINITY_DN24283_c4_g3	XM_004961686.2	2e-117	315/350(90.00)	431	PREDICTED: Setaria italica RING-H2 finger protein ATL74 (LOC101773885), mRNA
TRINITY_DN24284_c0_g1	KF184881.1	5e-16	77/90(85.56)	93.5	Saccharum hybrid cultivar R570 clone BAC 172K24 complete sequence
TRINITY_DN24284_c1_g1	XM_012848315.1	0	447/489(91.41)	662	PREDICTED: Setaria italica putative disease resistance RPP13-like protein 3 (LOC101776168), mRNA
TRINITY_DN24285_c0_g1	XM_004985333.1	0	696/839(82.96)	671	PREDICTED: Setaria italica uncharacterized LOC101778794 (LOC101778794), mRNA
TRINITY_DN24285_c0_g2	XM_004967287.1	1e-126	423/498(84.94)	460	PREDICTED: Setaria italica probable transcription factor GLK2 (LOC101780416), mRNA
TRINITY_DN24285_c1_g1	XM_004985440.3	0	866/913(94.85)	1417	PREDICTED: Setaria italica serine/threonine-protein kinase At5g01020-like (LOC101783919), mRNA
TRINITY_DN24285_c1_g2	XM_004952561.2	1e-45	240/297(80.81)	191	PREDICTED: Setaria italica spidroin-2-like (LOC101770457), mRNA
TRINITY_DN24285_c1_g3	XM_004970325.1	0	1300/1398(92.99)	2019	PREDICTED: Setaria italica uncharacterized LOC101767347 (LOC101767347), mRNA
TRINITY_DN24285_c1_g4	XM_004952561.2	0	872/924(94.37)	1413	PREDICTED: Setaria italica spidroin-2-like (LOC101770457), mRNA
TRINITY_DN24285_c1_g5	XM_004952561.2	4e-155	384/423(90.78)	555	PREDICTED: Setaria italica spidroin-2-like (LOC101770457), mRNA
TRINITY_DN24285_c1_g6	XM_004975468.2	0	1712/1831(93.50)	2678	PREDICTED: Setaria italica proline-rich receptor-like protein kinase PERK4 (LOC101783704), mRNA
TRINITY_DN24286_c0_g1	XM_012844680.1	0	902/950(94.95)	1485	PREDICTED: Setaria italica uncharacterized LOC101779845 (LOC101779845), mRNA
TRINITY_DN24287_c0_g1	XM_004966260.3	0	541/581(93.12)	846	PREDICTED: Setaria italica 14 kDa zinc-binding protein (LOC101775673), mRNA
TRINITY_DN24287_c0_g2	XM_004981307.1	5e-24	69/71(97.18)	121	PREDICTED: Setaria italica elongation factor P (LOC101776458), mRNA
TRINITY_DN24287_c0_g3	XM_004966260.3	6e-47	146/164(89.02)	196	PREDICTED: Setaria italica 14 kDa zinc-binding protein (LOC101775673), mRNA
TRINITY_DN24288_c0_g1	XM_012846197.2	0	523/535(97.76)	922	PREDICTED: Setaria italica cytochrome c1-2, heme protein, mitochondrial-like (LOC101761267), mRNA
TRINITY_DN24288_c0_g3	XM_004974129.3	0	1159/1214(95.47)	1921	PREDICTED: Setaria italica cytochrome c1-2, heme protein, mitochondrial (LOC101771541), mRNA
TRINITY_DN24289_c0_g1	XR_214883.2	0	511/529(96.60)	878	PREDICTED: Setaria italica serine/arginine-rich-splicing factor SR34 (LOC101768233), transcript variant X3, misc_RNA
TRINITY_DN24290_c2_g1	XM_014805324.1	2e-158	362/388(93.30)	566	PREDICTED: Setaria italica uncharacterized LOC101758129 (LOC101758129), mRNA
TRINITY_DN24290_c3_g1	XM_012844040.1	0	1194/1275(93.65)	1868	PREDICTED: Setaria italica probable serine/threonine-protein kinase NAK (LOC105913900), mRNA
TRINITY_DN24290_c3_g2	XM_004985055.2	0	743/807(92.07)	1123	PREDICTED: Setaria italica leucine-rich repeat receptor-like serine/threonine-protein kinase BAM2 (LOC101773368), mRNA
TRINITY_DN24290_c4_g1	XM_004976448.3	0	544/556(97.84)	961	PREDICTED: Setaria italica probable serine/threonine-protein kinase NAK (LOC101759808), mRNA
TRINITY_DN24290_c4_g2	XM_004976448.3	0	603/669(90.13)	833	PREDICTED: Setaria italica probable serine/threonine-protein kinase NAK (LOC101759808), mRNA
TRINITY_DN24290_c5_g1	XM_004978598.2	0	1208/1314(91.93)	1788	PREDICTED: Setaria italica translation initiation factor IF-2-like (LOC101772104), transcript variant X2, mRNA
TRINITY_DN24290_c5_g2	XM_004976028.3	0	1421/1516(93.73)	2233	PREDICTED: Setaria italica transcription factor RF2a-like (LOC101766714), mRNA
TRINITY_DN24290_c5_g3	XM_004951260.2	0	880/928(94.83)	1437	PREDICTED: Setaria italica maternal protein pumilio-like (LOC101781111), mRNA
TRINITY_DN24291_c0_g1	KF447872.1	1e-66	252/301(83.72)	261	Cenchrus purpureus cultivar N51 phenylalanine ammonia-lyase (PAL) gene, complete cds
TRINITY_DN24291_c1_g1	XM_004984285.1	0	1219/1354(90.03)	1700	PREDICTED: Setaria italica uncharacterized protein At5g39865-like (LOC101780672), mRNA
TRINITY_DN24291_c1_g3	XM_004958521.1	0	1005/1073(93.66)	1578	PREDICTED: Setaria italica E3 ubiquitin-protein ligase SINAT5-like (LOC101770900), mRNA
TRINITY_DN24292_c0_g1	XM_004971369.1	0	1376/1443(95.36)	2279	PREDICTED: Setaria italica protein FIZZY-RELATED 3 (LOC101766533), mRNA
TRINITY_DN24292_c0_g2	XM_012843078.1	8e-90	199/207(96.14)	339	PREDICTED: Setaria italica protein FIZZY-RELATED 2-like (LOC101775541), transcript variant X2, mRNA
TRINITY_DN24292_c0_g3	XM_012843078.1	0	1334/1410(94.61)	2163	PREDICTED: Setaria italica protein FIZZY-RELATED 2-like (LOC101775541), transcript variant X2, mRNA
TRINITY_DN24293_c0_g1	XM_004961587.3	6e-132	335/369(90.79)	479	PREDICTED: Setaria italica cysteine proteinase inhibitor-like (LOC101769711), mRNA
TRINITY_DN24293_c0_g2	XM_004967667.1	0	901/982(91.75)	1328	PREDICTED: Setaria italica cysteine proteinase inhibitor 12 (LOC101757583), mRNA
TRINITY_DN24294_c0_g1	XM_012849068.2	0	838/870(96.32)	1424	PREDICTED: Setaria italica junctophilin-3 (LOC105915166), partial mRNA
TRINITY_DN24294_c0_g2	XM_008653389.1	1e-13	85/104(81.73)	86.1	PREDICTED: Zea mays uncharacterized LOC100381355 (LOC100381355), transcript variant X2, mRNA
TRINITY_DN24295_c0_g1	XM_004984744.3	0	1023/1071(95.52)	1709	PREDICTED: Setaria italica ecotropic viral integration site 5 protein homolog (LOC101752577), transcript variant X3, mRNA
TRINITY_DN24295_c0_g2	XM_004984744.3	2e-21	64/66(96.97)	111	PREDICTED: Setaria italica ecotropic viral integration site 5 protein homolog (LOC101752577), transcript variant X3, mRNA
TRINITY_DN24296_c0_g1	XM_004970373.2	4e-10	41/42(97.62)	73.1	PREDICTED: Setaria italica cinnamoyl-CoA reductase 1-like (LOC101786360), mRNA
TRINITY_DN24296_c2_g1	XM_004956965.2	0	700/743(94.21)	1125	PREDICTED: Setaria italica calmodulin-like protein 1 (LOC101763862), mRNA
TRINITY_DN24296_c2_g2	XM_004956964.1	0	628/665(94.44)	1016	PREDICTED: Setaria italica protein disulfide-isomerase SCO2 (LOC101763455), mRNA
TRINITY_DN24297_c0_g2	XM_004956681.3	0	745/767(97.13)	1295	PREDICTED: Setaria italica protein EDS1L-like (LOC101782890), mRNA
TRINITY_DN24297_c0_g4	XM_004985311.2	0	1676/1772(94.58)	2719	PREDICTED: Setaria italica polyamine oxidase-like (LOC101770424), transcript variant X1, mRNA
TRINITY_DN24297_c0_g5	KF184893.1	4e-08	74/92(80.43)	67.6	Saccharum hybrid cultivar R570 clone BAC 232H22 complete sequence
TRINITY_DN24297_c0_g7	XM_004956580.1	0	1118/1199(93.24)	1749	PREDICTED: Setaria italica protein SAWADEE HOMEODOMAIN HOMOLOG 2 (LOC101773723), mRNA
TRINITY_DN24298_c0_g1	XM_004975216.1	5e-88	302/355(85.07)	333	PREDICTED: Setaria italica serine carboxypeptidase 1-like (LOC101782888), mRNA
TRINITY_DN24298_c1_g1	XM_004962802.2	4e-06	34/35(97.14)	60.2	PREDICTED: Setaria italica mitochondrial substrate carrier family protein ucpB (LOC101772121), transcript variant X3, mRNA
TRINITY_DN24298_c1_g2	CP012620.1	6e-18	95/115(82.61)	100	Oryza sativa Indica Group cultivar RP Bio-226 chromosome 12 sequence
TRINITY_DN24298_c1_g3	XM_004953035.3	2e-22	65/67(97.01)	113	PREDICTED: Setaria italica putative adenylate cyclase regulatory protein (LOC101752888), transcript variant X2, mRNA
TRINITY_DN24298_c1_g4	AP014962.1	9e-23	163/210(77.62)	117	Oryza sativa Japonica Group DNA, chromosome 6, cultivar: Nipponbare, complete sequence
TRINITY_DN24298_c2_g1	XM_004964725.3	0	2123/2191(96.90)	3666	PREDICTED: Setaria italica villin-4 (LOC101760687), mRNA
TRINITY_DN24299_c0_g1	XM_004960103.2	0	2409/2524(95.44)	3991	PREDICTED: Setaria italica probable serine/threonine-protein kinase abkC (LOC101768222), mRNA
TRINITY_DN24299_c0_g2	XM_004960103.2	2e-33	87/90(96.67)	150	PREDICTED: Setaria italica probable serine/threonine-protein kinase abkC (LOC101768222), mRNA
TRINITY_DN24300_c0_g1	XM_004987203.2	0	392/411(95.38)	654	PREDICTED: Setaria italica kinesin-5-like (LOC101753274), mRNA
TRINITY_DN24300_c1_g1	XM_004987203.2	3e-110	274/299(91.64)	407	PREDICTED: Setaria italica kinesin-5-like (LOC101753274), mRNA
TRINITY_DN24300_c1_g2	XM_004987204.3	5e-159	331/342(96.78)	568	PREDICTED: Setaria italica photosynthetic NDH subunit of lumenal location 3, chloroplastic (LOC101753687), mRNA
TRINITY_DN24300_c1_g3	XM_004987203.2	0	396/420(94.29)	643	PREDICTED: Setaria italica kinesin-5-like (LOC101753274), mRNA
TRINITY_DN24301_c0_g1	XM_004984202.1	0	1238/1354(91.43)	1807	PREDICTED: Setaria italica uncharacterized protein C9orf78 (LOC101781207), mRNA
TRINITY_DN24302_c0_g2	XM_004978966.1	0	877/950(92.32)	1334	PREDICTED: Setaria italica glycerophosphodiester phosphodiesterase GDPD4 (LOC101755777), mRNA
TRINITY_DN24303_c0_g1	XM_004954130.1	0	1981/2031(97.54)	3474	PREDICTED: Setaria italica serine/threonine-protein kinase BLUS1 (LOC101770595), mRNA
TRINITY_DN24305_c0_g1	KF184804.1	8e-37	139/164(84.76)	163	Saccharum hybrid cultivar R570 clone BAC 022I19 complete sequence
TRINITY_DN24305_c0_g2	XM_004957427.2	2e-103	326/379(86.02)	383	PREDICTED: Setaria italica ribonuclease 3-like (LOC101779143), mRNA
TRINITY_DN24305_c0_g3	XM_004957427.2	3e-64	273/333(81.98)	254	PREDICTED: Setaria italica ribonuclease 3-like (LOC101779143), mRNA
TRINITY_DN24305_c0_g4	XM_004957427.2	3e-126	286/305(93.77)	459	PREDICTED: Setaria italica ribonuclease 3-like (LOC101779143), mRNA
TRINITY_DN24305_c1_g1	XM_004956426.2	0	826/880(93.86)	1317	PREDICTED: Setaria italica ycf20-like protein (LOC101780604), mRNA
TRINITY_DN24305_c1_g3	XM_012848343.2	2e-107	243/257(94.55)	398	PREDICTED: Setaria italica transmembrane protein 45A-like (LOC101777130), transcript variant X1, mRNA
TRINITY_DN24306_c0_g1	XM_004965594.2	0	1011/1076(93.96)	1602	PREDICTED: Setaria italica putative clathrin assembly protein At5g57200 (LOC101783365), mRNA
TRINITY_DN24307_c0_g1	XM_012842534.1	2e-158	399/442(90.27)	568	PREDICTED: Setaria italica UPF0496 protein 3 (LOC101761618), transcript variant X4, mRNA
TRINITY_DN24307_c0_g2	XM_004976537.2	0	1859/1950(95.33)	3085	PREDICTED: Setaria italica pentatricopeptide repeat-containing protein At5g13770, chloroplastic (LOC101767130), mRNA
TRINITY_DN24307_c0_g4	XM_004985345.3	0	1229/1375(89.38)	1648	PREDICTED: Setaria italica vegetative cell wall protein gp1-like (LOC101783112), mRNA
TRINITY_DN24307_c0_g5	XM_004985646.1	0	485/506(95.85)	819	PREDICTED: Setaria italica UPF0496 protein 3 (LOC101761618), transcript variant X1, mRNA
TRINITY_DN24308_c1_g1	KF184817.1	3e-147	375/419(89.50)	529	Saccharum hybrid cultivar R570 clone BAC 019G01 complete sequence
TRINITY_DN24308_c1_g2	KU685409.1	2e-45	173/205(84.39)	191	Saccharum officinarum clone LA34B02, complete sequence
TRINITY_DN24308_c1_g3	KU685409.1	2e-133	362/410(88.29)	483	Saccharum officinarum clone LA34B02, complete sequence
TRINITY_DN24308_c1_g4	KF184676.1	1e-79	275/325(84.62)	303	Saccharum hybrid cultivar R570 clone BAC 250M20 complete sequence
TRINITY_DN24309_c0_g1	XM_015779430.1	2e-79	254/298(85.23)	305	PREDICTED: Oryza sativa Japonica Group disease resistance protein RGA2 (LOC9266802), mRNA
TRINITY_DN24309_c0_g2	XM_014805515.1	3e-47	161/185(87.03)	196	PREDICTED: Setaria italica putative disease resistance protein RGA3 (LOC101779943), mRNA
TRINITY_DN24309_c0_g3	AP014961.1	3e-12	50/53(94.34)	80.5	Oryza sativa Japonica Group DNA, chromosome 5, cultivar: Nipponbare, complete sequence
TRINITY_DN24310_c0_g1	XM_004983807.2	2e-71	257/309(83.17)	278	PREDICTED: Setaria italica cytochrome P450 704C1-like (LOC101766358), mRNA
TRINITY_DN24310_c0_g2	XM_004983807.2	0	1111/1164(95.45)	1853	PREDICTED: Setaria italica cytochrome P450 704C1-like (LOC101766358), mRNA
TRINITY_DN24310_c1_g1	XM_004983807.2	1e-17	64/69(92.75)	100	PREDICTED: Setaria italica cytochrome P450 704C1-like (LOC101766358), mRNA
TRINITY_DN24310_c1_g2	XM_004979740.3	9e-11	41/41(100.00)	76.8	PREDICTED: Setaria italica polyol transporter 5-like (LOC101758623), mRNA
TRINITY_DN24310_c1_g3	XM_004979740.3	9e-11	41/41(100.00)	76.8	PREDICTED: Setaria italica polyol transporter 5-like (LOC101758623), mRNA
TRINITY_DN24311_c0_g1	XM_004969783.2	9e-127	393/456(86.18)	462	PREDICTED: Setaria italica protein STICHEL-like 4 (LOC101761641), mRNA
TRINITY_DN24311_c0_g3	XM_004969783.2	0	921/981(93.88)	1447	PREDICTED: Setaria italica protein STICHEL-like 4 (LOC101761641), mRNA
TRINITY_DN24311_c0_g5	XM_004962769.1	0	453/473(95.77)	761	PREDICTED: Setaria italica respiratory burst oxidase homolog protein B-like (LOC101760523), mRNA
TRINITY_DN24312_c0_g1	XM_004976128.2	0	1287/1348(95.47)	2146	PREDICTED: Setaria italica putative G3BP-like protein (LOC101769140), transcript variant X1, mRNA
TRINITY_DN24312_c0_g2	XM_004976129.2	2e-113	245/254(96.46)	416	PREDICTED: Setaria italica putative G3BP-like protein (LOC101769140), transcript variant X2, mRNA
TRINITY_DN24313_c0_g1	XM_004975949.1	0	1576/1611(97.83)	2776	PREDICTED: Setaria italica elongator complex protein 3 (LOC101769819), mRNA
TRINITY_DN24313_c1_g1	XM_004957308.3	0	1358/1443(94.11)	2187	PREDICTED: Setaria italica formin-like protein 15 (LOC101765891), mRNA
TRINITY_DN24313_c1_g2	XM_004962794.3	3e-144	370/412(89.81)	521	PREDICTED: Setaria italica acyl carrier protein 1, chloroplastic-like (LOC101769990), mRNA
TRINITY_DN24314_c0_g1	XM_004970313.2	0	710/733(96.86)	1225	PREDICTED: Setaria italica calcium uniporter protein 6, mitochondrial-like (LOC101762594), mRNA
TRINITY_DN24314_c0_g2	XM_004962512.3	3e-160	325/333(97.60)	571	PREDICTED: Setaria italica enolase 2 (LOC101781858), mRNA
TRINITY_DN24314_c1_g1	KF184880.1	4e-40	114/123(92.68)	174	Saccharum hybrid cultivar R570 clone BAC 217A17 complete sequence
TRINITY_DN24315_c0_g1	XM_004968515.2	1e-15	51/52(98.08)	91.6	PREDICTED: Setaria italica 60S ribosomal protein L11-like (LOC101754614), mRNA
TRINITY_DN24315_c0_g2	XM_004976713.1	1e-17	55/56(98.21)	99	PREDICTED: Setaria italica 60S ribosomal protein L11 (LOC101768741), mRNA
TRINITY_DN24315_c0_g3	AP014957.1	3e-16	53/54(98.15)	95.3	Oryza sativa Japonica Group DNA, chromosome 1, cultivar: Nipponbare, complete sequence
TRINITY_DN24316_c0_g1	XM_004973862.2	0	2573/2684(95.86)	4325	PREDICTED: Setaria italica isoamylase 1, chloroplastic (LOC101764238), mRNA
TRINITY_DN24317_c0_g1	AC243241.1	1e-30	124/145(85.52)	141	Panicum virgatum clone PV_ABa051-H10, complete sequence
TRINITY_DN24317_c2_g1	KF184738.1	2e-49	157/180(87.22)	204	Saccharum hybrid cultivar R570 clone BAC 160F01 sequence, complete sequence
TRINITY_DN24317_c2_g4	AC243232.2	2e-09	59/69(85.51)	71.3	Panicum virgatum clone PV_ABa011-K10, complete sequence
TRINITY_DN24318_c2_g1	XM_004976494.3	2e-24	82/89(92.13)	122	PREDICTED: Setaria italica copper chaperone for superoxide dismutase, chloroplastic (LOC101781151), mRNA
TRINITY_DN24318_c3_g1	XM_004982777.3	2e-103	267/293(91.13)	385	PREDICTED: Setaria italica uncharacterized LOC101783352 (LOC101783352), mRNA
TRINITY_DN24318_c3_g4	XM_004982777.3	3e-29	82/86(95.35)	137	PREDICTED: Setaria italica uncharacterized LOC101783352 (LOC101783352), mRNA
TRINITY_DN24319_c1_g1	XM_004953783.3	0	725/778(93.19)	1125	PREDICTED: Setaria italica uncharacterized LOC101771529 (LOC101771529), mRNA
TRINITY_DN24320_c0_g1	XM_004973052.2	8e-164	357/376(94.95)	586	PREDICTED: Setaria italica uncharacterized LOC101756669 (LOC101756669), mRNA
TRINITY_DN24320_c0_g2	XM_004984694.3	0	865/888(97.41)	1511	PREDICTED: Setaria italica probable ADP-ribosylation factor GTPase-activating protein AGD6 (LOC101768792), mRNA
TRINITY_DN24320_c0_g3	XM_004954239.1	0	1307/1403(93.16)	2034	PREDICTED: Setaria italica SAP-like protein BP-73 (LOC101780584), mRNA
TRINITY_DN24321_c0_g1	XM_004970961.3	0	2097/2290(91.57)	3083	PREDICTED: Setaria italica snRNA-activating protein complex subunit (LOC101776378), transcript variant X1, mRNA
TRINITY_DN24322_c1_g1	XM_004955862.3	0	509/537(94.79)	830	PREDICTED: Setaria italica uncharacterized LOC101774654 (LOC101774654), mRNA
TRINITY_DN24323_c1_g1	XM_004979561.2	3e-172	384/409(93.89)	614	PREDICTED: Setaria italica uncharacterized LOC101786150 (LOC101786150), transcript variant X1, mRNA
TRINITY_DN24323_c1_g2	XM_004964809.3	4e-41	106/111(95.50)	178	PREDICTED: Setaria italica mediator of RNA polymerase II transcription subunit 6 (LOC101761092), mRNA
TRINITY_DN24323_c1_g3	XM_004979562.2	3e-17	54/55(98.18)	97.1	PREDICTED: Setaria italica uncharacterized LOC101786150 (LOC101786150), transcript variant X3, mRNA
TRINITY_DN24324_c0_g1	AK373026.1	5e-14	161/214(75.23)	87.9	Hordeum vulgare subsp. vulgare mRNA for predicted protein, partial cds, clone: NIASHv3018G08
TRINITY_DN24324_c1_g1	XM_004963177.2	1e-38	136/158(86.08)	169	PREDICTED: Setaria italica diphosphomevalonate decarboxylase-like (LOC101785083), mRNA
TRINITY_DN24324_c1_g2	XM_004965109.1	3e-26	71/72(98.61)	128	PREDICTED: Setaria italica THO complex subunit 4D (LOC101777845), transcript variant X2, mRNA
TRINITY_DN24324_c1_g3	AC243236.1	1e-21	97/115(84.35)	111	Panicum virgatum clone PV_ABa020-H10, complete sequence
TRINITY_DN24324_c1_g4	XM_004963177.2	2e-50	162/186(87.10)	207	PREDICTED: Setaria italica diphosphomevalonate decarboxylase-like (LOC101785083), mRNA
TRINITY_DN24324_c2_g1	XM_004978633.3	5e-96	277/313(88.50)	359	PREDICTED: Setaria italica IQ domain-containing protein IQM3-like (LOC101786013), mRNA
TRINITY_DN24324_c3_g1	XM_004956933.2	0	870/909(95.71)	1459	PREDICTED: Setaria italica annexin D8-like (LOC101785037), mRNA
TRINITY_DN24324_c4_g1	XM_014805729.1	0	563/624(90.22)	791	PREDICTED: Setaria italica mitotic checkpoint protein BUB3.1-like (LOC101759464), mRNA
TRINITY_DN24325_c0_g1	XM_004973601.2	0	733/786(93.26)	1147	PREDICTED: Setaria italica aspartic proteinase nepenthesin-2-like (LOC101762355), mRNA
TRINITY_DN24325_c0_g2	XM_004956929.3	0	1302/1376(94.62)	2117	PREDICTED: Setaria italica aspartic proteinase nepenthesin-2-like (LOC101783576), mRNA
TRINITY_DN24325_c0_g3	EU943155.1	0	1483/1709(86.78)	1847	Zea mays clone 1571469 mRNA sequence
TRINITY_DN24325_c0_g4	XM_004973600.2	0	709/750(94.53)	1153	PREDICTED: Setaria italica aspartic proteinase nepenthesin-1-like (LOC101761537), mRNA
TRINITY_DN24325_c0_g5	XM_004957860.2	1e-47	268/340(78.82)	198	PREDICTED: Setaria italica aspartic proteinase nepenthesin-1-like (LOC101779941), transcript variant X1, mRNA
TRINITY_DN24325_c0_g6	XM_004973601.2	0	806/875(92.11)	1218	PREDICTED: Setaria italica aspartic proteinase nepenthesin-2-like (LOC101762355), mRNA
TRINITY_DN24326_c1_g1	XM_004965073.1	1e-83	395/494(79.96)	318	PREDICTED: Setaria italica endoglucanase 16-like (LOC101765141), mRNA
TRINITY_DN24326_c2_g1	XM_004979577.3	0	667/723(92.25)	1007	PREDICTED: Setaria italica xylanase inhibitor protein 2-like (LOC101759561), mRNA
TRINITY_DN24326_c2_g2	XM_004955611.3	0	848/907(93.50)	1334	PREDICTED: Setaria italica xylanase inhibitor protein 1-like (LOC101775196), mRNA
TRINITY_DN24326_c2_g3	XM_012847991.1	0	863/912(94.63)	1399	PREDICTED: Setaria italica xylanase inhibitor protein 1-like (LOC105913486), mRNA
TRINITY_DN24327_c0_g1	XM_004955651.1	8e-154	997/1325(75.25)	553	PREDICTED: Setaria italica putative F-box protein At1g19160 (LOC101756963), mRNA
TRINITY_DN24327_c0_g2	XM_004981905.3	0	773/838(92.24)	1177	PREDICTED: Setaria italica monoglyceride lipase (LOC101776590), mRNA
TRINITY_DN24328_c0_g2	XM_004952329.1	8e-35	94/98(95.92)	156	PREDICTED: Setaria italica monocopper oxidase-like protein SKS1 (LOC101771124), mRNA
TRINITY_DN24328_c1_g1	XM_008681116.1	4e-35	122/139(87.77)	158	PREDICTED: Zea mays probable serine/threonine-protein kinase WNK8 (LOC103654279), mRNA
TRINITY_DN24329_c0_g1	XM_004982861.3	0	1265/1388(91.14)	1834	PREDICTED: Setaria italica nucleolin 2-like (LOC101780122), mRNA
TRINITY_DN24329_c0_g2	HG531799.1	0	914/1023(89.35)	1286	Saccharum hybrid cultivar R570_BAC clone Sh209M19
TRINITY_DN24329_c1_g1	XM_004970042.2	0	3171/3457(91.73)	4726	PREDICTED: Setaria italica uncharacterized LOC101760716 (LOC101760716), mRNA
TRINITY_DN24332_c0_g1	XM_004985718.3	0	502/546(91.94)	752	PREDICTED: Setaria italica uncharacterized LOC101753116 (LOC101753116), mRNA
TRINITY_DN24333_c0_g1	XM_004953410.2	0	916/1028(89.11)	1240	PREDICTED: Setaria italica uncharacterized LOC101765449 (LOC101765449), mRNA
TRINITY_DN24333_c0_g2	XM_004985729.3	0	2662/2773(96.00)	4490	PREDICTED: Setaria italica CSC1-like protein At4g35870 (LOC101757045), mRNA
TRINITY_DN24333_c0_g3	XM_004956894.3	0	380/385(98.70)	684	PREDICTED: Setaria italica phospholipid:diacylglycerol acyltransferase 1 (LOC101769545), mRNA
TRINITY_DN24333_c0_g4	XR_214913.1	2e-115	300/333(90.09)	425	PREDICTED: Setaria italica uncharacterized LOC101766890 (LOC101766890), transcript variant X1, ncRNA
TRINITY_DN24333_c0_g5	XM_004956894.3	0	1797/1836(97.88)	3173	PREDICTED: Setaria italica phospholipid:diacylglycerol acyltransferase 1 (LOC101769545), mRNA
TRINITY_DN24334_c0_g1	XM_004984294.3	0	879/947(92.82)	1347	PREDICTED: Setaria italica ribosomal RNA-processing protein 17-like (LOC101784319), mRNA
TRINITY_DN24334_c0_g2	XM_004985930.1	0	448/472(94.92)	736	PREDICTED: Setaria italica ribosomal RNA-processing protein 17-like (LOC101768946), mRNA
TRINITY_DN24335_c0_g1	XM_004960085.2	3e-178	424/462(91.77)	634	PREDICTED: Setaria italica ribulose bisphosphate carboxylase/oxygenase activase, chloroplastic (LOC101761317), mRNA
TRINITY_DN24336_c0_g1	XM_004956656.2	0	2233/2394(93.27)	3504	PREDICTED: Setaria italica U-box domain-containing protein 19-like (LOC101772081), mRNA
TRINITY_DN24336_c0_g2	XM_004956953.1	0	1120/1208(92.72)	1720	PREDICTED: Setaria italica bZIP transcription factor TRAB1-like (LOC101758999), mRNA
TRINITY_DN24336_c0_g3	XM_004973609.3	0	788/845(93.25)	1223	PREDICTED: Setaria italica bZIP transcription factor TRAB1 (LOC101765591), mRNA
TRINITY_DN24337_c0_g1	XM_004970690.2	0	1322/1397(94.63)	2146	PREDICTED: Setaria italica serine hydroxymethyltransferase 7-like (LOC101774894), mRNA
TRINITY_DN24338_c0_g1	XM_004967750.3	0	1316/1360(96.76)	2254	PREDICTED: Setaria italica FAD synthase (LOC101755558), mRNA
TRINITY_DN24338_c0_g2	XM_004967750.3	1e-28	73/73(100.00)	135	PREDICTED: Setaria italica FAD synthase (LOC101755558), mRNA
TRINITY_DN24339_c0_g1	XM_004954117.3	0	667/700(95.29)	1107	PREDICTED: Setaria italica uncharacterized LOC101765313 (LOC101765313), mRNA
TRINITY_DN24339_c0_g3	XM_004954117.3	4e-36	142/166(85.54)	161	PREDICTED: Setaria italica uncharacterized LOC101765313 (LOC101765313), mRNA
TRINITY_DN24339_c0_g5	KU685409.1	2e-11	66/78(84.62)	78.7	Saccharum officinarum clone LA34B02, complete sequence
TRINITY_DN24340_c1_g1	XM_004958057.2	2e-49	136/149(91.28)	204	PREDICTED: Setaria italica L-type lectin-domain containing receptor kinase IV.1-like (LOC101755347), mRNA
TRINITY_DN24340_c1_g2	XM_004958057.2	0	1041/1130(92.12)	1559	PREDICTED: Setaria italica L-type lectin-domain containing receptor kinase IV.1-like (LOC101755347), mRNA
TRINITY_DN24340_c2_g3	AP014958.1	2e-09	66/80(82.50)	71.3	Oryza sativa Japonica Group DNA, chromosome 2, cultivar: Nipponbare, complete sequence
TRINITY_DN24341_c1_g1	XM_004976160.2	0	473/492(96.14)	804	PREDICTED: Setaria italica 60S ribosomal protein L14-1 (LOC101781671), mRNA
TRINITY_DN24341_c1_g2	XM_004953082.2	0	628/653(96.17)	1064	PREDICTED: Setaria italica 60S ribosomal protein L14-1-like (LOC101774639), mRNA
TRINITY_DN24341_c1_g3	XM_004976160.2	1e-43	104/106(98.11)	185	PREDICTED: Setaria italica 60S ribosomal protein L14-1 (LOC101781671), mRNA
TRINITY_DN24341_c2_g1	XM_004976648.2	0	766/801(95.63)	1284	PREDICTED: Setaria italica probable protein-S-isoprenylcysteine O-methyltransferase (LOC101778469), transcript variant X1, mRNA
TRINITY_DN24341_c2_g2	XM_004976649.2	9e-40	97/99(97.98)	172	PREDICTED: Setaria italica probable protein-S-isoprenylcysteine O-methyltransferase (LOC101778469), transcript variant X2, mRNA
TRINITY_DN24342_c0_g1	XM_004971274.1	0	1779/1846(96.37)	3022	PREDICTED: Setaria italica phosphatidylserine decarboxylase proenzyme 2-like (LOC101766397), mRNA
TRINITY_DN24343_c1_g1	BT064989.1	1e-08	52/59(88.14)	69.4	Zea mays full-length cDNA clone ZM_BFc0096G13 mRNA, complete cds
TRINITY_DN24343_c2_g1	XM_004984177.2	0	1024/1073(95.43)	1700	PREDICTED: Setaria italica prohibitin-2, mitochondrial-like (LOC101770280), mRNA
TRINITY_DN24343_c2_g2	XM_004981052.2	0	857/883(97.06)	1487	PREDICTED: Setaria italica prohibitin-1, mitochondrial-like (LOC101775922), mRNA
TRINITY_DN24343_c2_g3	XM_004976705.3	7e-105	310/354(87.57)	388	PREDICTED: Setaria italica ethylene-responsive transcription factor 4-like (LOC101765897), mRNA
TRINITY_DN24343_c2_g4	AC243251.2	1e-119	433/520(83.27)	438	Panicum virgatum clone PV_ABa094-H05, complete sequence
TRINITY_DN24344_c0_g1	XM_004958475.1	0	943/989(95.35)	1563	PREDICTED: Setaria italica DEAD-box ATP-dependent RNA helicase 57 (LOC101785859), mRNA
TRINITY_DN24345_c0_g1	XM_004979209.1	0	1408/1446(97.37)	2457	PREDICTED: Setaria italica uncharacterized protein At1g04910-like (LOC101773203), mRNA
TRINITY_DN24346_c1_g1	XM_004963242.2	0	2643/2808(94.12)	4220	PREDICTED: Setaria italica receptor-like protein kinase HAIKU2 (LOC101775511), mRNA
TRINITY_DN24346_c2_g1	XM_004985782.2	0	512/552(92.75)	784	PREDICTED: Setaria italica CCA-adding enzyme (LOC101779480), mRNA
TRINITY_DN24346_c2_g2	XM_012846337.2	0	809/888(91.10)	1160	PREDICTED: Setaria italica tau-tubulin kinase 1 (LOC101753264), mRNA
TRINITY_DN24347_c0_g1	XM_004978085.1	3e-152	355/385(92.21)	545	PREDICTED: Setaria italica putative wall-associated receptor kinase-like 16 (LOC101782369), mRNA
TRINITY_DN24347_c1_g1	XM_012847692.2	5e-24	65/65(100.00)	121	PREDICTED: Setaria italica chloride channel protein CLC-c-like (LOC101785991), transcript variant X3, mRNA
TRINITY_DN24347_c2_g1	XM_004979110.3	0	1090/1176(92.69)	1687	PREDICTED: Setaria italica putative chloride channel-like protein CLC-g (LOC101786545), mRNA
TRINITY_DN24348_c2_g1	XM_004983360.3	0	995/1038(95.86)	1672	PREDICTED: Setaria italica uncharacterized GTP-binding protein At5g64813-like (LOC101781731), mRNA
TRINITY_DN24348_c2_g2	XM_012848795.1	0	1494/1583(94.38)	2416	PREDICTED: Setaria italica uncharacterized GTP-binding protein At5g64813-like (LOC101779068), mRNA
TRINITY_DN24348_c3_g1	XM_004981951.2	5e-84	185/191(96.86)	320	PREDICTED: Setaria italica uncharacterized LOC101761077 (LOC101761077), mRNA
TRINITY_DN24348_c3_g2	XM_004981951.2	0	880/946(93.02)	1373	PREDICTED: Setaria italica uncharacterized LOC101761077 (LOC101761077), mRNA
TRINITY_DN24349_c0_g1	XM_004983195.2	0	1373/1461(93.98)	2187	PREDICTED: Setaria italica protein BEARSKIN2-like (LOC101779332), mRNA
TRINITY_DN24349_c0_g2	XM_004983195.2	7e-30	87/93(93.55)	139	PREDICTED: Setaria italica protein BEARSKIN2-like (LOC101779332), mRNA
TRINITY_DN24350_c1_g1	KF184728.1	0	916/1117(82.01)	869	Saccharum hybrid cultivar R570 clone BAC 028G23 complete sequence
TRINITY_DN24351_c0_g1	XM_004952494.2	1e-146	357/388(92.01)	529	PREDICTED: Setaria italica uncharacterized LOC101775026 (LOC101775026), mRNA
TRINITY_DN24351_c0_g2	XM_004972736.3	0	639/664(96.23)	1077	PREDICTED: Setaria italica stomatin-like protein 2, mitochondrial (LOC101762346), mRNA
TRINITY_DN24352_c0_g1	XM_004980969.3	0	1065/1128(94.41)	1724	PREDICTED: Setaria italica 26S proteasome non-ATPase regulatory subunit 12 homolog A-like (LOC101778101), mRNA
TRINITY_DN24352_c0_g2	XM_004980972.1	1e-81	189/199(94.97)	313	PREDICTED: Setaria italica monothiol glutaredoxin-S7, chloroplastic (LOC101778905), transcript variant X2, mRNA
TRINITY_DN24353_c2_g1	XM_004969057.3	8e-171	474/539(87.94)	608	PREDICTED: Setaria italica amino-acid permease BAT1 homolog (LOC101779364), transcript variant X2, mRNA
TRINITY_DN24353_c3_g1	EU956939.1	0	929/1047(88.73)	1253	Zea mays clone 1578144 mRNA sequence
TRINITY_DN24353_c3_g3	KU291496.1	0	870/870(100.00)	1607	Dichanthelium acuminatum voucher CAN:Saarela 666 chloroplast, complete genome
TRINITY_DN24354_c0_g1	XM_004984016.2	0	1695/1793(94.53)	2737	PREDICTED: Setaria italica uncharacterized LOC101777991 (LOC101777991), mRNA
TRINITY_DN24354_c0_g2	XM_014804731.1	9e-134	311/332(93.67)	486	PREDICTED: Setaria italica bZIP transcription factor 17 (LOC101774405), mRNA
TRINITY_DN24355_c0_g1	XM_004962437.2	0	689/718(95.96)	1166	PREDICTED: Setaria italica transcription initiation factor IIA subunit 1-like (LOC101780652), mRNA
TRINITY_DN24355_c0_g2	XM_004962437.2	7e-64	177/194(91.24)	254	PREDICTED: Setaria italica transcription initiation factor IIA subunit 1-like (LOC101780652), mRNA
TRINITY_DN24355_c0_g3	XM_004972902.1	4e-21	74/81(91.36)	110	PREDICTED: Setaria italica uncharacterized LOC101763428 (LOC101763428), mRNA
TRINITY_DN24355_c1_g1	XM_004960996.2	0	1669/1758(94.94)	2741	PREDICTED: Setaria italica probable protein phosphatase 2C 52 (LOC101777674), transcript variant X2, mRNA
TRINITY_DN24355_c1_g3	XM_012842801.2	1e-20	61/62(98.39)	110	PREDICTED: Setaria italica mechanosensitive ion channel protein 2, chloroplastic-like (LOC101756214), transcript variant X3, mRNA
TRINITY_DN24356_c0_g1	XM_004985040.2	0	2739/2856(95.90)	4617	PREDICTED: Setaria italica coatomer subunit gamma-1 (LOC101767457), mRNA
TRINITY_DN24356_c0_g2	XM_004955709.3	0	2918/3001(97.23)	5077	PREDICTED: Setaria italica coatomer subunit gamma-2 (LOC101780598), mRNA
TRINITY_DN24358_c0_g1	XM_004968437.2	5e-80	174/178(97.75)	307	PREDICTED: Setaria italica ubiquitin-conjugating enzyme E2 2-like (LOC101754493), mRNA
TRINITY_DN24358_c0_g2	XM_004955263.2	0	404/426(94.84)	660	PREDICTED: Setaria italica eukaryotic translation initiation factor 5A-like (LOC101769405), mRNA
TRINITY_DN24358_c0_g3	XM_004981636.3	7e-140	324/347(93.37)	507	PREDICTED: Setaria italica eukaryotic translation initiation factor 5A-1/2 (LOC101768906), mRNA
TRINITY_DN24358_c1_g1	XM_004958147.1	4e-107	220/223(98.65)	396	PREDICTED: Setaria italica eukaryotic translation initiation factor 5A (LOC101758454), mRNA
TRINITY_DN24358_c1_g2	XM_004958147.1	7e-47	118/124(95.16)	196	PREDICTED: Setaria italica eukaryotic translation initiation factor 5A (LOC101758454), mRNA
TRINITY_DN24358_c1_g3	XM_004958147.1	1e-63	147/152(96.71)	252	PREDICTED: Setaria italica eukaryotic translation initiation factor 5A (LOC101758454), mRNA
TRINITY_DN24359_c0_g1	FP099751.1	2e-20	87/101(86.14)	110	Phyllostachys edulis cDNA clone: bphyem002d08, full insert sequence
TRINITY_DN24359_c0_g2	XM_002448539.1	4e-52	128/134(95.52)	215	Sorghum bicolor hypothetical protein, mRNA
TRINITY_DN24360_c0_g1	XM_004966097.3	0	1183/1235(95.79)	1988	PREDICTED: Setaria italica acetylajmalan esterase-like (LOC101778659), mRNA
TRINITY_DN24360_c0_g2	XM_004966096.2	1e-131	333/369(90.24)	477	PREDICTED: Setaria italica uncharacterized protein At2g39910 (LOC101778262), mRNA
TRINITY_DN24361_c0_g1	XM_004976582.2	0	3673/3777(97.25)	6377	PREDICTED: Setaria italica magnesium-chelatase subunit ChlH, chloroplastic (LOC101786123), mRNA
TRINITY_DN24362_c0_g1	XM_004971122.3	5e-74	201/223(90.13)	285	PREDICTED: Setaria italica autophagy-related protein 18a (LOC101771649), mRNA
TRINITY_DN24362_c1_g1	XM_004954413.3	0	1813/1903(95.27)	2992	PREDICTED: Setaria italica sucrose transport protein SUT4 (LOC101776263), mRNA
TRINITY_DN24363_c0_g1	XM_004958013.3	0	505/515(98.06)	896	PREDICTED: Setaria italica calcium-dependent protein kinase 8-like (LOC101771813), mRNA
TRINITY_DN24363_c1_g1	XM_004975181.2	0	1006/1102(91.29)	1472	PREDICTED: Setaria italica beta-glucuronosyltransferase GlcAT14A-like (LOC101768453), mRNA
TRINITY_DN24364_c0_g1	XM_004978778.2	0	2235/2442(91.52)	3325	PREDICTED: Setaria italica putative pentatricopeptide repeat-containing protein At4g17915 (LOC101776030), transcript variant X2, mRNA
TRINITY_DN24365_c0_g1	XM_004981340.2	4e-146	329/350(94.00)	525	PREDICTED: Setaria italica FAD synthetase, chloroplastic-like (LOC101755660), mRNA
TRINITY_DN24365_c0_g2	XM_004981340.2	0	1306/1400(93.29)	2037	PREDICTED: Setaria italica FAD synthetase, chloroplastic-like (LOC101755660), mRNA
TRINITY_DN24366_c1_g1	XM_003560075.3	0	1011/1313(77.00)	691	PREDICTED: Brachypodium distachyon cysteine-rich receptor-like protein kinase 10 (LOC100824949), mRNA
TRINITY_DN24367_c0_g1	XM_004973305.1	1e-52	138/149(92.62)	215	PREDICTED: Setaria italica thionin-like (LOC101773413), mRNA XM_004973306.1 PREDICTED: Setaria italica thionin-like (LOC101773832), mRNA XM_004987279.1 PREDICTED: Setaria italica thionin-like (LOC101765832), mRNA
TRINITY_DN24368_c0_g1	XM_004969115.3	0	2248/2316(97.06)	3899	PREDICTED: Setaria italica CTP synthase-like (LOC101770039), mRNA
TRINITY_DN24369_c0_g1	XM_004984306.3	3e-57	129/131(98.47)	231	PREDICTED: Setaria italica nascent polypeptide-associated complex subunit alpha-like protein 1 (LOC101754195), mRNA
TRINITY_DN24369_c0_g2	XM_004981752.3	0	671/726(92.42)	1027	PREDICTED: Setaria italica nascent polypeptide-associated complex subunit alpha-like protein 1 (LOC101780920), mRNA
TRINITY_DN24369_c0_g3	XM_004981752.3	9e-50	146/161(90.68)	206	PREDICTED: Setaria italica nascent polypeptide-associated complex subunit alpha-like protein 1 (LOC101780920), mRNA
TRINITY_DN24370_c0_g1	XM_004981328.2	0	1992/2086(95.49)	3310	PREDICTED: Setaria italica DEAD-box ATP-dependent RNA helicase 27-like (LOC101785484), transcript variant X2, mRNA
TRINITY_DN24371_c0_g1	XM_004976471.2	0	693/731(94.80)	1129	PREDICTED: Setaria italica E3 ubiquitin-protein ligase At1g63170-like (LOC101770623), mRNA
TRINITY_DN24371_c1_g1	XM_004985113.2	0	1277/1367(93.42)	2001	PREDICTED: Setaria italica beta-hexosaminidase 2-like (LOC101762979), mRNA
TRINITY_DN24372_c0_g1	XM_004967663.2	1e-153	323/335(96.42)	553	PREDICTED: Setaria italica uncharacterized LOC101756096 (LOC101756096), mRNA
TRINITY_DN24372_c1_g1	AP014960.1	3e-07	52/60(86.67)	65.8	Oryza sativa Japonica Group DNA, chromosome 4, cultivar: Nipponbare, complete sequence
TRINITY_DN24372_c1_g3	XM_004955644.2	0	1447/1649(87.75)	1849	PREDICTED: Setaria italica glycine-rich RNA-binding protein RZ1C-like (LOC101753731), mRNA
TRINITY_DN24373_c0_g1	AP014959.1	2e-09	53/60(88.33)	71.3	Oryza sativa Japonica Group DNA, chromosome 3, cultivar: Nipponbare, complete sequence
TRINITY_DN24373_c2_g1	XM_004956813.2	6e-101	311/359(86.63)	375	PREDICTED: Setaria italica WAT1-related protein At4g28040-like (LOC101768730), mRNA
TRINITY_DN24373_c2_g2	XM_015835896.1	1e-122	319/357(89.36)	448	PREDICTED: Oryza brachyantha uncharacterized mitochondrial protein AtMg00810-like (LOC107303992), mRNA
TRINITY_DN24373_c2_g3	XM_004956813.2	0	605/676(89.50)	846	PREDICTED: Setaria italica WAT1-related protein At4g28040-like (LOC101768730), mRNA
TRINITY_DN24374_c0_g2	XM_004981217.2	0	885/936(94.55)	1432	PREDICTED: Setaria italica protein FLX-like 1 (LOC101773631), mRNA
TRINITY_DN24375_c1_g1	XM_003578180.2	3e-07	62/74(83.78)	65.8	PREDICTED: Brachypodium distachyon bZIP transcription factor TRAB1-like (LOC100845340), mRNA
TRINITY_DN24376_c0_g1	XM_004967989.3	3e-09	49/54(90.74)	71.3	PREDICTED: Setaria italica putative disease resistance RPP13-like protein 3 (LOC101784866), transcript variant X2, mRNA
TRINITY_DN24376_c0_g2	XM_004968508.2	0	807/885(91.19)	1177	PREDICTED: Setaria italica uncharacterized LOC101785943 (LOC101785943), mRNA
TRINITY_DN24377_c0_g1	CP012613.1	3e-74	301/372(80.91)	289	Oryza sativa Indica Group cultivar RP Bio-226 chromosome 5 sequence
TRINITY_DN24377_c1_g2	XM_004977182.1	0	679/759(89.46)	939	PREDICTED: Setaria italica dirigent protein 22-like (LOC101783714), mRNA
TRINITY_DN24377_c1_g3	XM_004977179.1	1e-94	231/249(92.77)	355	PREDICTED: Setaria italica dirigent protein 21-like (LOC101782490), mRNA
TRINITY_DN24377_c1_g4	XM_012846682.1	6e-64	172/189(91.01)	252	PREDICTED: Setaria italica transcription factor HBP-1b(c38)-like (LOC101772870), transcript variant X1, mRNA
TRINITY_DN24377_c1_g5	XM_004978796.2	0	529/572(92.48)	811	PREDICTED: Setaria italica dirigent protein 22-like (LOC101783461), mRNA
TRINITY_DN24377_c1_g6	XM_004977183.2	0	674/763(88.34)	880	PREDICTED: Setaria italica dirigent protein 22-like (LOC101784119), mRNA
TRINITY_DN24378_c3_g1	XM_004962992.3	1e-61	282/346(81.50)	244	PREDICTED: Setaria italica vegetative incompatibility protein HET-E-1 (LOC101782263), mRNA
TRINITY_DN24378_c4_g1	XM_004973033.3	3e-31	80/81(98.77)	145	PREDICTED: Setaria italica RNA-binding protein with multiple splicing 2 (LOC101784763), mRNA
TRINITY_DN24379_c0_g1	XM_004975376.3	0	2910/3039(95.76)	4876	PREDICTED: Setaria italica zinc finger CCCH domain-containing protein 27 (LOC101781272), mRNA
TRINITY_DN24380_c0_g1	XM_004961665.3	0	671/690(97.25)	1166	PREDICTED: Setaria italica KH domain-containing protein SPIN1-like (LOC101765513), mRNA
TRINITY_DN24380_c1_g1	XR_001164807.1	2e-36	101/108(93.52)	161	PREDICTED: Setaria italica uncharacterized LOC101776847 (LOC101776847), transcript variant X7, ncRNA
TRINITY_DN24380_c1_g2	XM_008646520.1	5e-29	80/83(96.39)	135	PREDICTED: Zea mays phosphatidylinositol 4-phosphate 5-kinase 9-like (LOC103626132), transcript variant X2, mRNA
TRINITY_DN24380_c1_g3	XM_004962845.3	0	687/729(94.24)	1112	PREDICTED: Setaria italica F-box protein At3g12350 (LOC101757268), mRNA
TRINITY_DN24380_c1_g4	XM_004952759.3	3e-26	71/72(98.61)	128	PREDICTED: Setaria italica phosphoinositide phosphatase SAC7-like (LOC101778433), transcript variant X2, mRNA
TRINITY_DN24381_c0_g1	AC243240.1	6e-119	352/407(86.49)	435	Panicum virgatum clone PV_ABa051-H05, complete sequence
TRINITY_DN24382_c0_g1	XM_012846385.2	0	1265/1292(97.91)	2237	PREDICTED: Setaria italica light-mediated development protein DET1 (LOC101784471), transcript variant X2, mRNA
TRINITY_DN24383_c0_g1	XM_004977377.1	3e-111	240/249(96.39)	411	PREDICTED: Setaria italica probable inactive serine/threonine-protein kinase bub1 (LOC101757243), mRNA
TRINITY_DN24383_c0_g2	XM_012846015.1	1e-45	189/229(82.53)	193	PREDICTED: Setaria italica oryzain alpha chain-like (LOC101763148), mRNA
TRINITY_DN24384_c0_g1	XM_004969006.3	0	2629/2798(93.96)	4169	PREDICTED: Setaria italica cyclic nucleotide-gated cation channel beta-1-like (LOC101759490), transcript variant X1, mRNA
TRINITY_DN24384_c0_g2	XM_004969008.3	0	470/508(92.52)	715	PREDICTED: Setaria italica uncharacterized LOC101760425 (LOC101760425), mRNA
TRINITY_DN24384_c0_g3	XM_004952051.3	0	1305/1466(89.02)	1770	PREDICTED: Setaria italica pentatricopeptide repeat-containing protein At2g17670-like (LOC101754365), mRNA
TRINITY_DN24385_c0_g1	XM_004974313.1	0	1175/1271(92.45)	1788	PREDICTED: Setaria italica uncharacterized LOC101784095 (LOC101784095), mRNA
TRINITY_DN24385_c1_g1	XM_004980886.3	0	936/975(96.00)	1578	PREDICTED: Setaria italica TBC1 domain family member 15-like (LOC101780253), mRNA
TRINITY_DN24385_c1_g2	XM_012842868.2	0	864/957(90.28)	1214	PREDICTED: Setaria italica translation initiation factor IF-2 (LOC105913618), mRNA
TRINITY_DN24385_c1_g4	XM_004951865.3	0	1293/1450(89.17)	1716	PREDICTED: Setaria italica molybdopterin synthase catalytic subunit (LOC101786078), mRNA
TRINITY_DN24386_c2_g1	XM_004983763.2	0	803/887(90.53)	1131	PREDICTED: Setaria italica homeobox protein BEL1 homolog (LOC101783360), mRNA
TRINITY_DN24386_c2_g2	XM_004956464.2	0	964/1029(93.68)	1526	PREDICTED: Setaria italica bZIP transcription factor 53-like (LOC101761819), mRNA
TRINITY_DN24386_c2_g3	XM_004958572.2	0	518/554(93.50)	815	PREDICTED: Setaria italica probable histone-arginine methyltransferase CARM1 (LOC101756432), transcript variant X2, mRNA
TRINITY_DN24387_c0_g1	XM_004984839.2	0	818/863(94.79)	1327	PREDICTED: Setaria italica U2 small nuclear ribonucleoprotein B'' (LOC101755277), mRNA
TRINITY_DN24387_c1_g1	XM_004955863.3	0	787/882(89.23)	1062	PREDICTED: Setaria italica protein YLS9-like (LOC101775050), mRNA
TRINITY_DN24387_c1_g2	XR_001393121.1	0	451/481(93.76)	708	PREDICTED: Setaria italica uncharacterized LOC101758447 (LOC101758447), misc_RNA
TRINITY_DN24388_c0_g1	XM_004960683.2	0	439/460(95.43)	728	PREDICTED: Setaria italica protein FLOWERING LOCUS T-like (LOC101757924), mRNA
TRINITY_DN24388_c1_g1	XM_012846953.1	1e-123	387/451(85.81)	451	PREDICTED: Setaria italica abscisic acid 8'-hydroxylase 3-like (LOC101777633), mRNA
TRINITY_DN24388_c2_g1	XM_004964742.3	4e-110	270/292(92.47)	407	PREDICTED: Setaria italica protein HEADING DATE 3A (LOC101767579), mRNA
TRINITY_DN24388_c2_g2	XM_004968582.3	0	720/779(92.43)	1085	PREDICTED: Setaria italica protein HEADING DATE 3B-like (LOC101782709), mRNA
TRINITY_DN24388_c2_g3	XM_004983199.1	3e-10	77/95(81.05)	75	PREDICTED: Setaria italica F-box/kelch-repeat protein SKIP30 (LOC101781874), mRNA
TRINITY_DN24388_c2_g5	XM_004954652.1	6e-54	131/137(95.62)	220	PREDICTED: Setaria italica ribulose bisphosphate carboxylase small chain clone 512-like (LOC101763714), mRNA
TRINITY_DN24389_c0_g1	XM_008662592.1	1e-71	227/265(85.66)	278	PREDICTED: Zea mays uncharacterized LOC103639912 (LOC103639912), mRNA
TRINITY_DN24389_c0_g2	XM_008662592.1	0	999/1189(84.02)	1136	PREDICTED: Zea mays uncharacterized LOC103639912 (LOC103639912), mRNA
TRINITY_DN24389_c0_g3	XM_002458040.1	0	600/702(85.47)	728	Sorghum bicolor hypothetical protein, mRNA
TRINITY_DN24389_c0_g4	XM_008646699.1	0	812/983(82.60)	857	PREDICTED: Zea mays uncharacterized LOC103626308 (LOC103626308), transcript variant X1, mRNA
TRINITY_DN24390_c0_g1	XM_004964544.2	0	525/570(92.11)	787	PREDICTED: Setaria italica uncharacterized LOC101754581 (LOC101754581), mRNA
TRINITY_DN24390_c0_g2	XM_004964544.2	1e-68	155/160(96.88)	268	PREDICTED: Setaria italica uncharacterized LOC101754581 (LOC101754581), mRNA
TRINITY_DN24390_c0_g3	XM_004963841.1	0	745/827(90.08)	1037	PREDICTED: Setaria italica protein MIZU-KUSSEI 1-like (LOC101763370), mRNA
TRINITY_DN24390_c1_g2	XM_004958843.1	0	619/681(90.90)	904	PREDICTED: Setaria italica fruit protein pKIWI502-like (LOC101765492), mRNA
TRINITY_DN24390_c1_g3	XM_004977091.2	0	424/453(93.60)	667	PREDICTED: Setaria italica exosome complex component RRP42 (LOC101781960), transcript variant X2, mRNA
TRINITY_DN24391_c0_g2	XM_014805593.1	9e-46	240/305(78.69)	193	PREDICTED: Setaria italica putative F-box/FBD/LRR-repeat protein At5g56810 (LOC101763078), transcript variant X2, mRNA
TRINITY_DN24392_c0_g1	XM_012843412.1	0	1496/1592(93.97)	2375	PREDICTED: Setaria italica dynamin-related protein 1E-like (LOC101786132), mRNA
TRINITY_DN24392_c0_g2	XM_004972842.3	5e-143	335/360(93.06)	516	PREDICTED: Setaria italica basic blue protein-like (LOC101772335), mRNA
TRINITY_DN24393_c0_g2	XM_004984277.2	0	926/964(96.06)	1570	PREDICTED: Setaria italica uncharacterized LOC101777709 (LOC101777709), mRNA
TRINITY_DN24394_c0_g1	AC243216.1	3e-93	326/389(83.80)	350	Panicum virgatum clone PV_ABa003-D10, complete sequence
TRINITY_DN24394_c2_g1	XM_004951699.1	0	848/975(86.97)	1040	PREDICTED: Setaria italica VQ motif-containing protein 22-like (LOC101785404), mRNA
TRINITY_DN24394_c2_g2	KF704368.1	8e-14	67/77(87.01)	86.1	Cenchrus americanus genomic sequence
TRINITY_DN24394_c2_g3	XM_004956626.3	0	1134/1231(92.12)	1716	PREDICTED: Setaria italica fibroin heavy chain (LOC101757235), mRNA
TRINITY_DN24394_c2_g4	AP014963.1	1e-12	68/80(85.00)	82.4	Oryza sativa Japonica Group DNA, chromosome 7, cultivar: Nipponbare, complete sequence
TRINITY_DN24394_c2_g5	XM_004966263.2	9e-57	223/268(83.21)	228	PREDICTED: Setaria italica VQ motif-containing protein 22-like (LOC101777297), mRNA
TRINITY_DN24395_c0_g1	XM_004975086.3	0	3391/3514(96.50)	5795	PREDICTED: Setaria italica uncharacterized LOC101758849 (LOC101758849), mRNA
TRINITY_DN24395_c0_g2	XM_006648532.2	2e-14	56/60(93.33)	89.8	PREDICTED: Oryza brachyantha uncharacterized LOC102714156 (LOC102714156), mRNA
TRINITY_DN24395_c0_g5	XM_004975086.3	3e-112	300/335(89.55)	414	PREDICTED: Setaria italica uncharacterized LOC101758849 (LOC101758849), mRNA
TRINITY_DN24396_c0_g1	XM_004952210.3	0	2726/2848(95.72)	4580	PREDICTED: Setaria italica dipeptidyl aminopeptidase 4-like (LOC101784214), mRNA
TRINITY_DN24397_c0_g1	XM_012843329.1	0	727/792(91.79)	1086	PREDICTED: Setaria italica probable plastid-lipid-associated protein 12, chloroplastic (LOC101782223), transcript variant X3, mRNA
TRINITY_DN24397_c0_g2	XR_001164870.1	2e-66	206/235(87.66)	263	PREDICTED: Setaria italica uncharacterized LOC101786839 (LOC101786839), transcript variant X4, ncRNA
TRINITY_DN24398_c0_g1	XM_004982130.2	0	657/709(92.67)	1009	PREDICTED: Setaria italica uncharacterized LOC101763093 (LOC101763093), mRNA
TRINITY_DN24398_c1_g1	XM_004965659.2	0	463/474(97.68)	815	PREDICTED: Setaria italica magnesium transporter MRS2-B (LOC101776479), transcript variant X1, mRNA
TRINITY_DN24398_c2_g1	XM_004982168.3	0	505/528(95.64)	843	PREDICTED: Setaria italica ras-related protein RABF2b-like (LOC101779326), mRNA
TRINITY_DN24398_c2_g2	XM_004957606.3	0	2996/3189(93.95)	4789	PREDICTED: Setaria italica serine/threonine-protein kinase/endoribonuclease IRE1a-like (LOC101783039), mRNA
TRINITY_DN24398_c2_g4	XM_004957606.3	1e-90	211/224(94.20)	342	PREDICTED: Setaria italica serine/threonine-protein kinase/endoribonuclease IRE1a-like (LOC101783039), mRNA
TRINITY_DN24399_c0_g1	XM_004957811.1	0	1857/1928(96.32)	3166	PREDICTED: Setaria italica condensin-2 complex subunit H2 (LOC101759809), mRNA
TRINITY_DN24400_c0_g1	XM_002449493.1	0	4133/4878(84.73)	4843	Sorghum bicolor hypothetical protein, mRNA
TRINITY_DN24401_c1_g1	XM_004985757.3	0	733/794(92.32)	1112	PREDICTED: Setaria italica ATP phosphoribosyltransferase, chloroplastic-like (LOC101768944), mRNA
TRINITY_DN24401_c1_g2	XM_004985757.3	3e-84	226/251(90.04)	322	PREDICTED: Setaria italica ATP phosphoribosyltransferase, chloroplastic-like (LOC101768944), mRNA
TRINITY_DN24402_c0_g1	XM_004979027.3	0	1381/1510(91.46)	2050	PREDICTED: Setaria italica probable O-methyltransferase 2 (LOC101784942), mRNA
TRINITY_DN24403_c0_g1	XM_002468452.1	1e-60	225/270(83.33)	241	Sorghum bicolor hypothetical protein, mRNA
TRINITY_DN24403_c1_g1	XM_004985333.1	1e-168	456/512(89.06)	601	PREDICTED: Setaria italica uncharacterized LOC101778794 (LOC101778794), mRNA
TRINITY_DN24403_c2_g1	XM_004964389.2	0	1495/1580(94.62)	2433	PREDICTED: Setaria italica 3-phosphoshikimate 1-carboxyvinyltransferase 2-like (LOC101763104), mRNA
TRINITY_DN24403_c3_g1	XM_004967766.2	0	3211/3368(95.34)	5330	PREDICTED: Setaria italica zinc finger CCCH domain-containing protein 4 (LOC101761113), transcript variant X1, mRNA
TRINITY_DN24403_c3_g2	XM_004967766.2	2e-34	89/92(96.74)	154	PREDICTED: Setaria italica zinc finger CCCH domain-containing protein 4 (LOC101761113), transcript variant X1, mRNA
TRINITY_DN24403_c4_g1	XM_004971163.3	0	1326/1382(95.95)	2233	PREDICTED: Setaria italica scarecrow-like protein 3 (LOC101755443), mRNA
TRINITY_DN24404_c1_g1	XM_004955581.2	0	1271/1327(95.78)	2137	PREDICTED: Setaria italica peptidyl-prolyl cis-trans isomerase CYP63-like (LOC101760612), transcript variant X3, mRNA
TRINITY_DN24404_c1_g2	NM_001165693.1	1e-36	115/128(89.84)	161	Zea mays uncharacterized LOC100304248 (LOC100304248), mRNA BT060590.1 Zea mays full-length cDNA clone ZM_BFb0019K01 mRNA, complete cds
TRINITY_DN24405_c0_g1	XM_004972416.2	0	2172/2255(96.32)	3685	PREDICTED: Setaria italica succinate dehydrogenase [ubiquinone] flavoprotein subunit, mitochondrial (LOC101772737), mRNA
TRINITY_DN24405_c0_g2	XM_004984360.3	0	523/574(91.11)	756	PREDICTED: Setaria italica ribosome biogenesis protein NSA2 homolog (LOC101774319), mRNA
TRINITY_DN24405_c0_g3	XM_004981517.1	0	2165/2275(95.16)	3561	PREDICTED: Setaria italica succinate dehydrogenase [ubiquinone] flavoprotein subunit, mitochondrial-like (LOC101755114), mRNA
TRINITY_DN24406_c1_g1	AC243247.1	6e-119	349/404(86.39)	438	Panicum virgatum clone PV_ABa073-K05, complete sequence
TRINITY_DN24406_c1_g4	KF184937.1	3e-19	97/117(82.91)	104	Saccharum hybrid cultivar R570 clone BAC 240C21 complete sequence
TRINITY_DN24407_c0_g1	BT040186.1	0	549/643(85.38)	664	Zea mays full-length cDNA clone ZM_BFc0070G17 mRNA, complete cds
TRINITY_DN24408_c0_g1	XM_004975682.1	2e-123	270/283(95.41)	449	PREDICTED: Setaria italica uncharacterized LOC101766987 (LOC101766987), mRNA
TRINITY_DN24408_c0_g2	XM_004953068.1	0	523/574(91.11)	741	PREDICTED: Setaria italica uncharacterized LOC101768576 (LOC101768576), mRNA
TRINITY_DN24408_c0_g3	XM_012848438.1	0	440/478(92.05)	664	PREDICTED: Setaria italica uncharacterized LOC101759151 (LOC101759151), mRNA
TRINITY_DN24408_c0_g4	XM_004975682.1	5e-60	171/191(89.53)	241	PREDICTED: Setaria italica uncharacterized LOC101766987 (LOC101766987), mRNA
TRINITY_DN24408_c0_g5	XM_004975682.1	2e-136	311/332(93.67)	494	PREDICTED: Setaria italica uncharacterized LOC101766987 (LOC101766987), mRNA
TRINITY_DN24409_c0_g1	XM_004983469.2	0	1324/1386(95.53)	2200	PREDICTED: Setaria italica uncharacterized LOC101758913 (LOC101758913), mRNA
TRINITY_DN24409_c0_g2	XM_012845685.1	0	1655/1765(93.77)	2649	PREDICTED: Setaria italica cysteine-rich receptor-like protein kinase 10 (LOC101784583), transcript variant X1, mRNA
TRINITY_DN24409_c0_g3	XM_004966110.3	0	392/402(97.51)	688	PREDICTED: Setaria italica cysteine-rich receptor-like protein kinase 19 (LOC101784183), mRNA
TRINITY_DN24409_c0_g5	XM_004966110.3	0	477/510(93.53)	750	PREDICTED: Setaria italica cysteine-rich receptor-like protein kinase 19 (LOC101784183), mRNA
TRINITY_DN24409_c0_g6	XM_004966110.3	0	423/443(95.49)	702	PREDICTED: Setaria italica cysteine-rich receptor-like protein kinase 19 (LOC101784183), mRNA
TRINITY_DN24409_c0_g7	XM_004966110.3	6e-21	61/62(98.39)	110	PREDICTED: Setaria italica cysteine-rich receptor-like protein kinase 19 (LOC101784183), mRNA
TRINITY_DN24410_c0_g1	XM_002461489.1	0	809/980(82.55)	841	Sorghum bicolor hypothetical protein, mRNA
TRINITY_DN24411_c0_g1	XM_004981768.3	0	601/639(94.05)	952	PREDICTED: Setaria italica protein WRKY1 (LOC101753373), mRNA
TRINITY_DN24411_c1_g1	XM_004982326.3	0	967/996(97.09)	1679	PREDICTED: Setaria italica protein WRKY1 (LOC101772130), transcript variant X1, mRNA
TRINITY_DN24411_c1_g2	XM_012845023.1	0	1703/1839(92.60)	2580	PREDICTED: Setaria italica protein WRKY1 (LOC101761071), mRNA
TRINITY_DN24412_c0_g1	XM_004973283.2	0	424/442(95.93)	717	PREDICTED: Setaria italica iron-sulfur assembly protein IscA-like 2, mitochondrial (LOC101764234), mRNA
TRINITY_DN24412_c0_g2	XM_004971336.2	0	1190/1262(94.29)	1925	PREDICTED: Setaria italica proteinaceous RNase P 2 (LOC101754761), mRNA
TRINITY_DN24412_c0_g3	XM_008646657.1	6e-16	112/142(78.87)	93.5	PREDICTED: Zea mays uncharacterized LOC103626264 (LOC103626264), mRNA
TRINITY_DN24412_c0_g4	XM_004973283.2	2e-60	132/133(99.25)	241	PREDICTED: Setaria italica iron-sulfur assembly protein IscA-like 2, mitochondrial (LOC101764234), mRNA
TRINITY_DN24413_c0_g1	XM_004954253.3	0	1298/1341(96.79)	2235	PREDICTED: Setaria italica casein kinase I (LOC101783558), mRNA
TRINITY_DN24414_c0_g1	XM_004958466.3	1e-23	69/71(97.18)	119	PREDICTED: Setaria italica calcium-binding protein 39-like (LOC101782634), mRNA
TRINITY_DN24414_c1_g1	XM_004960489.1	0	1216/1284(94.70)	1982	PREDICTED: Setaria italica uncharacterized zinc finger protein At4g06634-like (LOC101782381), mRNA
TRINITY_DN24414_c1_g2	AC243232.2	1e-22	76/83(91.57)	115	Panicum virgatum clone PV_ABa011-K10, complete sequence
TRINITY_DN24414_c1_g3	AC243232.2	3e-26	84/92(91.30)	126	Panicum virgatum clone PV_ABa011-K10, complete sequence
TRINITY_DN24415_c1_g1	XM_004978921.3	0	508/551(92.20)	761	PREDICTED: Setaria italica probable apyrase 3 (LOC101769705), mRNA
TRINITY_DN24415_c2_g1	XM_004955504.2	8e-23	71/75(94.67)	115	PREDICTED: Setaria italica ubiquitin-conjugating enzyme E2 2-like (LOC101765602), mRNA
TRINITY_DN24415_c2_g3	XM_004979171.2	2e-108	262/283(92.58)	401	PREDICTED: Setaria italica signal recognition particle subunit SRP68 (LOC101755371), mRNA
TRINITY_DN24415_c2_g4	XM_012844301.2	0	448/476(94.12)	713	PREDICTED: Setaria italica SKP1-interacting partner 15 (LOC101768886), mRNA
TRINITY_DN24415_c2_g6	CP012616.1	3e-06	40/44(90.91)	60.2	Oryza sativa Indica Group cultivar RP Bio-226 chromosome 8 sequence
TRINITY_DN24415_c2_g7	XM_004979171.2	2e-138	326/352(92.61)	499	PREDICTED: Setaria italica signal recognition particle subunit SRP68 (LOC101755371), mRNA
TRINITY_DN24416_c0_g1	XM_002450017.1	2e-60	225/269(83.64)	241	Sorghum bicolor hypothetical protein, mRNA
TRINITY_DN24416_c0_g2	XM_004980022.2	0	2613/2951(88.55)	3472	PREDICTED: Setaria italica scarecrow-like protein 34 (LOC101770251), mRNA
TRINITY_DN24417_c0_g1	XM_004963353.2	0	662/732(90.44)	944	PREDICTED: Setaria italica E3 ubiquitin-protein ligase SINA-like 7 (LOC101760529), mRNA
TRINITY_DN24417_c1_g1	XM_004971142.3	0	711/735(96.73)	1216	PREDICTED: Setaria italica vesicle-associated protein 1-1-like (LOC101780024), mRNA
TRINITY_DN24418_c0_g1	XM_004978889.1	0	1518/1620(93.70)	2388	PREDICTED: Setaria italica transcriptional corepressor SEUSS-like (LOC101755367), mRNA
TRINITY_DN24418_c0_g2	XM_004978889.1	4e-41	99/101(98.02)	176	PREDICTED: Setaria italica transcriptional corepressor SEUSS-like (LOC101755367), mRNA
TRINITY_DN24419_c0_g1	XM_004962163.1	0	1726/1822(94.73)	2811	PREDICTED: Setaria italica probable ADP-ribosylation factor GTPase-activating protein AGD11 (LOC101762955), mRNA
TRINITY_DN24419_c0_g2	XM_004962163.1	6e-36	94/98(95.92)	159	PREDICTED: Setaria italica probable ADP-ribosylation factor GTPase-activating protein AGD11 (LOC101762955), mRNA
TRINITY_DN24419_c1_g3	XM_004953270.1	5e-120	323/363(88.98)	440	PREDICTED: Setaria italica 3-isopropylmalate dehydratase small subunit 3-like (LOC101779382), mRNA
TRINITY_DN24420_c1_g1	XM_004971088.2	0	2381/2541(93.70)	3768	PREDICTED: Setaria italica uncharacterized LOC101757859 (LOC101757859), mRNA
TRINITY_DN24420_c2_g1	XM_004959977.3	0	1191/1263(94.30)	1912	PREDICTED: Setaria italica cysteine protease ATG4B-like (LOC101753763), mRNA
TRINITY_DN24421_c0_g1	XM_004961582.1	2e-100	226/238(94.96)	374	PREDICTED: Setaria italica zinc finger protein 830 (LOC101767689), mRNA
TRINITY_DN24421_c0_g2	XM_004961582.1	1e-97	235/253(92.89)	364	PREDICTED: Setaria italica zinc finger protein 830 (LOC101767689), mRNA
TRINITY_DN24421_c0_g4	XM_004961582.1	6e-32	87/91(95.60)	147	PREDICTED: Setaria italica zinc finger protein 830 (LOC101767689), mRNA
TRINITY_DN24422_c0_g1	AP014961.1	6e-24	71/74(95.95)	121	Oryza sativa Japonica Group DNA, chromosome 5, cultivar: Nipponbare, complete sequence
TRINITY_DN24423_c0_g1	XM_004982794.3	0	765/810(94.44)	1229	PREDICTED: Setaria italica probable cytokinin riboside 5'-monophosphate phosphoribohydrolase LOGL10 (LOC101754314), mRNA
TRINITY_DN24423_c0_g2	XM_012843966.1	1e-158	369/399(92.48)	568	PREDICTED: Setaria italica DIMBOA UDP-glucosyltransferase BX8-like (LOC101752637), transcript variant X2, mRNA
TRINITY_DN24423_c0_g3	XM_004979595.3	3e-08	52/60(86.67)	67.6	PREDICTED: Setaria italica uncharacterized LOC101766874 (LOC101766874), transcript variant X1, mRNA
TRINITY_DN24423_c0_g4	XM_004981161.2	7e-111	261/281(92.88)	409	PREDICTED: Setaria italica DIMBOA UDP-glucosyltransferase BX8-like (LOC101785893), mRNA
TRINITY_DN24424_c1_g1	XM_004958011.2	2e-96	206/211(97.63)	363	PREDICTED: Setaria italica HVA22-like protein k (LOC101771027), mRNA
TRINITY_DN24424_c1_g2	XM_004983603.2	0	1074/1159(92.67)	1648	PREDICTED: Setaria italica uncharacterized LOC101782134 (LOC101782134), mRNA
TRINITY_DN24424_c1_g3	XM_004974272.3	4e-113	251/264(95.08)	416	PREDICTED: Setaria italica BTB/POZ and MATH domain-containing protein 1-like (LOC101763031), mRNA
TRINITY_DN24424_c1_g4	XM_002463008.1	1e-114	783/1049(74.64)	422	Sorghum bicolor hypothetical protein, mRNA
TRINITY_DN24424_c2_g1	XM_012844996.1	0	2125/2301(92.35)	3223	PREDICTED: Setaria italica uncharacterized LOC101771851 (LOC101771851), transcript variant X2, mRNA
TRINITY_DN24425_c0_g1	XM_004951763.1	0	531/571(92.99)	826	PREDICTED: Setaria italica receptor-like protein 2 (LOC101778965), mRNA
TRINITY_DN24425_c1_g1	XM_004951763.1	2e-114	255/269(94.80)	420	PREDICTED: Setaria italica receptor-like protein 2 (LOC101778965), mRNA
TRINITY_DN24425_c1_g2	XM_004965884.2	1e-150	461/535(86.17)	542	PREDICTED: Setaria italica uncharacterized LOC101761101 (LOC101761101), mRNA
TRINITY_DN24425_c1_g3	XM_004951763.1	0	841/898(93.65)	1339	PREDICTED: Setaria italica receptor-like protein 2 (LOC101778965), mRNA
TRINITY_DN24425_c1_g4	XM_004968483.1	0	751/852(88.15)	963	PREDICTED: Setaria italica lachrymatory-factor synthase-like (LOC101773674), mRNA
TRINITY_DN24425_c1_g5	XM_004970449.2	2e-34	214/268(79.85)	154	PREDICTED: Setaria italica uncharacterized LOC101783138 (LOC101783138), mRNA
TRINITY_DN24425_c2_g1	XM_004951770.3	0	447/468(95.51)	749	PREDICTED: Setaria italica receptor-like protein 2 (LOC101782722), mRNA
TRINITY_DN24426_c1_g1	XM_004953781.2	0	632/687(91.99)	941	PREDICTED: Setaria italica probable peroxygenase 5 (LOC101770741), mRNA
TRINITY_DN24426_c2_g1	XM_004952164.2	0	1024/1094(93.60)	1615	PREDICTED: Setaria italica probable tocopherol cyclase, chloroplastic (LOC101764913), mRNA
TRINITY_DN24426_c2_g2	XM_004952164.2	3e-39	96/98(97.96)	171	PREDICTED: Setaria italica probable tocopherol cyclase, chloroplastic (LOC101764913), mRNA
TRINITY_DN24426_c2_g3	XM_004968248.2	0	574/618(92.88)	883	PREDICTED: Setaria italica uncharacterized LOC101784738 (LOC101784738), mRNA
TRINITY_DN24427_c0_g1	XM_004970882.2	0	1394/1456(95.74)	2340	PREDICTED: Setaria italica 4-coumarate--CoA ligase-like 5 (LOC101780161), mRNA
TRINITY_DN24427_c0_g2	KU569971.1	0	589/591(99.66)	1081	Melocanna baccifera voucher ISC<USA-IA>:Londono & Clark 930 plastid, partial genome
TRINITY_DN24427_c0_g4	XM_004985774.2	0	1917/2033(94.29)	3075	PREDICTED: Setaria italica 4-coumarate--CoA ligase-like 4 (LOC101776359), mRNA
TRINITY_DN24427_c1_g1	KU569975.1	0	560/567(98.77)	1009	Sasa veitchii voucher ISC<USA-IA>:Clark 1325 plastid, complete genome
TRINITY_DN24427_c1_g2	KU291473.1	0	1670/1696(98.47)	2972	Oplismenus hirtellus voucher ISC<USA-IA>:Clark & Lewis 1644 chloroplast, complete genome
TRINITY_DN24428_c0_g1	XM_004980871.1	2e-28	92/102(90.20)	134	PREDICTED: Setaria italica E3 ubiquitin-protein ligase EL5-like (LOC101762957), mRNA
TRINITY_DN24428_c0_g2	XM_004980871.1	2e-53	256/320(80.00)	217	PREDICTED: Setaria italica E3 ubiquitin-protein ligase EL5-like (LOC101762957), mRNA
TRINITY_DN24428_c1_g1	XM_004962867.3	0	1362/1441(94.52)	2202	PREDICTED: Setaria italica probable WRKY transcription factor 3 (LOC101766343), mRNA
TRINITY_DN24429_c0_g1	XM_004964840.2	0	959/1003(95.61)	1602	PREDICTED: Setaria italica protein TIC 22, chloroplastic (LOC101773237), mRNA
TRINITY_DN24429_c0_g2	XM_004970053.2	3e-86	197/207(95.17)	327	PREDICTED: Setaria italica protein DETOXIFICATION 19-like (LOC101764902), mRNA
TRINITY_DN24429_c0_g3	XM_004973879.2	0	671/742(90.43)	955	PREDICTED: Setaria italica cytochrome b561 and DOMON domain-containing protein At3g25290-like (LOC101771141), mRNA
TRINITY_DN24429_c0_g4	XR_001163722.1	9e-07	41/45(91.11)	62.1	PREDICTED: Setaria italica uncharacterized LOC101771444 (LOC101771444), ncRNA
TRINITY_DN24429_c0_g5	XM_004957732.3	2e-152	327/342(95.61)	545	PREDICTED: Setaria italica protein DETOXIFICATION 19-like (LOC101763186), mRNA
TRINITY_DN24430_c0_g1	XM_004984433.3	0	608/642(94.70)	992	PREDICTED: Setaria italica hydroxyacylglutathione hydrolase cytoplasmic (LOC101768531), mRNA
TRINITY_DN24431_c0_g1	XM_012844365.1	0	1525/1679(90.83)	2233	PREDICTED: Setaria italica protein PLASTID MOVEMENT IMPAIRED 2-like (LOC101775513), mRNA
TRINITY_DN24432_c0_g1	XM_014805597.1	0	654/693(94.37)	1055	PREDICTED: Setaria italica prosaposin-like (LOC101762796), transcript variant X1, mRNA
TRINITY_DN24432_c0_g2	XM_014805597.1	0	608/707(86.00)	730	PREDICTED: Setaria italica prosaposin-like (LOC101762796), transcript variant X1, mRNA
TRINITY_DN24432_c0_g3	AP014968.1	2e-36	93/96(96.88)	161	Oryza sativa Japonica Group DNA, chromosome 12, cultivar: Nipponbare, complete sequence
TRINITY_DN24433_c0_g1	CP012611.1	4e-136	373/425(87.76)	492	Oryza sativa Indica Group cultivar RP Bio-226 chromosome 3 sequence
TRINITY_DN24433_c0_g2	AP014959.1	4e-74	208/234(88.89)	287	Oryza sativa Japonica Group DNA, chromosome 3, cultivar: Nipponbare, complete sequence
TRINITY_DN24433_c0_g4	CP012611.1	0	885/1013(87.36)	1158	Oryza sativa Indica Group cultivar RP Bio-226 chromosome 3 sequence
TRINITY_DN24433_c0_g5	CP012611.1	6e-109	340/400(85.00)	401	Oryza sativa Indica Group cultivar RP Bio-226 chromosome 3 sequence
TRINITY_DN24434_c0_g1	XM_004951187.1	0	786/803(97.88)	1389	PREDICTED: Setaria italica uncharacterized LOC101785542 (LOC101785542), transcript variant X1, mRNA
TRINITY_DN24434_c0_g2	XM_004951188.1	0	860/887(96.96)	1487	PREDICTED: Setaria italica uncharacterized LOC101785542 (LOC101785542), transcript variant X2, mRNA
TRINITY_DN24435_c0_g1	XM_004965202.3	0	837/1023(81.82)	830	PREDICTED: Setaria italica uncharacterized LOC101783914 (LOC101783914), transcript variant X2, mRNA
TRINITY_DN24435_c0_g2	XM_004965202.3	0	1898/2148(88.36)	2551	PREDICTED: Setaria italica uncharacterized LOC101783914 (LOC101783914), transcript variant X2, mRNA
TRINITY_DN24435_c0_g3	XM_004965204.1	0	3552/3808(93.28)	5602	PREDICTED: Setaria italica uncharacterized LOC101785371 (LOC101785371), mRNA
TRINITY_DN24436_c0_g1	XM_004972397.3	0	1069/1148(93.12)	1655	PREDICTED: Setaria italica alcohol dehydrogenase (LOC101763966), mRNA
TRINITY_DN24437_c0_g2	XM_002455822.1	0	786/869(90.45)	1118	Sorghum bicolor hypothetical protein, mRNA
TRINITY_DN24438_c0_g1	XM_008681289.1	0	1104/1359(81.24)	1059	PREDICTED: Zea mays uncharacterized LOC103654458 (LOC103654458), mRNA
TRINITY_DN24440_c0_g1	NM_001154706.1	5e-122	627/811(77.31)	448	Zea mays protein kinase (LOC100281786), mRNA BT067625.1 Zea mays full-length cDNA clone ZM_BFc0104B15 mRNA, complete cds
TRINITY_DN24441_c0_g1	XM_004956632.1	0	1352/1412(95.75)	2259	PREDICTED: Setaria italica probable serine/threonine-protein kinase DDB_G0291350 (LOC101760063), transcript variant X1, mRNA
TRINITY_DN24441_c1_g1	XM_004960212.2	0	976/1061(91.99)	1445	PREDICTED: Setaria italica glycine-rich cell wall structural protein 1.8-like (LOC101777401), mRNA
TRINITY_DN24441_c2_g1	XM_004984826.1	0	784/818(95.84)	1315	PREDICTED: Setaria italica 40S ribosomal protein S7 (LOC101784981), mRNA
TRINITY_DN24441_c2_g2	XM_004983011.2	0	494/544(90.81)	712	PREDICTED: Setaria italica 40S ribosomal protein S7-like (LOC101772415), mRNA
TRINITY_DN24442_c0_g1	XM_004975819.1	0	1097/1147(95.64)	1829	PREDICTED: Setaria italica uncharacterized LOC101786786 (LOC101786786), transcript variant X1, mRNA
TRINITY_DN24442_c0_g3	XM_004975820.1	1e-27	85/91(93.41)	132	PREDICTED: Setaria italica uncharacterized LOC101786786 (LOC101786786), transcript variant X2, mRNA
TRINITY_DN24443_c0_g1	XM_004960727.3	0	925/997(92.78)	1434	PREDICTED: Setaria italica L10-interacting MYB domain-containing protein-like (LOC101776166), transcript variant X2, mRNA
TRINITY_DN24443_c0_g2	XM_004960728.2	4e-103	293/331(88.52)	383	PREDICTED: Setaria italica L10-interacting MYB domain-containing protein-like (LOC101776166), transcript variant X1, mRNA
TRINITY_DN24444_c0_g1	XM_004960579.3	3e-37	89/89(100.00)	165	PREDICTED: Setaria italica proline-rich receptor-like protein kinase PERK1 (LOC101784812), mRNA
TRINITY_DN24444_c0_g2	XM_004960579.3	0	431/464(92.89)	660	PREDICTED: Setaria italica proline-rich receptor-like protein kinase PERK1 (LOC101784812), mRNA
TRINITY_DN24444_c0_g3	XM_004960579.3	2e-71	150/150(100.00)	278	PREDICTED: Setaria italica proline-rich receptor-like protein kinase PERK1 (LOC101784812), mRNA
TRINITY_DN24445_c0_g1	XM_004968281.2	0	1306/1445(90.38)	1869	PREDICTED: Setaria italica class E vacuolar protein-sorting machinery protein HSE1-like (LOC101762588), mRNA
TRINITY_DN24446_c0_g1	XM_012842778.2	2e-67	198/223(88.79)	263	PREDICTED: Setaria italica phytochrome B (LOC101780402), mRNA
TRINITY_DN24446_c1_g1	XM_004965791.3	0	1320/1405(93.95)	2104	PREDICTED: Setaria italica uncharacterized LOC101759875 (LOC101759875), mRNA
TRINITY_DN24446_c1_g2	XM_002452611.1	0	1353/1558(86.84)	1700	Sorghum bicolor hypothetical protein, mRNA
TRINITY_DN24446_c1_g3	XM_004966907.1	0	649/713(91.02)	939	PREDICTED: Setaria italica uncharacterized LOC101757183 (LOC101757183), mRNA
TRINITY_DN24447_c1_g1	XM_004979530.2	1e-89	200/208(96.15)	339	PREDICTED: Setaria italica beta-carotene isomerase D27, chloroplastic (LOC101770805), mRNA
TRINITY_DN24447_c1_g2	AC243250.1	2e-113	351/411(85.40)	416	Panicum virgatum clone PV_ABa094-D10, complete sequence
TRINITY_DN24447_c2_g1	AC243246.2	3e-137	358/402(89.05)	496	Panicum virgatum clone PV_ABa073-H10, complete sequence
TRINITY_DN24448_c0_g1	XM_008792384.1	7e-13	92/114(80.70)	84.2	PREDICTED: Phoenix dactylifera putative metallophosphoesterase At3g03305 (LOC103707763), mRNA
TRINITY_DN24448_c0_g2	XM_004965143.2	0	985/1046(94.17)	1583	PREDICTED: Setaria italica aspartic proteinase Asp1-like (LOC101759722), mRNA
TRINITY_DN24448_c0_g3	XM_008653483.1	0	2433/2901(83.87)	2726	PREDICTED: Zea mays hypothetical protein (LOC100383222), transcript variant X1, mRNA
TRINITY_DN24449_c0_g1	XM_004973161.3	0	1099/1146(95.90)	1851	PREDICTED: Setaria italica cyclic pyranopterin monophosphate synthase, mitochondrial (LOC101774775), transcript variant X1, mRNA
TRINITY_DN24449_c0_g2	XM_004982533.2	0	474/498(95.18)	782	PREDICTED: Setaria italica AAA-ATPase At2g46620-like (LOC101755261), mRNA
TRINITY_DN24449_c0_g3	XR_001164403.2	9e-59	139/145(95.86)	235	PREDICTED: Setaria italica cyclic pyranopterin monophosphate synthase, mitochondrial (LOC101774775), transcript variant X2, misc_RNA
TRINITY_DN24450_c0_g1	XM_004952811.2	2e-28	95/105(90.48)	134	PREDICTED: Setaria italica somatic embryogenesis receptor kinase 1-like (LOC101764372), mRNA
TRINITY_DN24450_c0_g2	XM_004952811.2	0	1602/1652(96.97)	2771	PREDICTED: Setaria italica somatic embryogenesis receptor kinase 1-like (LOC101764372), mRNA
TRINITY_DN24450_c0_g3	XM_004972669.3	0	1240/1320(93.94)	1978	PREDICTED: Setaria italica somatic embryogenesis receptor kinase 2-like (LOC101770461), mRNA
TRINITY_DN24450_c0_g4	XM_004972669.3	0	1349/1437(93.88)	2145	PREDICTED: Setaria italica somatic embryogenesis receptor kinase 2-like (LOC101770461), mRNA
TRINITY_DN24451_c0_g1	CP012610.1	2e-17	74/85(87.06)	97.1	Oryza sativa Indica Group cultivar RP Bio-226 chromosome 2 sequence
TRINITY_DN24451_c1_g1	XM_004984354.3	4e-114	254/267(95.13)	420	PREDICTED: Setaria italica 40S ribosomal protein S21 (LOC101771739), mRNA
TRINITY_DN24452_c1_g1	XM_004975888.2	3e-144	433/499(86.77)	520	PREDICTED: Setaria italica putative protein Brevis radix-like 5 (LOC101780062), mRNA
TRINITY_DN24452_c2_g1	XM_012844294.2	0	1104/1165(94.76)	1801	PREDICTED: Setaria italica type IV inositol polyphosphate 5-phosphatase 3-like (LOC101774568), mRNA
TRINITY_DN24452_c2_g2	XM_004961330.2	0	945/991(95.36)	1561	PREDICTED: Setaria italica type IV inositol polyphosphate 5-phosphatase 3-like (LOC101774162), mRNA
TRINITY_DN24452_c2_g3	HG670306.1	1e-60	215/256(83.98)	243	Triticum aestivum chromosome 3B, genomic scaffold, cultivar Chinese Spring
TRINITY_DN24453_c0_g1	XM_012846845.1	0	494/542(91.14)	730	PREDICTED: Setaria italica uncharacterized LOC101765198 (LOC101765198), mRNA
TRINITY_DN24454_c0_g1	XM_004969680.3	0	1801/1870(96.31)	3040	PREDICTED: Setaria italica myosin-17-like (LOC101754897), transcript variant X2, mRNA
TRINITY_DN24454_c1_g1	XM_004954317.2	0	2416/2501(96.60)	4148	PREDICTED: Setaria italica myosin-6-like (LOC101774906), mRNA
TRINITY_DN24454_c1_g2	XM_012844672.1	0	812/834(97.36)	1419	PREDICTED: Setaria italica myosin-17-like (LOC101782403), mRNA
TRINITY_DN24454_c2_g1	XM_004956297.1	0	1165/1194(97.57)	2039	PREDICTED: Setaria italica BTB/POZ domain-containing protein At5g47800 (LOC101757109), transcript variant X6, mRNA
TRINITY_DN24455_c0_g1	XM_004957195.2	0	1130/1157(97.67)	1988	PREDICTED: Setaria italica poly(rC)-binding protein 3-like (LOC101754802), mRNA
TRINITY_DN24455_c0_g2	XM_004957195.2	9e-94	267/301(88.70)	351	PREDICTED: Setaria italica poly(rC)-binding protein 3-like (LOC101754802), mRNA
TRINITY_DN24456_c0_g1	XM_004960817.2	0	567/641(88.46)	737	PREDICTED: Setaria italica probable WRKY transcription factor 51 (LOC101778621), mRNA
TRINITY_DN24456_c0_g2	XM_004968427.2	0	539/612(88.07)	682	PREDICTED: Setaria italica probable WRKY transcription factor 58 (LOC101784996), mRNA
TRINITY_DN24456_c0_g3	XM_004969348.3	0	708/815(86.87)	856	PREDICTED: Setaria italica probable WRKY transcription factor 50 (LOC101759754), mRNA
TRINITY_DN24457_c0_g1	XM_004976539.2	0	2711/2816(96.27)	4606	PREDICTED: Setaria italica importin-9 (LOC101767934), transcript variant X1, mRNA
TRINITY_DN24457_c0_g2	XM_012847935.1	8e-71	159/164(96.95)	276	PREDICTED: Setaria italica importin-9 (LOC101767934), transcript variant X2, mRNA
TRINITY_DN24457_c0_g3	XM_004964663.2	9e-154	370/402(92.04)	553	PREDICTED: Setaria italica sulfiredoxin, chloroplastic/mitochondrial (LOC101770539), mRNA
TRINITY_DN24458_c0_g1	XM_004978441.2	0	686/806(85.11)	776	PREDICTED: Setaria italica protein LURP-one-related 8-like (LOC101777951), mRNA
TRINITY_DN24458_c0_g2	XM_004977350.2	0	644/738(87.26)	806	PREDICTED: Setaria italica protein LURP-one-related 8-like (LOC101781424), mRNA
TRINITY_DN24458_c0_g3	XM_004961659.1	0	1242/1347(92.20)	1853	PREDICTED: Setaria italica protein LURP-one-related 8-like (LOC101763081), mRNA
TRINITY_DN24458_c0_g4	XM_004970315.2	0	1046/1128(92.73)	1591	PREDICTED: Setaria italica protein LURP-one-related 8-like (LOC101763405), mRNA
TRINITY_DN24459_c0_g1	XM_004984344.2	0	3078/3260(94.42)	4961	PREDICTED: Setaria italica uncharacterized LOC101768126 (LOC101768126), mRNA
TRINITY_DN24460_c0_g1	XM_004985809.3	0	1365/1413(96.60)	2337	PREDICTED: Setaria italica dolichyl-diphosphooligosaccharide--protein glycosyltransferase subunit 1A (LOC101755009), mRNA
TRINITY_DN24460_c0_g2	XM_004985809.3	3e-40	100/103(97.09)	174	PREDICTED: Setaria italica dolichyl-diphosphooligosaccharide--protein glycosyltransferase subunit 1A (LOC101755009), mRNA
TRINITY_DN24460_c0_g3	XM_004985809.3	1e-58	143/151(94.70)	235	PREDICTED: Setaria italica dolichyl-diphosphooligosaccharide--protein glycosyltransferase subunit 1A (LOC101755009), mRNA
TRINITY_DN24461_c0_g2	KU685409.1	2e-25	127/156(81.41)	126	Saccharum officinarum clone LA34B02, complete sequence
TRINITY_DN24461_c1_g1	XM_004970113.2	1e-176	368/382(96.34)	628	PREDICTED: Setaria italica uncharacterized protein At1g27050 (LOC101752722), mRNA
TRINITY_DN24461_c1_g3	CP012619.1	5e-16	60/65(92.31)	93.5	Oryza sativa Indica Group cultivar RP Bio-226 chromosome 11 sequence
TRINITY_DN24463_c0_g1	XM_012843115.1	0	774/808(95.79)	1304	PREDICTED: Setaria italica protein tas (LOC101757418), transcript variant X3, mRNA
TRINITY_DN24464_c0_g1	XM_004977078.2	2e-112	261/278(93.88)	414	PREDICTED: Setaria italica signal recognition particle subunit SRP72-like (LOC101777521), mRNA
TRINITY_DN24465_c0_g1	XM_012845822.2	0	742/845(87.81)	931	PREDICTED: Setaria italica uncharacterized LOC101781898 (LOC101781898), transcript variant X2, mRNA
TRINITY_DN24467_c1_g1	XM_004953591.2	0	3418/3618(94.47)	5563	PREDICTED: Setaria italica protein CROWDED NUCLEI 1 (LOC101767497), mRNA
TRINITY_DN24468_c0_g1	XM_004962268.2	2e-150	381/423(90.07)	542	PREDICTED: Setaria italica pseudouridine kinase (LOC101773347), mRNA
TRINITY_DN24468_c0_g2	XM_004962268.2	2e-150	381/423(90.07)	542	PREDICTED: Setaria italica pseudouridine kinase (LOC101773347), mRNA
TRINITY_DN24468_c0_g3	XM_004962268.2	0	781/831(93.98)	1258	PREDICTED: Setaria italica pseudouridine kinase (LOC101773347), mRNA
TRINITY_DN24469_c0_g1	XM_004985561.3	0	2265/2327(97.34)	3949	PREDICTED: Setaria italica serine/threonine-protein kinase EDR1 (LOC101762982), transcript variant X2, mRNA
TRINITY_DN24469_c1_g1	XM_012847273.1	0	2604/2785(93.50)	4074	PREDICTED: Setaria italica serine/threonine-protein kinase CTR1 (LOC101769146), mRNA
TRINITY_DN24470_c0_g1	XM_004967685.1	8e-80	187/198(94.44)	305	PREDICTED: Setaria italica protein SRC2-like (LOC101765028), mRNA
TRINITY_DN24470_c0_g3	XM_004951593.2	0	778/793(98.11)	1382	PREDICTED: Setaria italica BRCA1-associated protein (LOC101777195), transcript variant X2, mRNA
TRINITY_DN24470_c0_g4	XM_004973151.1	0	886/918(96.51)	1517	PREDICTED: Setaria italica heterogeneous nuclear ribonucleoprotein 1-like (LOC101770062), mRNA
TRINITY_DN24470_c0_g5	XM_004981949.1	0	771/810(95.19)	1277	PREDICTED: Setaria italica zinc finger protein CONSTANS-LIKE 16 (LOC101760269), mRNA
TRINITY_DN24470_c0_g6	XM_004951593.2	1e-23	66/67(98.51)	119	PREDICTED: Setaria italica BRCA1-associated protein (LOC101777195), transcript variant X2, mRNA
TRINITY_DN24470_c0_g7	XM_004965125.2	0	1809/1988(91.00)	2606	PREDICTED: Setaria italica zinc finger protein CONSTANS-LIKE 16-like (LOC101786451), mRNA
TRINITY_DN24471_c0_g1	XM_004954337.2	0	2505/2585(96.91)	4325	PREDICTED: Setaria italica pumilio homolog 1-like (LOC101783559), transcript variant X1, mRNA
TRINITY_DN24471_c1_g1	XM_012843270.1	0	1121/1168(95.98)	1893	PREDICTED: Setaria italica P-loop NTPase domain-containing protein LPA1-like (LOC101784229), mRNA
TRINITY_DN24472_c1_g3	XM_004978236.2	6e-62	154/164(93.90)	246	PREDICTED: Setaria italica pentatricopeptide repeat-containing protein At2g46050, mitochondrial (LOC101773451), mRNA
TRINITY_DN24472_c2_g2	XM_004954297.1	5e-53	136/145(93.79)	217	PREDICTED: Setaria italica diphthamide biosynthesis protein 1 (LOC101767368), transcript variant X2, mRNA
TRINITY_DN24472_c2_g3	XM_004954297.1	0	1602/1678(95.47)	2671	PREDICTED: Setaria italica diphthamide biosynthesis protein 1 (LOC101767368), transcript variant X2, mRNA
TRINITY_DN24473_c2_g1	AC243233.1	2e-33	121/140(86.43)	150	Panicum virgatum clone PV_ABa020-D05, complete sequence
TRINITY_DN24473_c3_g2	XM_004963254.3	2e-80	330/402(82.09)	307	PREDICTED: Setaria italica uncharacterized LOC101780918 (LOC101780918), mRNA
TRINITY_DN24473_c4_g1	XM_004961677.1	5e-54	137/145(94.48)	220	PREDICTED: Setaria italica ubiquitin-conjugating enzyme E2 11 (LOC101769713), transcript variant X3, mRNA
TRINITY_DN24473_c5_g1	XM_002466473.1	0	1064/1206(88.23)	1424	Sorghum bicolor hypothetical protein, mRNA
TRINITY_DN24473_c5_g2	XM_004981829.1	0	1507/1580(95.38)	2488	PREDICTED: Setaria italica uncharacterized LOC101780921 (LOC101780921), mRNA
TRINITY_DN24473_c5_g3	AY107102.1	5e-60	156/169(92.31)	239	Zea mays PCO076683 mRNA sequence
TRINITY_DN24474_c0_g1	XM_012843338.2	0	732/751(97.47)	1280	PREDICTED: Setaria italica chitin elicitor receptor kinase 1-like (LOC101782219), transcript variant X2, mRNA
TRINITY_DN24475_c0_g1	XM_004975957.3	0	744/785(94.78)	1210	PREDICTED: Setaria italica trihelix transcription factor GT-1-like (LOC101773178), mRNA
TRINITY_DN24475_c0_g2	XM_004984900.1	0	583/650(89.69)	819	PREDICTED: Setaria italica trihelix transcription factor GT-1-like (LOC101778936), mRNA
TRINITY_DN24475_c0_g3	XM_004975957.3	3e-24	65/65(100.00)	121	PREDICTED: Setaria italica trihelix transcription factor GT-1-like (LOC101773178), mRNA
TRINITY_DN24476_c1_g1	XM_004956630.3	0	1491/1549(96.26)	2531	PREDICTED: Setaria italica MND1-interacting protein 1 (LOC101758852), mRNA
TRINITY_DN24476_c2_g1	KJ732164.1	1e-08	64/77(83.12)	69.4	Zea mays isolate TCONS_00050604 drought responsive lncRNA, complete sequence
TRINITY_DN24476_c2_g3	XR_001163048.1	1e-170	436/483(90.27)	608	PREDICTED: Setaria italica uncharacterized LOC101780724 (LOC101780724), ncRNA
TRINITY_DN24477_c1_g2	XM_004978659.1	0	692/794(87.15)	845	PREDICTED: Setaria italica uncharacterized LOC101763072 (LOC101763072), mRNA
TRINITY_DN24477_c1_g3	XM_004956677.3	0	2443/2523(96.83)	4211	PREDICTED: Setaria italica AUGMIN subunit 5 (LOC101781273), mRNA
TRINITY_DN24477_c2_g1	XM_002467420.1	0	1379/1595(86.46)	1742	Sorghum bicolor hypothetical protein, mRNA
TRINITY_DN24478_c0_g1	XM_004985238.2	1e-32	87/90(96.67)	150	PREDICTED: Setaria italica uncharacterized LOC101776483 (LOC101776483), transcript variant X2, mRNA
TRINITY_DN24479_c0_g1	XM_004961894.2	8e-12	45/46(97.83)	80.5	PREDICTED: Setaria italica sm-like protein LSM3B (LOC101757263), mRNA
TRINITY_DN24479_c1_g1	AC243258.1	6e-81	204/221(92.31)	309	Panicum virgatum clone PV_ABa103-H10, complete sequence
TRINITY_DN24479_c2_g1	XM_004961318.3	2e-89	199/207(96.14)	339	PREDICTED: Setaria italica uncharacterized LOC101768228 (LOC101768228), mRNA
TRINITY_DN24479_c2_g2	XM_004953547.3	4e-31	146/178(82.02)	143	PREDICTED: Setaria italica ornithine carbamoyltransferase, chloroplastic (LOC101785690), mRNA
TRINITY_DN24479_c2_g3	XM_004953547.3	0	1016/1096(92.70)	1559	PREDICTED: Setaria italica ornithine carbamoyltransferase, chloroplastic (LOC101785690), mRNA
TRINITY_DN24479_c2_g4	XM_004961318.3	2e-35	105/115(91.30)	158	PREDICTED: Setaria italica uncharacterized LOC101768228 (LOC101768228), mRNA
TRINITY_DN24480_c1_g1	XM_004964400.3	0	927/1004(92.33)	1397	PREDICTED: Setaria italica uncharacterized LOC101766910 (LOC101766910), mRNA
TRINITY_DN24480_c1_g2	XM_004981430.2	8e-157	330/343(96.21)	562	PREDICTED: Setaria italica glycine-rich RNA-binding protein 4, mitochondrial-like (LOC101755521), transcript variant X2, mRNA
TRINITY_DN24481_c1_g1	XM_004984525.3	0	1552/1589(97.67)	2726	PREDICTED: Setaria italica neutral/alkaline invertase 1, mitochondrial (LOC101770954), mRNA
TRINITY_DN24481_c1_g2	KC145807.1	0	2568/3069(83.68)	2715	Saccharum hybrid cultivar FN-41 clone shN/AINV1 putative neutral/alkaline invertase gene, complete cds
TRINITY_DN24482_c0_g1	XM_004965409.3	0	1214/1348(90.06)	1724	PREDICTED: Setaria italica basic salivary proline-rich protein 2 (LOC101774320), mRNA
TRINITY_DN24482_c0_g4	XM_004951627.3	0	780/810(96.30)	1330	PREDICTED: Setaria italica cinnamoyl-CoA reductase 2-like (LOC101755442), transcript variant X2, mRNA
TRINITY_DN24483_c0_g1	XM_004963185.2	0	1966/2180(90.18)	2767	PREDICTED: Setaria italica cation/calcium exchanger 1-like (LOC101753490), mRNA
TRINITY_DN24484_c2_g1	XM_004976406.2	0	3050/3233(94.34)	4916	PREDICTED: Setaria italica probable copper-transporting ATPase HMA5 (LOC101776417), mRNA
TRINITY_DN24484_c2_g3	XM_004968971.3	0	472/484(97.52)	828	PREDICTED: Setaria italica prostaglandin E synthase 2 (LOC101778815), mRNA
TRINITY_DN24485_c0_g1	XM_004972530.2	0	606/621(97.58)	1064	PREDICTED: Setaria italica GTP-binding protein ERG (LOC101783952), mRNA
TRINITY_DN24486_c0_g1	XM_004960367.3	4e-84	199/210(94.76)	322	PREDICTED: Setaria italica 1,4-dihydroxy-2-naphthoyl-CoA thioesterase 1-like (LOC101769977), transcript variant X1, mRNA
TRINITY_DN24486_c0_g4	XM_004951238.2	0	649/679(95.58)	1086	PREDICTED: Setaria italica ribosome production factor 2 homolog (LOC101771908), mRNA
TRINITY_DN24486_c0_g5	XM_004961525.2	0	1110/1151(96.44)	1890	PREDICTED: Setaria italica ribosome production factor 2 homolog (LOC101779832), mRNA
TRINITY_DN24487_c0_g1	XM_004985590.2	0	903/948(95.25)	1498	PREDICTED: Setaria italica uncharacterized LOC101774063 (LOC101774063), mRNA
TRINITY_DN24487_c0_g2	XM_004953252.3	0	984/1060(92.83)	1511	PREDICTED: Setaria italica vegetative cell wall protein gp1-like (LOC101772594), mRNA
TRINITY_DN24488_c0_g1	XM_004952650.3	2e-30	85/88(96.59)	143	PREDICTED: Setaria italica polyadenylate-binding protein RBP47-like (LOC101772733), mRNA
TRINITY_DN24489_c1_g1	XM_004969100.1	0	1109/1236(89.72)	1522	PREDICTED: Setaria italica uncharacterized protein YNL011C (LOC101762591), mRNA
TRINITY_DN24489_c1_g2	XM_004969100.1	4e-32	89/94(94.68)	147	PREDICTED: Setaria italica uncharacterized protein YNL011C (LOC101762591), mRNA
TRINITY_DN24489_c1_g3	XM_004984398.3	0	1223/1343(91.06)	1762	PREDICTED: Setaria italica uncharacterized LOC101755276 (LOC101755276), mRNA
TRINITY_DN24489_c1_g9	XM_004969100.1	8e-37	92/94(97.87)	163	PREDICTED: Setaria italica uncharacterized protein YNL011C (LOC101762591), mRNA
TRINITY_DN24490_c0_g1	XM_004968379.2	0	1790/1924(93.04)	2778	PREDICTED: Setaria italica TSL-kinase interacting protein 1-like (LOC101765977), mRNA
TRINITY_DN24490_c1_g1	JX469971.1	8e-65	436/579(75.30)	257	Zea mays subsp. mays clone UT3234 GeBP-type transcription factor mRNA, partial cds
TRINITY_DN24490_c1_g2	XM_004973328.3	0	782/807(96.90)	1352	PREDICTED: Setaria italica peptidyl-prolyl cis-trans isomerase CYP57 (LOC101783276), transcript variant X2, mRNA
TRINITY_DN24490_c1_g3	XM_004952219.2	0	1716/1839(93.31)	2699	PREDICTED: Setaria italica hepatoma-derived growth factor-related protein 2-like (LOC101753291), mRNA
TRINITY_DN24491_c0_g1	XM_004969446.3	8e-180	387/406(95.32)	640	PREDICTED: Setaria italica ubiquitin-conjugating enzyme E2 36 (LOC101764355), mRNA
TRINITY_DN24491_c0_g2	XM_004969446.3	3e-137	329/356(92.42)	497	PREDICTED: Setaria italica ubiquitin-conjugating enzyme E2 36 (LOC101764355), mRNA
TRINITY_DN24491_c0_g3	XM_004980919.3	3e-165	356/374(95.19)	590	PREDICTED: Setaria italica probable cytokinin riboside 5'-monophosphate phosphoribohydrolase LOGL5 (LOC101758636), mRNA
TRINITY_DN24492_c1_g1	XM_004963277.3	1e-12	44/44(100.00)	82.4	PREDICTED: Setaria italica uridine kinase-like protein 3 (LOC101755252), mRNA
TRINITY_DN24492_c2_g1	KF184960.1	1e-100	289/332(87.05)	374	Saccharum hybrid cultivar R570 clone BAC 001J04 complete sequence
TRINITY_DN24492_c3_g1	HG531802.1	3e-08	38/39(97.44)	67.6	Saccharum hybrid cultivar R570_BAC clone Sh242M02
TRINITY_DN24492_c3_g2	KF184673.1	7e-19	78/89(87.64)	102	Saccharum hybrid cultivar R570 clone BAC 008G08 complete sequence
TRINITY_DN24492_c4_g1	XM_012843153.1	0	771/799(96.50)	1314	PREDICTED: Setaria italica mediator of RNA polymerase II transcription subunit 19a-like (LOC101752973), transcript variant X1, mRNA
TRINITY_DN24493_c0_g2	XM_004952082.2	0	641/673(95.25)	1057	PREDICTED: Setaria italica D-aminoacyl-tRNA deacylase (LOC101767884), mRNA
TRINITY_DN24494_c0_g2	KF184668.1	2e-08	43/46(93.48)	67.6	Saccharum hybrid cultivar R570 clone BAC 005I10 complete sequence
TRINITY_DN24494_c0_g4	XR_001163442.1	3e-170	452/509(88.80)	606	PREDICTED: Setaria italica uncharacterized LOC105913911 (LOC105913911), ncRNA
TRINITY_DN24494_c0_g5	XM_004959018.2	8e-25	139/171(81.29)	122	PREDICTED: Setaria italica probable LRR receptor-like serine/threonine-protein kinase At3g47570 (LOC101758199), mRNA
TRINITY_DN24495_c0_g1	XM_004967532.2	0	1848/2018(91.58)	2712	PREDICTED: Setaria italica polygalacturonase At1g48100-like (LOC101772846), mRNA
TRINITY_DN24495_c0_g2	XM_004962490.3	0	1359/1464(92.83)	2102	PREDICTED: Setaria italica polygalacturonase At1g48100 (LOC101772400), mRNA
TRINITY_DN24495_c0_g3	XM_004959782.1	7e-85	288/342(84.21)	322	PREDICTED: Setaria italica SKP1-like protein 1A (LOC101752945), mRNA
TRINITY_DN24497_c0_g1	XM_004972799.1	0	767/819(93.65)	1210	PREDICTED: Setaria italica tyrosine--tRNA ligase 1, cytoplasmic-like (LOC101754120), mRNA
TRINITY_DN24497_c0_g2	XM_004972799.1	1e-62	180/202(89.11)	248	PREDICTED: Setaria italica tyrosine--tRNA ligase 1, cytoplasmic-like (LOC101754120), mRNA
TRINITY_DN24498_c0_g1	XM_012843489.1	9e-95	216/228(94.74)	355	PREDICTED: Setaria italica Fanconi anemia group J protein homolog (LOC101753350), transcript variant X1, mRNA
TRINITY_DN24498_c0_g2	XM_012843490.1	0	3507/3668(95.61)	5866	PREDICTED: Setaria italica Fanconi anemia group J protein homolog (LOC101753350), transcript variant X2, mRNA
TRINITY_DN24499_c0_g1	XM_004962363.1	6e-24	78/84(92.86)	121	PREDICTED: Setaria italica ras-related protein Rab-21-like (LOC101778367), mRNA
TRINITY_DN24499_c0_g2	XM_004962363.1	0	559/605(92.40)	845	PREDICTED: Setaria italica ras-related protein Rab-21-like (LOC101778367), mRNA
TRINITY_DN24500_c0_g1	XM_014805105.1	0	1913/1976(96.81)	3290	PREDICTED: Setaria italica external alternative NAD(P)H-ubiquinone oxidoreductase B1, mitochondrial (LOC101753666), transcript variant X1, mRNA
TRINITY_DN24500_c0_g2	XM_004981544.3	0	1644/1730(95.03)	2699	PREDICTED: Setaria italica uncharacterized LOC101765126 (LOC101765126), mRNA
TRINITY_DN24500_c0_g3	XM_004966208.3	1e-16	57/60(95.00)	95.3	PREDICTED: Setaria italica external alternative NAD(P)H-ubiquinone oxidoreductase B1, mitochondrial (LOC101753666), transcript variant X2, mRNA
TRINITY_DN24500_c0_g4	XM_004955363.3	0	646/721(89.60)	891	PREDICTED: Setaria italica uncharacterized LOC101777215 (LOC101777215), mRNA
TRINITY_DN24501_c1_g1	AF488414.1	1e-07	42/45(93.33)	67.6	Pennisetum glaucum BAC 311G2 complete sequence
TRINITY_DN24501_c2_g1	XM_004981925.3	0	729/769(94.80)	1177	PREDICTED: Setaria italica uncharacterized LOC101784562 (LOC101784562), mRNA
TRINITY_DN24502_c0_g2	XM_004975488.2	1e-14	48/48(100.00)	89.8	PREDICTED: Setaria italica neutral/alkaline invertase 3, chloroplastic-like (LOC101757111), mRNA
TRINITY_DN24502_c0_g4	CP012611.1	4e-09	79/99(79.80)	71.3	Oryza sativa Indica Group cultivar RP Bio-226 chromosome 3 sequence
TRINITY_DN24503_c0_g1	XM_004984616.2	0	1204/1240(97.10)	2087	PREDICTED: Setaria italica cytosolic enolase 3 (LOC101773509), mRNA
TRINITY_DN24503_c0_g2	XM_004967967.2	0	576/640(90.00)	813	PREDICTED: Setaria italica 16.9 kDa class I heat shock protein 1-like (LOC101775696), mRNA
TRINITY_DN24503_c0_g3	XM_004967970.1	0	485/524(92.56)	745	PREDICTED: Setaria italica 16.9 kDa class I heat shock protein 3-like (LOC101776908), mRNA
TRINITY_DN24504_c0_g1	XM_004955438.3	1e-167	412/452(91.15)	599	PREDICTED: Setaria italica putative phosphatidylglycerol/phosphatidylinositol transfer protein DDB_G0278295 (LOC101773301), mRNA
TRINITY_DN24506_c1_g2	XM_014804705.1	6e-35	104/113(92.04)	158	PREDICTED: Setaria italica uncharacterized LOC101754280 (LOC101754280), mRNA
TRINITY_DN24506_c1_g4	XM_004966212.1	9e-60	317/404(78.47)	239	PREDICTED: Setaria italica uncharacterized LOC101755414 (LOC101755414), mRNA
TRINITY_DN24506_c1_g5	XM_004981801.3	9e-54	177/205(86.34)	219	PREDICTED: Setaria italica uncharacterized LOC101767435 (LOC101767435), transcript variant X2, mRNA
TRINITY_DN24507_c0_g1	XM_004979276.2	0	1166/1215(95.97)	1971	PREDICTED: Setaria italica uncharacterized LOC101767147 (LOC101767147), transcript variant X2, mRNA
TRINITY_DN24508_c0_g1	XM_004968138.1	0	485/542(89.48)	671	PREDICTED: Setaria italica M protein, serotype 2.2-like (LOC101775004), mRNA
TRINITY_DN24508_c0_g2	XM_004953540.2	0	676/717(94.28)	1086	PREDICTED: Setaria italica WAT1-related protein At5g45370-like (LOC101783006), mRNA
TRINITY_DN24508_c0_g3	XM_004968138.1	1e-25	73/76(96.05)	124	PREDICTED: Setaria italica M protein, serotype 2.2-like (LOC101775004), mRNA
TRINITY_DN24509_c3_g1	XM_012846726.1	0	1809/1946(92.96)	2798	PREDICTED: Setaria italica putative disease resistance protein RGA3 (LOC101768185), mRNA
TRINITY_DN24510_c0_g1	XM_004971974.1	2e-37	104/111(93.69)	163	PREDICTED: Setaria italica protein CHUP1, chloroplastic-like (LOC101757078), mRNA
TRINITY_DN24510_c0_g2	XM_012846226.1	0	447/470(95.11)	734	PREDICTED: Setaria italica oleosin 16 kDa (LOC101784600), mRNA
TRINITY_DN24510_c0_g3	XM_004974901.2	2e-30	146/177(82.49)	141	PREDICTED: Setaria italica phosphoglycerate mutase-like protein 1 (LOC101766424), mRNA
TRINITY_DN24510_c0_g4	XM_004971974.1	6e-138	315/336(93.75)	497	PREDICTED: Setaria italica protein CHUP1, chloroplastic-like (LOC101757078), mRNA
TRINITY_DN24510_c1_g1	XM_004957424.2	0	1845/1942(95.01)	3018	PREDICTED: Setaria italica protein NUCLEAR FUSION DEFECTIVE 4-like (LOC101778324), mRNA
TRINITY_DN24510_c2_g2	XM_004967716.1	0	881/896(98.33)	1572	PREDICTED: Setaria italica mediator of RNA polymerase II transcription subunit 27 (LOC101777180), mRNA
TRINITY_DN24511_c1_g3	XM_004983201.2	2e-91	211/223(94.62)	344	PREDICTED: Setaria italica uncharacterized LOC101783101 (LOC101783101), mRNA
TRINITY_DN24511_c1_g5	XM_004977161.3	0	1342/1433(93.65)	2124	PREDICTED: Setaria italica NAD-dependent protein deacylase SRT2 (LOC101775474), transcript variant X1, mRNA
TRINITY_DN24512_c0_g2	XM_015833770.1	3e-77	294/360(81.67)	296	PREDICTED: Oryza brachyantha LRR receptor-like serine/threonine-protein kinase EFR (LOC102710090), transcript variant X3, mRNA
TRINITY_DN24514_c2_g1	XR_565511.1	3e-114	375/447(83.89)	420	PREDICTED: Zea mays uncharacterized LOC103653480 (LOC103653480), ncRNA
TRINITY_DN24514_c3_g1	AC225080.1	0	699/771(90.66)	1024	Oryza officinalis clone OO__Ba0052N08, complete sequence
TRINITY_DN24514_c3_g2	AC225080.1	0	786/932(84.33)	887	Oryza officinalis clone OO__Ba0052N08, complete sequence
TRINITY_DN24515_c0_g1	XM_004956575.2	0	974/1031(94.47)	1591	PREDICTED: Setaria italica probable NADH kinase (LOC101771154), mRNA
TRINITY_DN24515_c0_g2	XM_012845965.1	5e-133	293/309(94.82)	483	PREDICTED: Setaria italica receptor-like serine/threonine-protein kinase SD1-6 (LOC105914392), mRNA
TRINITY_DN24515_c0_g3	AP014966.1	1e-121	486/598(81.27)	446	Oryza sativa Japonica Group DNA, chromosome 10, cultivar: Nipponbare, complete sequence
TRINITY_DN24515_c0_g4	XM_004983422.2	0	1996/2135(93.49)	3153	PREDICTED: Setaria italica cysteine-rich receptor-like protein kinase 10 (LOC101773233), mRNA
TRINITY_DN24515_c0_g5	XM_004983421.2	0	1143/1330(85.94)	1380	PREDICTED: Setaria italica cysteine-rich receptor-like protein kinase 15 (LOC101772821), mRNA
TRINITY_DN24516_c0_g1	XM_004961067.3	0	480/517(92.84)	749	PREDICTED: Setaria italica peroxisomal membrane protein PEX14-like (LOC101770390), transcript variant X1, mRNA
TRINITY_DN24516_c0_g3	XM_012842810.1	0	1521/1615(94.18)	2449	PREDICTED: Setaria italica probable glucan 1,3-beta-glucosidase A (LOC105913540), mRNA
TRINITY_DN24517_c0_g1	CP012610.1	0	1201/1568(76.59)	808	Oryza sativa Indica Group cultivar RP Bio-226 chromosome 2 sequence
TRINITY_DN24518_c0_g1	XM_004982509.3	0	838/890(94.16)	1356	PREDICTED: Setaria italica uncharacterized LOC101779849 (LOC101779849), mRNA
TRINITY_DN24518_c0_g2	XM_004957072.2	2e-96	211/219(96.35)	361	PREDICTED: Setaria italica UPF0160 protein C694.04c-like (LOC101773726), mRNA
TRINITY_DN24519_c0_g1	XM_004966150.2	0	2436/2535(96.09)	4119	PREDICTED: Setaria italica auxin response factor 17 (LOC101765679), mRNA
TRINITY_DN24519_c0_g2	XM_004951814.3	0	1824/1903(95.85)	3072	PREDICTED: Setaria italica auxin response factor 6-like (LOC101766262), transcript variant X1, mRNA
TRINITY_DN24519_c0_g3	XM_004963165.2	0	814/883(92.19)	1223	PREDICTED: Setaria italica auxin response factor 25-like (LOC101780785), mRNA
TRINITY_DN24520_c1_g3	XM_004955539.3	1e-111	240/248(96.77)	412	PREDICTED: Setaria italica 40S ribosomal protein S18-like (LOC101778998), mRNA
TRINITY_DN24520_c1_g4	AY946594.1	9e-17	106/132(80.30)	95.3	Oryza sativa microRNA MIR439j precursor, gene, partial sequence
TRINITY_DN24521_c0_g1	XM_014804752.1	0	3569/3794(94.07)	5722	PREDICTED: Setaria italica uncharacterized LOC101784111 (LOC101784111), transcript variant X2, mRNA
TRINITY_DN24521_c0_g2	XR_001163758.1	4e-43	150/172(87.21)	185	PREDICTED: Setaria italica uncharacterized LOC101754726 (LOC101754726), transcript variant X2, ncRNA
TRINITY_DN24521_c0_g4	XR_001163691.1	4e-91	249/278(89.57)	342	PREDICTED: Setaria italica uncharacterized LOC105914122 (LOC105914122), transcript variant X2, ncRNA
TRINITY_DN24521_c0_g5	XM_014804752.1	1e-135	342/376(90.96)	490	PREDICTED: Setaria italica uncharacterized LOC101784111 (LOC101784111), transcript variant X2, mRNA
TRINITY_DN24521_c0_g6	XR_001163691.1	1e-127	333/369(90.24)	464	PREDICTED: Setaria italica uncharacterized LOC105914122 (LOC105914122), transcript variant X2, ncRNA
TRINITY_DN24522_c0_g1	XM_004975326.3	0	1171/1222(95.83)	1969	PREDICTED: Setaria italica SNF1-related protein kinase regulatory subunit gamma-1 (LOC101760215), mRNA
TRINITY_DN24522_c0_g2	XM_004951140.2	0	1319/1378(95.72)	2204	PREDICTED: Setaria italica uncharacterized LOC101765570 (LOC101765570), mRNA
TRINITY_DN24523_c0_g1	XM_004987012.1	1e-153	331/347(95.39)	553	PREDICTED: Setaria italica uncharacterized LOC101762863 (LOC101762863), mRNA
TRINITY_DN24523_c0_g2	AC243220.1	5e-09	43/46(93.48)	69.4	Panicum virgatum clone PV_ABa003-K10, complete sequence
TRINITY_DN24524_c0_g1	XM_004977330.2	6e-166	510/594(85.86)	592	PREDICTED: Setaria italica probable WRKY transcription factor 48 (LOC101772502), mRNA
TRINITY_DN24524_c1_g1	XM_004965278.2	0	834/873(95.53)	1395	PREDICTED: Setaria italica sodium/hydrogen exchanger 4 (LOC101779859), mRNA
TRINITY_DN24524_c1_g2	XM_004958555.1	0	596/665(89.62)	806	PREDICTED: Setaria italica sodium/hydrogen exchanger 2 (LOC101784391), mRNA
TRINITY_DN24525_c0_g1	XM_004960995.2	4e-34	83/83(100.00)	154	PREDICTED: Setaria italica protein PLASTID TRANSCRIPTIONALLY ACTIVE 14 (LOC101777253), mRNA
TRINITY_DN24525_c1_g1	XM_004951462.3	0	737/787(93.65)	1155	PREDICTED: Setaria italica uncharacterized LOC101758681 (LOC101758681), mRNA
TRINITY_DN24525_c1_g2	XM_004983755.3	0	731/809(90.36)	1013	PREDICTED: Setaria italica protein CURVATURE THYLAKOID 1B, chloroplastic-like (LOC101780398), mRNA
TRINITY_DN24526_c0_g1	XM_004958046.3	0	1083/1202(90.10)	1519	PREDICTED: Setaria italica adenylyl-sulfate kinase 3 (LOC101785596), transcript variant X1, mRNA
TRINITY_DN24526_c0_g2	XM_002460853.1	3e-29	94/104(90.38)	137	Sorghum bicolor hypothetical protein, mRNA
TRINITY_DN24527_c0_g1	XM_004981692.2	0	1059/1097(96.54)	1816	PREDICTED: Setaria italica polycomb group protein EMBRYONIC FLOWER 2-like (LOC101757671), mRNA
TRINITY_DN24527_c0_g2	KF704368.1	2e-139	383/435(88.05)	503	Cenchrus americanus genomic sequence
TRINITY_DN24527_c0_g3	XM_012844105.1	0	1761/1834(96.02)	2970	PREDICTED: Setaria italica polycomb group protein EMBRYONIC FLOWER 2-like (LOC101764255), transcript variant X1, mRNA
TRINITY_DN24528_c0_g1	XM_004953507.3	0	596/644(92.55)	907	PREDICTED: Setaria italica probable xyloglucan endotransglucosylase/hydrolase protein 30 (LOC101769925), mRNA
TRINITY_DN24528_c0_g2	XM_004983482.2	7e-57	214/252(84.92)	230	PREDICTED: Setaria italica probable xyloglucan endotransglucosylase/hydrolase protein 28 (LOC101764176), mRNA
TRINITY_DN24528_c0_g3	KU685414.1	2e-11	54/59(91.53)	78.7	Saccharum spontaneum clone SES39L16, complete sequence
TRINITY_DN24528_c1_g1	XM_004952923.2	2e-94	228/246(92.68)	355	PREDICTED: Setaria italica rhodanese-like domain-containing protein 11, chloroplastic (LOC101775030), mRNA
TRINITY_DN24529_c1_g1	XM_004966106.3	0	746/775(96.26)	1266	PREDICTED: Setaria italica golgin subfamily A member 5 (LOC101782284), transcript variant X1, mRNA
TRINITY_DN24530_c2_g1	XM_004958081.1	0	987/1023(96.48)	1690	PREDICTED: Setaria italica polyol transporter 5-like (LOC101765751), mRNA
TRINITY_DN24530_c2_g2	XM_004983191.2	0	1675/1787(93.73)	2647	PREDICTED: Setaria italica probable polyol transporter 6 (LOC101777839), mRNA
TRINITY_DN24530_c2_g3	XM_004958080.1	0	1662/1763(94.27)	2663	PREDICTED: Setaria italica polyol transporter 5-like (LOC101765345), mRNA
TRINITY_DN24530_c2_g4	XM_004985282.2	0	1695/1790(94.69)	2756	PREDICTED: Setaria italica putative polyol transporter 1 (LOC101760137), mRNA
TRINITY_DN24530_c2_g5	XM_004983192.2	0	1063/1152(92.27)	1600	PREDICTED: Setaria italica probable polyol transporter 6 (LOC101778245), mRNA
TRINITY_DN24531_c0_g2	XM_004981330.1	2e-31	108/123(87.80)	145	PREDICTED: Setaria italica uncharacterized LOC101786305 (LOC101786305), mRNA
TRINITY_DN24531_c1_g1	XM_004954035.3	0	634/670(94.63)	1022	PREDICTED: Setaria italica nuclear transcription factor Y subunit A-8-like (LOC101768309), mRNA
TRINITY_DN24531_c1_g2	XM_004981330.1	0	1703/1771(96.16)	2892	PREDICTED: Setaria italica uncharacterized LOC101786305 (LOC101786305), mRNA
TRINITY_DN24532_c0_g1	XM_004970120.3	0	2086/2139(97.52)	3657	PREDICTED: Setaria italica zinc-metallopeptidase, peroxisomal-like (LOC101755850), mRNA
TRINITY_DN24533_c4_g1	AP014968.1	4e-17	66/73(90.41)	97.1	Oryza sativa Japonica Group DNA, chromosome 12, cultivar: Nipponbare, complete sequence
TRINITY_DN24533_c6_g1	AC243254.2	3e-92	270/308(87.66)	346	Panicum virgatum clone PV_ABa094-K10, complete sequence
TRINITY_DN24533_c7_g1	XM_004982017.2	0	669/725(92.28)	1003	PREDICTED: Setaria italica uncharacterized LOC101752970 (LOC101752970), transcript variant X2, mRNA
TRINITY_DN24534_c0_g1	XM_012847198.1	0	1891/1970(95.99)	3199	PREDICTED: Setaria italica nucleolar protein 6 (LOC101771815), transcript variant X2, mRNA
TRINITY_DN24535_c1_g1	XM_004964333.3	0	717/771(93.00)	1118	PREDICTED: Setaria italica peroxisomal membrane protein 11-5 (LOC101775797), mRNA
TRINITY_DN24536_c0_g1	XM_004981143.2	0	575/643(89.42)	791	PREDICTED: Setaria italica methyltransferase-like protein 23 (LOC101778630), mRNA
TRINITY_DN24536_c0_g2	XM_004981143.2	9e-57	156/171(91.23)	230	PREDICTED: Setaria italica methyltransferase-like protein 23 (LOC101778630), mRNA
TRINITY_DN24537_c0_g1	XM_002450023.1	2e-155	890/1176(75.68)	558	Sorghum bicolor hypothetical protein, mRNA
TRINITY_DN24537_c2_g2	XM_004957030.3	0	927/1019(90.97)	1332	PREDICTED: Setaria italica glutathione transferase GST 23 (LOC101756971), mRNA
TRINITY_DN24537_c2_g4	HG670306.1	1e-41	158/188(84.04)	178	Triticum aestivum chromosome 3B, genomic scaffold, cultivar Chinese Spring
TRINITY_DN24537_c3_g1	XM_004962484.2	4e-108	803/1084(74.08)	401	PREDICTED: Setaria italica disease resistance protein RGA2-like (LOC101770127), mRNA
TRINITY_DN24538_c0_g1	XM_004965846.2	5e-180	574/673(85.29)	640	PREDICTED: Setaria italica MLO-like protein 13 (LOC101781741), mRNA
TRINITY_DN24538_c0_g2	XM_004978424.2	0	725/835(86.83)	874	PREDICTED: Setaria italica 40S ribosomal protein S16 (LOC101771042), mRNA
TRINITY_DN24538_c0_g4	XM_004965846.2	0	669/717(93.31)	1053	PREDICTED: Setaria italica MLO-like protein 13 (LOC101781741), mRNA
TRINITY_DN24539_c0_g1	XM_004975822.3	0	1625/1706(95.25)	2675	PREDICTED: Setaria italica betaine aldehyde dehydrogenase 1 (LOC101753329), mRNA
TRINITY_DN24540_c0_g1	XM_004975414.3	0	826/924(89.39)	1109	PREDICTED: Setaria italica nudix hydrolase 13, mitochondrial-like (LOC101761549), mRNA
TRINITY_DN24540_c0_g2	XM_004952538.2	0	663/698(94.99)	1081	PREDICTED: Setaria italica nudix hydrolase 12, mitochondrial (LOC101758966), transcript variant X2, mRNA
TRINITY_DN24540_c0_g3	XM_004952538.2	0	480/517(92.84)	737	PREDICTED: Setaria italica nudix hydrolase 12, mitochondrial (LOC101758966), transcript variant X2, mRNA
TRINITY_DN24540_c1_g1	XM_004976194.2	7e-162	477/549(86.89)	579	PREDICTED: Setaria italica uncharacterized LOC101760473 (LOC101760473), mRNA
TRINITY_DN24541_c0_g1	XM_004960665.2	0	1497/1584(94.51)	2427	PREDICTED: Setaria italica probable aspartyl aminopeptidase (LOC101784674), mRNA
TRINITY_DN24541_c0_g2	XM_004962555.3	0	2255/2351(95.92)	3792	PREDICTED: Setaria italica chloroplast sensor kinase, chloroplastic (LOC101769178), transcript variant X1, mRNA
TRINITY_DN24541_c0_g3	XM_004962556.3	4e-23	67/69(97.10)	117	PREDICTED: Setaria italica chloroplast sensor kinase, chloroplastic (LOC101769178), transcript variant X2, mRNA
TRINITY_DN24541_c0_g6	AP014967.1	4e-08	64/76(84.21)	67.6	Oryza sativa Japonica Group DNA, chromosome 11, cultivar: Nipponbare, complete sequence
TRINITY_DN24541_c0_g7	XM_004962556.3	4e-91	207/217(95.39)	344	PREDICTED: Setaria italica chloroplast sensor kinase, chloroplastic (LOC101769178), transcript variant X2, mRNA
TRINITY_DN24542_c0_g1	XM_004959553.3	0	813/832(97.72)	1432	PREDICTED: Setaria italica probable sodium/metabolite cotransporter BASS5, chloroplastic (LOC101766869), mRNA
TRINITY_DN24542_c0_g2	XM_004952008.3	0	484/531(91.15)	715	PREDICTED: Setaria italica ribosomal RNA small subunit methyltransferase, chloroplastic (LOC101772457), transcript variant X1, mRNA
TRINITY_DN24543_c1_g1	XR_001163024.1	1e-87	227/249(91.16)	331	PREDICTED: Setaria italica serine/arginine repetitive matrix protein 1 (LOC101767855), transcript variant X5, misc_RNA
TRINITY_DN24543_c2_g1	XM_004968910.3	3e-113	228/229(99.56)	418	PREDICTED: Setaria italica ras-related protein RIC1 (LOC101786472), mRNA
TRINITY_DN24543_c3_g1	XM_004975654.2	3e-166	440/494(89.07)	593	PREDICTED: Setaria italica GTP-binding protein YPTM1 (LOC101755890), mRNA
TRINITY_DN24543_c4_g1	CP012619.1	2e-10	98/126(77.78)	75	Oryza sativa Indica Group cultivar RP Bio-226 chromosome 11 sequence
TRINITY_DN24543_c4_g2	AC243261.1	2e-21	116/143(81.12)	111	Panicum virgatum clone PV_ABa107-B06, complete sequence
TRINITY_DN24544_c0_g1	XM_004972376.2	1e-60	240/288(83.33)	241	PREDICTED: Setaria italica probable polygalacturonase (LOC101755992), mRNA
TRINITY_DN24544_c1_g1	XM_004967812.2	0	518/551(94.01)	826	PREDICTED: Setaria italica uncharacterized LOC101779216 (LOC101779216), mRNA
TRINITY_DN24544_c1_g2	XM_002455324.1	2e-171	479/549(87.25)	610	Sorghum bicolor hypothetical protein, mRNA
TRINITY_DN24544_c2_g1	XM_004958299.3	5e-141	301/314(95.86)	508	PREDICTED: Setaria italica UDP-glycosyltransferase 85A2-like (LOC101783443), mRNA
TRINITY_DN24544_c3_g1	XM_004970449.2	2e-43	258/328(78.66)	185	PREDICTED: Setaria italica uncharacterized LOC101783138 (LOC101783138), mRNA
TRINITY_DN24544_c4_g2	XM_004973956.1	1e-81	263/305(86.23)	311	PREDICTED: Setaria italica ACT domain-containing protein ACR6-like (LOC101766693), transcript variant X2, mRNA
TRINITY_DN24544_c4_g4	KF184682.1	4e-10	66/79(83.54)	73.1	Saccharum hybrid cultivar R570 clone BAC 014M16 complete sequence
TRINITY_DN24545_c0_g1	XM_012846811.2	5e-155	426/489(87.12)	555	PREDICTED: Setaria italica uncharacterized LOC101784239 (LOC101784239), mRNA
TRINITY_DN24545_c1_g2	KU685405.1	2e-73	637/874(72.88)	285	Saccharum officinarum clone LA110E11, complete sequence
TRINITY_DN24546_c0_g2	XM_004956356.2	0	575/629(91.41)	843	PREDICTED: Setaria italica uncharacterized LOC101785987 (LOC101785987), mRNA
TRINITY_DN24546_c1_g1	XM_004967406.2	0	1441/1518(94.93)	2355	PREDICTED: Setaria italica aspartate--tRNA ligase 2, cytoplasmic-like (LOC101756362), mRNA
TRINITY_DN24547_c0_g1	XM_004963158.2	0	570/580(98.28)	1016	PREDICTED: Setaria italica putative hydrolase C777.06c (LOC101776588), mRNA
TRINITY_DN24548_c0_g1	XM_012842874.1	0	2350/2457(95.65)	3943	PREDICTED: Setaria italica phosphatidylinositol 4-phosphate 5-kinase 1-like (LOC101783347), mRNA
TRINITY_DN24548_c0_g3	AC169376.2	4e-75	191/207(92.27)	289	Sorghum bicolor clone SB_BBc0046M17, complete sequence
TRINITY_DN24548_c0_g4	CP012611.1	3e-12	47/49(95.92)	80.5	Oryza sativa Indica Group cultivar RP Bio-226 chromosome 3 sequence
TRINITY_DN24549_c0_g1	XM_004983023.2	0	1351/1412(95.68)	2265	PREDICTED: Setaria italica perakine reductase-like (LOC101776602), mRNA
TRINITY_DN24549_c0_g5	GQ905520.1	4e-33	127/146(86.99)	152	Zea mays clone zma-miR162-2 precursor miRNA zma-miR162, precursor RNA, complete sequence
TRINITY_DN24549_c1_g1	XM_012848778.1	1e-58	166/184(90.22)	237	PREDICTED: Setaria italica ABC transporter F family member 4-like (LOC101763266), mRNA
TRINITY_DN24550_c0_g1	XM_004958752.3	0	1345/1438(93.53)	2115	PREDICTED: Setaria italica phosphoinositide phospholipase C 2-like (LOC101756981), transcript variant X1, mRNA
TRINITY_DN24550_c0_g2	EU957311.1	7e-25	75/79(94.94)	122	Zea mays clone 1588324 hypothetical protein mRNA, complete cds
TRINITY_DN24551_c0_g1	XM_004960259.1	0	1516/1633(92.84)	2331	PREDICTED: Setaria italica probable GTP-binding protein OBGM, mitochondrial (LOC101760915), mRNA
TRINITY_DN24552_c0_g1	XM_014805802.1	4e-149	305/313(97.44)	534	PREDICTED: Setaria italica uncharacterized LOC101785496 (LOC101785496), mRNA
TRINITY_DN24552_c1_g1	XM_004958057.2	0	1195/1465(81.57)	1192	PREDICTED: Setaria italica L-type lectin-domain containing receptor kinase IV.1-like (LOC101755347), mRNA
TRINITY_DN24552_c1_g2	XR_001163905.2	0	673/765(87.97)	889	PREDICTED: Setaria italica cysteine-rich receptor-like protein kinase 10 (LOC101760131), transcript variant X5, misc_RNA
TRINITY_DN24552_c1_g3	XM_004953594.1	5e-30	75/75(100.00)	139	PREDICTED: Setaria italica putative receptor-like protein kinase At4g00960 (LOC101768710), mRNA
TRINITY_DN24552_c1_g4	XM_012844004.2	2e-129	352/401(87.78)	470	PREDICTED: Setaria italica uncharacterized LOC101776002 (LOC101776002), mRNA
TRINITY_DN24552_c1_g5	XM_014805531.1	0	1540/1614(95.42)	2556	PREDICTED: Setaria italica L-type lectin-domain containing receptor kinase IV.1-like (LOC106804437), mRNA
TRINITY_DN24552_c1_g7	XR_001163905.2	0	602/676(89.05)	806	PREDICTED: Setaria italica cysteine-rich receptor-like protein kinase 10 (LOC101760131), transcript variant X5, misc_RNA
TRINITY_DN24552_c1_g8	XM_004958057.2	0	1736/1836(94.55)	2828	PREDICTED: Setaria italica L-type lectin-domain containing receptor kinase IV.1-like (LOC101755347), mRNA
TRINITY_DN24552_c1_g9	XM_002462946.1	4e-114	274/298(91.95)	418	Sorghum bicolor hypothetical protein, mRNA
TRINITY_DN24553_c0_g1	XM_004951962.3	2e-33	105/117(89.74)	150	PREDICTED: Setaria italica beta-amylase 8 (LOC101753020), mRNA
TRINITY_DN24553_c1_g1	XM_004962270.2	0	805/835(96.41)	1375	PREDICTED: Setaria italica uncharacterized LOC101774169 (LOC101774169), mRNA
TRINITY_DN24553_c2_g2	XM_004956152.2	0	380/391(97.19)	662	PREDICTED: Setaria italica cAMP-regulated phosphoprotein 21-like (LOC101759799), mRNA
TRINITY_DN24553_c2_g3	XM_002450395.1	5e-29	90/98(91.84)	137	Sorghum bicolor hypothetical protein, mRNA
TRINITY_DN24553_c2_g4	U34726.1	1e-46	153/177(86.44)	195	Zea mays superoxide dismutase 4 (sod4) gene, partial cds
TRINITY_DN24553_c2_g5	XM_004951962.3	7e-14	60/67(89.55)	86.1	PREDICTED: Setaria italica beta-amylase 8 (LOC101753020), mRNA
TRINITY_DN24553_c3_g1	XM_002450814.1	7e-91	326/391(83.38)	342	Sorghum bicolor hypothetical protein, mRNA
TRINITY_DN24553_c3_g2	XM_004979334.2	0	605/621(97.42)	1055	PREDICTED: Setaria italica chalcone synthase C2 (LOC101760249), mRNA
TRINITY_DN24555_c0_g1	XM_004952919.3	0	1306/1376(94.91)	2139	PREDICTED: Setaria italica eukaryotic translation initiation factor 4B1-like (LOC101772998), mRNA
TRINITY_DN24555_c1_g1	XM_004975915.3	0	1217/1290(94.34)	1965	PREDICTED: Setaria italica eukaryotic translation initiation factor 4B1-like (LOC101755750), mRNA
TRINITY_DN24555_c1_g2	XM_004975915.3	2e-21	62/63(98.41)	111	PREDICTED: Setaria italica eukaryotic translation initiation factor 4B1-like (LOC101755750), mRNA
TRINITY_DN24556_c0_g1	XM_004954318.2	0	2688/2884(93.20)	4209	PREDICTED: Setaria italica uncharacterized LOC101775317 (LOC101775317), transcript variant X1, mRNA
TRINITY_DN24557_c0_g1	XM_002455093.1	0	2441/2969(82.22)	2495	Sorghum bicolor hypothetical protein, mRNA
TRINITY_DN24558_c1_g1	XM_004965443.2	3e-137	332/360(92.22)	497	PREDICTED: Setaria italica uncharacterized LOC101754725 (LOC101754725), mRNA
TRINITY_DN24558_c1_g2	XM_004956224.2	7e-159	401/441(90.93)	569	PREDICTED: Setaria italica protein unc-50 homolog (LOC101754796), mRNA
TRINITY_DN24558_c1_g4	XM_004965444.1	0	683/794(86.02)	804	PREDICTED: Setaria italica uncharacterized LOC101755134 (LOC101755134), mRNA
TRINITY_DN24559_c0_g1	XM_004968060.3	0	635/665(95.49)	1061	PREDICTED: Setaria italica alanine--tRNA ligase (LOC101779218), mRNA
TRINITY_DN24560_c0_g2	XM_014805181.1	0	852/889(95.84)	1430	PREDICTED: Setaria italica ribosomal RNA small subunit methyltransferase nep-1-like (LOC101754124), mRNA
TRINITY_DN24560_c0_g3	XM_014805181.1	7e-42	112/119(94.12)	180	PREDICTED: Setaria italica ribosomal RNA small subunit methyltransferase nep-1-like (LOC101754124), mRNA
TRINITY_DN24560_c0_g4	XM_004953220.3	0	2610/2744(95.12)	4298	PREDICTED: Setaria italica kinesin-like protein NACK1 (LOC101759911), transcript variant X2, mRNA
TRINITY_DN24561_c0_g1	XM_004969898.1	8e-92	204/213(95.77)	344	PREDICTED: Setaria italica agmatine coumaroyltransferase-2-like (LOC101773807), mRNA
TRINITY_DN24561_c2_g1	XM_014804961.1	0	1953/2055(95.04)	3192	PREDICTED: Setaria italica probable serine/threonine-protein kinase At5g41260 (LOC101772005), mRNA
TRINITY_DN24561_c2_g2	XM_004981157.2	0	1963/2044(96.04)	3297	PREDICTED: Setaria italica probable serine/threonine-protein kinase At5g41260 (LOC101784297), mRNA
TRINITY_DN24561_c3_g1	XM_006652908.2	3e-58	417/554(75.27)	235	PREDICTED: Oryza brachyantha agmatine coumaroyltransferase-1-like (LOC102701074), mRNA
TRINITY_DN24562_c1_g1	XM_004969622.3	0	1117/1171(95.39)	1849	PREDICTED: Setaria italica F-box/kelch-repeat protein At1g23390 (LOC101767619), transcript variant X1, mRNA XM_004969623.3 PREDICTED: Setaria italica F-box/kelch-repeat protein At1g23390 (LOC101767619), transcript variant X2, mRNA
TRINITY_DN24562_c2_g1	AY105789.1	1e-45	310/402(77.11)	195	Zea mays PCO061627 mRNA sequence
TRINITY_DN24563_c0_g1	XM_004984846.1	0	1476/1560(94.62)	2407	PREDICTED: Setaria italica uncharacterized LOC101757964 (LOC101757964), mRNA
TRINITY_DN24563_c0_g2	XR_001164502.1	1e-147	376/414(90.82)	532	PREDICTED: Setaria italica uncharacterized LOC101767664 (LOC101767664), ncRNA
TRINITY_DN24564_c0_g1	XM_004958091.3	0	1803/1853(97.30)	3142	PREDICTED: Setaria italica heterogeneous nuclear ribonucleoprotein 1 (LOC101769825), mRNA
TRINITY_DN24564_c0_g2	XM_004955674.2	0	1835/1891(97.04)	3171	PREDICTED: Setaria italica heterogeneous nuclear ribonucleoprotein 1-like (LOC101766561), mRNA
TRINITY_DN24565_c0_g1	XM_004960879.2	2e-98	247/271(91.14)	368	PREDICTED: Setaria italica uncharacterized LOC101767686 (LOC101767686), mRNA
TRINITY_DN24566_c0_g1	XM_004952460.3	1e-120	331/372(88.98)	442	PREDICTED: Setaria italica uncharacterized LOC101761261 (LOC101761261), mRNA
TRINITY_DN24566_c0_g3	XM_004975808.3	0	658/732(89.89)	924	PREDICTED: Setaria italica uncharacterized LOC101781669 (LOC101781669), mRNA
TRINITY_DN24567_c1_g1	XM_004956503.3	0	1861/1942(95.83)	3121	PREDICTED: Setaria italica phosphatidate cytidylyltransferase 1-like (LOC101776962), mRNA
TRINITY_DN24567_c2_g1	XM_004969963.3	0	475/508(93.50)	749	PREDICTED: Setaria italica phosphatidate cytidylyltransferase 1-like (LOC101764901), transcript variant X1, mRNA
TRINITY_DN24567_c2_g2	XM_004969963.3	7e-35	88/90(97.78)	156	PREDICTED: Setaria italica phosphatidate cytidylyltransferase 1-like (LOC101764901), transcript variant X1, mRNA
TRINITY_DN24567_c2_g4	XM_004956222.2	0	1517/1627(93.24)	2385	PREDICTED: Setaria italica geraniol 8-hydroxylase-like (LOC101753578), mRNA
TRINITY_DN24568_c0_g1	XM_004968673.1	0	1876/1934(97.00)	3247	PREDICTED: Setaria italica protein HASTY 1 (LOC101786356), mRNA
TRINITY_DN24569_c0_g10	AP014968.1	4e-37	144/170(84.71)	163	Oryza sativa Japonica Group DNA, chromosome 12, cultivar: Nipponbare, complete sequence
TRINITY_DN24569_c0_g2	XM_004968805.1	0	1577/1671(94.37)	2534	PREDICTED: Setaria italica protoheme IX farnesyltransferase, mitochondrial (LOC101778955), mRNA
TRINITY_DN24569_c0_g3	XM_004960614.3	7e-21	62/63(98.41)	111	PREDICTED: Setaria italica E3 ubiquitin-protein ligase SINAT5-like (LOC101763752), mRNA
TRINITY_DN24569_c0_g5	XM_004971291.3	0	426/460(92.61)	651	PREDICTED: Setaria italica uncharacterized LOC101772585 (LOC101772585), mRNA
TRINITY_DN24569_c0_g6	XM_004986219.1	0	552/586(94.20)	878	PREDICTED: Setaria italica PHD finger protein MALE MEIOCYTE DEATH 1-like (LOC101770966), mRNA
TRINITY_DN24569_c0_g8	CP012615.1	3e-30	148/181(81.77)	141	Oryza sativa Indica Group cultivar RP Bio-226 chromosome 7 sequence
TRINITY_DN24569_c0_g9	XM_004986219.1	0	2346/2449(95.79)	3923	PREDICTED: Setaria italica PHD finger protein MALE MEIOCYTE DEATH 1-like (LOC101770966), mRNA
TRINITY_DN24570_c0_g1	EU600086.1	1e-145	413/477(86.58)	523	Pueraria montana var. lobata 16S ribosomal RNA gene, partial sequence
TRINITY_DN24570_c0_g2	EU982507.1	6e-108	294/332(88.55)	398	Panicum virgatum strain 1186 16S ribosomal RNA gene, partial sequence
TRINITY_DN24570_c1_g1	EU982507.1	0	774/925(83.68)	857	Panicum virgatum strain 1186 16S ribosomal RNA gene, partial sequence
TRINITY_DN24571_c0_g1	XM_002453550.1	0	1110/1372(80.90)	1044	Sorghum bicolor hypothetical protein, mRNA
TRINITY_DN24571_c1_g1	XM_012848016.1	1e-160	403/447(90.16)	573	PREDICTED: Setaria italica UDP-glycosyltransferase 73E1-like (LOC101780493), mRNA
TRINITY_DN24571_c1_g2	XM_012848016.1	1e-152	409/465(87.96)	547	PREDICTED: Setaria italica UDP-glycosyltransferase 73E1-like (LOC101780493), mRNA
TRINITY_DN24571_c2_g2	XM_012847690.1	0	1502/1685(89.14)	2032	PREDICTED: Setaria italica putative UDP-glucose glucosyltransferase (LOC101768821), mRNA
TRINITY_DN24571_c3_g2	XM_014805301.1	0	893/941(94.90)	1467	PREDICTED: Setaria italica UDP-glycosyltransferase 73C5-like (LOC101784599), mRNA
TRINITY_DN24572_c0_g1	XM_004953276.3	0	733/757(96.83)	1266	PREDICTED: Setaria italica putative lipase YOR059C (LOC101780575), mRNA
TRINITY_DN24572_c0_g2	XM_004973142.3	3e-24	77/83(92.77)	121	PREDICTED: Setaria italica hydroxymethylglutaryl-CoA lyase, mitochondrial-like (LOC101766688), mRNA
TRINITY_DN24572_c0_g3	XM_012842928.2	0	464/478(97.07)	806	PREDICTED: Setaria italica tubby-like F-box protein 6 (LOC101757430), transcript variant X6, mRNA
TRINITY_DN24573_c1_g2	XM_014805567.1	0	1911/2017(94.74)	3131	PREDICTED: Setaria italica pentatricopeptide repeat-containing protein At3g16010 (LOC101783254), transcript variant X3, mRNA
TRINITY_DN24574_c0_g1	XM_004970075.2	0	2152/2238(96.16)	3637	PREDICTED: Setaria italica dymeclin (LOC101773809), mRNA
TRINITY_DN24575_c0_g1	XM_004965668.1	0	1069/1103(96.92)	1845	PREDICTED: Setaria italica glutathione S-transferase T2-like (LOC101781079), mRNA
TRINITY_DN24575_c1_g1	XM_004965664.3	0	2384/2478(96.21)	4041	PREDICTED: Setaria italica transcription initiation factor TFIID subunit 5 (LOC101778522), mRNA
TRINITY_DN24575_c1_g2	XM_004982805.1	0	1635/1705(95.89)	2745	PREDICTED: Setaria italica uncharacterized LOC101759455 (LOC101759455), mRNA
TRINITY_DN24575_c1_g3	XM_004965664.3	3e-31	80/81(98.77)	145	PREDICTED: Setaria italica transcription initiation factor TFIID subunit 5 (LOC101778522), mRNA
TRINITY_DN24576_c0_g1	XM_004951261.3	0	816/876(93.15)	1277	PREDICTED: Setaria italica DEAD-box ATP-dependent RNA helicase 58, chloroplastic (LOC101781508), mRNA
TRINITY_DN24577_c0_g1	AK370832.1	6e-48	156/179(87.15)	198	Hordeum vulgare subsp. vulgare mRNA for predicted protein, complete cds, clone: NIASHv2117O09
TRINITY_DN24577_c1_g1	XM_004970130.2	0	772/806(95.78)	1299	PREDICTED: Setaria italica vacuolar protein sorting-associated protein 28 homolog 1-like (LOC101760030), mRNA
TRINITY_DN24577_c1_g2	XM_004961597.2	2e-168	624/767(81.36)	601	PREDICTED: Setaria italica putative receptor-like protein kinase At4g00960 (LOC101773624), mRNA
TRINITY_DN24578_c0_g1	XM_004973428.3	0	483/526(91.83)	715	PREDICTED: Setaria italica putative 1-phosphatidylinositol-3-phosphate 5-kinase FAB1C (LOC101755872), mRNA
TRINITY_DN24578_c1_g1	XM_004965119.3	0	4773/4932(96.78)	8207	PREDICTED: Setaria italica putative 1-phosphatidylinositol-3-phosphate 5-kinase FAB1C (LOC101783361), mRNA
TRINITY_DN24579_c0_g1	XM_004957619.2	0	867/914(94.86)	1417	PREDICTED: Setaria italica serine/threonine-protein kinase STY17-like (LOC101753744), mRNA
TRINITY_DN24580_c0_g2	XM_012843790.2	0	960/1013(94.77)	1578	PREDICTED: Setaria italica cell differentiation protein RCD1 homolog (LOC101786129), mRNA
TRINITY_DN24581_c0_g1	XM_004962963.3	0	1438/1538(93.50)	2244	PREDICTED: Setaria italica nucleobase-ascorbate transporter 3 (LOC101770523), transcript variant X1, mRNA
TRINITY_DN24582_c0_g1	XM_004976045.2	0	1341/1394(96.20)	2263	PREDICTED: Setaria italica la protein 1-like (LOC101772900), mRNA
TRINITY_DN24582_c0_g2	XM_004976045.2	6e-31	83/86(96.51)	143	PREDICTED: Setaria italica la protein 1-like (LOC101772900), mRNA
TRINITY_DN24582_c1_g1	XM_004951110.1	1e-72	179/192(93.23)	283	PREDICTED: Setaria italica protein disulfide isomerase-like 1-4 (LOC101753416), mRNA
TRINITY_DN24582_c1_g2	XM_004951110.1	5e-69	181/199(90.95)	268	PREDICTED: Setaria italica protein disulfide isomerase-like 1-4 (LOC101753416), mRNA
TRINITY_DN24583_c0_g1	XM_004960130.1	0	2914/3073(94.83)	4767	PREDICTED: Setaria italica protein IQ-DOMAIN 32 (LOC101778350), mRNA
TRINITY_DN24584_c0_g1	XM_004966159.1	0	746/769(97.01)	1291	PREDICTED: Setaria italica uncharacterized LOC101769074 (LOC101769074), mRNA
TRINITY_DN24584_c0_g2	XM_004967654.2	0	1614/1694(95.28)	2667	PREDICTED: Setaria italica NEDD8-activating enzyme E1 catalytic subunit (LOC101786734), mRNA
TRINITY_DN24584_c0_g3	XM_004966159.1	2e-51	118/120(98.33)	211	PREDICTED: Setaria italica uncharacterized LOC101769074 (LOC101769074), mRNA
TRINITY_DN24585_c1_g1	XM_004954198.3	2e-135	344/377(91.25)	492	PREDICTED: Setaria italica calcineurin subunit B-like (LOC101763563), mRNA
TRINITY_DN24585_c1_g2	XM_004973512.1	0	967/1007(96.03)	1635	PREDICTED: Setaria italica myosin-binding protein 3-like (LOC101756278), mRNA
TRINITY_DN24585_c1_g3	XM_004973512.1	7e-125	264/273(96.70)	455	PREDICTED: Setaria italica myosin-binding protein 3-like (LOC101756278), mRNA
TRINITY_DN24586_c0_g1	XM_004955588.2	0	1315/1413(93.06)	2056	PREDICTED: Setaria italica uncharacterized LOC101762906 (LOC101762906), transcript variant X3, mRNA
TRINITY_DN24587_c0_g2	XM_004977190.3	0	2912/3035(95.95)	4915	PREDICTED: Setaria italica uncharacterized LOC101786921 (LOC101786921), mRNA
TRINITY_DN24587_c0_g3	XM_002450334.1	0	2157/2449(88.08)	2898	Sorghum bicolor hypothetical protein, mRNA
TRINITY_DN24588_c0_g1	XM_004966493.1	0	935/969(96.49)	1596	PREDICTED: Setaria italica photosystem II stability/assembly factor HCF136, chloroplastic (LOC101759730), mRNA
TRINITY_DN24589_c0_g1	XM_004951675.2	4e-165	358/375(95.47)	590	PREDICTED: Setaria italica uncharacterized LOC101775975 (LOC101775975), mRNA
TRINITY_DN24589_c0_g2	XM_004951675.2	2e-24	71/74(95.95)	121	PREDICTED: Setaria italica uncharacterized LOC101775975 (LOC101775975), mRNA
TRINITY_DN24589_c1_g1	XM_004966056.2	0	688/716(96.09)	1166	PREDICTED: Setaria italica uncharacterized LOC101762169 (LOC101762169), mRNA
TRINITY_DN24590_c0_g1	XM_004968266.3	0	1621/1722(94.13)	2604	PREDICTED: Setaria italica protein NETWORKED 4B (LOC101755966), mRNA
TRINITY_DN24590_c0_g2	XM_004960736.1	0	2044/2190(93.33)	3221	PREDICTED: Setaria italica protein NETWORKED 4B-like (LOC101780636), transcript variant X1, mRNA
TRINITY_DN24592_c0_g1	XM_004960364.3	0	669/730(91.64)	998	PREDICTED: Setaria italica uncharacterized LOC101768353 (LOC101768353), mRNA
TRINITY_DN24592_c0_g2	XM_004960364.3	8e-126	322/355(90.70)	459	PREDICTED: Setaria italica uncharacterized LOC101768353 (LOC101768353), mRNA
TRINITY_DN24593_c0_g1	XM_004967852.3	0	2007/2169(92.53)	3042	PREDICTED: Setaria italica non-specific phospholipase C6-like (LOC101763129), mRNA
TRINITY_DN24593_c1_g1	XM_012844745.1	3e-77	179/188(95.21)	296	PREDICTED: Setaria italica uncharacterized LOC105914082 (LOC105914082), mRNA
TRINITY_DN24593_c1_g2	XM_012844723.1	0	894/978(91.41)	1321	PREDICTED: Setaria italica uncharacterized LOC101785493 (LOC101785493), mRNA
TRINITY_DN24593_c1_g3	XR_214885.2	9e-59	306/391(78.26)	237	PREDICTED: Setaria italica uncharacterized LOC101772398 (LOC101772398), transcript variant X4, misc_RNA
TRINITY_DN24593_c1_g4	XM_004952229.2	0	1326/1441(92.02)	2006	PREDICTED: Setaria italica uncharacterized LOC101757208 (LOC101757208), mRNA
TRINITY_DN24593_c1_g5	XM_004952232.3	0	1454/1575(92.32)	2206	PREDICTED: Setaria italica uncharacterized LOC101758685 (LOC101758685), mRNA
TRINITY_DN24593_c2_g1	XM_004971248.1	0	1025/1093(93.78)	1637	PREDICTED: Setaria italica non-specific phospholipase C2 (LOC101755304), mRNA
TRINITY_DN24594_c0_g1	XM_004974018.3	0	1581/1721(91.87)	2353	PREDICTED: Setaria italica PHD finger protein rhinoceros-like (LOC101757487), mRNA
TRINITY_DN24594_c0_g2	XM_004974018.3	2e-46	111/114(97.37)	195	PREDICTED: Setaria italica PHD finger protein rhinoceros-like (LOC101757487), mRNA
TRINITY_DN24594_c0_g3	XM_004957303.3	0	2804/2986(93.90)	4458	PREDICTED: Setaria italica PHD finger protein rhinoceros-like (LOC101763990), transcript variant X1, mRNA
TRINITY_DN24594_c0_g4	XM_004957303.3	7e-23	73/78(93.59)	115	PREDICTED: Setaria italica PHD finger protein rhinoceros-like (LOC101763990), transcript variant X1, mRNA
TRINITY_DN24595_c0_g1	XM_004974147.3	0	522/564(92.55)	800	PREDICTED: Setaria italica vesicle-associated membrane protein 727 (LOC101778579), mRNA
TRINITY_DN24596_c0_g1	NM_001143385.1	7e-31	109/124(87.90)	143	Zea mays uncharacterized LOC100217009 (LOC100217009), mRNA BT037768.1 Zea mays full-length cDNA clone ZM_BFb0194I07 mRNA, complete cds
TRINITY_DN24596_c0_g2	XM_004955764.1	0	552/569(97.01)	957	PREDICTED: Setaria italica histone-lysine N-methyltransferase, H3 lysine-9 specific SUVH1-like (LOC101769814), mRNA
TRINITY_DN24596_c0_g3	XM_004969740.3	3e-37	88/88(100.00)	163	PREDICTED: Setaria italica NADP-dependent malic enzyme (LOC101779095), transcript variant X2, mRNA
TRINITY_DN24596_c0_g4	XM_004960933.3	1e-43	129/143(90.21)	185	PREDICTED: Setaria italica B2 protein-like (LOC101754292), mRNA
TRINITY_DN24597_c0_g1	XM_004982182.3	0	1884/2054(91.72)	2785	PREDICTED: Setaria italica RAN GTPase-activating protein 2-like (LOC101785491), mRNA
TRINITY_DN24598_c0_g1	CP012620.1	9e-112	870/1184(73.48)	412	Oryza sativa Indica Group cultivar RP Bio-226 chromosome 12 sequence
TRINITY_DN24598_c2_g1	AC243216.1	0	589/685(85.99)	730	Panicum virgatum clone PV_ABa003-D10, complete sequence
TRINITY_DN24598_c2_g2	XM_002443088.1	0	621/633(98.10)	1103	Sorghum bicolor hypothetical protein, mRNA
TRINITY_DN24598_c2_g3	AC243231.1	1e-109	696/927(75.08)	405	Panicum virgatum clone PV_ABa011-K05, complete sequence
TRINITY_DN24599_c1_g1	XM_004966474.2	0	861/918(93.79)	1356	PREDICTED: Setaria italica phytoene synthase, chloroplastic (LOC101786849), mRNA
TRINITY_DN24599_c1_g2	XM_004976769.1	0	528/601(87.85)	686	PREDICTED: Setaria italica uncharacterized LOC101758039 (LOC101758039), mRNA
TRINITY_DN245_c0_g1	AP014957.1	3e-26	141/177(79.66)	126	Oryza sativa Japonica Group DNA, chromosome 1, cultivar: Nipponbare, complete sequence
TRINITY_DN24600_c0_g1	XM_014805091.1	3e-103	497/634(78.39)	385	PREDICTED: Setaria italica F-box protein At2g26160-like (LOC101778128), transcript variant X4, mRNA
TRINITY_DN24600_c0_g2	XM_012844038.1	0	2183/2357(92.62)	3365	PREDICTED: Setaria italica protein ENHANCED DOWNY MILDEW 2-like (LOC101773721), transcript variant X3, mRNA
TRINITY_DN24601_c0_g1	XM_004951579.2	1e-53	132/139(94.96)	219	PREDICTED: Setaria italica uncharacterized LOC101772180 (LOC101772180), mRNA
TRINITY_DN24601_c0_g2	XM_004951579.2	0	672/720(93.33)	1057	PREDICTED: Setaria italica uncharacterized LOC101772180 (LOC101772180), mRNA
TRINITY_DN24602_c0_g2	XM_012845520.2	0	4874/5177(94.15)	7827	PREDICTED: Setaria italica tRNA(adenine(34)) deaminase, chloroplastic (LOC101765006), mRNA
TRINITY_DN24603_c0_g1	XM_004968041.1	0	700/831(84.24)	739	PREDICTED: Setaria italica uncharacterized LOC101772564 (LOC101772564), mRNA
TRINITY_DN24603_c1_g3	AF503433.1	3e-83	352/437(80.55)	318	Sorghum bicolor BAC 170F8, complete sequence
TRINITY_DN24603_c2_g1	XM_004969905.2	0	523/536(97.57)	918	PREDICTED: Setaria italica tobamovirus multiplication protein 1 (LOC101776629), mRNA
TRINITY_DN24604_c1_g1	XM_004961542.3	0	2699/2876(93.85)	4289	PREDICTED: Setaria italica receptor-like serine/threonine-protein kinase SD1-8 (LOC101786552), mRNA
TRINITY_DN24604_c1_g2	XM_004970146.1	0	2750/2894(95.02)	4525	PREDICTED: Setaria italica receptor-like serine/threonine-protein kinase SD1-8 (LOC101766527), mRNA
TRINITY_DN24605_c0_g1	XM_004960742.2	0	791/908(87.11)	1022	PREDICTED: Setaria italica disease resistance protein RGA2-like (LOC101782789), transcript variant X2, mRNA
TRINITY_DN24605_c1_g1	XM_012843776.2	0	2733/3167(86.30)	3356	PREDICTED: Setaria italica putative disease resistance protein RGA3 (LOC101769009), transcript variant X1, mRNA
TRINITY_DN24605_c1_g2	XM_004960743.2	9e-141	294/304(96.71)	507	PREDICTED: Setaria italica disease resistance protein RGA2-like (LOC101782789), transcript variant X3, mRNA
TRINITY_DN24605_c2_g1	XM_004960803.1	3e-81	304/369(82.38)	309	PREDICTED: Setaria italica putative disease resistance protein RGA3 (LOC101772385), transcript variant X2, mRNA
TRINITY_DN24606_c0_g1	AF488412.1	3e-31	203/264(76.89)	143	Sorghum bicolor BAC 131L1, complete sequence
TRINITY_DN24606_c2_g1	XM_004951962.3	2e-32	120/140(85.71)	148	PREDICTED: Setaria italica beta-amylase 8 (LOC101753020), mRNA
TRINITY_DN24606_c3_g1	XM_004961340.2	0	1986/2125(93.46)	3129	PREDICTED: Setaria italica uncharacterized LOC101778222 (LOC101778222), mRNA
TRINITY_DN24607_c0_g1	XM_004955955.3	2e-24	66/66(100.00)	122	PREDICTED: Setaria italica glutamine-dependent NAD(+) synthetase (LOC101778058), mRNA
TRINITY_DN24607_c0_g2	XM_004955955.3	3e-46	108/110(98.18)	193	PREDICTED: Setaria italica glutamine-dependent NAD(+) synthetase (LOC101778058), mRNA
TRINITY_DN24608_c0_g1	XM_004956649.3	1e-32	88/92(95.65)	148	PREDICTED: Setaria italica uncharacterized LOC101767387 (LOC101767387), mRNA
TRINITY_DN24608_c0_g2	XM_004973367.2	0	1506/1666(90.40)	2113	PREDICTED: Setaria italica uncharacterized LOC101764925 (LOC101764925), mRNA
TRINITY_DN24608_c0_g3	XM_004956649.3	0	1140/1207(94.45)	1834	PREDICTED: Setaria italica uncharacterized LOC101767387 (LOC101767387), mRNA
TRINITY_DN24608_c1_g1	XM_004960766.3	1e-92	219/232(94.40)	350	PREDICTED: Setaria italica uncharacterized LOC101758622 (LOC101758622), transcript variant X1, mRNA
TRINITY_DN24608_c1_g2	XM_004962029.3	0	473/496(95.36)	778	PREDICTED: Setaria italica probable mediator of RNA polymerase II transcription subunit 26b (LOC101776050), mRNA
TRINITY_DN24610_c0_g2	XM_004964743.3	0	611/637(95.92)	1033	PREDICTED: Setaria italica GDSL esterase/lipase At5g45910-like (LOC101767983), mRNA
TRINITY_DN24610_c0_g4	XM_004968565.2	1e-164	339/350(96.86)	586	PREDICTED: Setaria italica GDSL esterase/lipase At5g45910-like (LOC101776100), mRNA
TRINITY_DN24611_c0_g1	XM_004985794.3	0	571/621(91.95)	843	PREDICTED: Setaria italica probable adenylate kinase 1, chloroplastic (LOC101784185), mRNA
TRINITY_DN24612_c0_g1	XM_004951966.2	0	690/734(94.01)	1099	PREDICTED: Setaria italica dnaJ homolog subfamily B member 1-like (LOC101755305), mRNA
TRINITY_DN24612_c1_g2	XR_001164690.1	5e-171	506/589(85.91)	610	PREDICTED: Setaria italica uncharacterized LOC105914942 (LOC105914942), ncRNA
TRINITY_DN24612_c1_g3	XM_004972713.3	0	1780/1892(94.08)	2843	PREDICTED: Setaria italica dnaJ homolog subfamily B member 4 (LOC101752619), mRNA
TRINITY_DN24613_c1_g1	XM_004972962.2	0	542/613(88.42)	719	PREDICTED: Setaria italica peptidyl-tRNA hydrolase, mitochondrial-like (LOC101755050), mRNA
TRINITY_DN24613_c2_g1	XM_004985207.2	0	1768/1820(97.14)	3068	PREDICTED: Setaria italica protein RBL-like (LOC101764738), mRNA
TRINITY_DN24613_c2_g3	XM_004985207.2	1e-41	99/100(99.00)	180	PREDICTED: Setaria italica protein RBL-like (LOC101764738), mRNA
TRINITY_DN24614_c2_g1	XM_004955785.1	0	640/691(92.62)	990	PREDICTED: Setaria italica protein LURP-one-related 15-like (LOC101780052), mRNA
TRINITY_DN24614_c2_g2	XM_004960883.3	4e-123	257/263(97.72)	449	PREDICTED: Setaria italica charged multivesicular body protein 5-like (LOC101768757), mRNA
TRINITY_DN24614_c2_g3	XM_004955784.3	1e-156	366/394(92.89)	560	PREDICTED: Setaria italica protein LURP-one-related 15-like (LOC101779653), mRNA
TRINITY_DN24614_c2_g4	XM_004955783.2	0	766/852(89.91)	1066	PREDICTED: Setaria italica protein LURP-one-related 15-like (LOC101779261), mRNA
TRINITY_DN24615_c0_g1	XM_004960144.2	0	1097/1171(93.68)	1733	PREDICTED: Setaria italica uncharacterized LOC101783867 (LOC101783867), mRNA
TRINITY_DN24616_c0_g1	AC243260.1	4e-12	58/65(89.23)	80.5	Panicum virgatum clone PV_ABa103-K10, complete sequence
TRINITY_DN24616_c1_g1	XM_004969980.3	0	1364/1410(96.74)	2342	PREDICTED: Setaria italica aspartate aminotransferase, cytoplasmic (LOC101771115), mRNA
TRINITY_DN24616_c2_g1	XM_004962623.2	0	1090/1132(96.29)	1857	PREDICTED: Setaria italica asparagine synthetase domain-containing protein 1 (LOC101766892), mRNA
TRINITY_DN24617_c0_g1	XM_004973887.2	0	875/1007(86.89)	1057	PREDICTED: Setaria italica translation initiation factor IF-2-like (LOC101774375), mRNA
TRINITY_DN24618_c0_g1	XM_004958010.2	0	3529/3679(95.92)	5960	PREDICTED: Setaria italica uncharacterized LOC101770090 (LOC101770090), transcript variant X1, mRNA
TRINITY_DN24619_c0_g1	XM_004965996.1	0	714/763(93.58)	1134	PREDICTED: Setaria italica tyrosine N-monooxygenase-like (LOC101771875), mRNA
TRINITY_DN24619_c1_g1	XM_004982569.2	0	733/798(91.85)	1074	PREDICTED: Setaria italica cytochrome P450 84A1 (LOC101770139), mRNA
TRINITY_DN24619_c1_g2	XM_004982979.1	0	1138/1186(95.95)	1916	PREDICTED: Setaria italica flavonoid 3'-monooxygenase (LOC101759053), mRNA
TRINITY_DN24619_c1_g3	XM_004984248.1	0	1399/1479(94.59)	2278	PREDICTED: Setaria italica cytochrome P450 71A1-like (LOC101766222), mRNA
TRINITY_DN24619_c1_g4	XM_004984247.3	0	1346/1450(92.83)	2065	PREDICTED: Setaria italica cytochrome P450 71A1-like (LOC101765803), mRNA
TRINITY_DN24620_c0_g1	XM_002457730.1	0	1711/2004(85.38)	2049	Sorghum bicolor hypothetical protein, mRNA
TRINITY_DN24620_c1_g1	XM_004984011.2	0	917/971(94.44)	1476	PREDICTED: Setaria italica ubiquinone biosynthesis protein COQ9, mitochondrial (LOC101776475), mRNA
TRINITY_DN24620_c2_g2	XM_004954034.2	0	625/698(89.54)	837	PREDICTED: Setaria italica zinc finger protein 8-like (LOC101767903), mRNA
TRINITY_DN24620_c2_g3	XM_002444433.1	4e-136	757/974(77.72)	494	Sorghum bicolor hypothetical protein, mRNA
TRINITY_DN24620_c3_g1	XM_004960555.3	0	1052/1124(93.59)	1657	PREDICTED: Setaria italica mitochondrial dicarboxylate/tricarboxylate transporter DTC-like (LOC101772647), mRNA
TRINITY_DN24621_c1_g1	XM_004966414.2	0	2540/2694(94.28)	4082	PREDICTED: Setaria italica leucine-rich repeat receptor-like kinase protein THICK TASSEL DWARF1 (LOC101763793), mRNA
TRINITY_DN24621_c1_g4	XM_004960912.2	1e-139	312/332(93.98)	503	PREDICTED: Setaria italica leucine-rich repeat receptor-like serine/threonine-protein kinase BAM3 (LOC101780497), mRNA
TRINITY_DN24622_c0_g1	XM_004970153.1	0	1694/1883(89.96)	2316	PREDICTED: Setaria italica uncharacterized LOC101769772 (LOC101769772), mRNA
TRINITY_DN24622_c1_g1	XM_004961696.3	0	1013/1067(94.94)	1668	PREDICTED: Setaria italica transcription repressor OFP1-like (LOC101777258), mRNA
TRINITY_DN24622_c2_g1	XM_004975804.3	0	779/863(90.27)	1109	PREDICTED: Setaria italica 30S ribosomal protein 3, chloroplastic-like (LOC101779802), mRNA
TRINITY_DN24622_c3_g1	XM_004961399.1	0	1432/1497(95.66)	2396	PREDICTED: Setaria italica protein cereblon (LOC101768093), mRNA
TRINITY_DN24622_c4_g1	XM_004969863.2	0	808/877(92.13)	1234	PREDICTED: Setaria italica uncharacterized LOC101759218 (LOC101759218), mRNA
TRINITY_DN24623_c0_g1	XM_014804962.1	3e-33	95/102(93.14)	150	PREDICTED: Setaria italica peptide chain release factor PrfB3, chloroplastic (LOC101778900), transcript variant X2, mRNA
TRINITY_DN24623_c0_g2	XM_004962203.1	0	1534/1639(93.59)	2425	PREDICTED: Setaria italica peptide chain release factor PrfB3, chloroplastic (LOC101778900), transcript variant X1, mRNA
TRINITY_DN24623_c0_g3	XM_014804962.1	7e-48	117/122(95.90)	198	PREDICTED: Setaria italica peptide chain release factor PrfB3, chloroplastic (LOC101778900), transcript variant X2, mRNA
TRINITY_DN24624_c0_g1	XM_004975370.2	6e-126	324/357(90.76)	460	PREDICTED: Setaria italica 4-sulfomuconolactone hydrolase (LOC101778591), mRNA
TRINITY_DN24624_c0_g2	XM_004955744.2	4e-15	69/78(88.46)	91.6	PREDICTED: Setaria italica DNA-binding protein EMBP-1-like (LOC101761017), mRNA
TRINITY_DN24625_c0_g1	XM_004981646.3	0	1344/1390(96.69)	2309	PREDICTED: Setaria italica cyclic nucleotide-gated ion channel 2 (LOC101772811), mRNA
TRINITY_DN24625_c0_g2	XM_004957536.1	0	1956/2102(93.05)	3014	PREDICTED: Setaria italica F-box/kelch-repeat protein At5g42360-like (LOC101755075), mRNA
TRINITY_DN24626_c0_g1	XM_004953590.3	0	1556/1645(94.59)	2514	PREDICTED: Setaria italica TBC1 domain family member 15 (LOC101767092), mRNA
TRINITY_DN24628_c1_g1	BT084491.1	7e-10	41/42(97.62)	73.1	Zea mays full-length cDNA clone ZM_BFb0122K03 mRNA, complete cds
TRINITY_DN24628_c1_g3	XM_004972947.1	0	733/787(93.14)	1144	PREDICTED: Setaria italica 40S ribosomal protein S13 (LOC101782872), mRNA
TRINITY_DN24628_c1_g4	XM_004972946.2	5e-55	131/136(96.32)	222	PREDICTED: Setaria italica 40S ribosomal protein S13-like (LOC101782466), mRNA
TRINITY_DN24628_c1_g6	XM_004972946.2	1e-80	180/187(96.26)	307	PREDICTED: Setaria italica 40S ribosomal protein S13-like (LOC101782466), mRNA
TRINITY_DN24628_c1_g7	XM_004972946.2	4e-141	348/381(91.34)	508	PREDICTED: Setaria italica 40S ribosomal protein S13-like (LOC101782466), mRNA
TRINITY_DN24628_c1_g8	XM_004972946.2	3e-20	64/67(95.52)	108	PREDICTED: Setaria italica 40S ribosomal protein S13-like (LOC101782466), mRNA
TRINITY_DN24628_c1_g9	XM_002444890.1	3e-23	75/81(92.59)	117	Sorghum bicolor hypothetical protein, mRNA
TRINITY_DN24629_c0_g1	XM_004985415.1	4e-132	328/361(90.86)	479	PREDICTED: Setaria italica ethylene-responsive transcription factor RAP2-12-like (LOC101774734), mRNA
TRINITY_DN24629_c2_g1	XM_004970194.2	0	514/543(94.66)	843	PREDICTED: Setaria italica ethylene-responsive transcription factor 4 (LOC101785539), mRNA
TRINITY_DN24630_c0_g1	KF184835.1	0	1210/1361(88.91)	1659	Saccharum hybrid cultivar R570 clone BAC 009B01 complete sequence
TRINITY_DN24630_c1_g2	XM_004973431.2	4e-56	172/195(88.21)	228	PREDICTED: Setaria italica protein FLX-like 3 (LOC101758013), transcript variant X1, mRNA
TRINITY_DN24630_c1_g3	XM_004973432.2	0	1142/1205(94.77)	1862	PREDICTED: Setaria italica protein FLX-like 3 (LOC101758013), transcript variant X2, mRNA
TRINITY_DN24631_c0_g1	XM_004968068.2	0	1398/1481(94.40)	2254	PREDICTED: Setaria italica protein O-linked-mannose beta-1,4-N-acetylglucosaminyltransferase 2-like (LOC101782301), mRNA
TRINITY_DN24631_c0_g2	XM_004968067.1	0	389/408(95.34)	649	PREDICTED: Setaria italica uncharacterized LOC101781902 (LOC101781902), mRNA
TRINITY_DN24632_c1_g1	XM_004960830.1	0	1941/2048(94.78)	3158	PREDICTED: Setaria italica NADP-dependent malic enzyme, chloroplastic (LOC101782922), mRNA
TRINITY_DN24632_c2_g2	XM_004957200.3	0	971/1002(96.91)	1677	PREDICTED: Setaria italica uncharacterized LOC101757115 (LOC101757115), transcript variant X2, mRNA
TRINITY_DN24632_c2_g5	XM_008667032.1	3e-81	276/330(83.64)	311	PREDICTED: Zea mays ethylene-insensitive protein 2-like (LOC103643855), transcript variant X2, mRNA
TRINITY_DN24632_c2_g6	XM_008683059.1	6e-141	446/531(83.99)	508	PREDICTED: Zea mays uncharacterized LOC100216792 (LOC100216792), transcript variant X2, mRNA
TRINITY_DN24633_c0_g1	XM_004981424.3	0	1225/1291(94.89)	2004	PREDICTED: Setaria italica replication factor C subunit 5 (LOC101753640), mRNA
TRINITY_DN24633_c0_g2	KF184938.1	1e-130	351/398(88.19)	473	Saccharum hybrid cultivar R570 clone BAC 176L06 complete sequence
TRINITY_DN24635_c0_g1	XM_004952246.3	0	658/770(85.45)	743	PREDICTED: Setaria italica bidirectional sugar transporter SWEET4-like (LOC101765850), mRNA
TRINITY_DN24636_c0_g1	XM_004983999.1	0	2444/2507(97.49)	4279	PREDICTED: Setaria italica exocyst complex component SEC15A-like (LOC101771866), mRNA
TRINITY_DN24638_c0_g1	XM_004981585.2	1e-09	38/38(100.00)	71.3	PREDICTED: Setaria italica uncharacterized LOC101781717 (LOC101781717), mRNA
TRINITY_DN24638_c1_g4	AC243258.1	5e-10	42/43(97.67)	73.1	Panicum virgatum clone PV_ABa103-H10, complete sequence
TRINITY_DN24639_c0_g1	XM_004956541.2	0	705/726(97.11)	1221	PREDICTED: Setaria italica uncharacterized LOC101756968 (LOC101756968), mRNA
TRINITY_DN24639_c1_g1	XM_012844344.1	0	2010/2140(93.93)	3219	PREDICTED: Setaria italica brassinosteroid LRR receptor kinase (LOC101777960), mRNA
TRINITY_DN24640_c0_g1	XM_004982045.3	0	1495/1568(95.34)	2457	PREDICTED: Setaria italica chloride channel protein CLC-d (LOC101764449), transcript variant X2, mRNA
TRINITY_DN24641_c0_g2	XM_004961759.2	0	1853/1963(94.40)	3000	PREDICTED: Setaria italica uncharacterized LOC101772658 (LOC101772658), mRNA
TRINITY_DN24641_c1_g1	XM_004951429.3	0	896/917(97.71)	1578	PREDICTED: Setaria italica probable ADP-ribosylation factor GTPase-activating protein AGD14 (LOC101781376), mRNA
TRINITY_DN24641_c2_g1	XM_004955951.2	0	1172/1252(93.61)	1851	PREDICTED: Setaria italica DEAD-box ATP-dependent RNA helicase 5 (LOC101776410), mRNA
TRINITY_DN24641_c2_g2	XM_004968974.2	9e-140	345/379(91.03)	505	PREDICTED: Setaria italica dual specificity protein kinase zak2-like (LOC101779886), transcript variant X3, mRNA
TRINITY_DN24642_c0_g1	XM_004961014.3	0	452/481(93.97)	725	PREDICTED: Setaria italica calcium-dependent protein kinase 3-like (LOC101784676), mRNA
TRINITY_DN24643_c0_g1	XM_004969501.1	0	1264/1326(95.32)	2104	PREDICTED: Setaria italica splicing factor 3A subunit 3 (LOC101786611), mRNA
TRINITY_DN24643_c0_g2	XM_004982609.2	0	490/535(91.59)	723	PREDICTED: Setaria italica UPF0329 protein ECU05_1680/ECU11_0050-like (LOC101786835), transcript variant X2, mRNA
TRINITY_DN24643_c0_g3	XM_004982610.2	0	1716/1816(94.49)	2774	PREDICTED: Setaria italica pentatricopeptide repeat-containing protein At1g55630-like (LOC101752975), mRNA
TRINITY_DN24643_c0_g4	XM_004969501.1	4e-35	95/100(95.00)	158	PREDICTED: Setaria italica splicing factor 3A subunit 3 (LOC101786611), mRNA
TRINITY_DN24644_c2_g1	AC243245.1	7e-24	94/108(87.04)	119	Panicum virgatum clone PV_ABa073-D10, complete sequence
TRINITY_DN24645_c0_g1	XM_014805150.1	0	2911/3149(92.44)	4438	PREDICTED: Setaria italica uncharacterized LOC106804316 (LOC106804316), mRNA
TRINITY_DN24646_c0_g1	XM_004956408.2	0	634/665(95.34)	1053	PREDICTED: Setaria italica ras-related protein RGP1 (LOC101772490), mRNA
TRINITY_DN24646_c0_g2	XM_004956408.2	5e-33	82/82(100.00)	152	PREDICTED: Setaria italica ras-related protein RGP1 (LOC101772490), mRNA
TRINITY_DN24647_c0_g1	XM_004952676.3	0	943/1008(93.55)	1493	PREDICTED: Setaria italica uncharacterized LOC101783147 (LOC101783147), mRNA
TRINITY_DN24647_c0_g2	XM_004981961.3	0	1390/1487(93.48)	2156	PREDICTED: Setaria italica uncharacterized LOC101765529 (LOC101765529), mRNA
TRINITY_DN24647_c0_g3	XM_004952676.3	7e-06	32/32(100.00)	60.2	PREDICTED: Setaria italica uncharacterized LOC101783147 (LOC101783147), mRNA
TRINITY_DN24647_c1_g1	XM_004955680.1	1e-30	79/80(98.75)	143	PREDICTED: Setaria italica vesicle-associated membrane protein 721-like (LOC101769129), mRNA
TRINITY_DN24648_c0_g3	XR_001393268.1	0	530/585(90.60)	767	PREDICTED: Setaria italica uncharacterized LOC105914813 (LOC105914813), transcript variant X6, misc_RNA
TRINITY_DN24649_c0_g1	XM_004966174.2	0	458/499(91.78)	678	PREDICTED: Setaria italica early nodulin-like protein 2 (LOC101774325), mRNA
TRINITY_DN24649_c0_g3	XM_004966174.2	3e-80	249/289(86.16)	307	PREDICTED: Setaria italica early nodulin-like protein 2 (LOC101774325), mRNA
TRINITY_DN24649_c0_g4	XM_004966174.2	6e-99	324/379(85.49)	368	PREDICTED: Setaria italica early nodulin-like protein 2 (LOC101774325), mRNA
TRINITY_DN24650_c0_g1	XM_004973954.1	0	1778/1917(92.75)	2710	PREDICTED: Setaria italica ACT domain-containing protein ACR4-like (LOC101766285), mRNA
TRINITY_DN24650_c0_g2	XM_004975367.2	0	774/813(95.20)	1279	PREDICTED: Setaria italica ACT domain-containing protein ACR6-like (LOC101777096), mRNA
TRINITY_DN24651_c0_g1	XM_012846459.1	6e-153	417/469(88.91)	551	PREDICTED: Setaria italica F-box protein SKIP24 (LOC101752874), transcript variant X4, mRNA
TRINITY_DN24652_c0_g1	EU976085.1	9e-47	136/151(90.07)	195	Zea mays clone 619192 membrane protein mRNA, complete cds
TRINITY_DN24652_c0_g2	XM_002443215.1	1e-87	267/307(86.97)	333	Sorghum bicolor hypothetical protein, mRNA
TRINITY_DN24653_c0_g1	XM_004983513.2	0	549/577(95.15)	907	PREDICTED: Setaria italica uncharacterized protein At2g38710 (LOC101778383), mRNA
TRINITY_DN24653_c1_g1	XM_004985474.3	0	1507/1590(94.78)	2459	PREDICTED: Setaria italica alanine--glyoxylate aminotransferase 2 homolog 1, mitochondrial (LOC101763794), mRNA
TRINITY_DN24654_c0_g1	XM_004960071.1	0	1413/1502(94.07)	2255	PREDICTED: Setaria italica COP9 signalosome complex subunit 5b-like (LOC101755502), mRNA
TRINITY_DN24654_c0_g2	XM_004983173.2	0	544/629(86.49)	651	PREDICTED: Setaria italica putative yippee-like protein Os10g0369500 (LOC101770824), mRNA
TRINITY_DN24654_c0_g3	XM_004960071.1	2e-89	285/330(86.36)	339	PREDICTED: Setaria italica COP9 signalosome complex subunit 5b-like (LOC101755502), mRNA
TRINITY_DN24655_c0_g1	XM_004957757.2	0	1300/1388(93.66)	2052	PREDICTED: Setaria italica coiled-coil domain-containing protein 94-like (LOC101773027), mRNA
TRINITY_DN24656_c0_g1	XM_004975081.1	0	688/798(86.22)	859	PREDICTED: Setaria italica uncharacterized LOC101756817 (LOC101756817), mRNA
TRINITY_DN24656_c0_g2	XM_004975081.1	0	905/982(92.16)	1376	PREDICTED: Setaria italica uncharacterized LOC101756817 (LOC101756817), mRNA
TRINITY_DN24656_c0_g3	XM_004975081.1	2e-152	390/436(89.45)	547	PREDICTED: Setaria italica uncharacterized LOC101756817 (LOC101756817), mRNA
TRINITY_DN24656_c0_g4	XM_004975081.1	4e-20	62/64(96.88)	108	PREDICTED: Setaria italica uncharacterized LOC101756817 (LOC101756817), mRNA
TRINITY_DN24657_c0_g1	XM_004965820.3	9e-164	437/489(89.37)	586	PREDICTED: Setaria italica protein N-terminal asparagine amidohydrolase (LOC101770691), mRNA
TRINITY_DN24657_c0_g2	XM_002468291.1	0	1111/1265(87.83)	1450	Sorghum bicolor hypothetical protein, mRNA
TRINITY_DN24659_c0_g1	EU948115.1	6e-23	77/84(91.67)	117	Zea mays clone 370016 mRNA sequence
TRINITY_DN24660_c0_g1	XM_004953720.3	0	1304/1456(89.56)	1775	PREDICTED: Setaria italica E3 ubiquitin-protein ligase CIP8-like (LOC101781928), mRNA
TRINITY_DN24661_c0_g1	XM_008233741.2	4e-19	74/83(89.16)	104	PREDICTED: Prunus mume 40S ribosomal protein S2-4-like (LOC103331132), mRNA
TRINITY_DN24662_c0_g1	XM_004982627.3	0	530/560(94.64)	861	PREDICTED: Setaria italica NADH dehydrogenase [ubiquinone] 1 alpha subcomplex subunit 2 (LOC101759587), mRNA
TRINITY_DN24662_c0_g2	XM_004982627.3	4e-28	79/82(96.34)	135	PREDICTED: Setaria italica NADH dehydrogenase [ubiquinone] 1 alpha subcomplex subunit 2 (LOC101759587), mRNA
TRINITY_DN24662_c0_g3	XM_004982627.3	9e-44	104/106(98.11)	185	PREDICTED: Setaria italica NADH dehydrogenase [ubiquinone] 1 alpha subcomplex subunit 2 (LOC101759587), mRNA
TRINITY_DN24663_c0_g1	XM_004977355.1	0	1276/1327(96.16)	2163	PREDICTED: Setaria italica ethanolamine-phosphate cytidylyltransferase-like (LOC101783308), mRNA
TRINITY_DN24663_c0_g2	XM_004977355.1	7e-34	84/85(98.82)	152	PREDICTED: Setaria italica ethanolamine-phosphate cytidylyltransferase-like (LOC101783308), mRNA
TRINITY_DN24664_c4_g1	JX621316.1	8e-42	177/216(81.94)	178	Gossypium hirsutum clone NBRI_GE67771 microsatellite sequence
TRINITY_DN24664_c4_g2	AK339379.1	3e-52	242/299(80.94)	213	Lotus japonicus cDNA, clone: LjFL3-021-AA12, HTC
TRINITY_DN24664_c4_g3	JX621136.1	4e-30	135/163(82.82)	139	Gossypium hirsutum clone NBRI_GE67569 microsatellite sequence
TRINITY_DN24664_c4_g4	JX620205.1	1e-19	84/98(85.71)	104	Gossypium hirsutum clone NBRI_GE66389 microsatellite sequence
TRINITY_DN24665_c0_g1	XM_004974918.1	0	2649/2850(92.95)	4104	PREDICTED: Setaria italica zinc finger CCCH domain-containing protein 24 (LOC101774125), mRNA
TRINITY_DN24665_c1_g1	XM_004958539.2	4e-167	406/444(91.44)	597	PREDICTED: Setaria italica uncharacterized LOC101778198 (LOC101778198), mRNA
TRINITY_DN24666_c0_g1	XM_004960296.1	0	1359/1468(92.57)	2067	PREDICTED: Setaria italica transcription initiation factor TFIID subunit 15-like (LOC101775629), mRNA
TRINITY_DN24667_c0_g1	XM_004956016.1	0	1955/2097(93.23)	3051	PREDICTED: Setaria italica histone-lysine N-methyltransferase family member SUVH2-like (LOC101768195), mRNA
TRINITY_DN24667_c1_g1	XM_004954359.1	0	2329/2471(94.25)	3746	PREDICTED: Setaria italica uncharacterized LOC101756127 (LOC101756127), mRNA
TRINITY_DN24668_c0_g2	XM_004970192.3	3e-33	102/112(91.07)	152	PREDICTED: Setaria italica putative E3 ubiquitin-protein ligase RING1a (LOC101784876), transcript variant X1, mRNA
TRINITY_DN24668_c0_g3	XM_004970192.3	0	1630/1706(95.55)	2717	PREDICTED: Setaria italica putative E3 ubiquitin-protein ligase RING1a (LOC101784876), transcript variant X1, mRNA
TRINITY_DN24669_c0_g1	XM_004957563.3	0	1682/1854(90.72)	2401	PREDICTED: Setaria italica trihelix transcription factor ASIL2 (LOC101766022), mRNA
TRINITY_DN24672_c0_g1	XM_014805156.1	0	714/778(91.77)	1081	PREDICTED: Setaria italica uncharacterized LOC101780833 (LOC101780833), transcript variant X4, mRNA
TRINITY_DN24672_c0_g2	XM_014805156.1	3e-51	131/140(93.57)	209	PREDICTED: Setaria italica uncharacterized LOC101780833 (LOC101780833), transcript variant X4, mRNA
TRINITY_DN24673_c3_g1	XM_012845959.1	8e-12	51/55(92.73)	78.7	PREDICTED: Setaria italica formin-like protein 5 (LOC105914387), mRNA
TRINITY_DN24674_c0_g1	XM_002462889.1	0	1327/1545(85.89)	1607	Sorghum bicolor hypothetical protein, mRNA
TRINITY_DN24674_c0_g2	XM_012844075.2	0	2727/2839(96.05)	4608	PREDICTED: Setaria italica microtubule-associated protein SPIRAL2-like (LOC101762643), transcript variant X1, mRNA
TRINITY_DN24674_c0_g4	XM_012844075.2	3e-31	91/98(92.86)	143	PREDICTED: Setaria italica microtubule-associated protein SPIRAL2-like (LOC101762643), transcript variant X1, mRNA
TRINITY_DN24675_c0_g1	XM_014804913.1	1e-94	268/302(88.74)	353	PREDICTED: Setaria italica G-type lectin S-receptor-like serine/threonine-protein kinase At1g34300 (LOC101756997), mRNA
TRINITY_DN24675_c2_g1	XM_004962797.1	1e-79	207/228(90.79)	305	PREDICTED: Setaria italica bifunctional 3-dehydroquinate dehydratase/shikimate dehydrogenase, chloroplastic-like (LOC101771065), mRNA
TRINITY_DN24675_c3_g1	XM_004965190.2	0	729/783(93.10)	1127	PREDICTED: Setaria italica leucine-rich repeat receptor-like serine/threonine/tyrosine-protein kinase SOBIR1 (LOC101779339), mRNA
TRINITY_DN24675_c3_g2	XM_002456005.1	0	1245/1489(83.61)	1349	Sorghum bicolor hypothetical protein, mRNA
TRINITY_DN24675_c3_g3	XM_004960072.2	0	1355/1432(94.62)	2209	PREDICTED: Setaria italica G-type lectin S-receptor-like serine/threonine-protein kinase SD2-5 (LOC101755912), transcript variant X1, mRNA
TRINITY_DN24675_c3_g4	XM_004960313.2	0	1819/1962(92.71)	2800	PREDICTED: Setaria italica putative serine/threonine-protein kinase-like protein CCR3 (LOC101783194), mRNA
TRINITY_DN24675_c3_g5	XM_004955374.2	0	413/441(93.65)	660	PREDICTED: Setaria italica G-type lectin S-receptor-like serine/threonine-protein kinase At1g34300 (LOC101781809), mRNA
TRINITY_DN24676_c0_g1	XM_004967836.2	1e-24	72/75(96.00)	122	PREDICTED: Setaria italica uncharacterized LOC101754608 (LOC101754608), mRNA
TRINITY_DN24676_c0_g2	XM_004967836.2	0	746/781(95.52)	1236	PREDICTED: Setaria italica uncharacterized LOC101754608 (LOC101754608), mRNA
TRINITY_DN24677_c0_g1	XM_012843789.1	0	2324/2483(93.60)	3670	PREDICTED: Setaria italica WPP domain-associated protein (LOC101753728), mRNA
TRINITY_DN24678_c0_g1	XM_004976114.3	0	1587/1673(94.86)	2601	PREDICTED: Setaria italica isocitrate dehydrogenase [NADP] (LOC101764125), mRNA
TRINITY_DN24679_c1_g1	XM_004970173.3	0	1919/2025(94.77)	3118	PREDICTED: Setaria italica uncharacterized LOC101777322 (LOC101777322), transcript variant X2, mRNA
TRINITY_DN24679_c1_g2	KF184748.1	3e-23	86/97(88.66)	117	Saccharum hybrid cultivar R570 clone BAC 035B09 complete sequence
TRINITY_DN24680_c1_g2	HG670306.1	3e-41	165/199(82.91)	176	Triticum aestivum chromosome 3B, genomic scaffold, cultivar Chinese Spring
TRINITY_DN24680_c2_g1	XM_004985665.2	4e-20	70/76(92.11)	108	PREDICTED: Setaria italica aquaporin TIP1-1 (LOC101767863), mRNA
TRINITY_DN24680_c2_g2	AP014968.1	7e-28	118/141(83.69)	132	Oryza sativa Japonica Group DNA, chromosome 12, cultivar: Nipponbare, complete sequence
TRINITY_DN24680_c2_g3	AP014964.1	5e-41	179/219(81.74)	176	Oryza sativa Japonica Group DNA, chromosome 8, cultivar: Nipponbare, complete sequence
TRINITY_DN24681_c0_g1	XM_004969994.1	0	849/936(90.71)	1208	PREDICTED: Setaria italica mitochondrial import inner membrane translocase subunit TIM50 (LOC101776229), mRNA
TRINITY_DN24681_c0_g2	XR_001393149.1	2e-30	91/98(92.86)	141	PREDICTED: Setaria italica serine/threonine-protein kinase prpf4B-like (LOC101762555), transcript variant X3, misc_RNA
TRINITY_DN24681_c1_g1	XM_004970041.1	0	1414/1507(93.83)	2224	PREDICTED: Setaria italica transmembrane protein 56-like (LOC101760314), mRNA
TRINITY_DN24681_c2_g1	XM_004957938.2	0	1487/1576(94.35)	2392	PREDICTED: Setaria italica equilibrative nucleotide transporter 3-like (LOC101776691), transcript variant X3, mRNA
TRINITY_DN24681_c2_g2	XM_004975330.1	1e-145	364/400(91.00)	523	PREDICTED: Setaria italica F-box protein At5g50450-like (LOC101761952), mRNA
TRINITY_DN24682_c0_g1	XM_012843413.2	0	5133/5325(96.39)	8761	PREDICTED: Setaria italica putative uncharacterized protein At4g01020, chloroplastic (LOC101780617), mRNA
TRINITY_DN24683_c3_g1	XM_002452780.1	3e-36	97/102(95.10)	161	Sorghum bicolor hypothetical protein, mRNA
TRINITY_DN24683_c3_g2	XM_004983567.3	0	412/430(95.81)	691	PREDICTED: Setaria italica cyclin-P4-1-like (LOC101765262), mRNA
TRINITY_DN24684_c0_g1	XM_012844253.2	0	680/707(96.18)	1157	PREDICTED: Setaria italica uncharacterized LOC101767972 (LOC101767972), mRNA
TRINITY_DN24684_c0_g2	XM_004969037.3	0	1373/1477(92.96)	2134	PREDICTED: Setaria italica uncharacterized LOC101772043 (LOC101772043), mRNA
TRINITY_DN24685_c0_g1	XM_014804647.1	0	1770/1853(95.52)	2948	PREDICTED: Setaria italica nuclear poly(A) polymerase 3-like (LOC101765756), mRNA
TRINITY_DN24685_c0_g2	XM_014804647.1	5e-51	115/116(99.14)	209	PREDICTED: Setaria italica nuclear poly(A) polymerase 3-like (LOC101765756), mRNA
TRINITY_DN24685_c1_g1	XM_004984533.3	0	1358/1442(94.17)	2174	PREDICTED: Setaria italica nuclear poly(A) polymerase 3-like (LOC101774058), mRNA
TRINITY_DN24686_c0_g1	XM_004951357.3	0	767/810(94.69)	1243	PREDICTED: Setaria italica peroxisomal membrane protein PMP22-like (LOC101785002), mRNA
TRINITY_DN24686_c2_g1	XM_004981859.3	6e-31	84/87(96.55)	145	PREDICTED: Setaria italica uncharacterized LOC101758770 (LOC101758770), mRNA
TRINITY_DN24687_c0_g1	XM_004970272.2	0	859/894(96.09)	1456	PREDICTED: Setaria italica vacuolar protein sorting-associated protein 36 (LOC101782447), mRNA
TRINITY_DN24688_c0_g1	XM_004963152.2	0	899/964(93.26)	1399	PREDICTED: Setaria italica transcription factor PCF8 (LOC101773896), mRNA
TRINITY_DN24688_c1_g1	XM_004975933.3	1e-148	468/548(85.40)	534	PREDICTED: Setaria italica BTB/POZ and TAZ domain-containing protein 2-like (LOC101763180), mRNA
TRINITY_DN24689_c1_g4	XM_004957250.3	1e-165	377/404(93.32)	592	PREDICTED: Setaria italica cysteine-rich and transmembrane domain-containing protein A-like (LOC101779141), mRNA
TRINITY_DN24689_c1_g5	XM_004976993.3	0	1710/1818(94.06)	2723	PREDICTED: Setaria italica probable glucuronosyltransferase Os04g0650300 (LOC101777107), mRNA
TRINITY_DN24690_c0_g1	DQ429517.1	2e-68	217/252(86.11)	267	Sorghum bicolor voucher NSL51365 locus pSB1024 genomic sequence DQ429518.1 Sorghum bicolor voucher NSL55243 locus pSB1024 genomic sequence DQ429522.1 Sorghum bicolor voucher NSL77217 locus pSB1024 genomic sequence DQ429526.1 Sorghum bicolor voucher PI152702 locus pSB1024 genomic sequence DQ429527.1 Sorghum bicolor voucher PI221607 locus pSB1024 genomic sequence DQ429528.1 Sorghum bicolor voucher …
TRINITY_DN24690_c0_g2	JQ219852.1	5e-91	381/467(81.58)	344	Cenchrus purpureus 4-coumarate: CoA ligase (4CL) gene, complete cds
TRINITY_DN24690_c0_g4	XM_004985449.3	0	2662/2792(95.34)	4425	PREDICTED: Setaria italica copper-transporting ATPase PAA2, chloroplastic (LOC101753114), mRNA
TRINITY_DN24691_c0_g1	XM_004953509.2	0	1341/1429(93.84)	2148	PREDICTED: Setaria italica oligopeptide transporter 4-like (LOC101770738), mRNA
TRINITY_DN24691_c0_g2	XM_004953511.3	0	755/785(96.18)	1284	PREDICTED: Setaria italica oligopeptide transporter 4-like (LOC101771132), mRNA
TRINITY_DN24691_c0_g3	XM_004981693.3	5e-169	341/349(97.71)	601	PREDICTED: Setaria italica oligopeptide transporter 3 (LOC101758078), mRNA
TRINITY_DN24692_c0_g1	XM_004978040.3	0	1397/1487(93.95)	2235	PREDICTED: Setaria italica sister chromatid cohesion 1 protein 2-like (LOC101756839), mRNA
TRINITY_DN24693_c0_g1	XM_004970742.3	0	1743/1862(93.61)	2748	PREDICTED: Setaria italica protein trichome berefringence-like 7 (LOC101760431), mRNA
TRINITY_DN24693_c0_g2	XM_004970742.3	5e-45	102/102(100.00)	189	PREDICTED: Setaria italica protein trichome berefringence-like 7 (LOC101760431), mRNA
TRINITY_DN24694_c0_g1	XM_004985051.2	0	622/637(97.65)	1094	PREDICTED: Setaria italica probable receptor-like serine/threonine-protein kinase At4g34500 (LOC101771747), mRNA
TRINITY_DN24695_c0_g1	XM_004956390.2	0	1769/1859(95.16)	2894	PREDICTED: Setaria italica sodium/hydrogen exchanger 6-like (LOC101764939), mRNA
TRINITY_DN24697_c1_g1	XM_004981972.1	0	880/1035(85.02)	953	PREDICTED: Setaria italica phospholipase A2 homolog 3-like (LOC101770528), mRNA
TRINITY_DN24697_c2_g1	XM_004975837.3	0	1110/1190(93.28)	1740	PREDICTED: Setaria italica agmatine deiminase (LOC101760066), mRNA
TRINITY_DN24698_c1_g1	XM_012843982.2	3e-177	773/974(79.36)	630	PREDICTED: Setaria italica uncharacterized LOC101753872 (LOC101753872), mRNA
TRINITY_DN24698_c1_g4	HG670306.1	7e-39	131/150(87.33)	169	Triticum aestivum chromosome 3B, genomic scaffold, cultivar Chinese Spring
TRINITY_DN24699_c0_g1	XM_012843357.1	0	1016/1050(96.76)	1751	PREDICTED: Setaria italica uncharacterized LOC101755484 (LOC101755484), transcript variant X5, mRNA
TRINITY_DN24699_c0_g2	XM_004957796.2	0	686/707(97.03)	1190	PREDICTED: Setaria italica uncharacterized LOC101754012 (LOC101754012), transcript variant X1, mRNA
TRINITY_DN24699_c0_g3	XM_004957799.3	0	825/869(94.94)	1352	PREDICTED: Setaria italica uncharacterized LOC101755078 (LOC101755078), mRNA
TRINITY_DN24700_c0_g2	XM_004971186.1	0	1425/1508(94.50)	2322	PREDICTED: Setaria italica U-box domain-containing protein 43-like (LOC101764623), mRNA
TRINITY_DN24700_c0_g3	XM_004961000.3	0	1906/2045(93.20)	2946	PREDICTED: Setaria italica RNA polymerase sigma factor sigE, chloroplastic/mitochondrial (LOC101779300), mRNA
TRINITY_DN24701_c0_g1	XM_014805756.1	0	1569/1661(94.46)	2549	PREDICTED: Setaria italica IQ domain-containing protein IQM2-like (LOC101780133), mRNA
TRINITY_DN24702_c0_g1	XM_004958641.2	0	1312/1364(96.19)	2226	PREDICTED: Setaria italica transcription factor RF2b-like (LOC101783447), mRNA
TRINITY_DN24702_c0_g2	XM_004984402.3	0	1457/1551(93.94)	2303	PREDICTED: Setaria italica transcription factor RF2b (LOC101756896), mRNA
TRINITY_DN24702_c0_g3	XM_004952560.1	0	429/452(94.91)	708	PREDICTED: Setaria italica uncharacterized LOC101769651 (LOC101769651), mRNA
TRINITY_DN24702_c0_g4	XM_004952560.1	4e-112	294/327(89.91)	414	PREDICTED: Setaria italica uncharacterized LOC101769651 (LOC101769651), mRNA
TRINITY_DN24703_c0_g1	XM_014805614.1	9e-132	293/309(94.82)	479	PREDICTED: Setaria italica calcium-dependent protein kinase SK5-like (LOC106804454), mRNA
TRINITY_DN24703_c0_g2	XM_002450340.1	0	471/509(92.53)	730	Sorghum bicolor hypothetical protein, mRNA
TRINITY_DN24703_c0_g3	XM_004977198.2	0	989/1036(95.46)	1650	PREDICTED: Setaria italica calcium-dependent protein kinase SK5-like (LOC101755215), mRNA
TRINITY_DN24703_c0_g4	XM_004976547.3	4e-134	307/328(93.60)	484	PREDICTED: Setaria italica calcium-dependent protein kinase 26-like (LOC101771161), mRNA
TRINITY_DN24703_c0_g5	XM_004977198.2	7e-172	336/339(99.12)	610	PREDICTED: Setaria italica calcium-dependent protein kinase SK5-like (LOC101755215), mRNA
TRINITY_DN24705_c0_g1	XM_004958034.2	1e-117	269/286(94.06)	433	PREDICTED: Setaria italica uncharacterized protein At4g14342 (LOC101780752), mRNA
TRINITY_DN24705_c0_g2	XM_004973516.2	8e-48	124/132(93.94)	200	PREDICTED: Setaria italica uncharacterized protein At4g14342 (LOC101758296), mRNA
TRINITY_DN24705_c0_g3	XM_004973516.2	0	462/492(93.90)	743	PREDICTED: Setaria italica uncharacterized protein At4g14342 (LOC101758296), mRNA
TRINITY_DN24705_c0_g4	BT068591.2	5e-16	112/140(80.00)	95.3	Zea mays full-length cDNA clone ZM_BFb0348F21 mRNA, complete cds
TRINITY_DN24706_c0_g1	XM_004984011.2	2e-09	38/38(100.00)	71.3	PREDICTED: Setaria italica ubiquinone biosynthesis protein COQ9, mitochondrial (LOC101776475), mRNA
TRINITY_DN24706_c1_g2	XM_004973735.1	0	889/942(94.37)	1434	PREDICTED: Setaria italica agamous-like MADS-box protein AGL66 (LOC101780193), transcript variant X1, mRNA
TRINITY_DN24706_c1_g3	XM_012846948.1	5e-96	293/337(86.94)	359	PREDICTED: Setaria italica agamous-like MADS-box protein AGL66 (LOC101780193), transcript variant X2, mRNA
TRINITY_DN24707_c0_g1	XM_012847357.1	0	583/646(90.25)	841	PREDICTED: Setaria italica uncharacterized LOC105914714 (LOC105914714), mRNA
TRINITY_DN24707_c0_g3	XM_012847357.1	0	537/560(95.89)	907	PREDICTED: Setaria italica uncharacterized LOC105914714 (LOC105914714), mRNA
TRINITY_DN24707_c1_g1	XM_004963687.1	0	529/574(92.16)	811	PREDICTED: Setaria italica putative cyclin-dependent kinase F-2 (LOC101754857), mRNA
TRINITY_DN24707_c1_g2	XM_004971478.1	5e-156	320/329(97.26)	558	PREDICTED: Setaria italica putative cyclin-dependent kinase F-2 (LOC101786752), mRNA
TRINITY_DN24707_c3_g1	XM_002438296.1	0	865/1049(82.46)	880	Sorghum bicolor hypothetical protein, mRNA
TRINITY_DN24707_c3_g2	XM_002438296.1	3e-63	207/242(85.54)	250	Sorghum bicolor hypothetical protein, mRNA
TRINITY_DN24707_c3_g3	XM_004957152.1	0	1302/1394(93.40)	2039	PREDICTED: Setaria italica AT-hook motif nuclear-localized protein 10-like (LOC101770224), mRNA
TRINITY_DN24707_c4_g1	XM_004952848.2	1e-22	62/62(100.00)	115	PREDICTED: Setaria italica photosystem II 5 kDa protein, chloroplastic-like (LOC101779767), mRNA
TRINITY_DN24707_c4_g2	XM_004952848.2	1e-44	154/176(87.50)	187	PREDICTED: Setaria italica photosystem II 5 kDa protein, chloroplastic-like (LOC101779767), mRNA
TRINITY_DN24708_c0_g1	XM_004965140.2	8e-19	85/99(85.86)	102	PREDICTED: Setaria italica NAC domain-containing protein 8-like (LOC101758511), mRNA
TRINITY_DN24708_c1_g1	AY664418.1	5e-28	82/87(94.25)	134	Zea mays cultivar Mo17 locus 9008, complete sequence
TRINITY_DN24708_c1_g2	AY061804.1	7e-48	163/189(86.24)	200	Zea mays Mo17 calpain-like protein (dek1) gene, complete cds
TRINITY_DN24708_c1_g3	XM_012844158.1	2e-40	96/97(98.97)	174	PREDICTED: Setaria italica D-lactate dehydrogenase [cytochrome], mitochondrial (LOC101753996), mRNA
TRINITY_DN24708_c1_g4	XM_012843051.1	0	1831/1983(92.33)	2780	PREDICTED: Setaria italica BTB/POZ domain-containing protein At3g09030 (LOC101759618), mRNA
TRINITY_DN24709_c0_g1	XM_004962105.2	0	548/595(92.10)	821	PREDICTED: Setaria italica cyclin-P3-1 (LOC101773889), mRNA
TRINITY_DN24709_c0_g2	XM_004966103.2	0	1078/1174(91.82)	1615	PREDICTED: Setaria italica zinc finger protein 622-like (LOC101781082), mRNA
TRINITY_DN24710_c0_g1	XM_004984013.2	0	1920/1997(96.14)	3251	PREDICTED: Setaria italica 3beta-hydroxysteroid-dehydrogenase/decarboxylase isoform 1-like (LOC101776881), mRNA
TRINITY_DN24710_c1_g1	XM_004972709.2	1e-157	334/348(95.98)	566	PREDICTED: Setaria italica uncharacterized LOC101785418 (LOC101785418), mRNA
TRINITY_DN24711_c1_g1	XM_004985280.2	0	391/404(96.78)	675	PREDICTED: Setaria italica polyol transporter 5-like (LOC101759324), transcript variant X1, mRNA
TRINITY_DN24711_c3_g1	XM_004962838.2	1e-155	332/347(95.68)	558	PREDICTED: Setaria italica polyol transporter 5-like (LOC101754572), mRNA
TRINITY_DN24711_c4_g1	XM_012843376.1	0	1611/1707(94.38)	2604	PREDICTED: Setaria italica hexuronate transporter-like (LOC101757627), transcript variant X2, mRNA
TRINITY_DN24711_c4_g2	XM_004973351.2	0	1632/1745(93.52)	2564	PREDICTED: Setaria italica fosmidomycin resistance protein-like (LOC101757610), mRNA
TRINITY_DN24712_c2_g1	XM_012844666.1	0	1853/1984(93.40)	2931	PREDICTED: Setaria italica RNA-binding protein NOB1 (LOC101773138), mRNA
TRINITY_DN24713_c0_g1	EU975658.1	0	583/661(88.20)	785	Zea mays clone 495552 mRNA sequence
TRINITY_DN24714_c1_g1	XM_004985362.3	1e-17	55/56(98.21)	99	PREDICTED: Setaria italica transport inhibitor response 1-like protein (LOC101755280), mRNA
TRINITY_DN24714_c1_g3	XM_004961767.2	6e-59	165/181(91.16)	235	PREDICTED: Setaria italica protein GPR107-like (LOC101775371), mRNA
TRINITY_DN24714_c1_g4	XM_004962875.3	0	688/748(91.98)	1044	PREDICTED: Setaria italica ureide permease 4-like (LOC101769590), transcript variant X1, mRNA
TRINITY_DN24714_c1_g5	XM_004955986.3	0	1222/1320(92.58)	1849	PREDICTED: Setaria italica putative cyclin-dependent kinase F-2 (LOC101756009), mRNA
TRINITY_DN24714_c1_g6	XM_004956388.1	0	808/870(92.87)	1245	PREDICTED: Setaria italica putative cyclin-dependent kinase F-2 (LOC101763856), mRNA
TRINITY_DN24715_c0_g1	XM_014805551.1	1e-31	91/97(93.81)	147	PREDICTED: Setaria italica F-box/LRR-repeat protein 14-like (LOC101767403), transcript variant X2, mRNA
TRINITY_DN24716_c0_g1	XM_004978824.3	6e-166	339/348(97.41)	592	PREDICTED: Setaria italica eukaryotic translation initiation factor 2 subunit gamma-like (LOC101759964), mRNA
TRINITY_DN24717_c1_g1	XM_004979091.3	0	1009/1075(93.86)	1609	PREDICTED: Setaria italica tetrapyrrole-binding protein, chloroplastic (LOC101779565), mRNA
TRINITY_DN24718_c1_g1	XM_004957615.3	0	906/1035(87.54)	1134	PREDICTED: Setaria italica uncharacterized protein At4g14100-like (LOC101786655), mRNA
TRINITY_DN24718_c1_g2	XM_004980978.3	0	498/520(95.77)	833	PREDICTED: Setaria italica uncharacterized protein At4g14100-like (LOC101781578), mRNA
TRINITY_DN24719_c0_g1	XM_004961826.1	0	531/560(94.82)	870	PREDICTED: Setaria italica protein YIPF1 homolog (LOC101763892), mRNA
TRINITY_DN24719_c0_g2	KF184869.1	3e-71	274/332(82.53)	276	Saccharum hybrid cultivar R570 clone BAC 172L15 complete sequence
TRINITY_DN24719_c0_g3	XM_004981854.2	0	668/726(92.01)	998	PREDICTED: Setaria italica uncharacterized LOC101756869 (LOC101756869), mRNA
TRINITY_DN24719_c0_g4	KF184810.1	3e-22	99/116(85.34)	115	Saccharum hybrid cultivar R570 clone BAC 009G16 complete sequence
TRINITY_DN24719_c0_g5	XM_004951236.2	3e-15	53/55(96.36)	91.6	PREDICTED: Setaria italica cyclic nucleotide-gated ion channel 1 (LOC101770569), transcript variant X3, mRNA
TRINITY_DN24719_c0_g6	XM_004981854.2	3e-51	115/116(99.14)	209	PREDICTED: Setaria italica uncharacterized LOC101756869 (LOC101756869), mRNA
TRINITY_DN24719_c1_g1	XM_004976415.2	5e-17	58/61(95.08)	97.1	PREDICTED: Setaria italica uncharacterized LOC101780613 (LOC101780613), mRNA
TRINITY_DN24720_c0_g2	XM_004962044.3	0	505/574(87.98)	641	PREDICTED: Setaria italica asparagine synthetase [glutamine-hydrolyzing]-like (LOC101782389), mRNA
TRINITY_DN24720_c0_g3	NM_001254797.1	2e-122	332/373(89.01)	448	Zea mays asparagine synthetase (LOC100856906), mRNA EU953324.1 Zea mays clone 1398940 asparagine synthetase mRNA, complete cds
TRINITY_DN24720_c0_g4	XM_004984509.3	0	1398/1506(92.83)	2150	PREDICTED: Setaria italica asparagine synthetase [glutamine-hydrolyzing] 2 (LOC101764329), mRNA
TRINITY_DN24720_c0_g5	XM_014804549.1	0	1524/1574(96.82)	2628	PREDICTED: Setaria italica asparagine synthetase [glutamine-hydrolyzing] 1-like (LOC101773925), mRNA
TRINITY_DN24720_c0_g7	XM_004984509.3	9e-61	151/160(94.38)	243	PREDICTED: Setaria italica asparagine synthetase [glutamine-hydrolyzing] 2 (LOC101764329), mRNA
TRINITY_DN24722_c0_g1	XM_004953001.3	0	1292/1399(92.35)	1954	PREDICTED: Setaria italica zinc finger protein CONSTANS-LIKE 3-like (LOC101774229), mRNA
TRINITY_DN24722_c0_g2	XM_004976046.3	0	996/1062(93.79)	1572	PREDICTED: Setaria italica zinc finger protein CONSTANS-LIKE 3-like (LOC101773315), mRNA
TRINITY_DN24722_c1_g1	XM_004955418.2	0	606/644(94.10)	970	PREDICTED: Setaria italica peroxisomal (S)-2-hydroxy-acid oxidase GLO5 (LOC101764932), mRNA
TRINITY_DN24723_c0_g1	XM_004975790.3	0	1550/1628(95.21)	2547	PREDICTED: Setaria italica glyceraldehyde-3-phosphate dehydrogenase A, chloroplastic (LOC101774537), mRNA
TRINITY_DN24723_c1_g1	XM_004952946.1	0	1296/1356(95.58)	2159	PREDICTED: Setaria italica glyceraldehyde-3-phosphate dehydrogenase 3, cytosolic (LOC101785151), mRNA
TRINITY_DN24723_c1_g2	XM_004972916.3	0	407/433(94.00)	651	PREDICTED: Setaria italica glyceraldehyde-3-phosphate dehydrogenase 2, cytosolic (LOC101768835), mRNA
TRINITY_DN24723_c1_g3	AK108644.1	1e-94	265/302(87.75)	353	Oryza sativa Japonica Group cDNA clone:002-148-B02, full insert sequence
TRINITY_DN24723_c1_g4	KR826203.1	1e-33	238/313(76.04)	152	Dipteris conjugata voucher RBGE 20021886 A (E-E00269760) gapCpSh-like (gapCpSh) mRNA, partial sequence
TRINITY_DN24725_c0_g1	XM_014805852.1	8e-113	275/299(91.97)	416	PREDICTED: Setaria italica uncharacterized protein At4g22758 (LOC101783962), mRNA
TRINITY_DN24725_c0_g3	XM_004956410.2	4e-46	136/151(90.07)	193	PREDICTED: Setaria italica mediator of RNA polymerase II transcription subunit 14-like (LOC101773308), mRNA
TRINITY_DN24725_c0_g6	XM_004956410.2	0	610/685(89.05)	813	PREDICTED: Setaria italica mediator of RNA polymerase II transcription subunit 14-like (LOC101773308), mRNA
TRINITY_DN24725_c0_g7	XM_004973167.2	0	3460/3632(95.26)	5744	PREDICTED: Setaria italica mediator of RNA polymerase II transcription subunit 14-like (LOC101777755), transcript variant X1, mRNA
TRINITY_DN24725_c0_g8	XM_004956410.2	4e-52	121/124(97.58)	213	PREDICTED: Setaria italica mediator of RNA polymerase II transcription subunit 14-like (LOC101773308), mRNA
TRINITY_DN24726_c0_g1	XM_004985946.3	0	1863/1948(95.64)	3110	PREDICTED: Setaria italica molybdate-anion transporter-like (LOC101774871), mRNA
TRINITY_DN24726_c0_g2	XM_004985944.2	0	995/1047(95.03)	1618	PREDICTED: Setaria italica mitochondrial import inner membrane translocase subunit TIM23-2-like (LOC101774473), mRNA
TRINITY_DN24726_c0_g3	XM_004982528.3	0	629/651(96.62)	1081	PREDICTED: Setaria italica mitochondrial import inner membrane translocase subunit TIM23-2-like (LOC101753650), mRNA
TRINITY_DN24726_c0_g4	XM_004982532.3	0	1729/1838(94.07)	2748	PREDICTED: Setaria italica molybdate-anion transporter (LOC101754063), mRNA
TRINITY_DN24727_c0_g1	XM_004968290.2	0	1239/1306(94.87)	2028	PREDICTED: Setaria italica protein NSP-INTERACTING KINASE 3 (LOC101766655), mRNA
TRINITY_DN24727_c0_g2	XM_012847645.1	3e-14	57/62(91.94)	87.9	PREDICTED: Setaria italica protein NSP-INTERACTING KINASE 3-like (LOC101773594), mRNA
TRINITY_DN24728_c1_g1	XM_004955867.2	0	640/710(90.14)	900	PREDICTED: Setaria italica BTB/POZ domain-containing protein At4g08455 (LOC101777095), mRNA
TRINITY_DN24728_c1_g2	XM_012844818.1	0	2720/2806(96.94)	4695	PREDICTED: Setaria italica probable manganese-transporting ATPase PDR2 (LOC101765377), mRNA
TRINITY_DN24729_c0_g1	XM_004958203.2	0	604/660(91.52)	891	PREDICTED: Setaria italica uncharacterized LOC101781157 (LOC101781157), mRNA
TRINITY_DN24729_c0_g2	XM_014805859.1	7e-78	175/182(96.15)	298	PREDICTED: Setaria italica cationic amino acid transporter 3, mitochondrial-like (LOC101762964), transcript variant X2, mRNA
TRINITY_DN24730_c0_g2	XM_004961738.2	0	566/584(96.92)	979	PREDICTED: Setaria italica CTD nuclear envelope phosphatase 1 homolog (LOC101764027), mRNA
TRINITY_DN24730_c0_g3	XM_002439888.1	1e-32	117/135(86.67)	148	Sorghum bicolor hypothetical protein, mRNA
TRINITY_DN24731_c0_g1	XM_004972716.2	0	1229/1345(91.38)	1775	PREDICTED: Setaria italica alpha/beta hydrolase domain-containing protein 17C (LOC101753846), mRNA
TRINITY_DN24731_c0_g2	XM_004972716.2	2e-112	234/239(97.91)	414	PREDICTED: Setaria italica alpha/beta hydrolase domain-containing protein 17C (LOC101753846), mRNA
TRINITY_DN24731_c1_g1	XM_004985918.3	7e-138	384/436(88.07)	499	PREDICTED: Setaria italica peroxisomal membrane protein 11-1 (LOC101763671), transcript variant X4, mRNA
TRINITY_DN24731_c1_g2	XM_012846295.1	0	2122/2166(97.97)	3757	PREDICTED: Setaria italica paired amphipathic helix protein Sin3-like 4 (LOC101786062), transcript variant X2, mRNA
TRINITY_DN24732_c0_g1	XM_012842980.2	0	1710/1816(94.16)	2758	PREDICTED: Setaria italica uncharacterized LOC101766516 (LOC101766516), mRNA
TRINITY_DN24732_c1_g1	XM_004974901.2	0	646/673(95.99)	1085	PREDICTED: Setaria italica phosphoglycerate mutase-like protein 1 (LOC101766424), mRNA
TRINITY_DN24732_c1_g2	XR_559425.1	5e-164	473/544(86.95)	586	PREDICTED: Zea mays uncharacterized LOC103639415 (LOC103639415), misc_RNA
TRINITY_DN24733_c0_g1	AC243246.2	1e-99	300/349(85.96)	370	Panicum virgatum clone PV_ABa073-H10, complete sequence
TRINITY_DN24733_c1_g1	AC243246.2	4e-171	448/507(88.36)	608	Panicum virgatum clone PV_ABa073-H10, complete sequence
TRINITY_DN24733_c1_g2	AC243249.1	1e-41	165/198(83.33)	178	Panicum virgatum clone PV_ABa094-D05, complete sequence
TRINITY_DN24734_c0_g1	XM_004961905.2	0	1473/1520(96.91)	2542	PREDICTED: Setaria italica subtilisin-like protease SBT1.7 (LOC101762414), mRNA
TRINITY_DN24735_c0_g1	XM_004967462.1	0	1460/1555(93.89)	2320	PREDICTED: Setaria italica lipoamide acyltransferase component of branched-chain alpha-keto acid dehydrogenase complex, mitochondrial (LOC101780293), mRNA
TRINITY_DN24736_c1_g1	XM_004975438.3	0	450/482(93.36)	708	PREDICTED: Setaria italica OTU domain-containing protein DDB_G0284757 (LOC101770767), mRNA
TRINITY_DN24736_c1_g2	KF184771.1	4e-12	66/77(85.71)	80.5	Saccharum hybrid cultivar R570 clone BAC 029M13 complete sequence
TRINITY_DN24737_c0_g1	XM_004976287.3	0	387/402(96.27)	654	PREDICTED: Setaria italica remorin-like (LOC101762776), mRNA
TRINITY_DN24738_c0_g1	XM_012844209.2	0	1645/1741(94.49)	2647	PREDICTED: Setaria italica uncharacterized LOC101779111 (LOC101779111), mRNA
TRINITY_DN24738_c0_g2	EU970455.1	2e-31	102/113(90.27)	145	Zea mays clone 345867 hypothetical protein mRNA, complete cds
TRINITY_DN24739_c0_g1	XM_004953802.2	0	1358/1436(94.57)	2191	PREDICTED: Setaria italica transcription factor TCP14 (LOC101780324), mRNA
TRINITY_DN24739_c1_g1	XM_004981330.1	5e-45	277/355(78.03)	189	PREDICTED: Setaria italica uncharacterized LOC101786305 (LOC101786305), mRNA
TRINITY_DN24739_c1_g2	XM_004958571.2	0	1607/1671(96.17)	2723	PREDICTED: Setaria italica probable histone-arginine methyltransferase CARM1 (LOC101756432), transcript variant X1, mRNA
TRINITY_DN24739_c1_g3	XM_004958572.2	3e-30	78/79(98.73)	141	PREDICTED: Setaria italica probable histone-arginine methyltransferase CARM1 (LOC101756432), transcript variant X2, mRNA
TRINITY_DN24739_c2_g1	XM_012843146.1	0	1340/1406(95.31)	2213	PREDICTED: Setaria italica DEAD-box ATP-dependent RNA helicase 12 (LOC101757677), mRNA
TRINITY_DN24739_c2_g3	XM_012843146.1	6e-44	102/103(99.03)	185	PREDICTED: Setaria italica DEAD-box ATP-dependent RNA helicase 12 (LOC101757677), mRNA
TRINITY_DN24740_c0_g1	XM_004953596.2	0	3243/3385(95.81)	5441	PREDICTED: Setaria italica ATP-dependent DNA helicase RecG (LOC101769520), mRNA
TRINITY_DN24741_c0_g1	XM_004982001.2	0	1242/1338(92.83)	1912	PREDICTED: Setaria italica probable sugar phosphate/phosphate translocator At1g48230 (LOC101782118), mRNA
TRINITY_DN24741_c0_g2	XM_004982001.2	6e-41	101/104(97.12)	176	PREDICTED: Setaria italica probable sugar phosphate/phosphate translocator At1g48230 (LOC101782118), mRNA
TRINITY_DN24742_c0_g1	XM_004962958.2	6e-22	66/68(97.06)	113	PREDICTED: Setaria italica CSC1-like protein HYP1 (LOC101768369), transcript variant X2, mRNA
TRINITY_DN24742_c0_g2	XM_004962958.2	0	1487/1557(95.50)	2473	PREDICTED: Setaria italica CSC1-like protein HYP1 (LOC101768369), transcript variant X2, mRNA
TRINITY_DN24743_c0_g1	XM_004969123.2	0	1086/1136(95.60)	1818	PREDICTED: Setaria italica probable aldo-keto reductase 1 (LOC101772857), mRNA
TRINITY_DN24743_c0_g2	XM_012845055.1	9e-17	58/61(95.08)	97.1	PREDICTED: Setaria italica cinnamoyl-CoA reductase 1-like (LOC101760697), transcript variant X2, mRNA
TRINITY_DN24744_c0_g1	XM_004976154.2	0	2210/2365(93.45)	3482	PREDICTED: Setaria italica putative pentatricopeptide repeat-containing protein At3g23330 (LOC101779269), transcript variant X2, mRNA
TRINITY_DN24744_c0_g2	XM_004956209.3	0	1551/1669(92.93)	2412	PREDICTED: Setaria italica coumaroyl-CoA:anthocyanidin 3-O-glucoside-6''-O-coumaroyltransferase 2-like (LOC101781006), mRNA
TRINITY_DN24744_c0_g3	XM_004969510.3	0	1079/1168(92.38)	1655	PREDICTED: Setaria italica malonyl-CoA:anthocyanidin 5-O-glucoside-6''-O-malonyltransferase-like (LOC101755849), mRNA
TRINITY_DN24746_c0_g2	XM_004957605.1	1e-65	218/254(85.83)	259	PREDICTED: Setaria italica uncharacterized LOC101782628 (LOC101782628), mRNA
TRINITY_DN24746_c0_g3	XM_004957605.1	0	411/422(97.39)	719	PREDICTED: Setaria italica uncharacterized LOC101782628 (LOC101782628), mRNA
TRINITY_DN24746_c0_g4	XM_012846237.1	0	1036/1135(91.28)	1524	PREDICTED: Setaria italica uncharacterized LOC101776643 (LOC101776643), mRNA
TRINITY_DN24746_c0_g5	JQ271114.1	5e-20	112/137(81.75)	106	Cenchrus americanus isolate Pe00513 anonymous locus SRSC6_018 genomic sequence JQ271119.1 Cenchrus americanus isolate Pe02840 anonymous locus SRSC6_018 genomic sequence JQ271123.1 Cenchrus americanus isolate Pe05991 anonymous locus SRSC6_018 genomic sequence JQ271126.1 Cenchrus americanus isolate Pe01205 anonymous locus SRSC6_018 genomic sequence JQ271127.1 Cenchrus americanus isolate Pe05447 ano…
TRINITY_DN24747_c0_g1	XM_004980724.1	2e-59	153/165(92.73)	239	PREDICTED: Setaria italica transcription factor bHLH139-like (LOC101752677), mRNA
TRINITY_DN24747_c0_g2	XM_004980724.1	2e-162	358/380(94.21)	580	PREDICTED: Setaria italica transcription factor bHLH139-like (LOC101752677), mRNA
TRINITY_DN24747_c0_g3	XM_004980724.1	5e-69	164/173(94.80)	270	PREDICTED: Setaria italica transcription factor bHLH139-like (LOC101752677), mRNA
TRINITY_DN24748_c0_g1	XM_004956295.3	1e-127	338/376(89.89)	464	PREDICTED: Setaria italica BTB/POZ domain-containing protein At5g47800 (LOC101757109), transcript variant X5, mRNA
TRINITY_DN24748_c0_g2	XM_004956292.3	5e-162	372/401(92.77)	579	PREDICTED: Setaria italica BTB/POZ domain-containing protein At5g47800 (LOC101757109), transcript variant X2, mRNA
TRINITY_DN24748_c0_g3	XM_004956293.3	1e-156	354/378(93.65)	560	PREDICTED: Setaria italica BTB/POZ domain-containing protein At5g47800 (LOC101757109), transcript variant X1, mRNA
TRINITY_DN24748_c1_g1	XM_004982173.1	0	1272/1342(94.78)	2065	PREDICTED: Setaria italica uncharacterized LOC101781327 (LOC101781327), mRNA
TRINITY_DN24748_c1_g2	XM_004982173.1	2e-88	322/386(83.42)	333	PREDICTED: Setaria italica uncharacterized LOC101781327 (LOC101781327), mRNA
TRINITY_DN24748_c1_g3	XM_004982173.1	8e-33	88/92(95.65)	148	PREDICTED: Setaria italica uncharacterized LOC101781327 (LOC101781327), mRNA
TRINITY_DN24750_c0_g1	XM_004969635.1	0	1649/1804(91.41)	2420	PREDICTED: Setaria italica uncharacterized LOC101772173 (LOC101772173), mRNA
TRINITY_DN24751_c0_g1	HG670306.1	4e-09	176/242(72.73)	73.1	Triticum aestivum chromosome 3B, genomic scaffold, cultivar Chinese Spring
TRINITY_DN24751_c0_g3	XM_004960488.3	0	895/948(94.41)	1441	PREDICTED: Setaria italica uncharacterized LOC101781695 (LOC101781695), transcript variant X2, mRNA
TRINITY_DN24751_c0_g5	JQ271142.1	8e-18	87/103(84.47)	100	Cenchrus americanus isolate Pe08504 anonymous locus SRSC6_018 genomic sequence
TRINITY_DN24753_c2_g1	XM_004974818.2	0	1307/1455(89.83)	1803	PREDICTED: Setaria italica uncharacterized LOC101762365 (LOC101762365), mRNA
TRINITY_DN24754_c0_g1	XM_004979837.3	0	1621/1785(90.81)	2361	PREDICTED: Setaria italica magnesium/proton exchanger 1 (LOC101764831), transcript variant X2, mRNA
TRINITY_DN24754_c0_g2	XM_004979837.3	0	1269/1379(92.02)	1916	PREDICTED: Setaria italica magnesium/proton exchanger 1 (LOC101764831), transcript variant X2, mRNA
TRINITY_DN24755_c4_g3	XM_012845911.1	0	1342/1420(94.51)	2170	PREDICTED: Setaria italica protein O-linked-mannose beta-1,4-N-acetylglucosaminyltransferase 2-like (LOC101762600), mRNA
TRINITY_DN24756_c0_g1	XM_004982007.2	0	756/784(96.43)	1290	PREDICTED: Setaria italica uncharacterized LOC101784833 (LOC101784833), mRNA
TRINITY_DN24756_c0_g2	XM_004982007.2	3e-92	236/258(91.47)	348	PREDICTED: Setaria italica uncharacterized LOC101784833 (LOC101784833), mRNA
TRINITY_DN24757_c0_g1	XM_004958279.2	0	950/1012(93.87)	1509	PREDICTED: Setaria italica uncharacterized LOC101775614 (LOC101775614), mRNA
TRINITY_DN24757_c0_g2	XM_012849223.2	0	780/842(92.64)	1192	PREDICTED: Setaria italica E3 ubiquitin-protein ligase At3g02290-like (LOC101772672), transcript variant X2, mRNA
TRINITY_DN24758_c0_g2	XM_004959878.3	0	683/704(97.02)	1181	PREDICTED: Setaria italica tubulin-folding cofactor B (LOC101784940), mRNA
TRINITY_DN24758_c0_g3	XM_002467044.1	0	1238/1472(84.10)	1352	Sorghum bicolor hypothetical protein, mRNA
TRINITY_DN24759_c0_g2	XM_012842548.1	4e-95	208/216(96.30)	355	PREDICTED: Setaria italica ubiquinone biosynthesis O-methyltransferase, mitochondrial-like (LOC101762675), transcript variant X2, mRNA
TRINITY_DN24759_c0_g3	KF184850.1	3e-17	99/121(81.82)	97.1	Saccharum hybrid cultivar R570 clone BAC 055F12 complete sequence
TRINITY_DN24759_c0_g4	KF184850.1	4e-85	312/376(82.98)	322	Saccharum hybrid cultivar R570 clone BAC 055F12 complete sequence
TRINITY_DN24759_c1_g2	XM_004971037.2	6e-70	254/301(84.39)	272	PREDICTED: Setaria italica CBS domain-containing protein CBSCBSPB1-like (LOC101772179), mRNA
TRINITY_DN24760_c0_g1	XM_012845096.1	0	1758/1843(95.39)	2909	PREDICTED: Setaria italica uncharacterized LOC101783911 (LOC101783911), transcript variant X3, mRNA
TRINITY_DN24761_c1_g1	XM_004969485.2	5e-24	69/71(97.18)	121	PREDICTED: Setaria italica uncharacterized LOC101780019 (LOC101780019), mRNA
TRINITY_DN24761_c2_g3	XM_014805527.1	0	1917/2043(93.83)	3073	PREDICTED: Setaria italica pentatricopeptide repeat-containing protein At4g33990-like (LOC101757893), mRNA
TRINITY_DN24761_c3_g1	XM_004958468.3	0	1418/1528(92.80)	2176	PREDICTED: Setaria italica BSD domain-containing protein 1-like (LOC101783444), mRNA
TRINITY_DN24761_c3_g2	XM_004976107.2	0	3657/3825(95.61)	6095	PREDICTED: Setaria italica DNA mismatch repair protein MSH1, mitochondrial (LOC101761293), mRNA
TRINITY_DN24762_c0_g1	XM_008658964.1	3e-19	92/109(84.40)	104	PREDICTED: Zea mays putative cysteine-rich receptor-like protein kinase 35 (LOC103636604), mRNA
TRINITY_DN24762_c0_g2	XM_002444058.1	0	625/730(85.62)	754	Sorghum bicolor hypothetical protein, mRNA
TRINITY_DN24762_c0_g3	XM_004970103.2	0	534/596(89.60)	743	PREDICTED: Setaria italica putative cysteine-rich receptor-like protein kinase 35 (LOC101783395), mRNA
TRINITY_DN24763_c0_g1	XM_004978428.1	6e-117	276/297(92.93)	429	PREDICTED: Setaria italica NAC transcription factor 29-like (LOC101772638), mRNA
TRINITY_DN24763_c0_g2	XM_004970305.1	6e-124	307/334(91.92)	451	PREDICTED: Setaria italica NAC domain-containing protein 68-like (LOC101759759), mRNA
TRINITY_DN24763_c0_g3	XM_004984455.2	0	1075/1135(94.71)	1753	PREDICTED: Setaria italica NAC domain-containing protein 72-like (LOC101777848), mRNA
TRINITY_DN24763_c0_g4	XM_004967871.2	0	743/834(89.09)	994	PREDICTED: Setaria italica NAC domain-containing protein 18-like (LOC101770432), mRNA
TRINITY_DN24764_c0_g1	XM_004970253.3	0	456/485(94.02)	734	PREDICTED: Setaria italica uncharacterized LOC101774892 (LOC101774892), mRNA
TRINITY_DN24764_c0_g2	XM_014805726.1	0	689/738(93.36)	1070	PREDICTED: Setaria italica NADH dehydrogenase [ubiquinone] 1 beta subcomplex subunit 7 (LOC101785383), mRNA
TRINITY_DN24765_c0_g1	CP012611.1	7e-23	114/139(82.01)	115	Oryza sativa Indica Group cultivar RP Bio-226 chromosome 3 sequence
TRINITY_DN24765_c0_g2	AP014960.1	1e-85	333/411(81.02)	324	Oryza sativa Japonica Group DNA, chromosome 4, cultivar: Nipponbare, complete sequence
TRINITY_DN24765_c1_g1	AP014967.1	4e-122	669/877(76.28)	448	Oryza sativa Japonica Group DNA, chromosome 11, cultivar: Nipponbare, complete sequence
TRINITY_DN24766_c2_g1	XM_004955664.3	0	1367/1389(98.42)	2444	PREDICTED: Setaria italica plasma membrane ATPase 1-like (LOC101762504), mRNA
TRINITY_DN24766_c2_g2	XM_004960077.2	0	643/678(94.84)	1051	PREDICTED: Setaria italica plasma membrane ATPase (LOC101758213), mRNA
TRINITY_DN24766_c2_g3	XM_004963278.3	0	727/743(97.85)	1284	PREDICTED: Setaria italica plasma membrane ATPase 1 (LOC101755662), mRNA
TRINITY_DN24766_c2_g4	XM_004982082.2	0	1060/1096(96.72)	1825	PREDICTED: Setaria italica plasma membrane ATPase 1-like (LOC101778509), mRNA
TRINITY_DN24766_c2_g5	XM_004982082.2	5e-35	88/90(97.78)	156	PREDICTED: Setaria italica plasma membrane ATPase 1-like (LOC101778509), mRNA
TRINITY_DN24766_c3_g1	XM_004963278.3	7e-92	195/199(97.99)	344	PREDICTED: Setaria italica plasma membrane ATPase 1 (LOC101755662), mRNA
TRINITY_DN24766_c3_g2	XM_004963278.3	0	802/829(96.74)	1371	PREDICTED: Setaria italica plasma membrane ATPase 1 (LOC101755662), mRNA
TRINITY_DN24767_c0_g1	XM_002465449.1	4e-109	317/365(86.85)	403	Sorghum bicolor hypothetical protein, mRNA
TRINITY_DN24767_c1_g1	XM_004982707.2	0	666/757(87.98)	874	PREDICTED: Setaria italica uncharacterized LOC101755530 (LOC101755530), mRNA
TRINITY_DN24767_c1_g2	XM_004982704.1	0	443/470(94.26)	713	PREDICTED: Setaria italica putative receptor-like protein kinase At4g00960 (LOC101754313), mRNA
TRINITY_DN24768_c0_g2	XM_004965011.3	0	562/581(96.73)	965	PREDICTED: Setaria italica DCN1-like protein 2 (LOC101771737), mRNA
TRINITY_DN24768_c0_g4	XM_004965011.3	1e-29	78/80(97.50)	137	PREDICTED: Setaria italica DCN1-like protein 2 (LOC101771737), mRNA
TRINITY_DN24769_c0_g1	XM_004961895.2	0	1747/1859(93.98)	2800	PREDICTED: Setaria italica tubby-like F-box protein 8 (LOC101757658), mRNA
TRINITY_DN24769_c0_g2	XM_004959920.2	0	889/931(95.49)	1478	PREDICTED: Setaria italica tubby-like F-box protein 7 (LOC101765769), mRNA
TRINITY_DN24770_c0_g1	XM_004985906.2	0	574/596(96.31)	979	PREDICTED: Setaria italica protein-ribulosamine 3-kinase, chloroplastic (LOC101760144), mRNA
TRINITY_DN24770_c0_g2	XM_004970549.1	0	982/1024(95.90)	1652	PREDICTED: Setaria italica sedoheptulose-1,7-bisphosphatase, chloroplastic (LOC101753539), mRNA
TRINITY_DN24770_c0_g3	XM_004985906.2	1e-28	75/76(98.68)	135	PREDICTED: Setaria italica protein-ribulosamine 3-kinase, chloroplastic (LOC101760144), mRNA
TRINITY_DN24771_c1_g1	XM_004965073.1	2e-15	51/52(98.08)	91.6	PREDICTED: Setaria italica endoglucanase 16-like (LOC101765141), mRNA
TRINITY_DN24771_c2_g1	XM_004974014.2	1e-149	342/366(93.44)	538	PREDICTED: Setaria italica 60S ribosomal protein L7-2-like (LOC101756003), mRNA
TRINITY_DN24771_c2_g4	XM_004974014.2	0	385/402(95.77)	647	PREDICTED: Setaria italica 60S ribosomal protein L7-2-like (LOC101756003), mRNA
TRINITY_DN24772_c0_g1	XM_004961499.2	0	1067/1109(96.21)	1814	PREDICTED: Setaria italica outer envelope protein 80, chloroplastic (LOC101769850), transcript variant X2, mRNA
TRINITY_DN24772_c1_g1	XM_012843140.2	0	663/685(96.79)	1144	PREDICTED: Setaria italica probable trehalose-phosphate phosphatase 1 (LOC101760189), transcript variant X2, mRNA
TRINITY_DN24772_c1_g2	XM_012843140.2	2e-18	60/62(96.77)	102	PREDICTED: Setaria italica probable trehalose-phosphate phosphatase 1 (LOC101760189), transcript variant X2, mRNA
TRINITY_DN24773_c0_g1	XM_004952325.2	0	1620/1724(93.97)	2586	PREDICTED: Setaria italica eukaryotic translation initiation factor 4B3 (LOC101768702), mRNA
TRINITY_DN24773_c0_g2	XM_012844826.1	0	829/899(92.21)	1254	PREDICTED: Setaria italica uncharacterized LOC101773776 (LOC101773776), transcript variant X4, mRNA
TRINITY_DN24773_c1_g2	XM_004981649.3	3e-22	68/71(95.77)	115	PREDICTED: Setaria italica UDP-glucose 6-dehydrogenase 5 (LOC101774039), mRNA
TRINITY_DN24774_c0_g1	XM_004957212.2	0	2134/2337(91.31)	3147	PREDICTED: Setaria italica uncharacterized LOC101763182 (LOC101763182), mRNA
TRINITY_DN24774_c0_g2	XM_004957212.2	2e-134	368/414(88.89)	486	PREDICTED: Setaria italica uncharacterized LOC101763182 (LOC101763182), mRNA
TRINITY_DN24776_c0_g3	FJ614806.1	1e-12	69/80(86.25)	82.4	Zea mays cultivar B73 p cluster, complete sequence
TRINITY_DN24777_c2_g1	XM_002447263.1	0	1206/1344(89.73)	1698	Sorghum bicolor hypothetical protein, mRNA
TRINITY_DN24777_c2_g2	AF166527.1	1e-15	77/90(85.56)	93.5	Zea mays flowering-time protein isoforms alpha and beta (ZmLD) gene, alternatively spliced products, complete cds
TRINITY_DN24778_c0_g1	XM_004984463.3	0	842/895(94.08)	1336	PREDICTED: Setaria italica uncharacterized LOC101781076 (LOC101781076), mRNA
TRINITY_DN24779_c0_g1	XM_004952205.2	2e-139	385/437(88.10)	505	PREDICTED: Setaria italica uncharacterized LOC101782043 (LOC101782043), mRNA
TRINITY_DN24780_c0_g1	XM_004967685.1	4e-36	96/100(96.00)	159	PREDICTED: Setaria italica protein SRC2-like (LOC101765028), mRNA
TRINITY_DN24780_c1_g1	XM_004955451.3	0	785/892(88.00)	1018	PREDICTED: Setaria italica probable carboxylesterase 15 (LOC101779529), mRNA
TRINITY_DN24780_c1_g2	XM_004974181.3	2e-81	253/291(86.94)	311	PREDICTED: Setaria italica protein SRC2 homolog (LOC101757354), mRNA
TRINITY_DN24780_c1_g3	XM_004962059.3	0	1663/1755(94.76)	2682	PREDICTED: Setaria italica gibberellin receptor GID1 (LOC101755384), mRNA
TRINITY_DN24781_c0_g1	XM_004983187.2	0	6903/7135(96.75)	11886	PREDICTED: Setaria italica acetyl-CoA carboxylase 1 (LOC101776467), mRNA
TRINITY_DN24782_c0_g1	XM_004961238.1	0	923/1001(92.21)	1397	PREDICTED: Setaria italica 50S ribosomal protein L7/L12 (LOC101769168), mRNA
TRINITY_DN24782_c1_g1	XM_012842886.2	3e-26	82/88(93.18)	128	PREDICTED: Setaria italica glutamate dehydrogenase (LOC101778373), transcript variant X2, mRNA
TRINITY_DN24782_c1_g2	XM_004976359.1	0	1563/1644(95.07)	2560	PREDICTED: Setaria italica glutamate dehydrogenase 2-like (LOC101755619), mRNA
TRINITY_DN24782_c1_g3	XM_012842886.2	0	878/911(96.38)	1500	PREDICTED: Setaria italica glutamate dehydrogenase (LOC101778373), transcript variant X2, mRNA
TRINITY_DN24783_c0_g1	XM_004973027.2	0	2117/2201(96.18)	3594	PREDICTED: Setaria italica chaperone protein ClpB (LOC101782467), mRNA
TRINITY_DN24783_c0_g2	XM_004963591.2	0	764/892(85.65)	867	PREDICTED: Setaria italica uncharacterized LOC101758363 (LOC101758363), mRNA
TRINITY_DN24784_c1_g1	NM_001280813.1	1e-129	307/333(92.19)	470	Setaria italica phosphoenolpyruvate carboxylase 1 (PPC1), mRNA AY491400.1 Setaria italica C3 phosphoenolpyruvate carboxylase (ppc1) mRNA, complete cds
TRINITY_DN24784_c1_g2	NM_001280813.1	0	516/540(95.56)	865	Setaria italica phosphoenolpyruvate carboxylase 1 (PPC1), mRNA AY491400.1 Setaria italica C3 phosphoenolpyruvate carboxylase (ppc1) mRNA, complete cds
TRINITY_DN24784_c3_g1	NM_001280829.1	0	1002/1067(93.91)	1611	Setaria italica phosphoenolpyruvate carboxylase 1-like (LOC101778256), mRNA AF495586.1 Setaria italica putative C4 phosphoenolpyruvate carboxylase (ppc) mRNA, complete cds
TRINITY_DN24784_c3_g2	NM_001280829.1	1e-121	315/349(90.26)	444	Setaria italica phosphoenolpyruvate carboxylase 1-like (LOC101778256), mRNA AF495586.1 Setaria italica putative C4 phosphoenolpyruvate carboxylase (ppc) mRNA, complete cds
TRINITY_DN24784_c3_g3	NM_001280829.1	0	755/798(94.61)	1236	Setaria italica phosphoenolpyruvate carboxylase 1-like (LOC101778256), mRNA AF495586.1 Setaria italica putative C4 phosphoenolpyruvate carboxylase (ppc) mRNA, complete cds
TRINITY_DN24784_c3_g4	NM_001280829.1	3e-151	345/371(92.99)	542	Setaria italica phosphoenolpyruvate carboxylase 1-like (LOC101778256), mRNA AF495586.1 Setaria italica putative C4 phosphoenolpyruvate carboxylase (ppc) mRNA, complete cds
TRINITY_DN24784_c4_g1	AM689897.1	2e-14	73/86(84.88)	87.9	Guadua sp. PC-2007 partial ppc-B1 gene for phosphoenolpyruvate carboxylase, exons 8-9
TRINITY_DN24785_c0_g1	XM_012846410.2	2e-136	290/302(96.03)	492	PREDICTED: Setaria italica zinc finger BED domain-containing protein RICESLEEPER 2-like (LOC105914496), transcript variant X2, mRNA
TRINITY_DN24785_c0_g2	XM_012842799.1	0	411/427(96.25)	701	PREDICTED: Setaria italica zinc finger BED domain-containing protein RICESLEEPER 2 (LOC105913614), mRNA
TRINITY_DN24785_c1_g1	XM_012842881.2	0	647/699(92.56)	1003	PREDICTED: Setaria italica zinc finger BED domain-containing protein RICESLEEPER 2-like (LOC105913619), transcript variant X3, mRNA
TRINITY_DN24785_c2_g1	XM_004967890.2	0	1295/1343(96.43)	2215	PREDICTED: Setaria italica mediator of RNA polymerase II transcription subunit 17 (LOC101778539), mRNA
TRINITY_DN24785_c3_g1	XM_004981570.2	0	1367/1417(96.47)	2326	PREDICTED: Setaria italica regulation of nuclear pre-mRNA domain-containing protein 2-like (LOC101775247), mRNA
TRINITY_DN24786_c0_g1	AP014958.1	2e-11	44/45(97.78)	78.7	Oryza sativa Japonica Group DNA, chromosome 2, cultivar: Nipponbare, complete sequence
TRINITY_DN24786_c1_g1	XM_004982618.2	0	732/788(92.89)	1125	PREDICTED: Setaria italica probable ascorbate-specific transmembrane electron transporter 1 (LOC101756070), mRNA
TRINITY_DN24786_c1_g2	AC243241.1	9e-30	161/200(80.50)	139	Panicum virgatum clone PV_ABa051-H10, complete sequence
TRINITY_DN24786_c1_g3	XM_014804638.1	0	1563/1723(90.71)	2244	PREDICTED: Setaria italica probable mitochondrial saccharopine dehydrogenase-like oxidoreductase At5g39410 (LOC101758862), mRNA
TRINITY_DN24787_c0_g1	XM_004982054.3	0	853/916(93.12)	1314	PREDICTED: Setaria italica uncharacterized LOC101768111 (LOC101768111), mRNA
TRINITY_DN24787_c0_g2	XM_004953218.3	0	2113/2273(92.96)	3256	PREDICTED: Setaria italica autophagy-related protein 13a (LOC101759098), mRNA
TRINITY_DN24787_c0_g5	XM_004976324.2	0	2262/2418(93.55)	3559	PREDICTED: Setaria italica autophagy-related protein 13a-like (LOC101776144), mRNA
TRINITY_DN24788_c2_g1	XM_004960055.2	0	960/1002(95.81)	1615	PREDICTED: Setaria italica peroxisome biogenesis protein 22-like (LOC101783464), transcript variant X1, mRNA
TRINITY_DN24788_c2_g2	XM_004971285.2	0	1226/1315(93.23)	1914	PREDICTED: Setaria italica protein NRT1/ PTR FAMILY 2.7-like (LOC101770452), mRNA
TRINITY_DN24789_c0_g1	XM_004956990.3	0	740/804(92.04)	1120	PREDICTED: Setaria italica 2-hydroxyisoflavanone dehydratase-like (LOC101774662), mRNA
TRINITY_DN24789_c1_g1	XM_004968645.2	4e-92	284/324(87.65)	348	PREDICTED: Setaria italica GATA transcription factor 23-like (LOC101773676), mRNA
TRINITY_DN24789_c2_g1	XM_004968382.2	0	448/476(94.12)	723	PREDICTED: Setaria italica uncharacterized LOC101767070 (LOC101767070), transcript variant X1, mRNA
TRINITY_DN24789_c2_g2	XM_004964826.3	0	1072/1116(96.06)	1816	PREDICTED: Setaria italica alternative NAD(P)H-ubiquinone oxidoreductase C1, chloroplastic/mitochondrial (LOC101767448), transcript variant X2, mRNA
TRINITY_DN24789_c2_g3	XM_004973621.3	0	649/688(94.33)	1044	PREDICTED: Setaria italica tuliposide A-converting enzyme 1, chloroplastic-like (LOC101770880), mRNA
TRINITY_DN24789_c2_g4	XM_004968383.2	2e-139	417/486(85.80)	503	PREDICTED: Setaria italica uncharacterized LOC101767070 (LOC101767070), transcript variant X2, mRNA
TRINITY_DN24790_c0_g1	XM_004962862.3	0	529/554(95.49)	883	PREDICTED: Setaria italica uncharacterized LOC101764303 (LOC101764303), mRNA
TRINITY_DN24791_c1_g2	XM_004981688.2	0	1169/1211(96.53)	2001	PREDICTED: Setaria italica meiotic recombination protein SPO11-1 (LOC101756199), mRNA
TRINITY_DN24792_c0_g1	XM_012847857.2	0	1396/1543(90.47)	1977	PREDICTED: Setaria italica probable protein phosphatase 2C 41 (LOC101758856), transcript variant X2, mRNA
TRINITY_DN24792_c0_g2	XM_004976849.3	0	638/682(93.55)	1007	PREDICTED: Setaria italica probable protein phosphatase 2C 41 (LOC101754812), mRNA
TRINITY_DN24793_c0_g1	XM_004966149.2	0	1855/1993(93.08)	2883	PREDICTED: Setaria italica zinc finger CCCH domain-containing protein 45 (LOC101765271), mRNA
TRINITY_DN24794_c0_g1	XM_004952301.3	0	2091/2162(96.72)	3600	PREDICTED: Setaria italica protein MEI2-like 5 (LOC101756260), transcript variant X2, mRNA
TRINITY_DN24795_c1_g1	AC243251.2	2e-20	123/152(80.92)	108	Panicum virgatum clone PV_ABa094-H05, complete sequence
TRINITY_DN24795_c2_g2	XM_014805725.1	0	1744/1916(91.02)	2542	PREDICTED: Setaria italica putative F-box protein At3g25750 (LOC101772416), transcript variant X7, mRNA
TRINITY_DN24795_c2_g3	XM_004970580.1	0	1111/1171(94.88)	1823	PREDICTED: Setaria italica GABA transporter 1 (LOC101765840), mRNA
TRINITY_DN24796_c0_g1	XM_004970449.2	4e-70	247/292(84.59)	272	PREDICTED: Setaria italica uncharacterized LOC101783138 (LOC101783138), mRNA
TRINITY_DN24796_c0_g2	XM_004957005.2	0	2609/2738(95.29)	4322	PREDICTED: Setaria italica ubiquitin carboxyl-terminal hydrolase 17 (LOC101780061), transcript variant X2, mRNA
TRINITY_DN24797_c0_g1	XM_004962756.3	0	1441/1486(96.97)	2492	PREDICTED: Setaria italica auxilin-related protein 1-like (LOC101755248), mRNA
TRINITY_DN24797_c0_g2	XM_004968658.1	0	600/681(88.11)	778	PREDICTED: Setaria italica auxilin-related protein 1-like (LOC101779493), mRNA
TRINITY_DN24797_c0_g3	XM_004968658.1	3e-47	113/116(97.41)	198	PREDICTED: Setaria italica auxilin-related protein 1-like (LOC101779493), mRNA
TRINITY_DN24797_c1_g1	XM_004979843.3	8e-121	253/260(97.31)	442	PREDICTED: Setaria italica auxilin-related protein 2-like (LOC101767154), mRNA
TRINITY_DN24797_c1_g2	XM_004979843.3	1e-90	319/378(84.39)	340	PREDICTED: Setaria italica auxilin-related protein 2-like (LOC101767154), mRNA
TRINITY_DN24797_c1_g3	XM_004979843.3	4e-27	78/82(95.12)	130	PREDICTED: Setaria italica auxilin-related protein 2-like (LOC101767154), mRNA
TRINITY_DN24798_c0_g1	XM_004954028.2	0	578/637(90.74)	826	PREDICTED: Setaria italica uncharacterized LOC101765457 (LOC101765457), mRNA
TRINITY_DN24798_c0_g2	GU297209.1	0	688/751(91.61)	1033	Setaria italica strain Yugu1 signal transducer/two-component sensor protein (SIGT) gene, partial cds
TRINITY_DN24799_c0_g1	XM_004985015.2	0	661/683(96.78)	1138	PREDICTED: Setaria italica probable NAD(P)H-dependent oxidoreductase 2 (LOC101757435), mRNA
TRINITY_DN24799_c0_g2	XM_004969564.3	3e-24	72/75(96.00)	122	PREDICTED: Setaria italica uncharacterized LOC101777321 (LOC101777321), mRNA
TRINITY_DN24799_c0_g3	AP014968.1	1e-25	200/262(76.34)	126	Oryza sativa Japonica Group DNA, chromosome 12, cultivar: Nipponbare, complete sequence
TRINITY_DN24800_c2_g1	XM_004964332.3	2e-50	126/132(95.45)	209	PREDICTED: Setaria italica BAG family molecular chaperone regulator 3-like (LOC101775392), mRNA
TRINITY_DN24800_c2_g2	XM_004956381.2	0	1799/1916(93.89)	2848	PREDICTED: Setaria italica glucan endo-1,3-beta-glucosidase 5-like (LOC101761286), mRNA
TRINITY_DN24800_c2_g3	XM_004964224.3	0	487/508(95.87)	821	PREDICTED: Setaria italica BAG family molecular chaperone regulator 7 (LOC101766624), mRNA
TRINITY_DN24800_c2_g4	XM_004962070.2	0	1189/1273(93.40)	1873	PREDICTED: Setaria italica uncharacterized LOC101759700 (LOC101759700), mRNA
TRINITY_DN24800_c2_g5	XM_004973156.2	0	456/484(94.21)	734	PREDICTED: Setaria italica glucan endo-1,3-beta-glucosidase 5-like (LOC101772874), mRNA
TRINITY_DN24801_c0_g1	XM_004977263.3	0	804/850(94.59)	1303	PREDICTED: Setaria italica transcription factor VIP1-like (LOC101780472), mRNA
TRINITY_DN24801_c0_g2	XM_004978695.3	0	680/750(90.67)	963	PREDICTED: Setaria italica transcription factor VIP1-like (LOC101777244), mRNA
TRINITY_DN24803_c0_g1	XM_004985099.1	0	1424/1452(98.07)	2527	PREDICTED: Setaria italica protein VAC14 homolog (LOC101756490), transcript variant X2, mRNA
TRINITY_DN24803_c1_g1	XM_012844122.1	3e-63	143/147(97.28)	250	PREDICTED: Setaria italica PGR5-like protein 1B, chloroplastic (LOC101777218), mRNA
TRINITY_DN24803_c1_g2	XM_012844122.1	3e-127	267/275(97.09)	464	PREDICTED: Setaria italica PGR5-like protein 1B, chloroplastic (LOC101777218), mRNA
TRINITY_DN24803_c1_g3	XM_012844122.1	5e-31	83/86(96.51)	143	PREDICTED: Setaria italica PGR5-like protein 1B, chloroplastic (LOC101777218), mRNA
TRINITY_DN24803_c1_g4	XM_012844122.1	8e-48	113/116(97.41)	198	PREDICTED: Setaria italica PGR5-like protein 1B, chloroplastic (LOC101777218), mRNA
TRINITY_DN24804_c0_g1	XM_004951674.2	9e-83	259/298(86.91)	316	PREDICTED: Setaria italica proline-rich protein PRCC (LOC101775562), mRNA
TRINITY_DN24804_c0_g2	XM_004951674.2	0	1539/1706(90.21)	2170	PREDICTED: Setaria italica proline-rich protein PRCC (LOC101775562), mRNA
TRINITY_DN24805_c0_g1	XM_004975651.2	0	1356/1411(96.10)	2289	PREDICTED: Setaria italica uncharacterized LOC101754658 (LOC101754658), mRNA
TRINITY_DN24806_c1_g3	AP014967.1	1e-13	58/63(92.06)	87.9	Oryza sativa Japonica Group DNA, chromosome 11, cultivar: Nipponbare, complete sequence
TRINITY_DN24806_c1_g4	XM_004974971.1	0	984/1030(95.53)	1644	PREDICTED: Setaria italica Werner Syndrome-like exonuclease (LOC101761815), mRNA
TRINITY_DN24807_c0_g1	XM_004975858.1	0	581/632(91.93)	857	PREDICTED: Setaria italica monothiol glutaredoxin-S1, mitochondrial-like (LOC101767522), mRNA
TRINITY_DN24807_c0_g3	XM_004975858.1	2e-11	49/52(94.23)	78.7	PREDICTED: Setaria italica monothiol glutaredoxin-S1, mitochondrial-like (LOC101767522), mRNA
TRINITY_DN24808_c0_g1	XM_004979988.3	3e-164	393/428(91.82)	586	PREDICTED: Setaria italica probable carboxylesterase 12 (LOC101757927), mRNA
TRINITY_DN24808_c0_g2	XM_004956950.3	0	1004/1093(91.86)	1511	PREDICTED: Setaria italica tuliposide A-converting enzyme b1, amyloplastic-like (LOC101757771), mRNA
TRINITY_DN24809_c0_g1	XM_004966468.2	0	3023/3188(94.82)	4951	PREDICTED: Setaria italica epidermal growth factor receptor substrate 15-like 1 (LOC101784452), transcript variant X1, mRNA
TRINITY_DN24809_c0_g2	XM_004983816.3	0	473/501(94.41)	756	PREDICTED: Setaria italica UPF0676 protein C1494.01-like (LOC101769606), mRNA
TRINITY_DN24809_c0_g3	XM_004985793.3	0	1924/2030(94.78)	3134	PREDICTED: Setaria italica epidermal growth factor receptor substrate 15 (LOC101783521), transcript variant X2, mRNA
TRINITY_DN24810_c0_g1	XM_004966368.2	0	1110/1189(93.36)	1735	PREDICTED: Setaria italica tRNA-dihydrouridine(16/17) synthase [NAD(P)(+)]-like (LOC101781482), mRNA
TRINITY_DN24811_c1_g1	XM_012844968.1	7e-39	144/168(85.71)	169	PREDICTED: Setaria italica cell division control protein 48-like (LOC101769329), mRNA
TRINITY_DN24811_c4_g1	XM_004951653.1	0	667/715(93.29)	1048	PREDICTED: Setaria italica protein GLUTAMINE DUMPER 2-like (LOC101766532), mRNA
TRINITY_DN24812_c0_g1	XR_001164379.2	0	1661/1730(96.01)	2811	PREDICTED: Setaria italica polyadenylation and cleavage factor homolog 4-like (LOC101756392), transcript variant X2, misc_RNA
TRINITY_DN24813_c1_g1	XM_012842883.1	0	1229/1300(94.54)	1993	PREDICTED: Setaria italica uncharacterized LOC101770292 (LOC101770292), mRNA
TRINITY_DN24814_c0_g1	XM_004984857.2	0	1668/1749(95.37)	2765	PREDICTED: Setaria italica protein DA1-related 2 (LOC101762168), transcript variant X1, mRNA
TRINITY_DN24814_c0_g2	XM_004964612.2	0	940/1054(89.18)	1258	PREDICTED: Setaria italica protein DA1-related 1-like (LOC101785773), mRNA
TRINITY_DN24815_c0_g1	XM_004962131.3	0	2369/2504(94.61)	3840	PREDICTED: Setaria italica mannosylglycoprotein endo-beta-mannosidase (LOC101785350), mRNA
TRINITY_DN24816_c0_g1	AP014965.1	3e-13	57/62(91.94)	84.2	Oryza sativa Japonica Group DNA, chromosome 9, cultivar: Nipponbare, complete sequence
TRINITY_DN24816_c2_g1	XM_004973863.2	1e-149	322/337(95.55)	538	PREDICTED: Setaria italica uncharacterized LOC101764649 (LOC101764649), mRNA
TRINITY_DN24816_c3_g1	XM_004956982.3	2e-54	146/158(92.41)	220	PREDICTED: Setaria italica 2-hydroxyisoflavanone dehydratase-like (LOC101769953), transcript variant X2, mRNA
TRINITY_DN24816_c3_g2	XM_004981133.3	0	648/682(95.01)	1061	PREDICTED: Setaria italica acyl-CoA-binding domain-containing protein 4-like (LOC101773769), transcript variant X2, mRNA
TRINITY_DN24817_c0_g1	XM_004973691.2	7e-102	219/226(96.90)	379	PREDICTED: Setaria italica uncharacterized LOC101764515 (LOC101764515), mRNA
TRINITY_DN24817_c0_g2	XM_004973691.2	9e-32	83/85(97.65)	147	PREDICTED: Setaria italica uncharacterized LOC101764515 (LOC101764515), mRNA
TRINITY_DN24817_c1_g1	XM_004973691.2	0	759/796(95.35)	1266	PREDICTED: Setaria italica uncharacterized LOC101764515 (LOC101764515), mRNA
TRINITY_DN24818_c0_g1	XM_008223623.2	5e-19	125/159(78.62)	106	PREDICTED: Prunus mume ubiquitin (LOC103321789), mRNA
TRINITY_DN24818_c0_g2	HG670306.1	8e-24	145/183(79.23)	119	Triticum aestivum chromosome 3B, genomic scaffold, cultivar Chinese Spring
TRINITY_DN24818_c0_g3	XM_002458437.1	8e-56	140/149(93.96)	226	Sorghum bicolor hypothetical protein, mRNA
TRINITY_DN24819_c0_g1	XM_004961743.3	0	2047/2156(94.94)	3356	PREDICTED: Setaria italica TBC1 domain family member 10B-like (LOC101766464), mRNA
TRINITY_DN24819_c0_g2	XM_004970431.2	0	2937/3057(96.07)	4953	PREDICTED: Setaria italica TBC1 domain family member 8B-like (LOC101775304), mRNA
TRINITY_DN24819_c0_g4	XM_004961743.3	2e-93	198/202(98.02)	351	PREDICTED: Setaria italica TBC1 domain family member 10B-like (LOC101766464), mRNA
TRINITY_DN24819_c0_g5	XM_004970431.2	1e-31	80/81(98.77)	145	PREDICTED: Setaria italica TBC1 domain family member 8B-like (LOC101775304), mRNA
TRINITY_DN24819_c0_g6	XM_004970431.2	2e-59	157/170(92.35)	239	PREDICTED: Setaria italica TBC1 domain family member 8B-like (LOC101775304), mRNA
TRINITY_DN24820_c0_g1	XM_004972741.2	0	3282/3445(95.27)	5433	PREDICTED: Setaria italica protein LHY (LOC101764638), transcript variant X4, mRNA
TRINITY_DN24821_c0_g1	XM_004967119.1	0	2311/2556(90.41)	3330	PREDICTED: Setaria italica G-type lectin S-receptor-like serine/threonine-protein kinase RLK1 (LOC101781754), mRNA
TRINITY_DN24821_c0_g2	CP012619.1	0	1696/2161(78.48)	1325	Oryza sativa Indica Group cultivar RP Bio-226 chromosome 11 sequence
TRINITY_DN24822_c1_g1	XM_004976302.2	0	1032/1074(96.09)	1751	PREDICTED: Setaria italica uncharacterized LOC101767930 (LOC101767930), transcript variant X2, mRNA
TRINITY_DN24822_c1_g2	XM_002450230.1	2e-169	600/732(81.97)	604	Sorghum bicolor hypothetical protein, mRNA
TRINITY_DN14951_c0_g1	XM_004985824.2	0	558/580(96.21)	950	PREDICTED: Setaria italica probable LRR receptor-like serine/threonine-protein kinase At1g12460 (LOC101762031), mRNA
TRINITY_DN14951_c0_g2	XM_004985824.2	0	1404/1455(96.49)	2398	PREDICTED: Setaria italica probable LRR receptor-like serine/threonine-protein kinase At1g12460 (LOC101762031), mRNA
TRINITY_DN14954_c0_g1	XM_002453807.1	4e-25	175/227(77.09)	122	Sorghum bicolor hypothetical protein, mRNA
TRINITY_DN14956_c0_g1	XM_004970145.2	0	521/591(88.16)	682	PREDICTED: Setaria italica receptor-like serine/threonine-protein kinase SD1-8 (LOC101766117), mRNA
TRINITY_DN14962_c0_g1	XM_004963720.2	0	1380/1428(96.64)	2368	PREDICTED: Setaria italica uncharacterized LOC101778777 (LOC101778777), mRNA
TRINITY_DN14963_c0_g1	XM_002445389.1	2e-144	389/439(88.61)	520	Sorghum bicolor hypothetical protein, mRNA
TRINITY_DN14964_c0_g1	XM_004972680.2	0	691/720(95.97)	1166	PREDICTED: Setaria italica DNA-directed RNA polymerase D subunit 2b-like (LOC101774768), mRNA
TRINITY_DN14964_c0_g2	XM_004972680.2	0	920/966(95.24)	1530	PREDICTED: Setaria italica DNA-directed RNA polymerase D subunit 2b-like (LOC101774768), mRNA
TRINITY_DN14969_c0_g1	XM_002452745.1	0	496/545(91.01)	736	Sorghum bicolor hypothetical protein, mRNA
TRINITY_DN14971_c0_g1	XM_004963697.1	2e-47	115/119(96.64)	198	PREDICTED: Setaria italica beta-galactosidase 7-like (LOC101760121), mRNA
TRINITY_DN14972_c0_g1	XM_012843399.1	5e-27	79/83(95.18)	130	PREDICTED: Setaria italica endoplasmic reticulum-Golgi intermediate compartment protein 3-like (LOC101761441), mRNA
TRINITY_DN14975_c0_g1	XM_004972271.1	2e-125	329/365(90.14)	457	PREDICTED: Setaria italica rapid alkalinization factor-like (LOC101758827), mRNA
TRINITY_DN14982_c0_g1	XM_004971395.3	0	933/1006(92.74)	1424	PREDICTED: Setaria italica tetraspanin-6-like (LOC101776785), mRNA
TRINITY_DN14991_c0_g1	XM_004955171.1	4e-115	264/281(93.95)	422	PREDICTED: Setaria italica putative mannan endo-1,4-beta-mannosidase 9 (LOC101775734), mRNA
TRINITY_DN14994_c0_g1	XM_014805114.1	2e-43	117/126(92.86)	183	PREDICTED: Setaria italica putative disease resistance protein RGA3 (LOC101758679), transcript variant X4, mRNA
TRINITY_DN14995_c0_g1	XM_012848596.1	5e-140	413/481(85.86)	505	PREDICTED: Setaria italica putative receptor-like protein kinase At4g00960 (LOC101771984), transcript variant X10, mRNA
TRINITY_DN15002_c0_g1	XM_004971063.1	0	545/609(89.49)	739	PREDICTED: Setaria italica uncharacterized LOC101781779 (LOC101781779), mRNA
TRINITY_DN15007_c0_g1	XM_004957242.2	0	587/624(94.07)	928	PREDICTED: Setaria italica protein DOWNSTREAM OF FLC-like (LOC101775204), mRNA
TRINITY_DN15014_c0_g1	XM_004964125.3	0	793/825(96.12)	1341	PREDICTED: Setaria italica protein ROOT HAIR DEFECTIVE 3 homolog 1-like (LOC101767035), mRNA
TRINITY_DN15017_c0_g1	XM_004952641.3	0	948/992(95.56)	1587	PREDICTED: Setaria italica uncharacterized LOC101768978 (LOC101768978), mRNA
TRINITY_DN15037_c0_g1	XM_004966002.3	6e-32	104/115(90.43)	147	PREDICTED: Setaria italica dirigent protein 19-like (LOC101774324), mRNA
TRINITY_DN15040_c0_g1	KT947129.1	9e-44	254/329(77.20)	185	Zea mays BURP7 mRNA, complete cds
TRINITY_DN15046_c0_g1	XM_012842565.1	4e-40	97/99(97.98)	172	PREDICTED: Setaria italica hypersensitive-induced response protein 1-like (LOC101757023), transcript variant X1, mRNA
TRINITY_DN15047_c0_g1	XM_004967726.1	0	532/554(96.03)	902	PREDICTED: Setaria italica omega-hydroxypalmitate O-feruloyl transferase-like (LOC101781098), mRNA
TRINITY_DN15064_c0_g1	XM_014805605.1	1e-66	243/288(84.38)	261	PREDICTED: Setaria italica B3 domain-containing protein Os02g0598200-like (LOC101781250), transcript variant X2, mRNA
TRINITY_DN15064_c0_g2	XM_004952936.2	5e-104	272/303(89.77)	385	PREDICTED: Setaria italica B3 domain-containing protein Os02g0598200-like (LOC101781250), transcript variant X3, mRNA
TRINITY_DN15067_c0_g1	XM_008650752.1	1e-50	173/203(85.22)	207	PREDICTED: Zea mays uncharacterized LOC103629659 (LOC103629659), transcript variant X3, mRNA
TRINITY_DN15078_c0_g1	XM_012843518.1	3e-178	477/542(88.01)	632	PREDICTED: Setaria italica uncharacterized LOC101760234 (LOC101760234), mRNA
TRINITY_DN15080_c0_g1	XM_012845000.2	5e-121	280/299(93.65)	442	PREDICTED: Setaria italica WPP domain-interacting tail-anchored protein 1-like (LOC101764558), transcript variant X3, mRNA
TRINITY_DN15088_c0_g1	XM_004971072.3	0	754/817(92.29)	1136	PREDICTED: Setaria italica uncharacterized LOC101785403 (LOC101785403), mRNA
TRINITY_DN15111_c0_g1	XM_015781125.1	4e-26	113/135(83.70)	126	PREDICTED: Oryza sativa Japonica Group uncharacterized LOC4336163 (LOC4336163), mRNA
TRINITY_DN15112_c0_g1	XM_004983170.1	2e-93	213/225(94.67)	350	PREDICTED: Setaria italica inositol-3-phosphate synthase-like (LOC101769734), mRNA
TRINITY_DN15129_c0_g1	XM_012843870.1	2e-93	299/349(85.67)	350	PREDICTED: Setaria italica periaxin-like (LOC105913502), mRNA
TRINITY_DN1512_c0_g1	XM_012846757.1	2e-122	280/298(93.96)	446	PREDICTED: Setaria italica uncharacterized LOC101769002 (LOC101769002), mRNA
TRINITY_DN15134_c0_g1	XM_004974866.1	9e-136	280/287(97.56)	490	PREDICTED: Setaria italica uncharacterized LOC101754137 (LOC101754137), mRNA
TRINITY_DN15134_c0_g2	XM_004958346.2	2e-162	345/361(95.57)	579	PREDICTED: Setaria italica uncharacterized LOC101768066 (LOC101768066), mRNA
TRINITY_DN15143_c0_g1	XM_004957617.3	5e-155	341/360(94.72)	555	PREDICTED: Setaria italica auxin-responsive protein SAUR36-like (LOC101752925), mRNA
TRINITY_DN15145_c0_g1	XM_015766595.1	5e-70	248/298(83.22)	272	PREDICTED: Oryza sativa Japonica Group glutathione S-transferase T3 (LOC4324954), transcript variant X4, mRNA
TRINITY_DN15146_c0_g1	XM_004952196.3	6e-112	314/353(88.95)	412	PREDICTED: Setaria italica plasma membrane-associated cation-binding protein 1-like (LOC101777330), mRNA
TRINITY_DN15149_c0_g1	XM_004973375.1	0	536/591(90.69)	761	PREDICTED: Setaria italica U-box domain-containing protein 19 (LOC101767769), mRNA
TRINITY_DN15153_c0_g1	XM_002445389.1	4e-101	303/351(86.32)	375	Sorghum bicolor hypothetical protein, mRNA
TRINITY_DN15153_c0_g2	XM_015793104.1	3e-106	310/359(86.35)	392	PREDICTED: Oryza sativa Japonica Group receptor-like protein kinase HSL1 (LOC4345424), mRNA
TRINITY_DN15155_c0_g1	XM_004972813.2	6e-128	323/355(90.99)	464	PREDICTED: Setaria italica transcription factor MYB1R1-like (LOC101760048), mRNA
TRINITY_DN15159_c0_g1	XM_004953704.1	0	520/563(92.36)	787	PREDICTED: Setaria italica early nodulin-like protein 1 (LOC101775727), mRNA
TRINITY_DN15162_c0_g1	XM_004983688.2	9e-156	315/322(97.83)	556	PREDICTED: Setaria italica uncharacterized LOC101786321 (LOC101786321), mRNA
TRINITY_DN15162_c0_g2	XM_004983688.2	2e-163	345/360(95.83)	582	PREDICTED: Setaria italica uncharacterized LOC101786321 (LOC101786321), mRNA
TRINITY_DN15162_c0_g3	XM_004983688.2	0	1032/1118(92.31)	1554	PREDICTED: Setaria italica uncharacterized LOC101786321 (LOC101786321), mRNA
TRINITY_DN15164_c0_g1	XM_002439221.1	4e-122	322/361(89.20)	446	Sorghum bicolor hypothetical protein, mRNA
TRINITY_DN15184_c0_g1	XR_559387.1	5e-95	271/308(87.99)	355	PREDICTED: Zea mays uncharacterized LOC103639359 (LOC103639359), ncRNA
TRINITY_DN15185_c0_g1	XM_012846890.1	0	425/436(97.48)	745	PREDICTED: Setaria italica histone-lysine N-methyltransferase SUVR2-like (LOC101769384), mRNA
TRINITY_DN15191_c0_g1	XM_004963310.2	3e-53	215/257(83.66)	217	PREDICTED: Setaria italica uncharacterized LOC101770402 (LOC101770402), mRNA
TRINITY_DN15199_c0_g1	XM_004959321.1	0	2432/2545(95.56)	4074	PREDICTED: Setaria italica receptor-like protein kinase HSL1 (LOC101786134), mRNA
TRINITY_DN15200_c0_g1	XM_012844593.1	4e-117	264/279(94.62)	429	PREDICTED: Setaria italica transcription factor bHLH54-like (LOC105914030), mRNA
TRINITY_DN15202_c0_g1	XM_004952794.1	0	414/443(93.45)	643	PREDICTED: Setaria italica cingulin-like (LOC101757471), mRNA
TRINITY_DN15204_c0_g1	XM_004956540.1	0	1430/1492(95.84)	2409	PREDICTED: Setaria italica WAS/WASL-interacting protein family member 3-like (LOC101756550), mRNA
TRINITY_DN15211_c0_g1	HG531790.1	3e-152	401/453(88.52)	545	Saccharum hybrid cultivar R570_BAC clone Sh114N17
TRINITY_DN15214_c0_g1	XM_008654844.1	2e-93	271/311(87.14)	350	PREDICTED: Zea mays zinc finger MYM-type protein 1-like (LOC103633159), mRNA
TRINITY_DN15218_c0_g1	XM_012845740.2	2e-69	240/283(84.81)	270	PREDICTED: Setaria italica transcription factor PCL1-like (LOC101786344), transcript variant X2, mRNA
TRINITY_DN15227_c0_g1	XM_014805605.1	3e-102	277/312(88.78)	379	PREDICTED: Setaria italica B3 domain-containing protein Os02g0598200-like (LOC101781250), transcript variant X2, mRNA
TRINITY_DN15231_c0_g1	XM_012843139.1	1e-130	323/356(90.73)	473	PREDICTED: Setaria italica uncharacterized LOC101752705 (LOC101752705), mRNA
TRINITY_DN15231_c0_g2	XM_012843139.1	0	612/693(88.31)	808	PREDICTED: Setaria italica uncharacterized LOC101752705 (LOC101752705), mRNA
TRINITY_DN15236_c0_g1	NM_001175038.1	1e-43	158/186(84.95)	185	Zea mays uncharacterized LOC100382288 (LOC100382288), mRNA BT063777.1 Zea mays full-length cDNA clone ZM_BFc0107E11 mRNA, complete cds
TRINITY_DN15237_c0_g2	AP014967.1	7e-06	32/32(100.00)	60.2	Oryza sativa Japonica Group DNA, chromosome 11, cultivar: Nipponbare, complete sequence
TRINITY_DN15246_c0_g1	XM_015840085.1	1e-96	433/551(78.58)	361	PREDICTED: Oryza brachyantha uncharacterized LOC102714944 (LOC102714944), mRNA
TRINITY_DN15254_c0_g1	HG670306.1	2e-16	102/127(80.31)	95.3	Triticum aestivum chromosome 3B, genomic scaffold, cultivar Chinese Spring
TRINITY_DN15261_c0_g1	XM_004970442.3	0	614/636(96.54)	1050	PREDICTED: Setaria italica ABC transporter G family member 6-like (LOC101779622), mRNA
TRINITY_DN15262_c0_g1	XM_014805530.1	1e-150	322/337(95.55)	540	PREDICTED: Setaria italica putative leucine-rich repeat receptor-like serine/threonine-protein kinase At2g24130 (LOC101769423), mRNA
TRINITY_DN1526_c0_g1	XR_001162979.1	3e-07	37/38(97.37)	63.9	PREDICTED: Setaria italica uncharacterized LOC101780129 (LOC101780129), ncRNA
TRINITY_DN24822_c1_g3	XM_004966591.1	5e-138	311/330(94.24)	499	PREDICTED: Setaria italica ethylene-responsive transcription factor ERF015-like (LOC101770159), mRNA
TRINITY_DN24823_c0_g1	XM_004954191.3	0	1037/1085(95.58)	1729	PREDICTED: Setaria italica uncharacterized LOC101759919 (LOC101759919), transcript variant X2, mRNA
TRINITY_DN24824_c0_g2	XM_012842999.1	0	1656/1724(96.06)	2796	PREDICTED: Setaria italica purple acid phosphatase 15 (LOC101756633), mRNA
TRINITY_DN24824_c0_g4	XM_012844029.1	0	3433/3548(96.76)	5908	PREDICTED: Setaria italica probable inactive receptor kinase At5g10020 (LOC101761562), mRNA
TRINITY_DN24824_c1_g1	XM_004980930.2	0	446/453(98.45)	795	PREDICTED: Setaria italica uncharacterized LOC101762818 (LOC101762818), mRNA
TRINITY_DN24824_c1_g2	XM_004980930.2	3e-100	230/243(94.65)	374	PREDICTED: Setaria italica uncharacterized LOC101762818 (LOC101762818), mRNA
TRINITY_DN24824_c1_g3	XM_004980930.2	3e-29	80/83(96.39)	137	PREDICTED: Setaria italica uncharacterized LOC101762818 (LOC101762818), mRNA
TRINITY_DN24825_c0_g1	XM_004979506.3	0	773/832(92.91)	1194	PREDICTED: Setaria italica BI1-like protein (LOC101760656), mRNA
TRINITY_DN24825_c0_g2	XM_004979505.2	0	856/982(87.17)	1055	PREDICTED: Setaria italica uncharacterized LOC101760250 (LOC101760250), mRNA
TRINITY_DN24825_c1_g1	XM_004955561.1	0	690/763(90.43)	976	PREDICTED: Setaria italica BI1-like protein (LOC101752909), mRNA
TRINITY_DN24825_c1_g2	XM_004981382.3	4e-135	278/284(97.89)	490	PREDICTED: Setaria italica BI1-like protein (LOC101771853), mRNA
TRINITY_DN24825_c1_g3	XM_004981746.1	0	1029/1086(94.75)	1668	PREDICTED: Setaria italica BI1-like protein (LOC101778633), mRNA
TRINITY_DN24826_c0_g1	XM_004955844.2	7e-176	371/387(95.87)	627	PREDICTED: Setaria italica probable LRR receptor-like serine/threonine-protein kinase At1g56130 (LOC101767782), mRNA
TRINITY_DN24827_c0_g1	XM_004953537.3	2e-150	351/378(92.86)	542	PREDICTED: Setaria italica syntaxin-22-like (LOC101781792), mRNA
TRINITY_DN24827_c0_g2	XM_004966379.3	0	2282/2401(95.04)	3735	PREDICTED: Setaria italica CDPK-related kinase 3-like (LOC101785787), mRNA
TRINITY_DN24827_c0_g3	XM_004982346.1	1e-176	429/470(91.28)	627	PREDICTED: Setaria italica uncharacterized LOC101780262 (LOC101780262), transcript variant X1, mRNA
TRINITY_DN24827_c0_g4	XM_004966379.3	5e-19	63/67(94.03)	102	PREDICTED: Setaria italica CDPK-related kinase 3-like (LOC101785787), mRNA
TRINITY_DN24828_c0_g1	XM_004969706.1	0	1161/1206(96.27)	1975	PREDICTED: Setaria italica systemin receptor SR160 (LOC101765569), mRNA
TRINITY_DN24828_c0_g2	XM_004969706.1	0	2276/2386(95.39)	3790	PREDICTED: Setaria italica systemin receptor SR160 (LOC101765569), mRNA
TRINITY_DN24829_c0_g2	XM_004960167.2	2e-99	286/323(88.54)	372	PREDICTED: Setaria italica uncharacterized LOC101758617 (LOC101758617), mRNA
TRINITY_DN24830_c1_g1	XM_012844271.1	0	881/936(94.12)	1424	PREDICTED: Setaria italica uncharacterized LOC101782929 (LOC101782929), transcript variant X2, mRNA
TRINITY_DN24830_c2_g1	XM_004955909.3	2e-32	84/86(97.67)	148	PREDICTED: Setaria italica uncharacterized LOC101761019 (LOC101761019), transcript variant X2, mRNA
TRINITY_DN24830_c2_g2	XM_012844268.2	0	525/551(95.28)	869	PREDICTED: Setaria italica uncharacterized protein At5g01610-like (LOC101770258), mRNA
TRINITY_DN24830_c2_g3	XM_012844268.2	4e-61	246/294(83.67)	244	PREDICTED: Setaria italica uncharacterized protein At5g01610-like (LOC101770258), mRNA
TRINITY_DN24830_c2_g4	XM_004973219.3	2e-39	99/102(97.06)	172	PREDICTED: Setaria italica thylakoid membrane protein slr0575 (LOC101768585), transcript variant X1, mRNA
TRINITY_DN24830_c2_g5	XM_004973219.3	3e-61	204/237(86.08)	243	PREDICTED: Setaria italica thylakoid membrane protein slr0575 (LOC101768585), transcript variant X1, mRNA
TRINITY_DN24831_c0_g1	XM_004956841.2	0	488/515(94.76)	800	PREDICTED: Setaria italica 2Fe-2S ferredoxin-like (LOC101780608), mRNA
TRINITY_DN24832_c0_g1	XM_014805496.1	0	564/592(95.27)	935	PREDICTED: Setaria italica branched-chain-amino-acid aminotransferase 5, chloroplastic-like (LOC101784788), mRNA
TRINITY_DN24832_c0_g2	XM_014805496.1	4e-28	76/78(97.44)	134	PREDICTED: Setaria italica branched-chain-amino-acid aminotransferase 5, chloroplastic-like (LOC101784788), mRNA
TRINITY_DN24832_c0_g3	XM_004969099.3	3e-72	203/226(89.82)	281	PREDICTED: Setaria italica uncharacterized LOC101762190 (LOC101762190), mRNA
TRINITY_DN24833_c0_g1	XM_004964479.2	0	1457/1597(91.23)	2152	PREDICTED: Setaria italica anthocyanidin 3-O-glucoside 6''-O-acyltransferase-like (LOC101764459), mRNA
TRINITY_DN24833_c0_g2	XM_004972666.1	0	651/703(92.60)	1007	PREDICTED: Setaria italica phenolic glucoside malonyltransferase 1-like (LOC101769253), mRNA
TRINITY_DN24833_c0_g3	XM_004965932.3	1e-114	540/687(78.60)	422	PREDICTED: Setaria italica anthocyanin 5-aromatic acyltransferase-like (LOC101780678), mRNA
TRINITY_DN24834_c0_g1	XR_001164582.1	0	701/804(87.19)	863	PREDICTED: Setaria italica uncharacterized LOC101761951 (LOC101761951), transcript variant X1, ncRNA
TRINITY_DN24835_c1_g1	XM_004953251.3	0	1513/1586(95.40)	2518	PREDICTED: Setaria italica putative glycerol-3-phosphate transporter 4 (LOC101772190), mRNA
TRINITY_DN24835_c1_g2	XM_012845099.2	0	935/1001(93.41)	1472	PREDICTED: Setaria italica putative glycerol-3-phosphate transporter 5 (LOC101755810), mRNA
TRINITY_DN24835_c1_g3	XR_001163689.1	7e-22	106/125(84.80)	113	PREDICTED: Setaria italica uncharacterized LOC105914121 (LOC105914121), transcript variant X4, ncRNA
TRINITY_DN24836_c0_g1	XM_004976594.3	2e-120	265/277(95.67)	442	PREDICTED: Setaria italica 28 kDa ribonucleoprotein, chloroplastic (LOC101755483), mRNA
TRINITY_DN24836_c0_g2	XM_004958229.2	0	954/1000(95.40)	1576	PREDICTED: Setaria italica uncharacterized LOC101755488 (LOC101755488), mRNA
TRINITY_DN24837_c0_g1	XM_012843307.1	0	546/592(92.23)	830	PREDICTED: Setaria italica uncharacterized LOC101777363 (LOC101777363), mRNA
TRINITY_DN24837_c0_g2	XM_004965467.3	0	897/980(91.53)	1332	PREDICTED: Setaria italica uncharacterized LOC101764328 (LOC101764328), mRNA
TRINITY_DN24838_c0_g1	XM_004957292.2	0	1553/1647(94.29)	2501	PREDICTED: Setaria italica something about silencing protein 10-like (LOC101760070), transcript variant X2, mRNA
TRINITY_DN24839_c0_g1	XM_012848723.1	0	2028/2151(94.28)	3269	PREDICTED: Setaria italica protein ROOT PRIMORDIUM DEFECTIVE 1 (LOC101779735), mRNA
TRINITY_DN24840_c1_g1	XM_004979196.2	0	924/979(94.38)	1496	PREDICTED: Setaria italica GDT1-like protein 3 (LOC101768491), transcript variant X1, mRNA
TRINITY_DN24841_c0_g1	XM_004961870.2	0	1536/1606(95.64)	2566	PREDICTED: Setaria italica cell division protein FtsZ homolog 2-2, chloroplastic-like (LOC101782513), transcript variant X2, mRNA
TRINITY_DN24842_c0_g1	XM_004966196.3	0	2036/2166(94.00)	3251	PREDICTED: Setaria italica U4/U6.U5 tri-snRNP-associated protein 2-like (LOC101783637), mRNA
TRINITY_DN24843_c0_g1	XM_004976227.1	0	1148/1253(91.62)	1725	PREDICTED: Setaria italica probable metal-nicotianamine transporter YSL11 (LOC101772771), mRNA
TRINITY_DN24843_c0_g2	XM_004962340.3	0	1461/1563(93.47)	2296	PREDICTED: Setaria italica probable inactive receptor-like protein kinase At3g56050 (LOC101767561), transcript variant X2, mRNA
TRINITY_DN24843_c0_g3	XM_004976227.1	0	441/461(95.66)	741	PREDICTED: Setaria italica probable metal-nicotianamine transporter YSL11 (LOC101772771), mRNA
TRINITY_DN24843_c0_g4	XM_004976227.1	7e-167	329/333(98.80)	593	PREDICTED: Setaria italica probable metal-nicotianamine transporter YSL11 (LOC101772771), mRNA
TRINITY_DN24844_c0_g1	XM_004961221.2	0	875/923(94.80)	1424	PREDICTED: Setaria italica uncharacterized LOC101762948 (LOC101762948), mRNA
TRINITY_DN24844_c0_g2	XM_004963551.2	1e-46	113/117(96.58)	195	PREDICTED: Setaria italica protein DCL, chloroplastic-like (LOC101769464), mRNA
TRINITY_DN24844_c0_g3	XM_004952688.2	0	1991/2138(93.12)	3094	PREDICTED: Setaria italica ankyrin repeat protein SKIP35-like (LOC101753550), transcript variant X1, mRNA
TRINITY_DN24844_c0_g4	XM_004953729.3	8e-74	171/179(95.53)	285	PREDICTED: Setaria italica calponin homology domain-containing protein DDB_G0272472 (LOC101784899), transcript variant X2, mRNA
TRINITY_DN24844_c0_g6	XM_004953729.3	0	1350/1438(93.88)	2158	PREDICTED: Setaria italica calponin homology domain-containing protein DDB_G0272472 (LOC101784899), transcript variant X2, mRNA
TRINITY_DN24845_c3_g1	XM_004962989.3	0	716/764(93.72)	1120	PREDICTED: Setaria italica extra-large guanine nucleotide-binding protein 1-like (LOC101781187), mRNA
TRINITY_DN24845_c4_g1	XM_004975077.2	3e-42	102/104(98.08)	182	PREDICTED: Setaria italica actin-related protein 9 (LOC101752502), mRNA
TRINITY_DN24845_c4_g5	XM_004975077.2	0	873/907(96.25)	1476	PREDICTED: Setaria italica actin-related protein 9 (LOC101752502), mRNA
TRINITY_DN24846_c1_g1	XM_014805850.1	0	2425/2610(92.91)	3783	PREDICTED: Setaria italica probable methyltransferase PMT21 (LOC101786319), mRNA
TRINITY_DN24846_c1_g2	XM_004976479.3	0	1257/1314(95.66)	2100	PREDICTED: Setaria italica probable methyltransferase PMT15 (LOC101774934), mRNA
TRINITY_DN24846_c1_g3	XM_004953373.3	2e-99	204/206(99.03)	370	PREDICTED: Setaria italica probable methyltransferase PMT16 (LOC101785415), mRNA
TRINITY_DN24848_c0_g1	XM_004951332.2	0	1436/1557(92.23)	2170	PREDICTED: Setaria italica protein phosphatase 1 regulatory subunit pprA (LOC101774895), mRNA
TRINITY_DN24849_c0_g1	XM_004965947.3	1e-176	361/372(97.04)	627	PREDICTED: Setaria italica probable LRR receptor-like serine/threonine-protein kinase At1g34110 (LOC101786455), mRNA
TRINITY_DN24849_c1_g1	XM_008649411.1	0	761/890(85.51)	918	PREDICTED: Zea mays uncharacterized LOC100275543 (LOC100275543), transcript variant X4, mRNA
TRINITY_DN24849_c1_g2	AC138576.1	0	833/929(89.67)	1182	Zea mays genomic clone ZM16H10, finished contig 37382, complete sequence
TRINITY_DN24849_c1_g3	XM_004984233.3	0	728/814(89.43)	989	PREDICTED: Setaria italica serine/threonine-protein kinase At5g01020 (LOC101760000), mRNA
TRINITY_DN24849_c1_g4	XM_004956884.2	0	919/986(93.20)	1428	PREDICTED: Setaria italica serine/threonine-protein kinase At5g01020-like (LOC101765479), mRNA
TRINITY_DN24849_c1_g5	XM_004963242.2	2e-176	413/448(92.19)	627	PREDICTED: Setaria italica receptor-like protein kinase HAIKU2 (LOC101775511), mRNA
TRINITY_DN24849_c1_g6	XM_004960749.3	0	821/846(97.04)	1413	PREDICTED: Setaria italica probable LRR receptor-like serine/threonine-protein kinase At4g26540 (LOC101786287), mRNA
TRINITY_DN24849_c1_g7	XM_004968284.2	0	431/456(94.52)	689	PREDICTED: Setaria italica probable LRR receptor-like serine/threonine-protein kinase At4g26540 (LOC101763808), mRNA
TRINITY_DN24850_c0_g1	XM_004982746.2	0	2157/2287(94.32)	3461	PREDICTED: Setaria italica protein EXECUTER 1, chloroplastic (LOC101771074), transcript variant X1, mRNA
TRINITY_DN24850_c0_g4	XM_004982747.2	2e-38	90/90(100.00)	167	PREDICTED: Setaria italica protein EXECUTER 1, chloroplastic (LOC101771074), transcript variant X4, mRNA
TRINITY_DN24851_c0_g1	XM_004978870.3	0	2556/2733(93.52)	4004	PREDICTED: Setaria italica uncharacterized LOC101779824 (LOC101779824), mRNA
TRINITY_DN24852_c1_g1	XM_012845653.1	0	1906/2009(94.87)	3121	PREDICTED: Setaria italica probable methyltransferase PMT9 (LOC105914318), mRNA
TRINITY_DN24852_c1_g2	XM_012845653.1	9e-85	190/198(95.96)	322	PREDICTED: Setaria italica probable methyltransferase PMT9 (LOC105914318), mRNA
TRINITY_DN24852_c2_g1	XM_004951493.3	8e-158	367/396(92.68)	566	PREDICTED: Setaria italica peptidyl-prolyl cis-trans isomerase FKBP16-1, chloroplastic (LOC101771770), mRNA
TRINITY_DN24852_c2_g2	AP014961.1	2e-15	67/75(89.33)	91.6	Oryza sativa Japonica Group DNA, chromosome 5, cultivar: Nipponbare, complete sequence
TRINITY_DN24853_c1_g1	XM_004984989.3	0	1907/2044(93.30)	2957	PREDICTED: Setaria italica putative proline-rich receptor-like protein kinase PERK11 (LOC101780937), mRNA
TRINITY_DN24853_c2_g1	XM_004956478.3	7e-59	129/130(99.23)	235	PREDICTED: Setaria italica lipid phosphate phosphatase 2-like (LOC101766426), transcript variant X2, mRNA
TRINITY_DN24853_c2_g2	XM_004973220.3	0	718/803(89.41)	985	PREDICTED: Setaria italica lipid phosphate phosphatase 2-like (LOC101768991), mRNA
TRINITY_DN24854_c0_g1	XM_004954133.2	2e-70	158/163(96.93)	274	PREDICTED: Setaria italica probable serine incorporator (LOC101772066), mRNA
TRINITY_DN24854_c0_g2	XM_004954132.3	0	1761/1869(94.22)	2828	PREDICTED: Setaria italica protein TIC 55, chloroplastic (LOC101771663), mRNA
TRINITY_DN24856_c4_g2	XM_012843647.1	1e-32	135/159(84.91)	148	PREDICTED: Setaria italica uncharacterized LOC101770335 (LOC101770335), transcript variant X2, mRNA
TRINITY_DN24856_c4_g3	BT067682.1	0	1111/1255(88.53)	1495	Zea mays full-length cDNA clone ZM_BFc0129P03 mRNA, complete cds
TRINITY_DN24856_c4_g4	XM_004957551.1	1e-164	484/556(87.05)	588	PREDICTED: Setaria italica cysteine--tRNA ligase, chloroplastic/mitochondrial (LOC101761031), mRNA
TRINITY_DN24856_c4_g5	AC243225.1	4e-44	176/212(83.02)	187	Panicum virgatum clone PV_ABa006-K05, complete sequence
TRINITY_DN24857_c3_g1	XM_004979134.2	0	902/942(95.75)	1507	PREDICTED: Setaria italica protein RecA-like (LOC101764146), mRNA
TRINITY_DN24857_c3_g2	XM_004982480.3	4e-41	104/108(96.30)	178	PREDICTED: Setaria italica protein DETOXIFICATION 40-like (LOC101766619), mRNA
TRINITY_DN24858_c0_g1	XM_004951704.3	0	1479/1571(94.14)	2361	PREDICTED: Setaria italica glyceraldehyde-3-phosphate dehydrogenase GAPCP1, chloroplastic-like (LOC101753287), mRNA
TRINITY_DN24859_c0_g1	XM_004984554.3	0	603/656(91.92)	913	PREDICTED: Setaria italica ubiquitin-conjugating enzyme E2 32 (LOC101783763), mRNA
TRINITY_DN24859_c0_g2	XM_004984554.3	1e-75	193/211(91.47)	291	PREDICTED: Setaria italica ubiquitin-conjugating enzyme E2 32 (LOC101783763), mRNA
TRINITY_DN24860_c1_g1	XM_004967879.2	0	667/715(93.29)	1048	PREDICTED: Setaria italica iron-sulfur assembly protein IscA-like 1, mitochondrial (LOC101773261), mRNA
TRINITY_DN24860_c2_g1	XM_004961604.3	0	611/642(95.17)	1009	PREDICTED: Setaria italica protein PHR1-LIKE 1-like (LOC101776321), mRNA
TRINITY_DN24860_c2_g2	XM_004976954.3	0	1668/1783(93.55)	2619	PREDICTED: Setaria italica pentatricopeptide repeat-containing protein At1g80550, mitochondrial (LOC101761966), mRNA
TRINITY_DN24860_c2_g3	XM_004956905.2	5e-32	118/137(86.13)	147	PREDICTED: Setaria italica uncharacterized protein C227.17c-like (LOC101774392), transcript variant X1, mRNA
TRINITY_DN24860_c2_g4	AC243258.1	1e-51	148/165(89.70)	211	Panicum virgatum clone PV_ABa103-H10, complete sequence
TRINITY_DN24861_c0_g2	XM_004972351.2	0	1217/1290(94.34)	1967	PREDICTED: Setaria italica protein S-acyltransferase 8-like (LOC101779383), mRNA
TRINITY_DN24861_c1_g1	XR_001163341.2	6e-135	331/363(91.18)	490	PREDICTED: Setaria italica uncharacterized LOC105913847 (LOC105913847), ncRNA
TRINITY_DN24862_c0_g1	KF184942.1	1e-19	84/97(86.60)	106	Saccharum hybrid cultivar R570 clone BAC 063N24 complete sequence
TRINITY_DN24862_c0_g2	KF184942.1	7e-30	159/198(80.30)	139	Saccharum hybrid cultivar R570 clone BAC 063N24 complete sequence
TRINITY_DN24862_c1_g1	XM_012848110.2	0	804/834(96.40)	1375	PREDICTED: Setaria italica aldehyde dehydrogenase family 3 member H1-like (LOC101762799), mRNA
TRINITY_DN24862_c1_g2	XM_012848110.2	2e-122	251/256(98.05)	446	PREDICTED: Setaria italica aldehyde dehydrogenase family 3 member H1-like (LOC101762799), mRNA
TRINITY_DN24862_c1_g3	XM_012848110.2	5e-37	92/94(97.87)	163	PREDICTED: Setaria italica aldehyde dehydrogenase family 3 member H1-like (LOC101762799), mRNA
TRINITY_DN24862_c1_g4	XM_012848110.2	2e-33	95/102(93.14)	150	PREDICTED: Setaria italica aldehyde dehydrogenase family 3 member H1-like (LOC101762799), mRNA
TRINITY_DN24863_c0_g1	XM_004981099.2	0	2424/2548(95.13)	3984	PREDICTED: Setaria italica uncharacterized LOC101761068 (LOC101761068), mRNA
TRINITY_DN24863_c0_g2	XM_004981099.2	3e-77	169/173(97.69)	298	PREDICTED: Setaria italica uncharacterized LOC101761068 (LOC101761068), mRNA
TRINITY_DN24864_c0_g1	XM_004970387.2	0	1690/1791(94.36)	2730	PREDICTED: Setaria italica uncharacterized LOC101757988 (LOC101757988), mRNA
TRINITY_DN24864_c1_g2	XM_010919696.1	2e-06	70/87(80.46)	62.1	PREDICTED: Elaeis guineensis uncharacterized LOC105042467 (LOC105042467), mRNA
TRINITY_DN24864_c1_g3	XM_004980908.2	0	1551/1720(90.17)	2156	PREDICTED: Setaria italica uncharacterized LOC101754447 (LOC101754447), mRNA
TRINITY_DN24864_c1_g4	XM_004979690.2	8e-129	375/430(87.21)	468	PREDICTED: Setaria italica pollen receptor-like kinase 3 (LOC101772250), partial mRNA
TRINITY_DN24864_c1_g5	XM_004970387.2	0	449/477(94.13)	712	PREDICTED: Setaria italica uncharacterized LOC101757988 (LOC101757988), mRNA
TRINITY_DN24864_c1_g6	XM_004979690.2	0	1868/1952(95.70)	3125	PREDICTED: Setaria italica pollen receptor-like kinase 3 (LOC101772250), partial mRNA
TRINITY_DN24866_c0_g1	XM_004972541.2	0	2085/2143(97.29)	3635	PREDICTED: Setaria italica putative potassium transporter 12 (LOC101753557), mRNA
TRINITY_DN24867_c0_g1	XM_004979312.3	1e-122	407/481(84.62)	448	PREDICTED: Setaria italica xylanase inhibitor protein 1-like (LOC101784278), mRNA
TRINITY_DN24867_c1_g1	AC232901.1	2e-31	82/84(97.62)	145	Oryza officinalis clone OO__Ba0119O21, complete sequence
TRINITY_DN24867_c2_g1	XM_004979032.1	0	967/1111(87.04)	1203	PREDICTED: Setaria italica xylanase inhibitor protein 1-like (LOC101786936), mRNA
TRINITY_DN24867_c2_g2	XM_004951968.2	0	946/979(96.63)	1620	PREDICTED: Setaria italica actin-related protein 6 (LOC101756113), mRNA
TRINITY_DN24867_c2_g3	XM_004979570.1	0	840/873(96.22)	1421	PREDICTED: Setaria italica xylanase inhibitor protein 2-like (LOC101755917), mRNA
TRINITY_DN24867_c2_g4	XM_004955610.3	0	915/988(92.61)	1389	PREDICTED: Setaria italica xylanase inhibitor protein 1-like (LOC101774788), mRNA
TRINITY_DN24867_c2_g5	XM_004955611.3	4e-41	147/170(86.47)	176	PREDICTED: Setaria italica xylanase inhibitor protein 1-like (LOC101775196), mRNA
TRINITY_DN24868_c0_g2	CP012615.1	4e-06	34/35(97.14)	60.2	Oryza sativa Indica Group cultivar RP Bio-226 chromosome 7 sequence
TRINITY_DN24868_c1_g2	XR_001164005.2	4e-25	94/106(88.68)	124	PREDICTED: Setaria italica uncharacterized LOC101765042 (LOC101765042), ncRNA
TRINITY_DN24869_c0_g1	XM_004984677.2	0	2166/2262(95.76)	3635	PREDICTED: Setaria italica putative clathrin assembly protein At2g25430 (LOC101762301), mRNA
TRINITY_DN24870_c4_g2	XM_004982926.2	0	861/940(91.60)	1282	PREDICTED: Setaria italica glycine-rich cell wall structural protein 2-like (LOC101771610), mRNA
TRINITY_DN24872_c1_g1	XM_012844085.2	0	634/678(93.51)	983	PREDICTED: Setaria italica endoglucanase 22-like (LOC101784247), mRNA
TRINITY_DN24873_c0_g1	XM_004962227.3	0	2192/2281(96.10)	3711	PREDICTED: Setaria italica serine/threonine-protein kinase CDL1-like (LOC101754176), transcript variant X1, mRNA
TRINITY_DN24873_c0_g2	XM_004971138.1	0	1124/1188(94.61)	1829	PREDICTED: Setaria italica serine/threonine-protein kinase CDL1-like (LOC101778825), mRNA
TRINITY_DN24873_c0_g3	XM_004984579.3	3e-88	225/245(91.84)	335	PREDICTED: Setaria italica uncharacterized LOC101759190 (LOC101759190), transcript variant X2, mRNA
TRINITY_DN24873_c0_g4	XM_004983487.3	2e-13	50/52(96.15)	86.1	PREDICTED: Setaria italica cinnamoyl-CoA reductase 1-like (LOC101766083), mRNA
TRINITY_DN24874_c0_g1	XM_004962611.1	4e-176	404/436(92.66)	627	PREDICTED: Setaria italica uncharacterized LOC101761343 (LOC101761343), transcript variant X1, mRNA
TRINITY_DN24875_c1_g1	XM_004962401.2	0	841/876(96.00)	1419	PREDICTED: Setaria italica WD repeat-containing protein 82 (LOC101761853), transcript variant X4, mRNA
TRINITY_DN24876_c0_g1	XM_004963092.3	6e-97	256/281(91.10)	363	PREDICTED: Setaria italica NAC domain-containing protein 21/22-like (LOC101785630), mRNA
TRINITY_DN24876_c0_g2	XM_004963093.2	0	982/1061(92.55)	1498	PREDICTED: Setaria italica CASP-like protein 1B1 (LOC101786032), mRNA
TRINITY_DN24876_c0_g4	XM_012842667.1	5e-43	126/139(90.65)	183	PREDICTED: Setaria italica putative disease resistance RPP13-like protein 1 (LOC101777150), transcript variant X3, mRNA
TRINITY_DN24877_c0_g1	XM_004951844.3	0	490/516(94.96)	806	PREDICTED: Setaria italica DNA-binding protein BIN4 (LOC101778031), transcript variant X3, mRNA
TRINITY_DN24878_c0_g1	XM_004984342.2	1e-154	407/454(89.65)	555	PREDICTED: Setaria italica uncharacterized LOC101767045 (LOC101767045), mRNA
TRINITY_DN24878_c1_g1	XM_004951134.2	4e-70	179/195(91.79)	272	PREDICTED: Setaria italica ferredoxin--NADP reductase, leaf isozyme, chloroplastic-like (LOC101763545), mRNA
TRINITY_DN24878_c1_g2	XM_004951134.2	7e-60	143/150(95.33)	239	PREDICTED: Setaria italica ferredoxin--NADP reductase, leaf isozyme, chloroplastic-like (LOC101763545), mRNA
TRINITY_DN24878_c1_g3	XM_004951134.2	0	398/418(95.22)	662	PREDICTED: Setaria italica ferredoxin--NADP reductase, leaf isozyme, chloroplastic-like (LOC101763545), mRNA
TRINITY_DN24878_c1_g4	XM_004951134.2	6e-09	37/37(100.00)	69.4	PREDICTED: Setaria italica ferredoxin--NADP reductase, leaf isozyme, chloroplastic-like (LOC101763545), mRNA
TRINITY_DN24878_c2_g1	XM_004952911.3	1e-35	90/92(97.83)	159	PREDICTED: Setaria italica ferredoxin--NADP reductase, leaf isozyme, chloroplastic-like (LOC101769250), mRNA
TRINITY_DN24878_c2_g2	XM_004952911.3	0	618/660(93.64)	974	PREDICTED: Setaria italica ferredoxin--NADP reductase, leaf isozyme, chloroplastic-like (LOC101769250), mRNA
TRINITY_DN24878_c2_g3	XM_008678025.1	2e-25	142/177(80.23)	124	PREDICTED: Zea mays subtilisin-like protease SBT5.3 (LOC103652446), mRNA
TRINITY_DN24878_c2_g4	XM_004952911.3	2e-105	240/254(94.49)	390	PREDICTED: Setaria italica ferredoxin--NADP reductase, leaf isozyme, chloroplastic-like (LOC101769250), mRNA
TRINITY_DN24879_c1_g1	XM_004978641.3	8e-122	351/404(86.88)	446	PREDICTED: Setaria italica pentatricopeptide repeat-containing protein At1g22960, mitochondrial-like (LOC101755093), transcript variant X2, mRNA
TRINITY_DN24879_c2_g1	XM_002442765.1	2e-29	89/96(92.71)	137	Sorghum bicolor hypothetical protein, mRNA
TRINITY_DN24879_c2_g2	XM_004977510.2	0	448/468(95.73)	752	PREDICTED: Setaria italica uncharacterized LOC101780875 (LOC101780875), mRNA
TRINITY_DN24879_c2_g4	AP014966.1	2e-13	73/87(83.91)	84.2	Oryza sativa Japonica Group DNA, chromosome 10, cultivar: Nipponbare, complete sequence
TRINITY_DN24879_c2_g5	XM_002457219.1	4e-69	259/313(82.75)	270	Sorghum bicolor hypothetical protein, mRNA
TRINITY_DN24880_c1_g2	XM_004960021.2	2e-34	83/83(100.00)	154	PREDICTED: Setaria italica transcription factor DIVARICATA (LOC101770801), mRNA
TRINITY_DN24880_c2_g2	AC243260.1	1e-30	132/160(82.50)	141	Panicum virgatum clone PV_ABa103-K10, complete sequence
TRINITY_DN24880_c2_g3	XM_012843066.2	2e-106	280/310(90.32)	394	PREDICTED: Setaria italica methyltransferase-like protein 1 (LOC101772676), transcript variant X2, mRNA
TRINITY_DN24880_c3_g1	XM_004970043.1	0	796/845(94.20)	1279	PREDICTED: Setaria italica lipoyl synthase, chloroplastic (LOC101761119), mRNA
TRINITY_DN24880_c3_g2	XM_004961489.2	0	743/804(92.41)	1125	PREDICTED: Setaria italica lipoyl synthase 2, chloroplastic-like (LOC101766333), transcript variant X2, mRNA
TRINITY_DN24881_c0_g1	XM_004955736.1	4e-37	129/147(87.76)	165	PREDICTED: Setaria italica uncharacterized LOC101756814 (LOC101756814), mRNA
TRINITY_DN24881_c0_g2	XM_004951152.2	1e-103	279/310(90.00)	385	PREDICTED: Setaria italica RING-H2 finger protein ATL79-like (LOC101770722), mRNA
TRINITY_DN24881_c0_g3	XM_004955736.1	0	764/823(92.83)	1177	PREDICTED: Setaria italica uncharacterized LOC101756814 (LOC101756814), mRNA
TRINITY_DN24882_c0_g1	XM_004970243.3	0	3266/3551(91.97)	4970	PREDICTED: Setaria italica putative disease resistance protein RGA1 (LOC101771116), mRNA
TRINITY_DN24882_c0_g2	XM_012846332.2	6e-34	86/88(97.73)	152	PREDICTED: Setaria italica uncharacterized LOC101771511 (LOC101771511), transcript variant X2, mRNA
TRINITY_DN24883_c1_g1	XM_004956936.2	0	1760/1885(93.37)	2741	PREDICTED: Setaria italica nuclear pore complex protein NUP58 (LOC101786256), mRNA
TRINITY_DN24883_c1_g2	XM_012846882.1	2e-13	49/51(96.08)	84.2	PREDICTED: Setaria italica calcium-transporting ATPase 9, plasma membrane-type-like (LOC101775448), mRNA
TRINITY_DN24883_c2_g1	XM_004959473.2	0	1174/1241(94.60)	1912	PREDICTED: Setaria italica purine permease 3-like (LOC101783317), transcript variant X1, mRNA
TRINITY_DN24883_c3_g1	XM_012847970.2	0	1007/1209(83.29)	1070	PREDICTED: Setaria italica protein-tyrosine-phosphatase PTP1-like (LOC101784669), transcript variant X2, mRNA
TRINITY_DN24883_c3_g2	AC243243.1	1e-66	219/257(85.21)	261	Panicum virgatum clone PV_ABa051-K10, complete sequence
TRINITY_DN24884_c2_g1	AP014959.1	3e-74	212/239(88.70)	289	Oryza sativa Japonica Group DNA, chromosome 3, cultivar: Nipponbare, complete sequence
TRINITY_DN24884_c2_g2	XM_004955283.3	6e-143	312/327(95.41)	514	PREDICTED: Setaria italica casein kinase II subunit alpha (LOC101777091), mRNA
TRINITY_DN24884_c2_g3	XM_004981614.2	6e-147	324/341(95.01)	529	PREDICTED: Setaria italica casein kinase II subunit alpha-like (LOC101759174), mRNA
TRINITY_DN24885_c1_g1	XM_004982439.1	0	833/906(91.94)	1262	PREDICTED: Setaria italica GDSL esterase/lipase At5g55050-like (LOC101783900), mRNA
TRINITY_DN24885_c1_g2	XM_004975670.2	0	831/1001(83.02)	806	PREDICTED: Setaria italica protein AUXIN-REGULATED GENE INVOLVED IN ORGAN SIZE-like (LOC101761425), transcript variant X1, mRNA
TRINITY_DN24885_c2_g2	XM_004970908.2	0	1246/1319(94.47)	2012	PREDICTED: Setaria italica uncharacterized LOC101756112 (LOC101756112), mRNA
TRINITY_DN24886_c1_g1	AC243247.1	3e-12	70/82(85.37)	82.4	Panicum virgatum clone PV_ABa073-K05, complete sequence
TRINITY_DN24887_c0_g1	XR_001163257.1	5e-31	178/224(79.46)	145	PREDICTED: Setaria italica uncharacterized LOC101781269 (LOC101781269), transcript variant X1, ncRNA
TRINITY_DN24887_c0_g3	XM_012846868.1	7e-72	303/377(80.37)	279	PREDICTED: Setaria italica uncharacterized LOC105914609 (LOC105914609), mRNA
TRINITY_DN24887_c1_g1	XM_004965062.1	2e-45	340/458(74.24)	193	PREDICTED: Setaria italica anthranilate O-methyltransferase 1-like (LOC101759465), mRNA
TRINITY_DN24887_c1_g3	XM_015763677.1	1e-22	74/80(92.50)	115	PREDICTED: Oryza sativa Japonica Group uncharacterized LOC107275819 (LOC107275819), mRNA
TRINITY_DN24887_c1_g4	XM_015763677.1	8e-23	74/80(92.50)	115	PREDICTED: Oryza sativa Japonica Group uncharacterized LOC107275819 (LOC107275819), mRNA
TRINITY_DN24888_c0_g1	XM_004952884.3	3e-44	240/300(80.00)	187	PREDICTED: Setaria italica serine/threonine-protein kinase Nek6 (LOC101759095), mRNA
TRINITY_DN24888_c1_g1	XM_004960760.3	0	1773/1874(94.61)	2878	PREDICTED: Setaria italica adenine nucleotide transporter BT1, chloroplastic/mitochondrial-like (LOC101756043), transcript variant X2, mRNA
TRINITY_DN24889_c0_g2	XM_015832998.1	2e-137	365/412(88.59)	499	PREDICTED: Oryza brachyantha protein FAR1-RELATED SEQUENCE 5-like (LOC102699929), mRNA
TRINITY_DN24889_c0_g3	XM_002455398.1	0	1563/1850(84.49)	1810	Sorghum bicolor hypothetical protein, mRNA
TRINITY_DN24890_c0_g1	XM_004955340.2	0	1732/1795(96.49)	2964	PREDICTED: Setaria italica phospholipase A-2-activating protein (LOC101767650), mRNA
TRINITY_DN24891_c0_g1	XM_004956863.1	0	1319/1421(92.82)	2032	PREDICTED: Setaria italica beta-1,3-galactosyltransferase pvg3-like (LOC101754659), mRNA
TRINITY_DN24891_c0_g2	XM_004973750.1	0	1016/1088(93.38)	1591	PREDICTED: Setaria italica WD40 domain-containg protein (LOC101752752), mRNA
TRINITY_DN24892_c0_g1	XM_004986342.1	0	930/978(95.09)	1537	PREDICTED: Setaria italica factor of DNA methylation 2-like (LOC101767468), mRNA
TRINITY_DN24892_c1_g1	XM_004968736.3	0	521/578(90.14)	737	PREDICTED: Setaria italica uncharacterized LOC101780830 (LOC101780830), mRNA
TRINITY_DN24893_c1_g1	XM_004969466.1	0	542/582(93.13)	839	PREDICTED: Setaria italica auxin-responsive protein IAA5-like (LOC101772308), mRNA
TRINITY_DN24893_c1_g2	XM_004965876.3	0	1654/1771(93.39)	2599	PREDICTED: Setaria italica EIN3-binding F-box protein 1-like (LOC101758377), mRNA
TRINITY_DN24894_c2_g1	XM_004958594.3	5e-20	62/64(96.88)	108	PREDICTED: Setaria italica nucleolar protein 58 (LOC101764541), mRNA
TRINITY_DN24894_c3_g1	XM_004981227.2	0	594/636(93.40)	924	PREDICTED: Setaria italica 40S ribosomal protein S26-like (LOC101777555), mRNA
TRINITY_DN24894_c3_g2	XM_004961687.2	0	622/673(92.42)	944	PREDICTED: Setaria italica 40S ribosomal protein S26 (LOC101774286), mRNA
TRINITY_DN24895_c0_g1	XM_004957758.3	0	1699/1785(95.18)	2796	PREDICTED: Setaria italica dof zinc finger protein DOF5.1-like (LOC101773854), mRNA
TRINITY_DN24895_c0_g2	XM_004982450.2	0	1176/1368(85.96)	1360	PREDICTED: Setaria italica dof zinc finger protein DOF5.7-like (LOC101754183), mRNA
TRINITY_DN24895_c0_g3	XM_004973707.3	0	1074/1228(87.46)	1343	PREDICTED: Setaria italica dof zinc finger protein MNB1A-like (LOC101771538), mRNA
TRINITY_DN24895_c1_g1	XM_004964315.1	0	625/645(96.90)	1079	PREDICTED: Setaria italica chaperone protein DnaJ-like (LOC101768381), mRNA
TRINITY_DN24896_c2_g1	XM_004951297.3	2e-160	480/553(86.80)	575	PREDICTED: Setaria italica actin-related protein 2/3 complex subunit 3 (LOC101761510), mRNA
TRINITY_DN24897_c0_g1	XM_004975399.3	0	1062/1127(94.23)	1714	PREDICTED: Setaria italica uncharacterized LOC101755200 (LOC101755200), mRNA
TRINITY_DN24898_c0_g2	XM_004952649.2	0	928/991(93.64)	1467	PREDICTED: Setaria italica calmodulin-binding protein 60 F-like (LOC101772058), transcript variant X2, mRNA
TRINITY_DN24899_c0_g1	XM_004977338.3	0	687/717(95.82)	1158	PREDICTED: Setaria italica BTB/POZ domain-containing protein At3g08570-like (LOC101776423), mRNA
TRINITY_DN24900_c0_g1	XM_004971228.3	0	3706/3823(96.94)	6390	PREDICTED: Setaria italica uncharacterized LOC101782721 (LOC101782721), mRNA
TRINITY_DN24900_c0_g2	XM_004968205.2	7e-157	441/504(87.50)	564	PREDICTED: Setaria italica cell number regulator 8 (LOC101768008), mRNA
TRINITY_DN24900_c0_g3	XM_004961220.2	2e-20	62/64(96.88)	108	PREDICTED: Setaria italica putative pre-mRNA-splicing factor ATP-dependent RNA helicase DHX16 (LOC101762541), mRNA
TRINITY_DN24900_c0_g4	XM_004971228.3	4e-68	148/150(98.67)	267	PREDICTED: Setaria italica uncharacterized LOC101782721 (LOC101782721), mRNA
TRINITY_DN24901_c0_g1	XM_004968721.1	0	1188/1255(94.66)	1936	PREDICTED: Setaria italica NPL4-like protein (LOC101773946), mRNA
TRINITY_DN24902_c2_g1	XR_001164597.1	4e-156	413/462(89.39)	560	PREDICTED: Setaria italica uncharacterized LOC105914858 (LOC105914858), ncRNA
TRINITY_DN24902_c2_g2	AP014962.1	2e-06	52/61(85.25)	62.1	Oryza sativa Japonica Group DNA, chromosome 6, cultivar: Nipponbare, complete sequence
TRINITY_DN24903_c0_g1	XM_004985545.2	2e-165	392/428(91.59)	590	PREDICTED: Setaria italica 3-ketoacyl-CoA synthase 19-like (LOC101756089), mRNA
TRINITY_DN24903_c1_g1	XM_004984963.3	0	652/668(97.60)	1146	PREDICTED: Setaria italica 3-ketoacyl-CoA synthase 1-like (LOC101770835), mRNA
TRINITY_DN24903_c1_g2	XM_004985110.3	1e-141	296/306(96.73)	510	PREDICTED: Setaria italica 3-ketoacyl-CoA synthase 6-like (LOC101761757), mRNA
TRINITY_DN24903_c1_g3	XM_012848229.1	0	1204/1247(96.55)	2061	PREDICTED: Setaria italica 3-ketoacyl-CoA synthase 11-like (LOC101754757), mRNA
TRINITY_DN24903_c1_g4	XM_004984963.3	0	898/954(94.13)	1441	PREDICTED: Setaria italica 3-ketoacyl-CoA synthase 1-like (LOC101770835), mRNA
TRINITY_DN24903_c1_g5	XM_004979534.3	0	439/462(95.02)	726	PREDICTED: Setaria italica 3-ketoacyl-CoA synthase 19-like (LOC101772648), mRNA
TRINITY_DN24903_c1_g6	XM_004983308.1	0	1683/1770(95.08)	2774	PREDICTED: Setaria italica 3-ketoacyl-CoA synthase 1-like (LOC101759056), mRNA
TRINITY_DN24903_c1_g7	XM_004965908.2	0	832/858(96.97)	1439	PREDICTED: Setaria italica 3-ketoacyl-CoA synthase 11-like (LOC101771353), mRNA
TRINITY_DN24903_c1_g8	XM_004985110.3	0	775/828(93.60)	1218	PREDICTED: Setaria italica 3-ketoacyl-CoA synthase 6-like (LOC101761757), mRNA
TRINITY_DN24904_c0_g1	XM_008645168.1	2e-18	56/57(98.25)	100	PREDICTED: Zea mays hypothetical protein (LOC100277826), transcript variant X2, mRNA
TRINITY_DN24904_c0_g2	CP012619.1	8e-56	152/167(91.02)	226	Oryza sativa Indica Group cultivar RP Bio-226 chromosome 11 sequence
TRINITY_DN24904_c0_g3	XM_004951524.1	0	2117/2234(94.76)	3441	PREDICTED: Setaria italica TBCC domain-containing protein 1-like (LOC101783661), mRNA
TRINITY_DN24904_c0_g4	XM_004965827.1	0	1510/1584(95.33)	2492	PREDICTED: Setaria italica TBCC domain-containing protein 1-like (LOC101773367), mRNA
TRINITY_DN24904_c0_g5	XM_004965827.1	2e-48	112/114(98.25)	200	PREDICTED: Setaria italica TBCC domain-containing protein 1-like (LOC101773367), mRNA
TRINITY_DN24905_c0_g1	XM_004951179.3	0	1041/1090(95.50)	1729	PREDICTED: Setaria italica cell division cycle 20.2, cofactor of APC complex-like (LOC101782034), mRNA
TRINITY_DN24905_c0_g2	XM_004953477.1	0	1598/1686(94.78)	2610	PREDICTED: Setaria italica cell division cycle 20.2, cofactor of APC complex-like (LOC101757342), mRNA
TRINITY_DN24905_c0_g3	XM_004976622.1	0	2013/2169(92.81)	3103	PREDICTED: Setaria italica cell division cycle 20.2, cofactor of APC complex-like (LOC101767662), mRNA
TRINITY_DN24906_c0_g1	XM_004983831.2	7e-102	209/211(99.05)	379	PREDICTED: Setaria italica probable E3 ubiquitin-protein ligase XBOS33 (LOC101775397), mRNA
TRINITY_DN24906_c0_g2	XM_004983831.2	0	1589/1648(96.42)	2706	PREDICTED: Setaria italica probable E3 ubiquitin-protein ligase XBOS33 (LOC101775397), mRNA
TRINITY_DN24907_c0_g1	GQ369447.1	9e-09	37/37(100.00)	69.4	Sorghum bicolor LOX5 gene, complete cds
TRINITY_DN24907_c0_g2	XM_004975695.3	4e-27	81/86(94.19)	130	PREDICTED: Setaria italica putative lipoxygenase 5 (LOC101772084), mRNA
TRINITY_DN24907_c0_g4	FJ360855.1	0	1133/1375(82.40)	1088	Zea mays tasselseed 1 (ts1) gene, complete cds
TRINITY_DN24908_c0_g1	XM_004979476.3	0	1543/1744(88.47)	2047	PREDICTED: Setaria italica myosin-binding protein 7 (LOC101782505), mRNA
TRINITY_DN24909_c2_g1	XM_004962038.2	1e-25	78/83(93.98)	126	PREDICTED: Setaria italica protein NRT1/ PTR FAMILY 3.1-like (LOC101779968), mRNA
TRINITY_DN24909_c2_g2	XM_004953075.3	0	1030/1199(85.90)	1192	PREDICTED: Setaria italica uncharacterized LOC101771129 (LOC101771129), mRNA
TRINITY_DN24909_c2_g3	XM_004975922.2	0	1911/2054(93.04)	3001	PREDICTED: Setaria italica pentatricopeptide repeat-containing protein At1g08070, chloroplastic-like (LOC101758446), mRNA
TRINITY_DN24909_c2_g4	XM_004961867.3	1e-151	344/368(93.48)	545	PREDICTED: Setaria italica solute carrier family 35 member F2-like (LOC101781313), mRNA
TRINITY_DN24909_c2_g5	XM_004965394.2	4e-22	67/70(95.71)	113	PREDICTED: Setaria italica achilleol B synthase-like (LOC101767046), mRNA
TRINITY_DN24911_c0_g1	XM_004964539.3	0	1009/1051(96.00)	1709	PREDICTED: Setaria italica putative ATP-dependent RNA helicase DHX33 (LOC101752692), mRNA
TRINITY_DN24912_c0_g1	XM_004974500.2	0	1708/2010(84.98)	1967	PREDICTED: Setaria italica uncharacterized LOC101765323 (LOC101765323), mRNA
TRINITY_DN24913_c0_g1	XM_004967995.2	0	804/863(93.16)	1260	PREDICTED: Setaria italica protein ABCI7, chloroplastic (LOC101752862), mRNA
TRINITY_DN24913_c0_g2	XM_004974020.2	0	1362/1527(89.19)	1895	PREDICTED: Setaria italica plant UBX domain-containing protein 8-like (LOC101758300), mRNA
TRINITY_DN24913_c0_g3	XM_004974222.2	0	510/548(93.07)	791	PREDICTED: Setaria italica peroxisomal membrane protein PMP22 (LOC101772204), mRNA
TRINITY_DN24913_c0_g4	XM_004974020.2	1e-46	112/115(97.39)	195	PREDICTED: Setaria italica plant UBX domain-containing protein 8-like (LOC101758300), mRNA
TRINITY_DN24913_c0_g5	XM_004957353.3	2e-44	117/125(93.60)	187	PREDICTED: Setaria italica plant UBX domain-containing protein 8-like (LOC101785040), mRNA
TRINITY_DN24913_c1_g1	XM_012845159.1	5e-10	43/45(95.56)	73.1	PREDICTED: Setaria italica pentatricopeptide repeat-containing protein At1g11290, chloroplastic (LOC101776357), mRNA
TRINITY_DN24914_c1_g1	XM_004964597.1	0	1441/1599(90.12)	2037	PREDICTED: Setaria italica pentatricopeptide repeat-containing protein At3g25210, mitochondrial-like (LOC101778384), mRNA
TRINITY_DN24915_c0_g1	XM_004970404.1	0	2271/2391(94.98)	3723	PREDICTED: Setaria italica probable serine/threonine-protein kinase dyrk1 (LOC101764617), mRNA
TRINITY_DN24916_c0_g1	XM_004971013.3	0	1121/1200(93.42)	1749	PREDICTED: Setaria italica probable auxin efflux carrier component 6 (LOC101761911), mRNA
TRINITY_DN24917_c0_g1	JX999996.1	9e-47	226/279(81.00)	196	Lolium perenne mitochondrion, complete genome
TRINITY_DN24917_c1_g1	XM_004978859.2	0	1078/1148(93.90)	1718	PREDICTED: Setaria italica lipase-like PAD4 (LOC101774420), mRNA
TRINITY_DN24917_c1_g2	KM239356.1	2e-29	86/91(94.51)	139	Miscanthus floridulus isolate MfC-5580-88e_1 MSG5580 marker genomic sequence
TRINITY_DN24917_c1_g3	XM_004978859.2	1e-17	53/53(100.00)	99	PREDICTED: Setaria italica lipase-like PAD4 (LOC101774420), mRNA
TRINITY_DN24917_c1_g4	AC243260.1	4e-18	72/81(88.89)	100	Panicum virgatum clone PV_ABa103-K10, complete sequence
TRINITY_DN24917_c1_g5	AC243260.1	4e-31	120/141(85.11)	143	Panicum virgatum clone PV_ABa103-K10, complete sequence
TRINITY_DN24918_c0_g1	XM_002461441.1	2e-67	370/475(77.89)	267	Sorghum bicolor hypothetical protein, mRNA
TRINITY_DN24918_c0_g2	XM_004968280.1	0	1563/1672(93.48)	2436	PREDICTED: Setaria italica L-tryptophan--pyruvate aminotransferase 1-like (LOC101762186), mRNA
TRINITY_DN24918_c0_g3	XM_012844887.1	0	1146/1190(96.30)	1949	PREDICTED: Setaria italica uncharacterized LOC101785211 (LOC101785211), mRNA
TRINITY_DN24918_c0_g4	XM_004982190.1	0	671/723(92.81)	1029	PREDICTED: Setaria italica LOB domain-containing protein 4-like (LOC101754310), mRNA
TRINITY_DN24919_c0_g1	XM_004958261.1	2e-103	299/341(87.68)	383	PREDICTED: Setaria italica F-box only protein 13-like (LOC101768620), mRNA
TRINITY_DN24919_c0_g2	XM_004958261.1	0	1222/1353(90.32)	1738	PREDICTED: Setaria italica F-box only protein 13-like (LOC101768620), mRNA
TRINITY_DN24919_c0_g3	XM_004982333.1	0	1036/1123(92.25)	1578	PREDICTED: Setaria italica protein DETOXIFICATION 33 (LOC101775386), mRNA
TRINITY_DN24919_c0_g4	XM_004958261.1	2e-64	343/439(78.13)	254	PREDICTED: Setaria italica F-box only protein 13-like (LOC101768620), mRNA
TRINITY_DN24920_c0_g1	AK376898.1	3e-165	1235/1683(73.38)	592	Hordeum vulgare subsp. vulgare mRNA for predicted protein, complete cds, clone: NIASHv3143K07
TRINITY_DN24920_c0_g2	XM_012844891.1	0	1727/1785(96.75)	2974	PREDICTED: Setaria italica phytosulfokine receptor 1-like (LOC101786144), mRNA
TRINITY_DN24920_c0_g3	EU810765.1	5e-64	236/284(83.10)	254	Sorghum bicolor clone BAC Sbb12448, complete sequence
TRINITY_DN24921_c0_g1	XM_004957899.2	0	1597/1656(96.44)	2728	PREDICTED: Setaria italica pentatricopeptide repeat-containing protein At5g42310, mitochondrial (LOC101761034), transcript variant X2, mRNA
TRINITY_DN24922_c3_g1	XM_004976992.3	4e-155	338/356(94.94)	555	PREDICTED: Setaria italica oryzain alpha chain (LOC101776693), mRNA
TRINITY_DN24922_c3_g2	XM_004976992.3	0	1124/1184(94.93)	1847	PREDICTED: Setaria italica oryzain alpha chain (LOC101776693), mRNA
TRINITY_DN24922_c3_g3	XM_004976992.3	1e-124	291/313(92.97)	453	PREDICTED: Setaria italica oryzain alpha chain (LOC101776693), mRNA
TRINITY_DN24923_c0_g1	XM_012845741.2	0	1285/1359(94.55)	2091	PREDICTED: Setaria italica uncharacterized LOC101768024 (LOC101768024), mRNA
TRINITY_DN24924_c0_g1	XM_004987296.3	0	1674/1793(93.36)	2647	PREDICTED: Setaria italica uncharacterized LOC101774489 (LOC101774489), mRNA
TRINITY_DN24925_c0_g1	XM_004979769.2	1e-30	112/127(88.19)	141	PREDICTED: Setaria italica protein FRA10AC1 (LOC101770508), mRNA
TRINITY_DN24925_c0_g2	XM_004979769.2	7e-163	469/538(87.17)	582	PREDICTED: Setaria italica protein FRA10AC1 (LOC101770508), mRNA
TRINITY_DN24925_c0_g4	XM_004979769.2	2e-126	365/416(87.74)	460	PREDICTED: Setaria italica protein FRA10AC1 (LOC101770508), mRNA
TRINITY_DN24926_c3_g1	XM_012848707.1	1e-80	199/214(92.99)	309	PREDICTED: Setaria italica caffeoylshikimate esterase (LOC101756363), mRNA
TRINITY_DN24926_c3_g3	AC243260.1	6e-06	34/35(97.14)	60.2	Panicum virgatum clone PV_ABa103-K10, complete sequence
TRINITY_DN24926_c3_g4	AP014958.1	1e-54	287/364(78.85)	222	Oryza sativa Japonica Group DNA, chromosome 2, cultivar: Nipponbare, complete sequence
TRINITY_DN24927_c0_g1	XM_012842944.2	3e-30	76/76(100.00)	141	PREDICTED: Setaria italica polyadenylate-binding protein-interacting protein 7-like (LOC101781745), transcript variant X4, mRNA
TRINITY_DN24927_c0_g2	XM_014804564.1	0	1757/1817(96.70)	3020	PREDICTED: Setaria italica polyadenylate-binding protein-interacting protein 7-like (LOC101781745), transcript variant X3, mRNA
TRINITY_DN24928_c0_g1	XM_004985369.2	9e-62	143/148(96.62)	246	PREDICTED: Setaria italica protein DCL, chloroplastic (LOC101758251), mRNA
TRINITY_DN24928_c0_g2	XM_004964504.2	0	975/1021(95.49)	1620	PREDICTED: Setaria italica mitogen-activated protein kinase kinase 2-like (LOC101773913), mRNA
TRINITY_DN24928_c0_g3	XM_004985369.2	0	430/454(94.71)	702	PREDICTED: Setaria italica protein DCL, chloroplastic (LOC101758251), mRNA
TRINITY_DN24928_c0_g4	XM_004985369.2	4e-20	78/88(88.64)	106	PREDICTED: Setaria italica protein DCL, chloroplastic (LOC101758251), mRNA
TRINITY_DN24929_c0_g1	XM_004969325.3	0	468/506(92.49)	717	PREDICTED: Setaria italica coatomer subunit zeta-2 (LOC101785400), mRNA
TRINITY_DN24930_c0_g1	XR_214885.2	1e-85	215/234(91.88)	324	PREDICTED: Setaria italica uncharacterized LOC101772398 (LOC101772398), transcript variant X4, misc_RNA
TRINITY_DN24930_c1_g1	KU291491.1	8e-29	120/141(85.11)	137	Axonopus fissifolius voucher ISC<USA-IA>:Clark et al. 1703 chloroplast, complete genome
TRINITY_DN24930_c1_g2	XM_012849035.1	0	1537/1605(95.76)	2579	PREDICTED: Setaria italica ABC transporter G family member 51 (LOC101782947), mRNA
TRINITY_DN24930_c1_g4	AC243249.1	3e-22	279/380(73.42)	115	Panicum virgatum clone PV_ABa094-D05, complete sequence
TRINITY_DN24930_c1_g5	KT289405.1	0	655/657(99.70)	1203	Setaria viridis chloroplast, complete genome
TRINITY_DN24931_c0_g1	XM_004983107.2	0	895/944(94.81)	1463	PREDICTED: Setaria italica IQ domain-containing protein IQM3-like (LOC101776197), mRNA
TRINITY_DN24931_c0_g2	XM_004985535.3	0	1711/1803(94.90)	2809	PREDICTED: Setaria italica BEL1-like homeodomain protein 7 (LOC101786196), transcript variant X2, mRNA
TRINITY_DN24931_c0_g3	XM_004982122.2	0	462/495(93.33)	725	PREDICTED: Setaria italica BEL1-like homeodomain protein 11 (LOC101759581), mRNA
TRINITY_DN24931_c0_g4	XM_004982122.2	2e-79	262/307(85.34)	303	PREDICTED: Setaria italica BEL1-like homeodomain protein 11 (LOC101759581), mRNA
TRINITY_DN24932_c0_g1	XM_004956333.3	0	1417/1458(97.19)	2466	PREDICTED: Setaria italica serine/threonine-protein phosphatase 2A 65 kDa regulatory subunit A beta isoform (LOC101773428), transcript variant X2, mRNA
TRINITY_DN24933_c0_g1	XM_004987051.3	0	1106/1171(94.45)	1794	PREDICTED: Setaria italica pentatricopeptide repeat-containing protein At2g13600-like (LOC101785131), mRNA
TRINITY_DN24933_c0_g2	XM_004965463.1	0	2342/2508(93.38)	3679	PREDICTED: Setaria italica pentatricopeptide repeat-containing protein At4g21065 (LOC101762700), mRNA
TRINITY_DN24933_c0_g4	XM_004959596.2	3e-126	298/323(92.26)	459	PREDICTED: Setaria italica pentatricopeptide repeat-containing protein At2g22410, mitochondrial (LOC101755771), mRNA
TRINITY_DN24934_c0_g2	XM_004968782.1	0	385/400(96.25)	651	PREDICTED: Setaria italica probable protein Pop3 (LOC101767616), mRNA
TRINITY_DN24934_c0_g4	XM_004968782.1	1e-60	132/133(99.25)	241	PREDICTED: Setaria italica probable protein Pop3 (LOC101767616), mRNA
TRINITY_DN24935_c0_g1	XM_004953025.3	0	1053/1136(92.69)	1609	PREDICTED: Setaria italica BTB/POZ domain-containing protein At2g24240-like (LOC101784220), mRNA
TRINITY_DN24935_c0_g2	XM_004953025.3	0	556/594(93.60)	874	PREDICTED: Setaria italica BTB/POZ domain-containing protein At2g24240-like (LOC101784220), mRNA
TRINITY_DN24935_c0_g3	XM_004976072.2	0	1653/1759(93.97)	2627	PREDICTED: Setaria italica BTB/POZ domain-containing protein At2g24240-like (LOC101783034), mRNA
TRINITY_DN24935_c1_g2	XM_004965325.2	1e-37	95/98(96.94)	165	PREDICTED: Setaria italica ubiquitin-like-specific protease 1D (LOC101767189), mRNA
TRINITY_DN24935_c1_g3	XM_004965325.2	0	1162/1281(90.71)	1668	PREDICTED: Setaria italica ubiquitin-like-specific protease 1D (LOC101767189), mRNA
TRINITY_DN24936_c0_g1	XM_004982986.1	0	2741/2905(94.35)	4429	PREDICTED: Setaria italica soluble starch synthase 2-1, chloroplastic/amyloplastic-like (LOC101761472), mRNA
TRINITY_DN24936_c0_g2	XM_004959927.2	0	1347/1410(95.53)	2241	PREDICTED: Setaria italica serine/threonine-protein kinase STY8-like (LOC101769300), transcript variant X1, mRNA
TRINITY_DN24937_c0_g1	XM_004966251.2	0	1844/1972(93.51)	2911	PREDICTED: Setaria italica U3 small nucleolar RNA-associated protein 18 homolog (LOC101772287), mRNA
TRINITY_DN24938_c0_g1	XM_002458403.1	1e-66	184/205(89.76)	261	Sorghum bicolor hypothetical protein, mRNA
TRINITY_DN24938_c1_g2	XM_004955386.2	0	3192/3414(93.50)	5000	PREDICTED: Setaria italica probable receptor-like protein kinase At1g30570 (LOC101786249), mRNA
TRINITY_DN24938_c1_g3	XM_004954281.2	3e-48	269/338(79.59)	200	PREDICTED: Setaria italica phospholipid--sterol O-acyltransferase (LOC101761004), mRNA
TRINITY_DN24939_c0_g2	XM_002436381.1	2e-11	76/93(81.72)	78.7	Sorghum bicolor hypothetical protein, mRNA
TRINITY_DN24939_c0_g3	XM_002436381.1	1e-09	70/85(82.35)	73.1	Sorghum bicolor hypothetical protein, mRNA
TRINITY_DN24940_c0_g1	XM_004954418.2	0	656/711(92.26)	994	PREDICTED: Setaria italica uncharacterized LOC101778171 (LOC101778171), mRNA
TRINITY_DN24940_c1_g1	XM_004965842.2	0	2120/2219(95.54)	3531	PREDICTED: Setaria italica 65-kDa microtubule-associated protein 1-like (LOC101780136), mRNA
TRINITY_DN24941_c0_g1	XM_004954160.1	0	1379/1441(95.70)	2313	PREDICTED: Setaria italica diphosphomevalonate decarboxylase-like (LOC101783413), mRNA
TRINITY_DN24942_c1_g1	KF184890.1	8e-09	47/51(92.16)	71.3	Saccharum hybrid cultivar R570 clone BAC 168J15 complete sequence
TRINITY_DN24942_c2_g1	XM_004977025.1	0	1566/1619(96.73)	2684	PREDICTED: Setaria italica tubulin gamma-2 chain (LOC101756157), mRNA
TRINITY_DN24943_c0_g1	XR_001163699.2	0	623/647(96.29)	1061	PREDICTED: Setaria italica SWR1-complex protein 4-like (LOC101764156), transcript variant X5, misc_RNA
TRINITY_DN24944_c0_g1	XM_004969412.1	0	530/574(92.33)	808	PREDICTED: Setaria italica 60S ribosomal protein L18a-like protein (LOC101785266), mRNA
TRINITY_DN24944_c1_g1	XM_004961404.2	0	666/731(91.11)	976	PREDICTED: Setaria italica pseudo histidine-containing phosphotransfer protein 5-like (LOC101768762), transcript variant X7, mRNA
TRINITY_DN24944_c1_g3	XM_012844942.1	0	822/872(94.27)	1323	PREDICTED: Setaria italica 60S ribosomal protein L18a-like protein (LOC101770807), mRNA
TRINITY_DN24944_c1_g4	XM_004961401.3	1e-37	89/89(100.00)	165	PREDICTED: Setaria italica pseudo histidine-containing phosphotransfer protein 5-like (LOC101768762), transcript variant X2, mRNA
TRINITY_DN24945_c0_g2	XM_004966513.2	4e-33	83/84(98.81)	150	PREDICTED: Setaria italica V-type proton ATPase subunit F (LOC101767197), mRNA
TRINITY_DN24945_c0_g3	XM_004966513.2	0	564/614(91.86)	833	PREDICTED: Setaria italica V-type proton ATPase subunit F (LOC101767197), mRNA
TRINITY_DN24946_c0_g1	XM_004952102.2	0	895/946(94.61)	1458	PREDICTED: Setaria italica transcription factor IIIA-like (LOC101776384), transcript variant X1, mRNA
TRINITY_DN24947_c1_g1	XM_004979599.2	1e-76	200/217(92.17)	296	PREDICTED: Setaria italica thioredoxin domain-containing protein PLP3B-like (LOC101768636), mRNA
TRINITY_DN24947_c2_g1	XM_004984301.3	0	1933/2008(96.26)	3269	PREDICTED: Setaria italica DNA helicase INO80 (LOC101786715), mRNA
TRINITY_DN24947_c2_g2	XM_004984664.2	0	484/511(94.72)	787	PREDICTED: Setaria italica scarecrow-like protein 9 (LOC101757433), transcript variant X2, mRNA
TRINITY_DN24947_c2_g3	XM_008670216.1	4e-37	156/185(84.32)	165	PREDICTED: Zea mays hypothetical protein (LOC100274309), transcript variant X1, mRNA
TRINITY_DN24947_c2_g5	XM_004984663.2	0	2263/2364(95.73)	3790	PREDICTED: Setaria italica scarecrow-like protein 9 (LOC101757433), transcript variant X1, mRNA
TRINITY_DN24948_c0_g1	XM_004969748.1	0	1383/1428(96.85)	2385	PREDICTED: Setaria italica ultraviolet-B receptor UVR8 (LOC101782988), mRNA
TRINITY_DN24949_c0_g1	XR_001393132.1	0	1263/1300(97.15)	2196	PREDICTED: Setaria italica putative aldehyde oxidase-like protein (LOC101756412), transcript variant X4, misc_RNA
TRINITY_DN24949_c0_g2	FQ378032.1	3e-11	83/103(80.58)	78.7	Oryza brachyantha chromosome 11
TRINITY_DN24949_c0_g3	XM_004978600.2	2e-35	85/85(100.00)	158	PREDICTED: Setaria italica stem-specific protein TSJT1-like (LOC101773046), mRNA
TRINITY_DN24949_c1_g1	XM_004980946.3	4e-68	156/162(96.30)	267	PREDICTED: Setaria italica probable ADP-ribosylation factor GTPase-activating protein AGD9 (LOC101768904), mRNA
TRINITY_DN24949_c1_g2	XM_004980946.3	0	1226/1314(93.30)	1919	PREDICTED: Setaria italica probable ADP-ribosylation factor GTPase-activating protein AGD9 (LOC101768904), mRNA
TRINITY_DN24950_c0_g1	XM_004975629.1	0	1545/1612(95.84)	2599	PREDICTED: Setaria italica regulator of nonsense transcripts UPF3 (LOC101781144), mRNA
TRINITY_DN24951_c0_g1	XM_012846982.1	0	1786/1933(92.40)	2737	PREDICTED: Setaria italica uncharacterized LOC101775997 (LOC101775997), mRNA
TRINITY_DN24951_c0_g2	XM_004974296.1	3e-156	353/378(93.39)	560	PREDICTED: Setaria italica uncharacterized LOC101775590 (LOC101775590), mRNA
TRINITY_DN24952_c0_g1	XM_012847838.1	0	826/868(95.16)	1360	PREDICTED: Setaria italica uncharacterized LOC101767526 (LOC101767526), transcript variant X2, mRNA
TRINITY_DN24953_c1_g1	XM_004957236.3	0	903/944(95.66)	1515	PREDICTED: Setaria italica uncharacterized LOC101772901 (LOC101772901), mRNA
TRINITY_DN24953_c1_g2	XM_004952175.1	0	590/611(96.56)	1013	PREDICTED: Setaria italica microfibrillar-associated protein 1-like (LOC101769103), transcript variant X2, mRNA
TRINITY_DN24954_c1_g1	XM_004976715.2	4e-29	76/77(98.70)	137	PREDICTED: Setaria italica protein ECERIFERUM 26-like (LOC101769960), mRNA
TRINITY_DN24954_c1_g2	XM_004969972.2	0	1245/1350(92.22)	1875	PREDICTED: Setaria italica tubby-like F-box protein 2 (LOC101768018), mRNA
TRINITY_DN24954_c1_g3	XM_004976715.2	0	1490/1600(93.12)	2302	PREDICTED: Setaria italica protein ECERIFERUM 26-like (LOC101769960), mRNA
TRINITY_DN24954_c1_g4	XM_004972524.1	0	752/831(90.49)	1083	PREDICTED: Setaria italica protein ECERIFERUM 1-like (LOC101781791), mRNA
TRINITY_DN24955_c0_g1	XM_004981492.3	0	415/418(99.28)	756	PREDICTED: Setaria italica ribosome-binding ATPase YchF (LOC101779842), mRNA
TRINITY_DN24956_c0_g1	XM_004965650.3	0	3546/3766(94.16)	5672	PREDICTED: Setaria italica DNA-directed RNA polymerase 3, chloroplastic-like (LOC101772692), mRNA
TRINITY_DN24956_c0_g2	XM_004965650.3	3e-39	100/104(96.15)	171	PREDICTED: Setaria italica DNA-directed RNA polymerase 3, chloroplastic-like (LOC101772692), mRNA
TRINITY_DN24957_c0_g1	XM_004957134.2	0	754/806(93.55)	1190	PREDICTED: Setaria italica putative lysine-specific demethylase JMJD5 (LOC101763987), transcript variant X2, mRNA
TRINITY_DN24957_c0_g2	XM_012843344.1	8e-44	109/113(96.46)	185	PREDICTED: Setaria italica putative lysine-specific demethylase JMJD5 (LOC101763987), transcript variant X1, mRNA
TRINITY_DN24958_c0_g1	XM_004975501.2	5e-179	404/432(93.52)	636	PREDICTED: Setaria italica uncharacterized LOC101762095 (LOC101762095), mRNA
TRINITY_DN24958_c0_g2	XM_004975502.2	0	747/775(96.39)	1273	PREDICTED: Setaria italica uncharacterized LOC101762509 (LOC101762509), mRNA
TRINITY_DN24959_c0_g1	XM_004970592.1	9e-179	581/682(85.19)	634	PREDICTED: Setaria italica zinc finger protein WIP4-like (LOC101770449), mRNA
TRINITY_DN24959_c1_g1	XM_004966294.3	5e-125	352/400(88.00)	455	PREDICTED: Setaria italica zinc finger CCCH domain-containing protein 46 (LOC101753515), mRNA
TRINITY_DN24959_c1_g2	XM_004958019.3	0	574/636(90.25)	806	PREDICTED: Setaria italica uncharacterized LOC101774664 (LOC101774664), transcript variant X1, mRNA
TRINITY_DN24959_c1_g3	XM_004958017.2	0	962/1020(94.31)	1554	PREDICTED: Setaria italica protein-lysine methyltransferase METTL21D-like (LOC101773855), mRNA
TRINITY_DN24959_c2_g1	XM_004967860.2	0	2844/2961(96.05)	4813	PREDICTED: Setaria italica LRR receptor-like serine/threonine-protein kinase RPK2 (LOC101766247), mRNA
TRINITY_DN24960_c0_g1	XM_004984029.2	0	2331/2408(96.80)	4010	PREDICTED: Setaria italica sucrose synthase 2 (LOC101783222), mRNA
TRINITY_DN24960_c0_g2	XM_012846552.2	0	583/619(94.18)	935	PREDICTED: Setaria italica GTP-binding protein SAR1A (LOC101769633), mRNA
TRINITY_DN24961_c0_g2	XM_004961163.2	0	539/564(95.57)	904	PREDICTED: Setaria italica E3 SUMO-protein ligase MMS21 (LOC101775368), transcript variant X1, mRNA
TRINITY_DN24961_c0_g3	AC243248.2	1e-79	496/657(75.49)	307	Panicum virgatum clone PV_ABa073-K10, complete sequence
TRINITY_DN24962_c4_g1	XM_004968896.2	3e-29	80/83(96.39)	137	PREDICTED: Setaria italica MORC family CW-type zinc finger protein 3-like (LOC101781365), mRNA
TRINITY_DN24962_c5_g1	KT989678.1	3e-94	297/348(85.34)	353	Zea mays centromere 10 B73 genomic sequence
TRINITY_DN24962_c5_g2	KT989678.1	1e-90	263/301(87.38)	340	Zea mays centromere 10 B73 genomic sequence
TRINITY_DN24962_c6_g1	XM_012844957.2	0	410/417(98.32)	732	PREDICTED: Setaria italica protein DEHYDRATION-INDUCED 19 homolog 2 (LOC101782108), transcript variant X2, mRNA
TRINITY_DN24962_c6_g2	XM_012844957.2	6e-29	77/79(97.47)	135	PREDICTED: Setaria italica protein DEHYDRATION-INDUCED 19 homolog 2 (LOC101782108), transcript variant X2, mRNA
TRINITY_DN24963_c0_g1	XM_004987187.3	0	1767/1852(95.41)	2937	PREDICTED: Setaria italica tRNA (guanine(37)-N1)-methyltransferase 1 (LOC101781361), transcript variant X1, mRNA
TRINITY_DN24963_c0_g2	XM_004962431.2	0	2003/2114(94.75)	3256	PREDICTED: Setaria italica E3 ubiquitin-protein ligase hel2 (LOC101775779), mRNA
TRINITY_DN24963_c0_g3	XR_216019.3	5e-30	85/89(95.51)	141	PREDICTED: Setaria italica tRNA (guanine(37)-N1)-methyltransferase 1 (LOC101781361), transcript variant X2, misc_RNA
TRINITY_DN24964_c1_g1	XM_004952428.3	0	1402/1549(90.51)	1995	PREDICTED: Setaria italica probable protein phosphatase 2C 14 (LOC101780970), mRNA
TRINITY_DN24964_c1_g2	XM_004961484.3	0	1594/1641(97.14)	2754	PREDICTED: Setaria italica serine/threonine-protein kinase tricorner-like (LOC101764976), mRNA
TRINITY_DN24964_c1_g3	XM_004961484.3	2e-43	101/102(99.02)	183	PREDICTED: Setaria italica serine/threonine-protein kinase tricorner-like (LOC101764976), mRNA
TRINITY_DN24964_c1_g4	XM_004952428.3	7e-23	74/80(92.50)	115	PREDICTED: Setaria italica probable protein phosphatase 2C 14 (LOC101780970), mRNA
TRINITY_DN24965_c0_g1	XM_004962801.3	0	613/635(96.54)	1050	PREDICTED: Setaria italica mitochondrial substrate carrier family protein ucpB (LOC101772121), transcript variant X2, mRNA
TRINITY_DN24966_c0_g1	XM_002453937.1	6e-20	74/82(90.24)	108	Sorghum bicolor hypothetical protein, mRNA
TRINITY_DN24966_c0_g2	XM_004952746.2	0	1333/1427(93.41)	2071	PREDICTED: Setaria italica chaperone protein dnaJ 10 (LOC101774358), mRNA
TRINITY_DN24967_c0_g1	XM_004985455.3	9e-74	272/325(83.69)	285	PREDICTED: Setaria italica protein BIG GRAIN 1 (LOC101756354), mRNA
TRINITY_DN24967_c1_g1	XM_004983246.3	5e-116	326/370(88.11)	425	PREDICTED: Setaria italica brain acid soluble protein 1 (LOC101767037), mRNA
TRINITY_DN24967_c1_g2	XM_004970019.2	0	608/648(93.83)	966	PREDICTED: Setaria italica glutamate 5-kinase (LOC101785538), mRNA
TRINITY_DN24967_c1_g3	XM_004983246.3	6e-138	315/337(93.47)	497	PREDICTED: Setaria italica brain acid soluble protein 1 (LOC101767037), mRNA
TRINITY_DN24967_c1_g4	XM_004971258.2	5e-180	445/489(91.00)	638	PREDICTED: Setaria italica protein RETICULATA-RELATED 4, chloroplastic-like (LOC101760037), mRNA
TRINITY_DN24968_c0_g1	XM_004982444.1	0	1452/1502(96.67)	2494	PREDICTED: Setaria italica DNA-binding protein SMUBP-2 (LOC101785767), transcript variant X1, mRNA
TRINITY_DN24969_c0_g1	XM_004969840.3	0	903/946(95.45)	1491	PREDICTED: Setaria italica uncharacterized LOC101784603 (LOC101784603), mRNA
TRINITY_DN24969_c0_g2	XM_004982935.3	3e-31	84/87(96.55)	145	PREDICTED: Setaria italica thioredoxin F, chloroplastic-like (LOC101775518), mRNA
TRINITY_DN24969_c0_g3	HG670306.1	3e-20	156/201(77.61)	110	Triticum aestivum chromosome 3B, genomic scaffold, cultivar Chinese Spring
TRINITY_DN24970_c0_g1	XM_004952385.3	0	720/749(96.13)	1223	PREDICTED: Setaria italica uncharacterized LOC101762200 (LOC101762200), transcript variant X2, mRNA
TRINITY_DN24971_c0_g1	XM_004979194.2	0	1241/1285(96.58)	2117	PREDICTED: Setaria italica zinc finger CCCH domain-containing protein 63 (LOC101767812), transcript variant X1, mRNA
TRINITY_DN24971_c0_g2	XM_015764690.1	0	1009/1200(84.08)	1122	PREDICTED: Oryza sativa Japonica Group zinc finger CCCH domain-containing protein 66 (LOC4352041), transcript variant X3, mRNA
TRINITY_DN24971_c1_g1	XM_004981714.2	0	461/472(97.67)	811	PREDICTED: Setaria italica beta-glucosidase BoGH3B-like (LOC101764712), transcript variant X4, mRNA
TRINITY_DN24972_c0_g1	XM_004981592.2	0	622/669(92.97)	968	PREDICTED: Setaria italica uncharacterized LOC101784560 (LOC101784560), mRNA
TRINITY_DN24972_c0_g2	XM_004980105.1	0	1094/1168(93.66)	1744	PREDICTED: Setaria italica uncharacterized LOC101782925 (LOC101782925), mRNA
TRINITY_DN24972_c0_g3	XM_004986142.2	2e-163	370/396(93.43)	582	PREDICTED: Setaria italica probable carboxylesterase 15 (LOC101765023), mRNA
TRINITY_DN24972_c0_g4	XM_004981593.2	0	1533/1680(91.25)	2261	PREDICTED: Setaria italica nuclear pore complex protein NUP58-like (LOC101784961), mRNA
TRINITY_DN24972_c0_g5	XM_004986142.2	8e-69	199/226(88.05)	268	PREDICTED: Setaria italica probable carboxylesterase 15 (LOC101765023), mRNA
TRINITY_DN24973_c1_g1	AP014967.1	1e-114	461/572(80.59)	422	Oryza sativa Japonica Group DNA, chromosome 11, cultivar: Nipponbare, complete sequence
TRINITY_DN24973_c1_g2	XM_006662103.2	2e-71	389/505(77.03)	279	PREDICTED: Oryza brachyantha cysteine-rich receptor-like protein kinase 10 (LOC102722705), mRNA
TRINITY_DN24973_c1_g3	XM_015761054.1	0	983/1225(80.24)	889	PREDICTED: Oryza sativa Japonica Group cysteine-rich receptor-like protein kinase 15 (LOC9267221), mRNA
TRINITY_DN24975_c1_g2	XM_004973002.3	5e-24	71/74(95.95)	121	PREDICTED: Setaria italica uncharacterized LOC101770744 (LOC101770744), transcript variant X2, mRNA
TRINITY_DN24975_c1_g4	XM_004973002.3	0	2007/2096(95.75)	3356	PREDICTED: Setaria italica uncharacterized LOC101770744 (LOC101770744), transcript variant X2, mRNA
TRINITY_DN24976_c0_g1	XM_004963191.2	0	515/525(98.10)	915	PREDICTED: Setaria italica TATA-box-binding protein 2-like (LOC101755927), mRNA
TRINITY_DN24976_c0_g2	XM_004982199.1	0	948/1010(93.86)	1504	PREDICTED: Setaria italica TATA-box-binding protein 2 (LOC101756873), mRNA
TRINITY_DN24977_c0_g1	XM_004985758.3	0	727/772(94.17)	1175	PREDICTED: Setaria italica probable acyl-activating enzyme 1, peroxisomal (LOC101769350), mRNA
TRINITY_DN24977_c0_g2	XM_004985761.2	0	1039/1081(96.11)	1764	PREDICTED: Setaria italica probable acyl-activating enzyme 1, peroxisomal (LOC101770838), mRNA
TRINITY_DN24977_c0_g3	XM_004985758.3	2e-93	251/282(89.01)	350	PREDICTED: Setaria italica probable acyl-activating enzyme 1, peroxisomal (LOC101769350), mRNA
TRINITY_DN24977_c1_g1	XM_004974988.3	6e-175	528/615(85.85)	623	PREDICTED: Setaria italica uncharacterized LOC101768607 (LOC101768607), mRNA
TRINITY_DN24977_c1_g2	AC243249.1	1e-28	139/171(81.29)	135	Panicum virgatum clone PV_ABa094-D05, complete sequence
TRINITY_DN24978_c0_g1	XM_004979456.3	3e-50	112/112(100.00)	207	PREDICTED: Setaria italica uncharacterized LOC101774426 (LOC101774426), transcript variant X1, mRNA
TRINITY_DN24978_c0_g2	XM_004979456.3	0	1876/2001(93.75)	2970	PREDICTED: Setaria italica uncharacterized LOC101774426 (LOC101774426), transcript variant X1, mRNA
TRINITY_DN24979_c0_g1	GU339004.1	1e-22	71/75(94.67)	115	Agrostis stolonifera clone dCC322GAAT37insert microsatellite AgrosSSR6 sequence
TRINITY_DN24979_c1_g1	XM_004979828.2	0	1258/1415(88.90)	1725	PREDICTED: Setaria italica uncharacterized LOC101761326 (LOC101761326), mRNA
TRINITY_DN24979_c2_g1	XM_004951970.2	1e-128	319/349(91.40)	470	PREDICTED: Setaria italica uncharacterized LOC101756931 (LOC101756931), mRNA
TRINITY_DN24980_c0_g1	XM_004975634.2	8e-118	469/569(82.43)	433	PREDICTED: Setaria italica auxin response factor 9-like (LOC101783298), mRNA
TRINITY_DN24980_c0_g2	XM_004952722.2	0	1320/1412(93.48)	2071	PREDICTED: Setaria italica auxin response factor 7 (LOC101765177), mRNA
TRINITY_DN24980_c0_g3	XM_004952722.2	0	1148/1177(97.54)	2013	PREDICTED: Setaria italica auxin response factor 7 (LOC101765177), mRNA
TRINITY_DN24980_c0_g4	XM_004975539.3	0	2510/2583(97.17)	4351	PREDICTED: Setaria italica digalactosyldiacylglycerol synthase 1, chloroplastic-like (LOC101776547), mRNA
TRINITY_DN24981_c0_g1	XM_004961625.1	0	695/747(93.04)	1085	PREDICTED: Setaria italica histone H3-like (LOC101784681), transcript variant X2, mRNA
TRINITY_DN24981_c1_g1	XM_004976764.2	2e-100	263/289(91.00)	374	PREDICTED: Setaria italica uncharacterized LOC101756023 (LOC101756023), mRNA
TRINITY_DN24981_c1_g2	XM_004976764.2	0	732/801(91.39)	1083	PREDICTED: Setaria italica uncharacterized LOC101756023 (LOC101756023), mRNA
TRINITY_DN24981_c2_g1	XM_004969661.3	0	1777/1866(95.23)	2937	PREDICTED: Setaria italica receptor-like serine/threonine-protein kinase ALE2 (LOC101781370), transcript variant X3, mRNA
TRINITY_DN24981_c2_g2	XM_004969660.3	0	440/464(94.83)	725	PREDICTED: Setaria italica receptor-like serine/threonine-protein kinase ALE2 (LOC101781370), transcript variant X2, mRNA
TRINITY_DN24981_c2_g3	XM_004969661.3	0	532/561(94.83)	876	PREDICTED: Setaria italica receptor-like serine/threonine-protein kinase ALE2 (LOC101781370), transcript variant X3, mRNA
TRINITY_DN24981_c2_g4	XM_004969660.3	5e-80	262/304(86.18)	305	PREDICTED: Setaria italica receptor-like serine/threonine-protein kinase ALE2 (LOC101781370), transcript variant X2, mRNA
TRINITY_DN24982_c0_g2	XM_004975297.3	0	1350/1440(93.75)	2128	PREDICTED: Setaria italica eukaryotic translation initiation factor 3 subunit H (LOC101783030), mRNA
TRINITY_DN24982_c0_g3	XM_004975297.3	3e-43	113/120(94.17)	183	PREDICTED: Setaria italica eukaryotic translation initiation factor 3 subunit H (LOC101783030), mRNA
TRINITY_DN24982_c1_g1	XM_008658682.1	1e-13	54/57(94.74)	86.1	PREDICTED: Zea mays LOC100273501 (umc1161), mRNA
TRINITY_DN24982_c1_g2	XM_004958500.3	0	781/827(94.44)	1251	PREDICTED: Setaria italica uncharacterized LOC101762108 (LOC101762108), mRNA
TRINITY_DN24982_c1_g3	XM_004958500.3	7e-60	187/214(87.38)	239	PREDICTED: Setaria italica uncharacterized LOC101762108 (LOC101762108), mRNA
TRINITY_DN24982_c1_g4	XM_004985848.2	0	1722/1851(93.03)	2678	PREDICTED: Setaria italica probable receptor-like protein kinase At5g24010 (LOC101771881), mRNA
TRINITY_DN24983_c0_g1	XM_004952088.3	0	871/923(94.37)	1410	PREDICTED: Setaria italica serine carboxypeptidase 3 (LOC101770578), transcript variant X2, mRNA
TRINITY_DN24983_c0_g3	XM_004952088.3	8e-53	135/143(94.41)	217	PREDICTED: Setaria italica serine carboxypeptidase 3 (LOC101770578), transcript variant X2, mRNA
TRINITY_DN24984_c0_g1	XM_004960111.2	0	628/684(91.81)	944	PREDICTED: Setaria italica uncharacterized LOC101770803 (LOC101770803), mRNA
TRINITY_DN24984_c0_g2	XM_004975972.3	3e-27	73/74(98.65)	132	PREDICTED: Setaria italica uncharacterized LOC101779803 (LOC101779803), mRNA
TRINITY_DN24984_c0_g3	XM_004975972.3	0	480/534(89.89)	658	PREDICTED: Setaria italica uncharacterized LOC101779803 (LOC101779803), mRNA
TRINITY_DN24984_c0_g4	XM_004975972.3	1e-119	283/306(92.48)	436	PREDICTED: Setaria italica uncharacterized LOC101779803 (LOC101779803), mRNA
TRINITY_DN24985_c0_g1	XM_004955366.1	0	1766/1936(91.22)	2593	PREDICTED: Setaria italica probable LRR receptor-like serine/threonine-protein kinase At2g16250 (LOC101778453), mRNA
TRINITY_DN24985_c0_g2	XM_004955366.1	3e-55	129/133(96.99)	224	PREDICTED: Setaria italica probable LRR receptor-like serine/threonine-protein kinase At2g16250 (LOC101778453), mRNA
TRINITY_DN24986_c1_g1	XM_012848945.1	2e-120	365/421(86.70)	442	PREDICTED: Setaria italica uncharacterized protein DDB_G0290685-like (LOC101766240), mRNA
TRINITY_DN24986_c2_g1	XM_004966394.1	0	1338/1405(95.23)	2211	PREDICTED: Setaria italica novel plant SNARE 11 (LOC101756228), transcript variant X1, mRNA
TRINITY_DN24987_c1_g1	XM_004983454.3	0	823/869(94.71)	1339	PREDICTED: Setaria italica cyclin-dependent kinase E-1 (LOC101752981), mRNA
TRINITY_DN24987_c1_g2	XM_004965658.2	7e-113	338/390(86.67)	416	PREDICTED: Setaria italica chaperone protein dnaJ 8, chloroplastic-like (LOC101776076), mRNA
TRINITY_DN24987_c1_g3	XM_004983454.3	6e-73	201/225(89.33)	281	PREDICTED: Setaria italica cyclin-dependent kinase E-1 (LOC101752981), mRNA
TRINITY_DN24988_c1_g1	XM_004965470.3	0	559/650(86.00)	649	PREDICTED: Setaria italica uncharacterized LOC101765544 (LOC101765544), mRNA
TRINITY_DN24988_c2_g1	XM_004953262.2	0	496/515(96.31)	846	PREDICTED: Setaria italica methylglutaconyl-CoA hydratase, mitochondrial-like (LOC101776250), mRNA
TRINITY_DN24989_c0_g1	XM_004960756.3	0	695/745(93.29)	1085	PREDICTED: Setaria italica uncharacterized LOC101754433 (LOC101754433), mRNA
TRINITY_DN24989_c1_g1	XM_004973918.2	2e-155	332/347(95.68)	558	PREDICTED: Setaria italica ankyrin repeat and SAM domain-containing protein 6-like (LOC101786099), transcript variant X1, mRNA
TRINITY_DN24989_c1_g2	XM_004964467.2	2e-177	373/388(96.13)	630	PREDICTED: Setaria italica probable protein S-acyltransferase 1 (LOC101758505), mRNA
TRINITY_DN24989_c1_g3	XM_012846610.1	0	1070/1119(95.62)	1781	PREDICTED: Setaria italica probable protein S-acyltransferase 7 (LOC101783398), mRNA
TRINITY_DN24990_c0_g1	XM_004957808.2	9e-129	313/340(92.06)	470	PREDICTED: Setaria italica polyadenylate-binding protein RBP45B-like (LOC101758190), mRNA
TRINITY_DN24990_c0_g2	XM_004970282.2	0	989/1070(92.43)	1504	PREDICTED: Setaria italica dentin sialophosphoprotein (LOC101786359), mRNA
TRINITY_DN24991_c0_g1	XM_004962687.2	0	2144/2245(95.50)	3570	PREDICTED: Setaria italica uncharacterized LOC101760798 (LOC101760798), mRNA
TRINITY_DN24992_c0_g1	XM_004979983.2	0	3614/3723(97.07)	6272	PREDICTED: Setaria italica probable phosphoinositide phosphatase SAC9 (LOC101756179), mRNA
TRINITY_DN24993_c1_g1	AC243240.1	6e-08	43/46(93.48)	67.6	Panicum virgatum clone PV_ABa051-H05, complete sequence
TRINITY_DN24994_c0_g1	XM_004965251.2	0	578/607(95.22)	961	PREDICTED: Setaria italica bifunctional epoxide hydrolase 2-like (LOC101768662), mRNA
TRINITY_DN24994_c0_g2	XM_004965251.2	4e-43	101/102(99.02)	183	PREDICTED: Setaria italica bifunctional epoxide hydrolase 2-like (LOC101768662), mRNA
TRINITY_DN24995_c0_g1	XM_014804686.1	0	1683/2228(75.54)	1062	PREDICTED: Setaria italica probable LRR receptor-like serine/threonine-protein kinase At4g08850 (LOC101760640), mRNA
TRINITY_DN24996_c0_g1	XM_012842551.1	6e-31	87/92(94.57)	143	PREDICTED: Setaria italica low-temperature-induced 65 kDa protein (LOC101753377), mRNA
TRINITY_DN24996_c0_g2	XM_012842551.1	0	1460/1622(90.01)	2013	PREDICTED: Setaria italica low-temperature-induced 65 kDa protein (LOC101753377), mRNA
TRINITY_DN24997_c1_g1	AP014964.1	6e-15	76/89(85.39)	91.6	Oryza sativa Japonica Group DNA, chromosome 8, cultivar: Nipponbare, complete sequence
TRINITY_DN24997_c2_g1	XM_004979073.3	0	774/800(96.75)	1328	PREDICTED: Setaria italica mitogen-activated protein kinase kinase kinase YODA-like (LOC101772243), mRNA
TRINITY_DN24997_c2_g2	XM_014805315.1	5e-30	81/84(96.43)	139	PREDICTED: Setaria italica stomatal closure-related actin-binding protein 1 (LOC101767743), mRNA
TRINITY_DN24997_c2_g3	XM_004984232.3	0	2122/2248(94.40)	3415	PREDICTED: Setaria italica stomatal closure-related actin-binding protein 1-like (LOC101759597), mRNA
TRINITY_DN24997_c2_g4	XM_004979073.3	4e-171	465/524(88.74)	608	PREDICTED: Setaria italica mitogen-activated protein kinase kinase kinase YODA-like (LOC101772243), mRNA
TRINITY_DN24997_c2_g5	XM_014805315.1	0	2138/2252(94.94)	3498	PREDICTED: Setaria italica stomatal closure-related actin-binding protein 1 (LOC101767743), mRNA
TRINITY_DN24997_c2_g6	XM_014805315.1	2e-49	116/119(97.48)	204	PREDICTED: Setaria italica stomatal closure-related actin-binding protein 1 (LOC101767743), mRNA
TRINITY_DN24998_c0_g1	XM_008654515.1	0	1392/1550(89.81)	1982	PREDICTED: Zea mays probable folate-biopterin transporter 6 (LOC103632780), mRNA
TRINITY_DN24998_c0_g2	XM_004954953.3	4e-20	60/61(98.36)	108	PREDICTED: Setaria italica transmembrane protein 50 homolog (LOC101753040), mRNA
TRINITY_DN24998_c0_g3	XM_004964586.1	0	1887/1964(96.08)	3195	PREDICTED: Setaria italica probable folate-biopterin transporter 2 (LOC101773499), mRNA
TRINITY_DN24998_c0_g6	XM_004956803.2	0	778/806(96.53)	1328	PREDICTED: Setaria italica probable monogalactosyldiacylglycerol synthase 1, chloroplastic (LOC101764122), mRNA
TRINITY_DN24999_c0_g1	XM_004967873.2	0	852/937(90.93)	1247	PREDICTED: Setaria italica uncharacterized LOC101770848 (LOC101770848), transcript variant X2, mRNA
TRINITY_DN24999_c0_g2	XM_004954310.3	0	2721/2824(96.35)	4626	PREDICTED: Setaria italica uncharacterized LOC101771268 (LOC101771268), transcript variant X3, mRNA
TRINITY_DN25000_c0_g1	XM_012842967.2	6e-84	258/298(86.58)	318	PREDICTED: Setaria italica superoxide dismutase [Cu-Zn] 4A (LOC101754996), transcript variant X2, mRNA
TRINITY_DN25000_c0_g2	BT041863.2	0	565/662(85.35)	660	Zea mays full-length cDNA clone ZM_BFb0068P13 mRNA, complete cds
TRINITY_DN25000_c0_g3	U34727.1	2e-40	112/121(92.56)	174	Zea mays superoxide dismutase 4A (sod4A) gene, complete cds
TRINITY_DN25000_c0_g5	XM_012842967.2	1e-31	94/101(93.07)	147	PREDICTED: Setaria italica superoxide dismutase [Cu-Zn] 4A (LOC101754996), transcript variant X2, mRNA
TRINITY_DN25001_c0_g1	XM_004962539.3	1e-14	48/48(100.00)	89.8	PREDICTED: Setaria italica alpha/beta hydrolase domain-containing protein 17B-like (LOC101762002), mRNA
TRINITY_DN25001_c1_g2	XM_004958048.2	2e-26	71/72(98.61)	128	PREDICTED: Setaria italica CMP-sialic acid transporter 2-like (LOC101786402), mRNA
TRINITY_DN25001_c2_g1	XM_012846419.1	0	1551/1665(93.15)	2422	PREDICTED: Setaria italica ABC transporter A family member 10-like (LOC101778425), mRNA
TRINITY_DN25001_c2_g2	XM_012847787.1	7e-28	94/104(90.38)	134	PREDICTED: Setaria italica casein kinase I isoform delta-like (LOC101771774), transcript variant X8, mRNA
[truncated: 31,505 more rows]
