# Supplementary material for: Combined Transcriptome and Proteome Analysis to Elucidate Salt Tolerance Strategies of the Halophyte Panicum antidotale Retz
Source: Front Plant Sci. 2021 Nov 2;12:760589. doi: 10.3389/fpls.2021.760589 (PMC8598733; doi:10.3389/fpls.2021.760589)
Supplement: Supplementary Table 1 — Annotation of unigenes expresses under salinity stress (NT database). [file Data_Sheet_1.ZIP › Suppl/Table S2.Panicum_antidotale.Unigenes.fa.NR.anno.xlsx]

## Sheet: S2
#GeneID	NR_ID	E_value	Identity	Score	Annotation
TRINITY_DN24244_c2_g3	gi|944248074|gb|KQL12368.1|	1.4e-19	58/63(92.06)	100	hypothetical protein SETIT_008395mg [Setaria italica]
TRINITY_DN24244_c2_g4	gi|836015163|ref|XP_012703899.1|	4.2e-22	164/190(86.32)	109	PREDICTED: zinc finger protein ZAT11-like [Setaria italica]
TRINITY_DN24244_c2_g5	gi|836002286|ref|XP_004975056.2|	1.9e-65	315/355(88.73)	254	PREDICTED: zinc finger protein ZAT5-like [Setaria italica]
TRINITY_DN24245_c1_g2	gi|242089233|ref|XP_002440449.1|	6.7e-07	31/51(60.78)	58	hypothetical protein SORBIDRAFT_09g001135, partial [Sorghum bicolor]
TRINITY_DN24246_c0_g1	gi|514739517|ref|XP_004959403.1|	0	634/749(84.65)	1141	PREDICTED: uncharacterized protein LOC101770635 [Setaria italica]
TRINITY_DN24246_c0_g2	gi|514816294|ref|XP_004982890.1|	1.7e-123	270/304(88.82)	447	PREDICTED: uncharacterized protein LOC101770411 isoform X1 [Setaria italica]
TRINITY_DN24246_c0_g3	gi|1002870309|ref|XP_015697192.1|	3.4e-11	37/49(75.51)	73	PREDICTED: desumoylating isopeptidase 1-like isoform X2 [Oryza brachyantha]
TRINITY_DN24247_c2_g1	gi|514777501|ref|XP_004968810.1|	1e-61	118/124(95.16)	242	PREDICTED: ATP-dependent Clp protease proteolytic subunit 3, chloroplastic [Setaria italica]
TRINITY_DN24247_c4_g1	gi|992158465|gb|KXG21809.1|	7.4e-174	315/389(80.98)	615	hypothetical protein SORBI_009G110000 [Sorghum bicolor]
TRINITY_DN24247_c4_g2	gi|514772564|ref|XP_004967527.1|	2.8e-105	189/198(95.45)	385	PREDICTED: phospholipase D zeta 1-like [Setaria italica]
TRINITY_DN24248_c2_g1	gi|573964984|ref|XP_006664612.1|	1.1e-62	145/283(51.24)	245	PREDICTED: tryptophan--tRNA ligase, cytoplasmic [Oryza brachyantha]
TRINITY_DN24248_c2_g3	gi|992160641|gb|KXG23451.1|	2e-33	98/162(60.49)	148	hypothetical protein SORBI_008G096800 [Sorghum bicolor]
TRINITY_DN24250_c0_g1	gi|835912383|ref|XP_004954990.2|	8.5e-238	517/572(90.38)	828	PREDICTED: pentatricopeptide repeat-containing protein At2g13600-like [Setaria italica]
TRINITY_DN24251_c1_g1	gi|514802770|ref|XP_004976277.1|	3.8e-267	454/494(91.90)	924	PREDICTED: UDP-glycosyltransferase 73D1-like [Setaria italica]
TRINITY_DN24251_c2_g1	gi|514766376|ref|XP_004965984.1|	4.2e-231	400/420(95.24)	804	PREDICTED: crocetin glucosyltransferase, chloroplastic-like [Setaria italica]
TRINITY_DN24251_c2_g2	gi|514766372|ref|XP_004965983.1|	1.3e-202	359/388(92.53)	709	PREDICTED: cyanidin 3-O-rutinoside 5-O-glucosyltransferase-like [Setaria italica]
TRINITY_DN24251_c3_g1	gi|514761914|ref|XP_004964904.1|	2.9e-110	215/232(92.67)	402	PREDICTED: UDP-glycosyltransferase 73D1-like [Setaria italica]
TRINITY_DN24251_c3_g2	gi|514779130|ref|XP_004969274.1|	1.2e-257	441/485(90.93)	893	PREDICTED: scopoletin glucosyltransferase-like [Setaria italica]
TRINITY_DN24251_c3_g3	gi|242080129|ref|XP_002444833.1|	1e-110	209/270(77.41)	404	hypothetical protein SORBIDRAFT_07g028920 [Sorghum bicolor]
TRINITY_DN24252_c1_g1	gi|835981900|ref|XP_004969840.2|	0	842/874(96.34)	1608	PREDICTED: protein STICHEL-like 4 [Setaria italica]
TRINITY_DN24252_c2_g1	gi|514803704|ref|XP_004976736.1|	7e-25	72/127(56.69)	120	PREDICTED: putative RNA methyltransferase At5g10620 [Setaria italica]
TRINITY_DN24252_c3_g1	gi|413919452|gb|AFW59384.1|	4.5e-58	121/134(90.30)	230	hypothetical protein ZEAMMB73_081732 [Zea mays]
TRINITY_DN24253_c0_g1	gi|514807921|ref|XP_004978809.1|	3.4e-143	258/280(92.14)	512	PREDICTED: putative disease resistance RPP13-like protein 2 isoform X1 [Setaria italica]
TRINITY_DN24253_c1_g1	gi|242069509|ref|XP_002450031.1|	2.5e-49	103/169(60.95)	199	hypothetical protein SORBIDRAFT_05g027280 [Sorghum bicolor]
TRINITY_DN24253_c1_g2	gi|242069509|ref|XP_002450031.1|	1.3e-29	67/99(67.68)	133	hypothetical protein SORBIDRAFT_05g027280 [Sorghum bicolor]
TRINITY_DN24254_c0_g1	gi|514750359|ref|XP_004962086.1|	8.5e-219	499/595(83.87)	764	PREDICTED: probable mediator of RNA polymerase II transcription subunit 26b [Setaria italica]
TRINITY_DN24255_c0_g1	gi|242043754|ref|XP_002459748.1|	5.3e-82	152/170(89.41)	310	hypothetical protein SORBIDRAFT_02g009810 [Sorghum bicolor]
TRINITY_DN24255_c0_g2	gi|219363361|ref|NP_001136667.1|	3.2e-82	148/149(99.33)	310	uncharacterized LOC100216796 [Zea mays]
TRINITY_DN24256_c0_g1	gi|514785439|ref|XP_004970838.1|	4.6e-124	224/231(96.97)	449	PREDICTED: 2-C-methyl-D-erythritol 4-phosphate cytidylyltransferase, chloroplastic [Setaria italica]
TRINITY_DN24257_c1_g1	gi|242043704|ref|XP_002459723.1|	5e-123	230/262(87.79)	445	hypothetical protein SORBIDRAFT_02g009350 [Sorghum bicolor]
TRINITY_DN24258_c4_g1	gi|514801528|ref|XP_004975667.1|	7.3e-43	87/106(82.08)	180	PREDICTED: NAC transcription factor 29-like [Setaria italica]
TRINITY_DN24259_c0_g1	gi|955722402|ref|XP_014661057.1|	6.9e-138	338/355(95.21)	496	PREDICTED: dihydrolipoyllysine-residue acetyltransferase component 5 of pyruvate dehydrogenase complex, chloroplastic [Setaria italica]
TRINITY_DN24260_c1_g1	gi|514746944|ref|XP_004961249.1|	8.1e-90	236/470(50.21)	335	PREDICTED: auxin-responsive protein IAA19-like [Setaria italica]
TRINITY_DN24260_c1_g2	gi|514748490|ref|XP_004961630.1|	7.7e-195	405/439(92.26)	684	PREDICTED: structural maintenance of chromosomes protein 4 [Setaria italica]
TRINITY_DN24260_c1_g3	gi|514748490|ref|XP_004961630.1|	5.6e-48	97/97(100.00)	194	PREDICTED: structural maintenance of chromosomes protein 4 [Setaria italica]
TRINITY_DN24261_c0_g1	gi|514752269|ref|XP_004962536.1|	2.2e-06	28/28(100.00)	57	PREDICTED: uncharacterized protein At5g48480 [Setaria italica]
TRINITY_DN24262_c0_g2	gi|835927589|ref|XP_004957666.2|	0	799/888(89.98)	1572	PREDICTED: protein argonaute 18-like [Setaria italica]
TRINITY_DN24263_c0_g1	gi|944249677|gb|KQL13940.1|	1e-120	279/301(92.69)	438	hypothetical protein SETIT_0253511mg, partial [Setaria italica]
TRINITY_DN24264_c0_g1	gi|669027600|emb|CDM81087.1|	1.7e-156	294/482(61.00)	558	unnamed protein product [Triticum aestivum]
TRINITY_DN24265_c2_g1	gi|514750355|ref|XP_004962085.1|	6e-238	413/454(90.97)	828	PREDICTED: F-box/FBD/LRR-repeat protein At1g13570-like [Setaria italica]
TRINITY_DN24266_c0_g1	gi|514801544|ref|XP_004975675.1|	2.9e-197	330/341(96.77)	692	PREDICTED: uncharacterized protein C57A10.07 [Setaria italica]
TRINITY_DN24267_c0_g1	gi|514818604|ref|XP_004984004.1|	7.9e-277	547/785(69.68)	958	PREDICTED: vacuolar protein sorting-associated protein 52 A isoform X1 [Setaria italica]
TRINITY_DN24268_c0_g3	gi|8918504|dbj|BAA97663.1|	1.6e-06	40/82(48.78)	58	glucose-6-phosphate dehydrogenase [Triticum aestivum]
TRINITY_DN24269_c0_g1	gi|514732598|ref|XP_004957470.1|	8.5e-43	92/121(76.03)	180	PREDICTED: E3 ubiquitin ligase BIG BROTHER-related-like [Setaria italica]
TRINITY_DN24269_c1_g1	gi|514785653|ref|XP_004970891.1|	2.4e-162	524/568(92.25)	577	PREDICTED: protein IQ-DOMAIN 14 [Setaria italica]
TRINITY_DN24269_c1_g2	gi|242063742|ref|XP_002453160.1|	5.7e-29	141/211(66.82)	132	hypothetical protein SORBIDRAFT_04g001010 [Sorghum bicolor]
TRINITY_DN2426_c0_g1	gi|413947002|gb|AFW79651.1|	1.3e-27	77/112(68.75)	126	hypothetical protein ZEAMMB73_538189 [Zea mays]
TRINITY_DN24270_c2_g1	gi|514793176|ref|XP_004972753.1|	1.4e-82	155/160(96.88)	312	PREDICTED: uncharacterized protein LOC101780578 [Setaria italica]
TRINITY_DN24270_c2_g2	gi|944236330|gb|KQL00668.1|	1.4e-117	228/246(92.68)	427	hypothetical protein SETIT_013753mg [Setaria italica]
TRINITY_DN24271_c0_g1	gi|514748853|ref|XP_004961719.1|	2.1e-93	262/354(74.01)	348	PREDICTED: pentatricopeptide repeat-containing protein At1g11900 [Setaria italica]
TRINITY_DN24272_c0_g1	gi|514730947|ref|XP_004957064.1|	1.5e-226	399/407(98.03)	789	PREDICTED: glucose-6-phosphate isomerase 1, chloroplastic [Setaria italica]
TRINITY_DN24273_c0_g1	gi|514782344|ref|XP_004970069.1|	9e-150	268/271(98.89)	534	PREDICTED: chorismate mutase 3, chloroplastic-like [Setaria italica]
TRINITY_DN24273_c1_g1	gi|514808076|ref|XP_004978885.1|	2.1e-58	171/215(79.53)	231	PREDICTED: NAC domain-containing protein 71-like [Setaria italica]
TRINITY_DN24274_c1_g4	gi|514773339|ref|XP_004967713.1|	1.4e-61	110/110(100.00)	239	PREDICTED: uncharacterized protein LOC101753006 [Setaria italica]
TRINITY_DN24274_c1_g5	gi|514773339|ref|XP_004967713.1|	4e-87	152/155(98.06)	325	PREDICTED: uncharacterized protein LOC101753006 [Setaria italica]
TRINITY_DN24275_c0_g1	gi|944243009|gb|KQL07317.1|	0	702/777(90.35)	1387	hypothetical protein SETIT_000427mg [Setaria italica]
TRINITY_DN24275_c0_g3	gi|514783028|ref|XP_004970241.1|	0	565/725(77.93)	1097	PREDICTED: subtilisin-like protease SBT3.5 isoform X2 [Setaria italica]
TRINITY_DN24275_c0_g4	gi|944243009|gb|KQL07317.1|	5.9e-07	26/30(86.67)	59	hypothetical protein SETIT_000427mg [Setaria italica]
TRINITY_DN24275_c0_g5	gi|514783020|ref|XP_004970239.1|	1.8e-53	97/109(88.99)	212	PREDICTED: subtilisin-like protease SBT3.5 [Setaria italica]
TRINITY_DN24275_c1_g1	gi|514783020|ref|XP_004970239.1|	2.9e-60	118/124(95.16)	235	PREDICTED: subtilisin-like protease SBT3.5 [Setaria italica]
TRINITY_DN24276_c1_g1	gi|567161960|ref|XP_006396611.1|	6.7e-41	88/88(100.00)	172	hypothetical protein EUTSA_v10028730mg [Eutrema salsugineum]
TRINITY_DN24276_c1_g2	gi|567161960|ref|XP_006396611.1|	1.7e-63	126/126(100.00)	246	hypothetical protein EUTSA_v10028730mg [Eutrema salsugineum]
TRINITY_DN24277_c2_g2	gi|514707743|ref|XP_004951371.1|	2e-44	91/95(95.79)	183	PREDICTED: probable LRR receptor-like serine/threonine-protein kinase At1g53440 isoform X1 [Setaria italica]
TRINITY_DN24278_c0_g1	gi|944243687|gb|KQL07995.1|	2.9e-77	190/331(57.40)	294	hypothetical protein SETIT_002578mg [Setaria italica]
TRINITY_DN24278_c0_g2	gi|514750108|ref|XP_004962025.1|	9.8e-25	76/155(49.03)	119	PREDICTED: bidirectional sugar transporter SWEET1b-like [Setaria italica]
TRINITY_DN24279_c0_g1	gi|108706716|gb|ABF94511.1|	5.2e-21	50/93(53.76)	105	retrotransposon protein, putative, LINE subclass, expressed [Oryza sativa Japonica Group]
TRINITY_DN24279_c0_g2	gi|514819100|ref|XP_004984249.1|	1.6e-157	283/309(91.59)	560	PREDICTED: probable polyamine transporter At3g13620 [Setaria italica]
TRINITY_DN24279_c0_g3	gi|514815822|ref|XP_004982659.1|	3.6e-297	527/540(97.59)	1025	PREDICTED: chaperone protein dnaJ 13 [Setaria italica]
TRINITY_DN24280_c0_g1	gi|514804049|ref|XP_004976902.1|	1.3e-51	106/115(92.17)	209	PREDICTED: cyclin-P1-1 [Setaria italica]
TRINITY_DN24281_c0_g1	gi|514816329|ref|XP_004982907.1|	6.3e-89	199/200(99.50)	333	PREDICTED: heterogeneous nuclear ribonucleoprotein 1-like [Setaria italica]
TRINITY_DN24281_c0_g2	gi|514717772|ref|XP_004953824.1|	1e-131	249/260(95.77)	475	PREDICTED: U-box domain-containing protein 11-like [Setaria italica]
TRINITY_DN24282_c6_g1	gi|514800662|ref|XP_004975253.1|	0	667/717(93.03)	1193	PREDICTED: uncharacterized protein LOC101775460 [Setaria italica]
TRINITY_DN24282_c6_g3	gi|414587751|tpg|DAA38322.1|	3.8e-07	31/35(88.57)	58	TPA: hypothetical protein ZEAMMB73_052419 [Zea mays]
TRINITY_DN24283_c0_g1	gi|835925936|ref|XP_004959082.2|	1.9e-163	321/366(87.70)	580	PREDICTED: trans-resveratrol di-O-methyltransferase-like [Setaria italica]
TRINITY_DN24283_c1_g1	gi|514820762|ref|XP_004985067.1|	9.9e-158	284/314(90.45)	560	PREDICTED: type IV inositol polyphosphate 5-phosphatase 9 [Setaria italica]
TRINITY_DN24283_c3_g1	gi|514802545|ref|XP_004976165.1|	1.4e-122	240/262(91.60)	444	PREDICTED: protein LOW PSII ACCUMULATION 1, chloroplastic isoform X2 [Setaria italica]
TRINITY_DN24284_c1_g1	gi|836013995|ref|XP_012703769.1|	2.9e-60	126/163(77.30)	237	PREDICTED: putative disease resistance RPP13-like protein 3 [Setaria italica]
TRINITY_DN24285_c0_g1	gi|514821420|ref|XP_004985390.1|	1.3e-27	92/148(62.16)	128	PREDICTED: uncharacterized protein LOC101778794 [Setaria italica]
TRINITY_DN24285_c0_g2	gi|514771812|ref|XP_004967344.1|	1.8e-46	113/130(86.92)	189	PREDICTED: probable transcription factor GLK2 [Setaria italica]
TRINITY_DN24285_c1_g1	gi|514821639|ref|XP_004985497.1|	3.4e-135	240/245(97.96)	485	PREDICTED: serine/threonine-protein kinase At5g01020-like [Setaria italica]
TRINITY_DN24285_c1_g3	gi|514783590|ref|XP_004970382.1|	1.8e-205	405/493(82.15)	720	PREDICTED: uncharacterized protein LOC101767347 [Setaria italica]
TRINITY_DN24285_c1_g4	gi|242065262|ref|XP_002453920.1|	4.4e-41	123/130(94.62)	172	hypothetical protein SORBIDRAFT_04g021450 [Sorghum bicolor]
TRINITY_DN24285_c1_g5	gi|357142444|ref|XP_003572574.1|	2.8e-11	53/102(51.96)	72	PREDICTED: uncharacterized protein LOC100838008 [Brachypodium distachyon]
TRINITY_DN24285_c1_g6	gi|514801228|ref|XP_004975525.1|	3.9e-66	169/175(96.57)	257	PREDICTED: proline-rich receptor-like protein kinase PERK4 [Setaria italica]
TRINITY_DN24286_c0_g1	gi|944249427|gb|KQL13690.1|	1.8e-126	235/256(91.80)	457	hypothetical protein SETIT_023015mg [Setaria italica]
TRINITY_DN24287_c0_g1	gi|514767741|ref|XP_004966317.1|	6.7e-70	132/140(94.29)	270	PREDICTED: 14 kDa zinc-binding protein [Setaria italica]
TRINITY_DN24287_c0_g3	gi|514767741|ref|XP_004966317.1|	8.1e-06	29/40(72.50)	55	PREDICTED: 14 kDa zinc-binding protein [Setaria italica]
TRINITY_DN24288_c0_g1	gi|835977882|ref|XP_012701651.1|	1.5e-116	216/249(86.75)	424	PREDICTED: cytochrome c1-2, heme protein, mitochondrial-like [Setaria italica]
TRINITY_DN24288_c0_g3	gi|514798494|ref|XP_004974186.1|	2.1e-168	299/304(98.36)	597	PREDICTED: cytochrome c1-2, heme protein, mitochondrial [Setaria italica]
TRINITY_DN24289_c0_g1	gi|514751292|ref|XP_004962312.1|	4.9e-98	180/207(86.96)	363	PREDICTED: serine/arginine-rich-splicing factor SR34 [Setaria italica]
TRINITY_DN24290_c3_g1	gi|835935145|ref|XP_012699494.1|	1.6e-189	349/415(84.10)	666	PREDICTED: probable serine/threonine-protein kinase NAK [Setaria italica]
TRINITY_DN24290_c3_g2	gi|514820854|ref|XP_004985112.1|	1.1e-97	185/197(93.91)	360	PREDICTED: leucine-rich repeat receptor-like serine/threonine-protein kinase BAM2 [Setaria italica]
TRINITY_DN24290_c4_g1	gi|514803233|ref|XP_004976505.1|	1.7e-104	182/184(98.91)	382	PREDICTED: probable serine/threonine-protein kinase NAK [Setaria italica]
TRINITY_DN24290_c4_g2	gi|514803233|ref|XP_004976505.1|	2e-55	111/128(86.72)	220	PREDICTED: probable serine/threonine-protein kinase NAK [Setaria italica]
TRINITY_DN24290_c5_g1	gi|514807600|ref|XP_004978653.1|	4e-64	205/219(93.61)	250	PREDICTED: translation initiation factor IF-2-like [Setaria italica]
TRINITY_DN24290_c5_g2	gi|514802385|ref|XP_004976085.1|	5.1e-125	345/357(96.64)	452	PREDICTED: transcription factor RF2a-like [Setaria italica]
TRINITY_DN24290_c5_g3	gi|224028715|gb|ACN33433.1|	2.6e-39	186/271(68.63)	167	unknown [Zea mays]
TRINITY_DN24291_c1_g1	gi|514819275|ref|XP_004984335.1|	2e-117	194/197(98.48)	428	PREDICTED: E3 ubiquitin-protein ligase SINAT3-like [Setaria italica]
TRINITY_DN24291_c1_g3	gi|514736872|ref|XP_004958578.1|	1e-166	270/272(99.26)	590	PREDICTED: E3 ubiquitin-protein ligase SINAT5-like [Setaria italica]
TRINITY_DN24292_c0_g1	gi|670382778|ref|XP_008672158.1|	1e-242	419/480(87.29)	843	PREDICTED: uncharacterized protein LOC100193750 isoform X1 [Zea mays]
TRINITY_DN24292_c0_g2	gi|836029938|ref|XP_004985916.2|	9.2e-36	69/70(98.57)	154	PREDICTED: protein FIZZY-RELATED 2-like [Setaria italica]
TRINITY_DN24292_c0_g3	gi|836029938|ref|XP_004985916.2|	1e-203	360/365(98.63)	714	PREDICTED: protein FIZZY-RELATED 2-like [Setaria italica]
TRINITY_DN24293_c0_g1	gi|944250640|gb|KQL14903.1|	9.6e-48	105/133(78.95)	194	hypothetical protein SETIT_024721mg, partial [Setaria italica]
TRINITY_DN24293_c0_g2	gi|944239404|gb|KQL03712.1|	2.3e-114	251/310(80.97)	416	hypothetical protein SETIT_002179mg [Setaria italica]
TRINITY_DN24294_c0_g1	gi|212721542|ref|NP_001131541.1|	9e-24	131/149(87.92)	116	uncharacterized protein LOC100192881 [Zea mays]
TRINITY_DN24294_c0_g2	gi|670380797|ref|XP_008671115.1|	2.3e-91	175/266(65.79)	339	PREDICTED: uncharacterized protein LOC103648418 [Zea mays]
TRINITY_DN24294_c0_g3	gi|670423334|ref|XP_008652480.1|	9.3e-53	100/145(68.97)	211	PREDICTED: transposon Tf2-1 polyprotein isoform X1 [Zea mays]
TRINITY_DN24295_c0_g1	gi|514820223|ref|XP_004984801.1|	0	686/759(90.38)	1118	PREDICTED: ecotropic viral integration site 5 protein homolog isoform X3 [Setaria italica]
TRINITY_DN24296_c0_g1	gi|514783781|ref|XP_004970430.1|	1.7e-14	38/44(86.36)	83	PREDICTED: cinnamoyl-CoA reductase 1-like [Setaria italica]
TRINITY_DN24296_c2_g1	gi|514730779|ref|XP_004957022.1|	9.7e-49	159/183(86.89)	198	PREDICTED: calmodulin-like protein 1 [Setaria italica]
TRINITY_DN24296_c2_g2	gi|414589672|tpg|DAA40243.1|	6.1e-96	178/214(83.18)	357	TPA: hypothetical protein ZEAMMB73_532617 [Zea mays]
TRINITY_DN24297_c0_g2	gi|514729605|ref|XP_004956738.1|	4.8e-288	598/1079(55.42)	995	PREDICTED: protein EDS1L-like [Setaria italica]
TRINITY_DN24297_c0_g4	gi|514821376|ref|XP_004985368.1|	8.7e-279	472/506(93.28)	963	PREDICTED: polyamine oxidase-like isoform X1 [Setaria italica]
TRINITY_DN24297_c0_g7	gi|514729177|ref|XP_004956637.1|	6.1e-142	256/268(95.52)	508	PREDICTED: protein SAWADEE HOMEODOMAIN HOMOLOG 2 [Setaria italica]
TRINITY_DN24298_c0_g1	gi|514800705|ref|XP_004975273.1|	1.8e-18	45/47(95.74)	97	PREDICTED: serine carboxypeptidase 1-like [Setaria italica]
TRINITY_DN24298_c2_g1	gi|514761416|ref|XP_004964782.1|	0	710/730(97.26)	1442	PREDICTED: villin-4 [Setaria italica]
TRINITY_DN24299_c0_g1	gi|514742507|ref|XP_004960160.1|	0	615/625(98.40)	1163	PREDICTED: probable serine/threonine-protein kinase abkC [Setaria italica]
TRINITY_DN24299_c0_g2	gi|242077506|ref|XP_002448689.1|	4.7e-09	30/35(85.71)	65	hypothetical protein SORBIDRAFT_06g031570 [Sorghum bicolor]
TRINITY_DN24300_c0_g1	gi|514825210|ref|XP_004987260.1|	3.3e-59	123/127(96.85)	232	PREDICTED: kinesin-5-like [Setaria italica]
TRINITY_DN24300_c1_g1	gi|514825210|ref|XP_004987260.1|	2.2e-23	57/63(90.48)	114	PREDICTED: kinesin-5-like [Setaria italica]
TRINITY_DN24300_c1_g2	gi|514825212|ref|XP_004987261.1|	5.7e-55	109/113(96.46)	217	PREDICTED: photosynthetic NDH subunit of lumenal location 3, chloroplastic [Setaria italica]
TRINITY_DN24300_c1_g3	gi|514825210|ref|XP_004987260.1|	7.8e-70	140/140(100.00)	267	PREDICTED: kinesin-5-like [Setaria italica]
TRINITY_DN24301_c0_g1	gi|944226317|gb|KQK90721.1|	9.7e-154	293/306(95.75)	547	hypothetical protein SETIT_036407mg [Setaria italica]
TRINITY_DN24302_c0_g2	gi|514808365|ref|XP_004979023.1|	2.1e-102	190/206(92.23)	378	PREDICTED: glycerophosphodiester phosphodiesterase GDPD4 [Setaria italica]
TRINITY_DN24303_c0_g1	gi|514719236|ref|XP_004954187.1|	0	666/691(96.38)	1280	PREDICTED: serine/threonine-protein kinase BLUS1 [Setaria italica]
TRINITY_DN24305_c0_g1	gi|514732654|ref|XP_004957484.1|	1.9e-10	28/36(77.78)	71	PREDICTED: ribonuclease 3-like [Setaria italica]
TRINITY_DN24305_c0_g2	gi|514732654|ref|XP_004957484.1|	3.6e-34	67/73(91.78)	148	PREDICTED: ribonuclease 3-like [Setaria italica]
TRINITY_DN24305_c0_g4	gi|514732654|ref|XP_004957484.1|	7.2e-49	88/102(86.27)	197	PREDICTED: ribonuclease 3-like [Setaria italica]
TRINITY_DN24305_c1_g1	gi|514728525|ref|XP_004956483.1|	1.1e-69	132/135(97.78)	268	PREDICTED: ycf20-like protein [Setaria italica]
TRINITY_DN24305_c1_g3	gi|836014104|ref|XP_012703797.1|	3e-38	88/124(70.97)	163	PREDICTED: transmembrane protein 45A-like [Setaria italica]
TRINITY_DN24306_c0_g1	gi|514765022|ref|XP_004965651.1|	6.2e-100	183/188(97.34)	370	PREDICTED: putative clathrin assembly protein At5g57200 [Setaria italica]
TRINITY_DN24307_c0_g1	gi|514822065|ref|XP_004985703.1|	2e-56	128/148(86.49)	224	PREDICTED: UPF0496 protein 3 isoform X1 [Setaria italica]
TRINITY_DN24307_c0_g2	gi|944234250|gb|KQK98612.1|	1.6e-220	575/621(92.59)	770	hypothetical protein SETIT_009504mg [Setaria italica]
TRINITY_DN24307_c0_g4	gi|514821444|ref|XP_004985402.1|	6.5e-32	133/157(84.71)	143	PREDICTED: vegetative cell wall protein gp1-like [Setaria italica]
TRINITY_DN24307_c0_g5	gi|514822065|ref|XP_004985703.1|	6.6e-87	161/168(95.83)	324	PREDICTED: UPF0496 protein 3 isoform X1 [Setaria italica]
TRINITY_DN24308_c1_g1	gi|475572151|gb|EMT16429.1|	7.6e-33	66/89(74.16)	144	hypothetical protein F775_01472 [Aegilops tauschii]
TRINITY_DN24308_c1_g2	gi|474163538|gb|EMS57362.1|	1.3e-18	49/67(73.13)	97	Retrovirus-related Pol polyprotein LINE-1 [Triticum urartu]
TRINITY_DN24308_c1_g3	gi|475565001|gb|EMT14674.1|	1.1e-31	68/81(83.95)	140	Methyltransferase-like protein 13 [Aegilops tauschii]
TRINITY_DN24308_c1_g4	gi|944239568|gb|KQL03876.1|	2.9e-13	41/70(58.57)	79	hypothetical protein SETIT_005409mg [Setaria italica]
TRINITY_DN24309_c0_g1	gi|242074406|ref|XP_002447139.1|	3.9e-113	242/435(55.63)	412	hypothetical protein SORBIDRAFT_06g029250 [Sorghum bicolor]
TRINITY_DN24309_c0_g3	gi|242074400|ref|XP_002447136.1|	4.6e-16	42/54(77.78)	88	hypothetical protein SORBIDRAFT_06g029220 [Sorghum bicolor]
TRINITY_DN24310_c0_g1	gi|242055271|ref|XP_002456781.1|	7.1e-50	93/106(87.74)	201	hypothetical protein SORBIDRAFT_03g042660 [Sorghum bicolor]
TRINITY_DN24310_c0_g2	gi|514818318|ref|XP_004983864.1|	1.2e-205	363/388(93.56)	720	PREDICTED: cytochrome P450 704C1-like [Setaria italica]
TRINITY_DN24310_c1_g1	gi|670364964|ref|XP_008660897.1|	1.5e-37	74/117(63.25)	162	PREDICTED: uncharacterized protein LOC103640013 isoform X1 [Zea mays]
TRINITY_DN24311_c0_g1	gi|242083678|ref|XP_002442264.1|	7.3e-26	80/163(49.08)	122	hypothetical protein SORBIDRAFT_08g017240 [Sorghum bicolor]
TRINITY_DN24311_c0_g3	gi|573913969|ref|XP_006644660.1|	1.2e-16	72/152(47.37)	92	PREDICTED: protein STICHEL-like 4 [Oryza brachyantha]
TRINITY_DN24311_c0_g5	gi|514753572|ref|XP_004962826.1|	4.5e-80	141/144(97.92)	302	PREDICTED: respiratory burst oxidase homolog protein B-like [Setaria italica]
TRINITY_DN24312_c0_g1	gi|514802585|ref|XP_004976185.1|	1.2e-210	391/535(73.08)	737	PREDICTED: putative G3BP-like protein isoform X1 [Setaria italica]
TRINITY_DN24313_c0_g1	gi|242076282|ref|XP_002448077.1|	7.6e-294	495/502(98.61)	1014	hypothetical protein SORBIDRAFT_06g020610 [Sorghum bicolor]
TRINITY_DN24313_c1_g1	gi|944261076|gb|KQL25333.1|	5.4e-184	339/352(96.31)	649	hypothetical protein SETIT_029010mg [Setaria italica]
TRINITY_DN24313_c1_g2	gi|514753674|ref|XP_004962851.1|	4.6e-15	90/264(34.09)	88	PREDICTED: acyl carrier protein 1, chloroplastic-like [Setaria italica]
TRINITY_DN24314_c0_g1	gi|514783544|ref|XP_004970370.1|	4e-85	158/160(98.75)	320	PREDICTED: calcium uniporter protein 6, mitochondrial-like [Setaria italica]
TRINITY_DN24314_c0_g2	gi|514752421|ref|XP_004962569.1|	2.7e-33	73/73(100.00)	145	PREDICTED: enolase 2 [Setaria italica]
TRINITY_DN24314_c1_g1	gi|413920896|gb|AFW60828.1|	1.8e-06	26/26(100.00)	58	hydroxymethyltransferase-like protein [Zea mays]
TRINITY_DN24316_c0_g1	gi|514797924|ref|XP_004973919.1|	0	774/795(97.36)	1529	PREDICTED: isoamylase 1, chloroplastic [Setaria italica]
TRINITY_DN24318_c3_g1	gi|944224275|gb|KQK88679.1|	2.1e-27	65/75(86.67)	128	hypothetical protein SETIT_040532mg [Setaria italica]
TRINITY_DN24318_c3_g4	gi|514816179|ref|XP_004982834.1|	2.6e-07	28/28(100.00)	60	PREDICTED: uncharacterized protein LOC101783352 [Setaria italica]
TRINITY_DN24319_c0_g1	gi|514751394|ref|XP_004962336.1|	1.4e-16	84/96(87.50)	90	PREDICTED: uncharacterized protein LOC101777552 [Setaria italica]
TRINITY_DN24319_c1_g1	gi|514717835|ref|XP_004953840.1|	2.8e-66	131/132(99.24)	257	PREDICTED: uncharacterized protein LOC101771529 [Setaria italica]
TRINITY_DN24320_c0_g1	gi|514794641|ref|XP_004973109.1|	5.6e-70	192/472(40.68)	270	PREDICTED: uncharacterized protein LOC101756669 [Setaria italica]
TRINITY_DN24320_c0_g2	gi|944227043|gb|KQK91447.1|	2.9e-168	452/843(53.62)	597	hypothetical protein SETIT_039502mg [Setaria italica]
TRINITY_DN24320_c0_g3	gi|514719690|ref|XP_004954296.1|	8.2e-119	287/369(77.78)	432	PREDICTED: SAP-like protein BP-73 [Setaria italica]
TRINITY_DN24321_c0_g1	gi|514786173|ref|XP_004971018.1|	1.3e-161	272/285(95.44)	574	PREDICTED: snRNA-activating protein complex subunit isoform X1 [Setaria italica]
TRINITY_DN24322_c1_g1	gi|414884159|tpg|DAA60173.1|	9.7e-22	55/68(80.88)	109	TPA: hypothetical protein ZEAMMB73_169467 [Zea mays]
TRINITY_DN24322_c2_g1	gi|944231921|gb|KQK96283.1|	4.7e-19	51/107(47.66)	99	hypothetical protein SETIT_011820mg [Setaria italica]
TRINITY_DN24323_c1_g1	gi|514809592|ref|XP_004979617.1|	4.1e-38	108/112(96.43)	164	PREDICTED: uncharacterized protein LOC101786150 [Setaria italica]
TRINITY_DN24323_c1_g2	gi|514761760|ref|XP_004964866.1|	4.9e-10	36/38(94.74)	70	PREDICTED: mediator of RNA polymerase II transcription subunit 6 [Setaria italica]
TRINITY_DN24324_c0_g1	gi|326522190|dbj|BAK04223.1|	6.5e-11	37/66(56.06)	72	predicted protein, partial [Hordeum vulgare subsp. vulgare]
TRINITY_DN24324_c1_g2	gi|514762995|ref|XP_004965165.1|	3e-06	23/27(85.19)	57	PREDICTED: THO complex subunit 4D isoform X1 [Setaria italica]
TRINITY_DN24324_c2_g1	gi|514807675|ref|XP_004978690.1|	8.9e-34	78/95(82.11)	147	PREDICTED: IQ domain-containing protein IQM3-like [Setaria italica]
TRINITY_DN24324_c3_g1	gi|514730653|ref|XP_004956990.1|	1.1e-135	242/250(96.80)	488	PREDICTED: annexin D8-like [Setaria italica]
TRINITY_DN24324_c4_g1	gi|242091924|ref|XP_002436452.1|	1e-60	114/117(97.44)	239	hypothetical protein SORBIDRAFT_10g002920 [Sorghum bicolor]
TRINITY_DN24325_c0_g1	gi|514796877|ref|XP_004973658.1|	1.4e-109	192/211(91.00)	400	PREDICTED: aspartic proteinase nepenthesin-2-like [Setaria italica]
TRINITY_DN24325_c0_g2	gi|514730637|ref|XP_004956986.1|	2.5e-226	403/454(88.77)	789	PREDICTED: aspartic proteinase nepenthesin-2-like [Setaria italica]
TRINITY_DN24325_c0_g3	gi|944261835|gb|KQL26092.1|	1.1e-237	417/446(93.50)	827	hypothetical protein SETIT_029837mg [Setaria italica]
TRINITY_DN24325_c0_g4	gi|514796873|ref|XP_004973657.1|	5.6e-123	217/229(94.76)	445	PREDICTED: aspartic proteinase nepenthesin-1-like [Setaria italica]
TRINITY_DN24325_c0_g5	gi|835924936|ref|XP_012698928.1|	1.1e-18	64/136(47.06)	97	PREDICTED: aspartic proteinase nepenthesin-1-like isoform X3 [Setaria italica]
TRINITY_DN24325_c0_g6	gi|514796877|ref|XP_004973658.1|	6.4e-106	198/235(84.26)	388	PREDICTED: aspartic proteinase nepenthesin-2-like [Setaria italica]
TRINITY_DN24326_c2_g1	gi|514809627|ref|XP_004979634.1|	6e-123	217/240(90.42)	444	PREDICTED: xylanase inhibitor protein 2-like [Setaria italica]
TRINITY_DN24326_c2_g2	gi|514725164|ref|XP_004955668.1|	3.6e-158	254/266(95.49)	562	PREDICTED: xylanase inhibitor protein 1-like [Setaria italica]
TRINITY_DN24326_c2_g3	gi|836010972|ref|XP_012703445.1|	1.3e-160	269/287(93.73)	570	PREDICTED: xylanase inhibitor protein 1-like [Setaria italica]
TRINITY_DN24327_c0_g1	gi|242075934|ref|XP_002447903.1|	4.3e-120	234/407(57.49)	436	hypothetical protein SORBIDRAFT_06g017690 [Sorghum bicolor]
TRINITY_DN24327_c0_g2	gi|514814382|ref|XP_004981962.1|	1.6e-102	209/333(62.76)	377	PREDICTED: monoglyceride lipase [Setaria italica]
TRINITY_DN24328_c1_g1	gi|242069723|ref|XP_002450138.1|	9.6e-06	26/27(96.30)	55	hypothetical protein SORBIDRAFT_05g001070 [Sorghum bicolor]
TRINITY_DN24328_c1_g2	gi|514807356|ref|XP_004978534.1|	2.9e-19	54/76(71.05)	99	PREDICTED: probable serine/threonine-protein kinase WNK7 isoform X1 [Setaria italica]
TRINITY_DN24329_c0_g1	gi|514816351|ref|XP_004982918.1|	4.5e-107	197/216(91.20)	393	PREDICTED: nucleolin 2-like [Setaria italica]
TRINITY_DN24329_c0_g2	gi|116309032|emb|CAH66146.1|	1.1e-152	266/341(78.01)	543	OSIGBa0114M03.4 [Oryza sativa Indica Group]
TRINITY_DN24329_c1_g1	gi|514782462|ref|XP_004970099.1|	0	1191/1328(89.68)	1902	PREDICTED: uncharacterized protein LOC101760716 [Setaria italica]
TRINITY_DN24332_c0_g1	gi|944228261|gb|KQK92665.1|	1.5e-09	31/35(88.57)	70	hypothetical protein SETIT_040652mg [Setaria italica]
TRINITY_DN24333_c0_g1	gi|514716326|ref|XP_004953467.1|	3.8e-72	189/232(81.47)	276	PREDICTED: uncharacterized protein LOC101765449 [Setaria italica]
TRINITY_DN24333_c0_g2	gi|514822233|ref|XP_004985786.1|	0	770/794(96.98)	1526	PREDICTED: CSC1-like protein At4g35870 [Setaria italica]
TRINITY_DN24333_c0_g3	gi|937933412|dbj|BAT08327.1|	1.1e-69	128/128(100.00)	270	Os09g0444200, partial [Oryza sativa Japonica Group]
TRINITY_DN24333_c0_g4	gi|242042313|ref|XP_002468551.1|	1e-12	41/48(85.42)	79	hypothetical protein SORBIDRAFT_01g047810 [Sorghum bicolor]
TRINITY_DN24333_c0_g5	gi|514730498|ref|XP_004956951.1|	0	522/525(99.43)	1081	PREDICTED: phospholipid:diacylglycerol acyltransferase 1 [Setaria italica]
TRINITY_DN24334_c0_g1	gi|514819307|ref|XP_004984351.1|	2.9e-65	182/228(79.82)	253	PREDICTED: ribosomal RNA-processing protein 17-like [Setaria italica]
TRINITY_DN24334_c0_g2	gi|514819307|ref|XP_004984351.1|	7.7e-18	96/157(61.15)	95	PREDICTED: ribosomal RNA-processing protein 17-like [Setaria italica]
TRINITY_DN24335_c0_g1	gi|944246333|gb|KQL10627.1|	2.1e-79	218/582(37.46)	301	hypothetical protein SETIT_008499mg [Setaria italica]
TRINITY_DN24335_c0_g2	gi|670360165|ref|XP_008676852.1|	1.3e-22	47/85(55.29)	110	PREDICTED: LOC100282800 isoform X1 [Zea mays]
TRINITY_DN24335_c0_g5	gi|944246333|gb|KQL10627.1|	9.6e-18	45/73(61.64)	94	hypothetical protein SETIT_008499mg [Setaria italica]
TRINITY_DN24336_c0_g1	gi|514729502|ref|XP_004956713.1|	0	637/689(92.45)	1195	PREDICTED: U-box domain-containing protein 19-like [Setaria italica]
TRINITY_DN24336_c0_g2	gi|944260530|gb|KQL24787.1|	6.3e-155	331/394(84.01)	552	hypothetical protein SETIT_030114mg [Setaria italica]
TRINITY_DN24336_c0_g3	gi|414869878|tpg|DAA48435.1|	1.5e-124	261/327(79.82)	451	TPA: putative bZIP transcription factor superfamily protein [Zea mays]
TRINITY_DN24337_c0_g1	gi|514785062|ref|XP_004970747.1|	2e-261	570/1189(47.94)	907	PREDICTED: serine hydroxymethyltransferase 7-like [Setaria italica]
TRINITY_DN24338_c0_g1	gi|514773721|ref|XP_004967807.1|	2.6e-243	441/562(78.47)	846	PREDICTED: FAD synthase [Setaria italica]
TRINITY_DN24338_c0_g2	gi|242056901|ref|XP_002457596.1|	1.4e-06	25/30(83.33)	57	hypothetical protein SORBIDRAFT_03g009960 [Sorghum bicolor]
TRINITY_DN24339_c0_g1	gi|514719181|ref|XP_004954174.1|	1.4e-105	191/200(95.50)	387	PREDICTED: uncharacterized protein LOC101765313 [Setaria italica]
TRINITY_DN24340_c1_g1	gi|514735252|ref|XP_004958114.1|	8e-18	47/50(94.00)	94	PREDICTED: L-type lectin-domain containing receptor kinase IV.1-like [Setaria italica]
TRINITY_DN24340_c1_g2	gi|514735252|ref|XP_004958114.1|	9.4e-137	239/256(93.36)	491	PREDICTED: L-type lectin-domain containing receptor kinase IV.1-like [Setaria italica]
TRINITY_DN24341_c1_g1	gi|514802650|ref|XP_004976217.1|	7.1e-47	100/100(100.00)	193	PREDICTED: 60S ribosomal protein L14-1 [Setaria italica]
TRINITY_DN24341_c1_g2	gi|514715008|ref|XP_004953139.1|	2e-67	134/134(100.00)	260	PREDICTED: 60S ribosomal protein L14-1-like [Setaria italica]
TRINITY_DN24341_c1_g3	gi|657981629|ref|XP_008382842.1|	1.3e-12	39/62(62.90)	78	PREDICTED: 60S ribosomal protein L14-1-like [Malus domestica]
TRINITY_DN24341_c2_g1	gi|944234415|gb|KQK98777.1|	2e-105	199/212(93.87)	387	hypothetical protein SETIT_010027mg [Setaria italica]
TRINITY_DN24341_c2_g2	gi|514803642|ref|XP_004976705.1|	1.5e-09	32/32(100.00)	67	PREDICTED: probable protein-S-isoprenylcysteine O-methyltransferase isoform X1 [Setaria italica]
TRINITY_DN24342_c0_g1	gi|514787440|ref|XP_004971331.1|	0	541/591(91.54)	1063	PREDICTED: phosphatidylserine decarboxylase proenzyme 2-like [Setaria italica]
TRINITY_DN24343_c2_g1	gi|514819069|ref|XP_004984234.1|	1.2e-152	286/289(98.96)	543	PREDICTED: prohibitin-2, mitochondrial-like [Setaria italica]
TRINITY_DN24343_c2_g2	gi|514812633|ref|XP_004981109.1|	4.4e-150	282/288(97.92)	535	PREDICTED: prohibitin-1, mitochondrial-like [Setaria italica]
TRINITY_DN24343_c2_g3	gi|944234488|gb|KQK98850.1|	3e-38	90/121(74.38)	162	hypothetical protein SETIT_010228mg [Setaria italica]
TRINITY_DN24343_c2_g4	gi|162464465|ref|NP_001105553.1|	1.2e-17	74/231(32.03)	95	prohibitin 1 [Zea mays]
TRINITY_DN24344_c0_g1	gi|514736775|ref|XP_004958532.1|	3.6e-128	249/254(98.03)	463	PREDICTED: DEAD-box ATP-dependent RNA helicase 57 [Setaria italica]
TRINITY_DN24345_c0_g1	gi|514808868|ref|XP_004979266.1|	1.8e-227	383/396(96.72)	793	PREDICTED: uncharacterized protein At1g04910-like [Setaria italica]
TRINITY_DN24346_c1_g1	gi|514755510|ref|XP_004963299.1|	2.5e-213	783/802(97.63)	746	PREDICTED: receptor-like protein kinase HAIKU2 [Setaria italica]
TRINITY_DN24346_c2_g1	gi|514822346|ref|XP_004985839.1|	1.1e-74	158/173(91.33)	284	PREDICTED: CCA-adding enzyme [Setaria italica]
TRINITY_DN24346_c2_g2	gi|835980770|ref|XP_012701791.1|	3.8e-98	193/211(91.47)	362	PREDICTED: tau-tubulin kinase 1 [Setaria italica]
TRINITY_DN24347_c0_g1	gi|514806569|ref|XP_004978142.1|	1.6e-56	110/127(86.61)	223	PREDICTED: putative wall-associated receptor kinase-like 16 [Setaria italica]
TRINITY_DN24347_c2_g1	gi|1002292336|ref|XP_015650515.1|	3.1e-196	350/387(90.44)	689	PREDICTED: putative chloride channel-like protein CLC-g [Oryza sativa Japonica Group]
TRINITY_DN24348_c2_g1	gi|514817389|ref|XP_004983417.1|	3.4e-126	226/234(96.58)	457	PREDICTED: uncharacterized GTP-binding protein At5g64813-like [Setaria italica]
TRINITY_DN24348_c2_g2	gi|194696352|gb|ACF82260.1|	5e-178	305/336(90.77)	628	unknown [Zea mays]
TRINITY_DN24348_c3_g1	gi|514814474|ref|XP_004982008.1|	2.8e-31	112/346(32.37)	140	PREDICTED: uncharacterized protein LOC101761077 [Setaria italica]
TRINITY_DN24348_c3_g2	gi|514814474|ref|XP_004982008.1|	2.1e-83	174/185(94.05)	313	PREDICTED: uncharacterized protein LOC101761077 [Setaria italica]
TRINITY_DN24349_c0_g1	gi|514817041|ref|XP_004983252.1|	1.3e-188	351/392(89.54)	664	PREDICTED: protein BEARSKIN2-like [Setaria italica]
TRINITY_DN24349_c0_g2	gi|514817041|ref|XP_004983252.1|	2.1e-08	40/84(47.62)	63	PREDICTED: protein BEARSKIN2-like [Setaria italica]
TRINITY_DN24350_c1_g1	gi|475565001|gb|EMT14674.1|	2.5e-56	130/211(61.61)	223	Methyltransferase-like protein 13 [Aegilops tauschii]
TRINITY_DN24351_c0_g1	gi|514712599|ref|XP_004952551.1|	1.3e-36	85/96(88.54)	159	PREDICTED: uncharacterized protein LOC101775026 [Setaria italica]
TRINITY_DN24351_c0_g2	gi|514793353|ref|XP_004972793.1|	5.1e-88	162/165(98.18)	330	PREDICTED: stomatin-like protein 2, mitochondrial [Setaria italica]
TRINITY_DN24352_c0_g1	gi|944221744|gb|KQK86148.1|	6.6e-211	384/394(97.46)	738	hypothetical protein SETIT_035546mg [Setaria italica]
TRINITY_DN24353_c2_g1	gi|514778501|ref|XP_004969114.1|	6.5e-13	40/45(88.89)	79	PREDICTED: amino-acid permease BAT1 homolog isoform X2 [Setaria italica]
TRINITY_DN24353_c3_g1	gi|514801511|ref|XP_004975659.1|	6.8e-218	395/450(87.78)	761	PREDICTED: amino-acid permease BAT1 homolog [Setaria italica]
TRINITY_DN24353_c3_g3	gi|814071999|ref|YP_009123570.1|	1.4e-28	60/69(86.96)	131	NADH-plastoquinone oxidoreductase subunit 2 (plastid) [Physalis peruviana]
TRINITY_DN24354_c0_g1	gi|514818743|ref|XP_004984073.1|	3.1e-230	398/407(97.79)	803	PREDICTED: uncharacterized protein LOC101777991 [Setaria italica]
TRINITY_DN24354_c0_g2	gi|955714880|ref|XP_014660217.1|	4.9e-27	64/66(96.97)	127	PREDICTED: bZIP transcription factor 17 [Setaria italica]
TRINITY_DN24355_c0_g1	gi|944251854|gb|KQL16117.1|	6.6e-124	230/239(96.23)	450	hypothetical protein SETIT_021779mg [Setaria italica]
TRINITY_DN24355_c0_g2	gi|992170494|gb|KXG30837.1|	2.7e-17	79/114(69.30)	94	hypothetical protein SORBI_004G252900 [Sorghum bicolor]
TRINITY_DN24355_c1_g1	gi|514746151|ref|XP_004961053.1|	1.5e-165	479/496(96.57)	587	PREDICTED: probable protein phosphatase 2C 52 [Setaria italica]
TRINITY_DN24356_c0_g1	gi|992281814|gb|KXG39821.1|	0	873/978(89.26)	1634	hypothetical protein SORBI_001G445500 [Sorghum bicolor]
TRINITY_DN24356_c0_g2	gi|514725568|ref|XP_004955766.1|	0	879/888(98.99)	1568	PREDICTED: coatomer subunit gamma-2 [Setaria italica]
TRINITY_DN24358_c0_g1	gi|763783607|gb|KJB50678.1|	8.8e-28	60/62(96.77)	129	hypothetical protein B456_008G182300 [Gossypium raimondii]
TRINITY_DN24358_c0_g2	gi|514723741|ref|XP_004955320.1|	5.8e-26	60/60(100.00)	122	PREDICTED: eukaryotic translation initiation factor 5A-like [Setaria italica]
TRINITY_DN24358_c0_g3	gi|514813824|ref|XP_004981693.1|	7.5e-49	116/210(55.24)	199	PREDICTED: eukaryotic translation initiation factor 5A-1/2 [Setaria italica]
TRINITY_DN24358_c1_g1	gi|218199961|gb|EEC82388.1|	6.1e-39	81/99(81.82)	165	hypothetical protein OsI_26733 [Oryza sativa Indica Group]
TRINITY_DN24358_c1_g2	gi|944262265|gb|KQL26522.1|	1.5e-14	42/52(80.77)	84	hypothetical protein SETIT_031349mg [Setaria italica]
TRINITY_DN24358_c1_g3	gi|1039865490|ref|XP_008384370.2|	2.5e-22	53/63(84.13)	110	PREDICTED: eukaryotic translation initiation factor 5A-like, partial [Malus domestica]
TRINITY_DN24359_c0_g1	gi|195608976|gb|ACG26318.1|	3.1e-09	30/32(93.75)	67	h/ACA ribonucleoprotein complex subunit 3-like protein [Zea mays]
TRINITY_DN24359_c0_g2	gi|47847547|dbj|BAD21599.1|	7e-11	34/36(94.44)	73	nucleolar RNA-binding Nop10p-like protein [Oryza sativa Japonica Group]
TRINITY_DN24360_c0_g1	gi|514767077|ref|XP_004966154.1|	1.2e-217	369/378(97.62)	761	PREDICTED: acetylajmalan esterase-like [Setaria italica]
TRINITY_DN24360_c0_g2	gi|514767073|ref|XP_004966153.1|	9.2e-39	96/118(81.36)	164	PREDICTED: uncharacterized protein At2g39910 [Setaria italica]
TRINITY_DN24361_c0_g1	gi|670443442|ref|XP_008662141.1|	0	1320/1384(95.38)	2608	PREDICTED: uncharacterized protein LOC100382191 isoform X1 [Zea mays]
TRINITY_DN24362_c1_g1	gi|514720375|ref|XP_004954470.1|	2.7e-305	583/725(80.41)	1052	PREDICTED: sucrose transport protein SUT4 [Setaria italica]
TRINITY_DN24363_c0_g1	gi|514735073|ref|XP_004958070.1|	2.9e-74	160/164(97.56)	282	PREDICTED: calcium-dependent protein kinase 8-like [Setaria italica]
TRINITY_DN24363_c1_g1	gi|514800632|ref|XP_004975238.1|	6.7e-129	221/238(92.86)	466	PREDICTED: beta-glucuronosyltransferase GlcAT14A-like [Setaria italica]
TRINITY_DN24364_c0_g1	gi|514807972|ref|XP_004978834.1|	1e-30	69/71(97.18)	140	PREDICTED: putative pentatricopeptide repeat-containing protein At4g17915 [Setaria italica]
TRINITY_DN24365_c0_g1	gi|514813227|ref|XP_004981397.1|	4.9e-09	29/33(87.88)	65	PREDICTED: FAD synthetase, chloroplastic-like [Setaria italica]
TRINITY_DN24365_c0_g2	gi|514813227|ref|XP_004981397.1|	4.6e-147	259/271(95.57)	526	PREDICTED: FAD synthetase, chloroplastic-like [Setaria italica]
TRINITY_DN24366_c1_g1	gi|357116714|ref|XP_003560123.1|	5.6e-136	303/433(69.98)	489	PREDICTED: cysteine-rich receptor-like protein kinase 10 [Brachypodium distachyon]
TRINITY_DN24367_c0_g1	gi|514795686|ref|XP_004973362.1|	2.5e-12	42/92(45.65)	76	PREDICTED: thionin-like [Setaria italica]
TRINITY_DN24368_c0_g1	gi|992272832|gb|EES01079.2|	0	583/612(95.26)	1199	hypothetical protein SORBI_003G221200 [Sorghum bicolor]
TRINITY_DN24369_c0_g1	gi|238007996|gb|ACR35033.1|	3.5e-12	40/40(100.00)	77	unknown [Zea mays]
TRINITY_DN24369_c0_g2	gi|238007996|gb|ACR35033.1|	2.2e-64	135/148(91.22)	250	unknown [Zea mays]
TRINITY_DN24370_c0_g1	gi|514813203|ref|XP_004981385.1|	9.6e-277	484/504(96.03)	957	PREDICTED: DEAD-box ATP-dependent RNA helicase 27-like isoform X2 [Setaria italica]
TRINITY_DN24371_c0_g1	gi|514803279|ref|XP_004976528.1|	1.7e-167	330/366(90.16)	594	PREDICTED: E3 ubiquitin-protein ligase At1g63170-like [Setaria italica]
TRINITY_DN24371_c1_g1	gi|514820973|ref|XP_004985170.1|	0	554/602(92.03)	1132	PREDICTED: beta-hexosaminidase 2-like [Setaria italica]
TRINITY_DN24372_c0_g1	gi|514773370|ref|XP_004967720.1|	7.5e-56	158/369(42.82)	223	PREDICTED: uncharacterized protein LOC101756096 [Setaria italica]
TRINITY_DN24372_c1_g3	gi|514725308|ref|XP_004955701.1|	4.6e-59	202/224(90.18)	233	PREDICTED: glycine-rich RNA-binding protein RZ1C-like [Setaria italica]
TRINITY_DN24373_c1_g1	gi|32489925|emb|CAE05517.1|	2.3e-20	58/99(58.59)	102	OSJNBa0038P21.10 [Oryza sativa Japonica Group]
TRINITY_DN24373_c2_g1	gi|514730152|ref|XP_004956870.1|	1.2e-27	82/143(57.34)	127	PREDICTED: WAT1-related protein At4g28040-like [Setaria italica]
TRINITY_DN24373_c2_g2	gi|27476074|gb|AAO17005.1|	1.5e-41	91/118(77.12)	174	Putative gag-pol polyprotein [Oryza sativa Japonica Group]
TRINITY_DN24373_c2_g3	gi|514730152|ref|XP_004956870.1|	8.7e-105	194/225(86.22)	384	PREDICTED: WAT1-related protein At4g28040-like [Setaria italica]
TRINITY_DN24374_c0_g2	gi|226528543|ref|NP_001151248.1|	1.3e-63	207/283(73.14)	249	myosin-like protein [Zea mays]
TRINITY_DN24376_c0_g2	gi|514776840|ref|XP_004968565.1|	5.1e-102	191/205(93.17)	375	PREDICTED: uncharacterized protein LOC101785943 [Setaria italica]
TRINITY_DN24377_c0_g1	gi|222630040|gb|EEE62172.1|	2.5e-71	144/266(54.14)	275	hypothetical protein OsJ_16959 [Oryza sativa Japonica Group]
TRINITY_DN24377_c1_g2	gi|514804735|ref|XP_004977239.1|	7.2e-73	137/147(93.20)	278	PREDICTED: dirigent protein 22-like [Setaria italica]
TRINITY_DN24377_c1_g3	gi|514804729|ref|XP_004977236.1|	1.2e-21	53/59(89.83)	108	PREDICTED: dirigent protein 21-like [Setaria italica]
TRINITY_DN24377_c1_g5	gi|514808012|ref|XP_004978854.1|	3.8e-75	141/154(91.56)	285	PREDICTED: dirigent protein 22-like [Setaria italica]
TRINITY_DN24377_c1_g6	gi|514804737|ref|XP_004977240.1|	1.9e-76	143/150(95.33)	290	PREDICTED: dirigent protein 22-like [Setaria italica]
TRINITY_DN24378_c4_g1	gi|514794570|ref|XP_004973090.1|	4.3e-08	31/34(91.18)	63	PREDICTED: RNA-binding protein with multiple splicing 2 [Setaria italica]
TRINITY_DN24379_c0_g1	gi|514801036|ref|XP_004975433.1|	0	824/900(91.56)	1448	PREDICTED: zinc finger CCCH domain-containing protein 27 [Setaria italica]
TRINITY_DN24380_c0_g1	gi|413945761|gb|AFW78410.1|	1.3e-88	171/201(85.07)	332	hypothetical protein ZEAMMB73_819710 [Zea mays]
TRINITY_DN24380_c1_g1	gi|413946555|gb|AFW79204.1|	8.6e-07	29/57(50.88)	58	hypothetical protein ZEAMMB73_537414 [Zea mays]
TRINITY_DN24380_c1_g2	gi|125541672|gb|EAY88067.1|	3.4e-06	25/25(100.00)	55	hypothetical protein OsI_09497 [Oryza sativa Indica Group]
TRINITY_DN24380_c1_g3	gi|514753878|ref|XP_004962902.1|	2.1e-75	134/146(91.78)	288	PREDICTED: F-box protein At3g12350 [Setaria italica]
TRINITY_DN24380_c1_g4	gi|944265770|gb|KQL30010.1|	4.5e-06	25/26(96.15)	56	hypothetical protein SETIT_0175142mg, partial [Setaria italica]
TRINITY_DN24381_c0_g1	gi|670402120|ref|XP_008680927.1|	5.6e-25	65/93(69.89)	118	PREDICTED: uncharacterized protein LOC103656059 [Zea mays]
TRINITY_DN24382_c0_g1	gi|835981810|ref|XP_012701839.1|	7.2e-230	397/431(92.11)	802	PREDICTED: light-mediated development protein DET1 isoform X2 [Setaria italica]
TRINITY_DN24383_c0_g1	gi|514805140|ref|XP_004977434.1|	2.9e-37	77/81(95.06)	160	PREDICTED: probable inactive serine/threonine-protein kinase bub1 [Setaria italica]
TRINITY_DN24383_c0_g2	gi|835974214|ref|XP_012701469.1|	3.4e-42	115/231(49.78)	176	PREDICTED: oryzain alpha chain-like [Setaria italica]
TRINITY_DN24384_c0_g1	gi|514778298|ref|XP_004969063.1|	2.2e-298	610/652(93.56)	1029	PREDICTED: cyclic nucleotide-gated cation channel beta-1-like [Setaria italica]
TRINITY_DN24384_c0_g2	gi|514778309|ref|XP_004969065.1|	2.4e-57	124/135(91.85)	226	PREDICTED: uncharacterized protein LOC101760425 [Setaria italica]
TRINITY_DN24384_c0_g3	gi|514710738|ref|XP_004952108.1|	7.3e-50	149/205(72.68)	203	PREDICTED: pentatricopeptide repeat-containing protein At2g17670-like [Setaria italica]
TRINITY_DN24385_c0_g1	gi|944236170|gb|KQL00508.1|	4.2e-216	382/438(87.21)	755	hypothetical protein SETIT_015353mg [Setaria italica]
TRINITY_DN24385_c1_g1	gi|514812297|ref|XP_004980943.1|	4.4e-164	278/290(95.86)	583	PREDICTED: TBC1 domain family member 15-like [Setaria italica]
TRINITY_DN24385_c1_g2	gi|836027588|ref|XP_012698322.1|	2e-80	208/249(83.53)	304	PREDICTED: translation initiation factor IF-2 [Setaria italica]
TRINITY_DN24385_c1_g4	gi|514709990|ref|XP_004951922.1|	1.5e-88	168/170(98.82)	331	PREDICTED: molybdopterin synthase catalytic subunit [Setaria italica]
TRINITY_DN24386_c2_g1	gi|514818229|ref|XP_004983820.1|	3.4e-101	198/220(90.00)	372	PREDICTED: homeobox protein BEL1 homolog [Setaria italica]
TRINITY_DN24386_c2_g2	gi|514728704|ref|XP_004956521.1|	2.9e-43	93/103(90.29)	181	PREDICTED: bZIP transcription factor 53-like [Setaria italica]
TRINITY_DN24386_c2_g3	gi|530279371|gb|AGT17201.1|	1.1e-17	49/59(83.05)	95	hypothetical protein SHCRBa_098_E22_R_290 [Saccharum hybrid cultivar R570]
TRINITY_DN24387_c0_g1	gi|944226864|gb|KQK91268.1|	5.9e-111	260/267(97.38)	406	hypothetical protein SETIT_036950mg [Setaria italica]
TRINITY_DN24387_c1_g1	gi|514726198|ref|XP_004955920.1|	9.7e-102	192/215(89.30)	375	PREDICTED: protein YLS9-like [Setaria italica]
TRINITY_DN24387_c1_g2	gi|944260907|gb|KQL25164.1|	4.2e-14	79/122(64.75)	82	hypothetical protein SETIT_031331mg [Setaria italica]
TRINITY_DN24388_c0_g1	gi|514744862|ref|XP_004960740.1|	8.1e-77	143/151(94.70)	290	PREDICTED: protein FLOWERING LOCUS T-like [Setaria italica]
TRINITY_DN24388_c1_g1	gi|835991932|ref|XP_012702407.1|	2e-37	80/89(89.89)	160	PREDICTED: abscisic acid 8&apos;-hydroxylase 3-like [Setaria italica]
TRINITY_DN24388_c2_g1	gi|514761484|ref|XP_004964799.1|	3.5e-36	86/167(51.50)	157	PREDICTED: protein HEADING DATE 3A [Setaria italica]
TRINITY_DN24388_c2_g2	gi|514777132|ref|XP_004968639.1|	5.1e-97	170/173(98.27)	359	PREDICTED: protein HEADING DATE 3B-like [Setaria italica]
TRINITY_DN24388_c2_g5	gi|944264479|gb|KQL28719.1|	1.3e-35	97/187(51.87)	155	hypothetical protein SETIT_019771mg, partial [Setaria italica]
TRINITY_DN24389_c0_g1	gi|670441076|ref|XP_008660814.1|	2.1e-38	73/87(83.91)	162	PREDICTED: uncharacterized protein LOC103639912 [Zea mays]
TRINITY_DN24389_c0_g2	gi|242057879|ref|XP_002458085.1|	8.5e-162	275/329(83.59)	574	hypothetical protein SORBIDRAFT_03g026736, partial [Sorghum bicolor]
TRINITY_DN24389_c0_g3	gi|670406802|ref|XP_008644921.1|	8.8e-141	327/705(46.38)	505	PREDICTED: uncharacterized protein LOC103626308 [Zea mays]
TRINITY_DN24389_c0_g4	gi|670441076|ref|XP_008660814.1|	2.1e-63	139/279(49.82)	247	PREDICTED: uncharacterized protein LOC103639912 [Zea mays]
TRINITY_DN24390_c0_g1	gi|514760682|ref|XP_004964601.1|	1.9e-74	155/274(56.57)	284	PREDICTED: uncharacterized protein LOC101754581 [Setaria italica]
TRINITY_DN24390_c0_g2	gi|514760682|ref|XP_004964601.1|	9.9e-20	52/53(98.11)	101	PREDICTED: uncharacterized protein LOC101754581 [Setaria italica]
TRINITY_DN24390_c0_g3	gi|514757893|ref|XP_004963898.1|	9.3e-105	234/274(85.40)	384	PREDICTED: protein MIZU-KUSSEI 1-like [Setaria italica]
TRINITY_DN24390_c1_g2	gi|514737533|ref|XP_004958900.1|	1.3e-96	196/227(86.34)	357	PREDICTED: fruit protein pKIWI502-like [Setaria italica]
TRINITY_DN24390_c1_g3	gi|514804550|ref|XP_004977147.1|	1.4e-54	117/119(98.32)	219	PREDICTED: exosome complex component RRP42 [Setaria italica]
TRINITY_DN24391_c0_g1	gi|992158426|gb|KXG21770.1|	1e-55	137/248(55.24)	222	hypothetical protein SORBI_009G105400 [Sorghum bicolor]
TRINITY_DN24391_c0_g2	gi|944230867|gb|KQK95253.1|	5e-40	85/104(81.73)	169	hypothetical protein SETIT_027983mg, partial [Setaria italica]
TRINITY_DN24392_c0_g1	gi|835923547|ref|XP_012698866.1|	0	604/657(91.93)	1182	PREDICTED: dynamin-related protein 1E-like [Setaria italica]
TRINITY_DN24392_c0_g2	gi|514793783|ref|XP_004972899.1|	1.4e-27	62/65(95.38)	128	PREDICTED: basic blue protein-like [Setaria italica]
TRINITY_DN24393_c0_g2	gi|514819273|ref|XP_004984334.1|	3.1e-298	579/818(70.78)	1028	PREDICTED: uncharacterized protein LOC101777709 [Setaria italica]
TRINITY_DN24394_c0_g1	gi|944229525|gb|KQK93911.1|	4.3e-37	72/75(96.00)	158	hypothetical protein SETIT_028169mg, partial [Setaria italica]
TRINITY_DN24394_c2_g1	gi|944247780|gb|KQL12074.1|	6e-38	99/170(58.24)	163	hypothetical protein SETIT_008810mg, partial [Setaria italica]
TRINITY_DN24394_c2_g3	gi|514729356|ref|XP_004956683.1|	1.6e-104	269/311(86.50)	384	PREDICTED: fibroin heavy chain [Setaria italica]
TRINITY_DN24395_c0_g1	gi|514800432|ref|XP_004975143.1|	0	1031/1052(98.00)	1911	PREDICTED: uncharacterized protein LOC101758849 [Setaria italica]
TRINITY_DN24395_c0_g2	gi|125534442|gb|EAY80990.1|	2.8e-66	151/312(48.40)	257	hypothetical protein OsI_36172 [Oryza sativa Indica Group]
TRINITY_DN24395_c0_g4	gi|1002246616|ref|XP_015627493.1|	2.9e-212	409/762(53.67)	743	PREDICTED: putative disease resistance RPP13-like protein 2 [Oryza sativa Japonica Group]
TRINITY_DN24395_c0_g5	gi|514800432|ref|XP_004975143.1|	1.4e-24	57/98(58.16)	118	PREDICTED: uncharacterized protein LOC101758849 [Setaria italica]
TRINITY_DN24396_c0_g1	gi|514711381|ref|XP_004952267.1|	0	766/794(96.47)	1594	PREDICTED: dipeptidyl aminopeptidase 4-like [Setaria italica]
TRINITY_DN24397_c0_g1	gi|835921476|ref|XP_012698783.1|	1e-121	242/307(78.83)	441	PREDICTED: probable plastid-lipid-associated protein 12, chloroplastic isoform X3 [Setaria italica]
TRINITY_DN24398_c0_g1	gi|514814838|ref|XP_004982187.1|	4.3e-73	141/152(92.76)	278	PREDICTED: uncharacterized protein LOC101763093 [Setaria italica]
TRINITY_DN24398_c1_g1	gi|944246879|gb|KQL11173.1|	2.7e-77	161/166(96.99)	295	hypothetical protein SETIT_006220mg [Setaria italica]
TRINITY_DN24398_c2_g1	gi|514814919|ref|XP_004982225.1|	4.5e-51	105/107(98.13)	207	PREDICTED: ras-related protein RABF2b-like [Setaria italica]
TRINITY_DN24398_c2_g2	gi|514733416|ref|XP_004957663.1|	0	812/892(91.03)	1617	PREDICTED: serine/threonine-protein kinase/endoribonuclease IRE1a-like [Setaria italica]
TRINITY_DN24398_c2_g4	gi|414590213|tpg|DAA40784.1|	2.4e-22	52/77(67.53)	110	TPA: putative IRE1-like endoribonuclease/protein kinase family protein [Zea mays]
TRINITY_DN24399_c0_g1	gi|514734259|ref|XP_004957868.1|	3.7e-266	499/551(90.56)	922	PREDICTED: condensin-2 complex subunit H2 [Setaria italica]
TRINITY_DN24400_c0_g1	gi|992167119|gb|KXG28450.1|	0	1343/1707(78.68)	2740	hypothetical protein SORBI_005G124200 [Sorghum bicolor]
TRINITY_DN24401_c1_g1	gi|514822295|ref|XP_004985814.1|	1.7e-86	165/170(97.06)	324	PREDICTED: ATP phosphoribosyltransferase, chloroplastic-like [Setaria italica]
TRINITY_DN24402_c0_g1	gi|514808492|ref|XP_004979084.1|	7.3e-198	342/370(92.43)	694	PREDICTED: probable O-methyltransferase 2 [Setaria italica]
TRINITY_DN24403_c0_g1	gi|226503037|ref|NP_001142263.1|	1.8e-23	63/101(62.38)	112	uncharacterized protein LOC100274432 [Zea mays]
TRINITY_DN24403_c1_g1	gi|514821420|ref|XP_004985390.1|	6.3e-31	100/178(56.18)	139	PREDICTED: uncharacterized protein LOC101778794 [Setaria italica]
TRINITY_DN24403_c2_g1	gi|514760045|ref|XP_004964446.1|	5.9e-246	435/442(98.42)	854	PREDICTED: 3-phosphoshikimate 1-carboxyvinyltransferase 2-like [Setaria italica]
TRINITY_DN24403_c3_g1	gi|514773784|ref|XP_004967823.1|	0	959/1013(94.67)	1920	PREDICTED: zinc finger CCCH domain-containing protein 4 isoform X1 [Setaria italica]
TRINITY_DN24403_c3_g2	gi|670429261|ref|XP_008655503.1|	2.8e-10	29/34(85.29)	69	PREDICTED: zinc finger CCCH domain-containing protein 4 isoform X1 [Zea mays]
TRINITY_DN24403_c4_g1	gi|514786974|ref|XP_004971220.1|	4e-231	433/448(96.65)	805	PREDICTED: scarecrow-like protein 3 [Setaria italica]
TRINITY_DN24404_c1_g1	gi|514725026|ref|XP_004955639.1|	1.4e-145	400/434(92.17)	521	PREDICTED: peptidyl-prolyl cis-trans isomerase CYP63-like isoform X2 [Setaria italica]
TRINITY_DN24405_c0_g1	gi|944235913|gb|KQL00251.1|	0	617/623(99.04)	1254	hypothetical protein SETIT_015821mg, partial [Setaria italica]
TRINITY_DN24405_c0_g2	gi|475482586|gb|EMT02990.1|	1.2e-63	117/117(100.00)	248	Ribosome biogenesis NSA2-like protein [Aegilops tauschii]
TRINITY_DN24405_c0_g3	gi|514813583|ref|XP_004981574.1|	0	613/620(98.87)	1254	PREDICTED: succinate dehydrogenase [ubiquinone] flavoprotein subunit, mitochondrial-like [Setaria italica]
TRINITY_DN24406_c1_g1	gi|944219921|gb|KQK84885.1|	7.3e-58	112/139(80.58)	231	hypothetical protein SETIT_040875mg, partial [Setaria italica]
TRINITY_DN24407_c0_g1	gi|514726833|ref|XP_004956081.1|	1.8e-74	175/335(52.24)	285	PREDICTED: TLD domain-containing protein 2 [Setaria italica]
TRINITY_DN24408_c0_g1	gi|514801676|ref|XP_004975739.1|	6.2e-30	70/73(95.89)	134	PREDICTED: uncharacterized protein LOC101766987 [Setaria italica]
TRINITY_DN24408_c0_g2	gi|514714954|ref|XP_004953125.1|	5.5e-36	69/70(98.57)	156	PREDICTED: uncharacterized protein LOC101768576 [Setaria italica]
TRINITY_DN24408_c0_g3	gi|836015057|ref|XP_012703892.1|	1e-60	111/116(95.69)	237	PREDICTED: uncharacterized protein LOC101759151 [Setaria italica]
TRINITY_DN24408_c0_g5	gi|514801676|ref|XP_004975739.1|	6.8e-31	61/62(98.39)	138	PREDICTED: uncharacterized protein LOC101766987 [Setaria italica]
TRINITY_DN24409_c0_g1	gi|514817615|ref|XP_004983526.1|	5.3e-202	394/405(97.28)	708	PREDICTED: uncharacterized protein LOC101758913 [Setaria italica]
TRINITY_DN24409_c0_g2	gi|835968106|ref|XP_012701139.1|	2.2e-281	497/567(87.65)	972	PREDICTED: cysteine-rich receptor-like protein kinase 10 isoform X1 [Setaria italica]
TRINITY_DN24409_c0_g3	gi|514767132|ref|XP_004966167.1|	1.3e-67	132/168(78.57)	261	PREDICTED: cysteine-rich receptor-like protein kinase 19 [Setaria italica]
TRINITY_DN24409_c0_g5	gi|514767132|ref|XP_004966167.1|	3.3e-67	141/157(89.81)	259	PREDICTED: cysteine-rich receptor-like protein kinase 19 [Setaria italica]
TRINITY_DN24409_c0_g6	gi|514767132|ref|XP_004966167.1|	1.6e-57	110/120(91.67)	226	PREDICTED: cysteine-rich receptor-like protein kinase 19 [Setaria italica]
TRINITY_DN24409_c0_g7	gi|944247560|gb|KQL11854.1|	1.7e-06	27/27(100.00)	57	hypothetical protein SETIT_006191mg [Setaria italica]
TRINITY_DN24410_c0_g1	gi|944258382|gb|KQL22639.1|	2.2e-163	298/350(85.14)	580	hypothetical protein SETIT_030242mg [Setaria italica]
TRINITY_DN24411_c0_g1	gi|514814098|ref|XP_004981825.1|	9.2e-21	46/46(100.00)	105	PREDICTED: protein WRKY1 [Setaria italica]
TRINITY_DN24411_c1_g1	gi|514815244|ref|XP_004982383.1|	3.5e-166	341/572(59.62)	590	PREDICTED: protein WRKY1 isoform X1 [Setaria italica]
TRINITY_DN24411_c1_g2	gi|835956657|ref|XP_012700477.1|	8e-196	349/358(97.49)	688	PREDICTED: protein WRKY1 [Setaria italica]
TRINITY_DN24412_c0_g1	gi|514795605|ref|XP_004973340.1|	1.1e-62	127/134(94.78)	246	PREDICTED: iron-sulfur assembly protein IscA-like 2, mitochondrial [Setaria italica]
TRINITY_DN24412_c0_g2	gi|514787685|ref|XP_004971393.1|	1.5e-170	287/304(94.41)	603	PREDICTED: proteinaceous RNase P 2 [Setaria italica]
TRINITY_DN24412_c0_g4	gi|514795605|ref|XP_004973340.1|	6e-18	43/46(93.48)	95	PREDICTED: iron-sulfur assembly protein IscA-like 2, mitochondrial [Setaria italica]
TRINITY_DN24413_c0_g1	gi|514719728|ref|XP_004954310.1|	1.2e-240	447/597(74.87)	837	PREDICTED: casein kinase I [Setaria italica]
TRINITY_DN24414_c1_g1	gi|514744088|ref|XP_004960546.1|	1.6e-119	316/335(94.33)	434	PREDICTED: uncharacterized zinc finger protein At4g06634-like [Setaria italica]
TRINITY_DN24415_c1_g1	gi|514808272|ref|XP_004978978.1|	5.9e-70	146/162(90.12)	268	PREDICTED: probable apyrase 3 [Setaria italica]
TRINITY_DN24415_c2_g3	gi|514808789|ref|XP_004979228.1|	6.1e-14	42/49(85.71)	83	PREDICTED: signal recognition particle subunit SRP68 [Setaria italica]
TRINITY_DN24415_c2_g4	gi|1020738512|ref|NP_001310333.1|	8.2e-56	137/176(77.84)	221	SKP1-interacting partner 15-like [Zea mays]
TRINITY_DN24415_c2_g7	gi|514808789|ref|XP_004979228.1|	7.9e-41	87/91(95.60)	171	PREDICTED: signal recognition particle subunit SRP68 [Setaria italica]
TRINITY_DN24416_c0_g1	gi|242069573|ref|XP_002450063.1|	6.4e-28	64/83(77.11)	128	hypothetical protein SORBIDRAFT_05g027750 [Sorghum bicolor]
TRINITY_DN24416_c0_g2	gi|514810558|ref|XP_004980079.1|	0	699/821(85.14)	1252	PREDICTED: scarecrow-like protein 34 [Setaria italica]
TRINITY_DN24417_c0_g1	gi|514755961|ref|XP_004963410.1|	7.7e-92	200/258(77.52)	341	PREDICTED: E3 ubiquitin-protein ligase SINA-like 7 [Setaria italica]
TRINITY_DN24417_c1_g1	gi|514786888|ref|XP_004971199.1|	4.2e-81	209/245(85.31)	308	PREDICTED: vesicle-associated protein 1-1-like [Setaria italica]
TRINITY_DN24418_c0_g1	gi|514808206|ref|XP_004978946.1|	2.5e-142	345/364(94.78)	511	PREDICTED: transcriptional corepressor SEUSS-like [Setaria italica]
TRINITY_DN24418_c0_g2	gi|514808206|ref|XP_004978946.1|	9e-10	33/33(100.00)	67	PREDICTED: transcriptional corepressor SEUSS-like [Setaria italica]
TRINITY_DN24419_c0_g1	gi|514750906|ref|XP_004962220.1|	6.3e-220	376/381(98.69)	768	PREDICTED: probable ADP-ribosylation factor GTPase-activating protein AGD11 [Setaria italica]
TRINITY_DN24419_c0_g2	gi|514750906|ref|XP_004962220.1|	5.9e-12	31/33(93.94)	75	PREDICTED: probable ADP-ribosylation factor GTPase-activating protein AGD11 [Setaria italica]
TRINITY_DN24419_c1_g3	gi|514715759|ref|XP_004953327.1|	6.6e-45	114/175(65.14)	186	PREDICTED: 3-isopropylmalate dehydratase small subunit 3-like [Setaria italica]
TRINITY_DN24420_c1_g1	gi|514786672|ref|XP_004971145.1|	0	690/750(92.00)	1397	PREDICTED: uncharacterized protein LOC101757859 [Setaria italica]
TRINITY_DN24420_c2_g1	gi|514742005|ref|XP_004960034.1|	6.2e-176	302/325(92.92)	622	PREDICTED: cysteine protease ATG4B-like [Setaria italica]
TRINITY_DN24421_c0_g1	gi|514748526|ref|XP_004961639.1|	5.2e-31	69/70(98.57)	139	PREDICTED: zinc finger protein 830 [Setaria italica]
TRINITY_DN24421_c0_g2	gi|514748526|ref|XP_004961639.1|	1.1e-28	76/89(85.39)	131	PREDICTED: zinc finger protein 830 [Setaria italica]
TRINITY_DN24423_c0_g1	gi|514816213|ref|XP_004982851.1|	4.1e-93	170/170(100.00)	346	PREDICTED: probable cytokinin riboside 5&apos;-monophosphate phosphoribohydrolase LOGL10 [Setaria italica]
TRINITY_DN24423_c0_g2	gi|514725953|ref|XP_004955860.1|	4.1e-57	111/122(90.98)	226	PREDICTED: DIMBOA UDP-glucosyltransferase BX8-like isoform X1 [Setaria italica]
TRINITY_DN24423_c0_g4	gi|514812858|ref|XP_004981218.1|	2.4e-48	92/102(90.20)	196	PREDICTED: DIMBOA UDP-glucosyltransferase BX8-like [Setaria italica]
TRINITY_DN24424_c1_g1	gi|514735065|ref|XP_004958068.1|	2.7e-28	67/70(95.71)	132	PREDICTED: HVA22-like protein k [Setaria italica]
TRINITY_DN24424_c1_g2	gi|514817894|ref|XP_004983660.1|	3.4e-123	267/288(92.71)	446	PREDICTED: uncharacterized protein LOC101782134 [Setaria italica]
TRINITY_DN24424_c1_g3	gi|944235997|gb|KQL00335.1|	7.8e-70	136/159(85.53)	268	hypothetical protein SETIT_015678mg [Setaria italica]
TRINITY_DN24424_c1_g4	gi|992162276|gb|KXG24755.1|	4.9e-51	103/159(64.78)	206	hypothetical protein SORBI_007G081900 [Sorghum bicolor]
TRINITY_DN24424_c2_g1	gi|514753343|ref|XP_004962773.1|	8.9e-303	495/543(91.16)	1043	PREDICTED: uncharacterized protein LOC101771851 [Setaria italica]
TRINITY_DN24425_c0_g1	gi|514709580|ref|XP_004951820.1|	2.4e-28	67/74(90.54)	131	PREDICTED: receptor-like protein 2 [Setaria italica]
TRINITY_DN24425_c1_g1	gi|514709580|ref|XP_004951820.1|	5.8e-26	61/65(93.85)	122	PREDICTED: receptor-like protein 2 [Setaria italica]
TRINITY_DN24425_c1_g2	gi|1002274568|ref|XP_015641596.1|	5.7e-17	53/81(65.43)	93	PREDICTED: uncharacterized protein LOC4341471 [Oryza sativa Japonica Group]
TRINITY_DN24425_c1_g3	gi|944057788|gb|KQJ93378.1|	1e-48	113/190(59.47)	198	hypothetical protein BRADI_3g04175 [Brachypodium distachyon]
TRINITY_DN24425_c1_g4	gi|514776694|ref|XP_004968540.1|	2.4e-90	172/191(90.05)	336	PREDICTED: lachrymatory-factor synthase-like [Setaria italica]
TRINITY_DN24425_c2_g1	gi|514709606|ref|XP_004951827.1|	3.3e-29	64/69(92.75)	132	PREDICTED: receptor-like protein 2 [Setaria italica]
TRINITY_DN24426_c0_g1	gi|475623815|gb|EMT32377.1|	2.1e-16	43/64(67.19)	90	Putative beta-1,3-galactosyltransferase 8 [Aegilops tauschii]
TRINITY_DN24426_c1_g1	gi|514717827|ref|XP_004953838.1|	1.2e-67	124/128(96.88)	262	PREDICTED: probable peroxygenase 5 [Setaria italica]
TRINITY_DN24426_c2_g1	gi|514711202|ref|XP_004952221.1|	5e-226	434/686(63.27)	788	PREDICTED: probable tocopherol cyclase, chloroplastic [Setaria italica]
TRINITY_DN24426_c2_g2	gi|413936363|gb|AFW70914.1|	9.1e-10	39/64(60.94)	68	sucrose export defective1 [Zea mays]
TRINITY_DN24426_c2_g3	gi|514775739|ref|XP_004968305.1|	3.2e-31	69/72(95.83)	140	PREDICTED: uncharacterized protein LOC101784738 [Setaria italica]
TRINITY_DN24427_c0_g1	gi|514785842|ref|XP_004970939.1|	1.4e-226	444/458(96.94)	790	PREDICTED: 4-coumarate--CoA ligase-like 5 [Setaria italica]
TRINITY_DN24427_c0_g2	gi|11577|emb|CAA30522.1|	4.2e-45	97/146(66.44)	185	ORF 143 [Glycine max]
TRINITY_DN24427_c0_g4	gi|514822330|ref|XP_004985831.1|	1.8e-298	532/548(97.08)	1029	PREDICTED: 4-coumarate--CoA ligase-like 4 [Setaria italica]
TRINITY_DN24427_c1_g1	gi|11467245|ref|NP_043077.1|	2.2e-75	152/156(97.44)	286	ribosomal protein S7 (chloroplast) [Zea mays]
TRINITY_DN24427_c1_g2	gi|772657602|ref|YP_009128437.1|	5.8e-47	97/108(89.81)	193	ribosomal protein S12 (chloroplast) [Ipomoea batatas]
TRINITY_DN24428_c0_g2	gi|514812267|ref|XP_004980928.1|	6.9e-11	37/48(77.08)	71	PREDICTED: E3 ubiquitin-protein ligase EL5-like [Setaria italica]
TRINITY_DN24428_c1_g1	gi|212275928|ref|NP_001130833.1|	4.3e-168	357/397(89.92)	596	putative WRKY DNA-binding domain superfamily protein [Zea mays]
TRINITY_DN24429_c0_g1	gi|514761883|ref|XP_004964897.1|	2.9e-118	223/233(95.71)	430	PREDICTED: protein TIC 22, chloroplastic [Setaria italica]
TRINITY_DN24429_c0_g2	gi|514782505|ref|XP_004970110.1|	2.2e-38	91/114(79.82)	164	PREDICTED: protein DETOXIFICATION 19-like [Setaria italica]
TRINITY_DN24429_c0_g3	gi|514797981|ref|XP_004973936.1|	8.9e-95	181/204(88.73)	352	PREDICTED: cytochrome b561 and DOMON domain-containing protein At3g25290-like [Setaria italica]
TRINITY_DN24429_c0_g5	gi|514733913|ref|XP_004957789.1|	1.4e-46	99/104(95.19)	189	PREDICTED: protein DETOXIFICATION 19-like [Setaria italica]
TRINITY_DN24430_c0_g1	gi|242035847|ref|XP_002465318.1|	4.1e-98	170/175(97.14)	364	hypothetical protein SORBIDRAFT_01g036340 [Sorghum bicolor]
TRINITY_DN24431_c0_g1	gi|944250213|gb|KQL14476.1|	9.6e-124	218/224(97.32)	449	hypothetical protein SETIT_022427mg [Setaria italica]
TRINITY_DN24432_c0_g1	gi|514807389|ref|XP_004978550.1|	2.3e-103	186/200(93.00)	380	PREDICTED: prosaposin-like [Setaria italica]
TRINITY_DN24432_c0_g2	gi|514807389|ref|XP_004978550.1|	9.4e-92	175/227(77.09)	341	PREDICTED: prosaposin-like [Setaria italica]
TRINITY_DN24432_c0_g3	gi|357467473|ref|XP_003604021.1|	8e-10	33/46(71.74)	68	transmembrane protein, putative [Medicago truncatula]
TRINITY_DN24433_c0_g1	gi|440577308|emb|CCI55315.1|	2e-25	77/140(55.00)	119	PH01B001I13.11 [Phyllostachys edulis]
TRINITY_DN24433_c0_g2	gi|255671092|dbj|BAH91807.1|	3.1e-24	58/97(59.79)	117	Os02g0616666 [Oryza sativa Japonica Group]
TRINITY_DN24433_c0_g4	gi|440577308|emb|CCI55315.1|	9.5e-106	193/240(80.42)	387	PH01B001I13.11 [Phyllostachys edulis]
TRINITY_DN24433_c0_g5	gi|32489925|emb|CAE05517.1|	2.9e-50	110/133(82.71)	202	OSJNBa0038P21.10 [Oryza sativa Japonica Group]
TRINITY_DN24434_c0_g1	gi|514707212|ref|XP_004951244.1|	1.8e-142	259/267(97.00)	511	PREDICTED: uncharacterized protein LOC101785542 isoform X1 [Setaria italica]
TRINITY_DN24434_c0_g2	gi|944263556|gb|KQL27796.1|	1.6e-240	446/593(75.21)	837	hypothetical protein SETIT_016537mg [Setaria italica]
TRINITY_DN24435_c0_g1	gi|514763377|ref|XP_004965258.1|	4.3e-296	623/1152(54.08)	1021	PREDICTED: uncharacterized protein LOC101783914 [Setaria italica]
TRINITY_DN24435_c0_g2	gi|514763377|ref|XP_004965258.1|	0	849/1206(70.40)	1492	PREDICTED: uncharacterized protein LOC101783914 [Setaria italica]
TRINITY_DN24435_c0_g3	gi|514763389|ref|XP_004965261.1|	0	1064/1264(84.18)	1885	PREDICTED: uncharacterized protein LOC101785371 [Setaria italica]
TRINITY_DN24436_c0_g1	gi|514791946|ref|XP_004972454.1|	2.1e-162	293/310(94.52)	577	PREDICTED: alcohol dehydrogenase [Setaria italica]
TRINITY_DN24437_c0_g2	gi|944241371|gb|KQL05679.1|	1.5e-77	144/147(97.96)	296	hypothetical protein SETIT_002188mg [Setaria italica]
TRINITY_DN24438_c0_g1	gi|944237935|gb|KQL02273.1|	2.2e-225	452/641(70.51)	787	hypothetical protein SETIT_015222mg, partial [Setaria italica]
TRINITY_DN24440_c0_g1	gi|475531451|gb|EMT08078.1|	8.6e-177	364/699(52.07)	625	Lectin-domain containing receptor kinase A4.2 [Aegilops tauschii]
TRINITY_DN24441_c0_g1	gi|514729383|ref|XP_004956689.1|	9.3e-195	327/337(97.03)	684	PREDICTED: probable serine/threonine-protein kinase DDB_G0291350 isoform X1 [Setaria italica]
TRINITY_DN24441_c1_g1	gi|514742954|ref|XP_004960269.1|	3.4e-31	313/326(96.01)	141	PREDICTED: glycine-rich cell wall structural protein 1.8-like [Setaria italica]
TRINITY_DN24441_c2_g1	gi|514820389|ref|XP_004984883.1|	2.4e-100	189/192(98.44)	370	PREDICTED: 40S ribosomal protein S7 [Setaria italica]
TRINITY_DN24441_c2_g2	gi|721658572|ref|XP_010234688.1|	2.1e-50	102/113(90.27)	204	PREDICTED: 40S ribosomal protein S7 [Brachypodium distachyon]
TRINITY_DN24442_c0_g1	gi|514801956|ref|XP_004975876.1|	2.1e-164	297/331(89.73)	583	PREDICTED: uncharacterized protein LOC101786786 isoform X1 [Setaria italica]
TRINITY_DN24443_c0_g1	gi|514745037|ref|XP_004960784.1|	3e-79	215/258(83.33)	300	PREDICTED: L10-interacting MYB domain-containing protein-like isoform X2 [Setaria italica]
TRINITY_DN24444_c0_g1	gi|670365479|ref|XP_008662401.1|	6.1e-14	39/54(72.22)	83	PREDICTED: proline-rich receptor-like protein kinase PERK1 [Zea mays]
TRINITY_DN24444_c0_g2	gi|514744445|ref|XP_004960636.1|	4.1e-27	69/72(95.83)	125	PREDICTED: proline-rich receptor-like protein kinase PERK1 [Setaria italica]
TRINITY_DN24444_c0_g3	gi|413949424|gb|AFW82073.1|	8e-21	50/51(98.04)	105	putative prolin-rich extensin-like receptor protein kinase family protein [Zea mays]
TRINITY_DN24445_c0_g1	gi|242051933|ref|XP_002455112.1|	3.1e-65	186/206(90.29)	255	hypothetical protein SORBIDRAFT_03g004550 [Sorghum bicolor]
TRINITY_DN24446_c1_g1	gi|514765828|ref|XP_004965848.1|	3.9e-232	384/409(93.89)	808	PREDICTED: uncharacterized protein LOC101759875 [Setaria italica]
TRINITY_DN24446_c1_g2	gi|224028871|gb|ACN33511.1|	1.2e-252	449/523(85.85)	877	unknown [Zea mays]
TRINITY_DN24446_c1_g3	gi|514770300|ref|XP_004966964.1|	1.2e-25	134/147(91.16)	121	PREDICTED: uncharacterized protein LOC101757183 [Setaria italica]
TRINITY_DN24447_c1_g2	gi|242064668|ref|XP_002453623.1|	4.2e-31	68/78(87.18)	138	hypothetical protein SORBIDRAFT_04g009135, partial [Sorghum bicolor]
TRINITY_DN24447_c2_g1	gi|242044650|ref|XP_002460196.1|	2.4e-60	116/126(92.06)	235	hypothetical protein SORBIDRAFT_02g024427, partial [Sorghum bicolor]
TRINITY_DN24448_c0_g1	gi|242048170|ref|XP_002461831.1|	2.7e-47	114/235(48.51)	193	hypothetical protein SORBIDRAFT_02g008900 [Sorghum bicolor]
TRINITY_DN24448_c0_g2	gi|514763144|ref|XP_004965200.1|	4.8e-180	331/429(77.16)	636	PREDICTED: aspartic proteinase Asp1-like [Setaria italica]
TRINITY_DN24448_c0_g3	gi|992276382|gb|KXG34889.1|	0	774/954(81.13)	1478	hypothetical protein SORBI_002G104500 [Sorghum bicolor]
TRINITY_DN24449_c0_g1	gi|992170071|gb|KXG30456.1|	1.1e-176	314/345(91.01)	625	hypothetical protein SORBI_004G183600 [Sorghum bicolor]
TRINITY_DN24449_c0_g2	gi|944223935|gb|KQK88339.1|	4.6e-84	175/205(85.37)	316	hypothetical protein SETIT_034647mg [Setaria italica]
TRINITY_DN24450_c0_g2	gi|514713871|ref|XP_004952868.1|	2e-260	615/756(81.35)	903	PREDICTED: somatic embryogenesis receptor kinase 1-like [Setaria italica]
TRINITY_DN24450_c0_g3	gi|514793070|ref|XP_004972726.1|	1.5e-107	358/370(96.76)	394	PREDICTED: somatic embryogenesis receptor kinase 2-like [Setaria italica]
TRINITY_DN24450_c0_g4	gi|514793070|ref|XP_004972726.1|	1.6e-178	312/314(99.36)	630	PREDICTED: somatic embryogenesis receptor kinase 2-like [Setaria italica]
TRINITY_DN24451_c1_g1	gi|195609972|gb|ACG26816.1|	6.5e-29	67/78(85.90)	132	40S ribosomal protein S21 [Zea mays]
TRINITY_DN24451_c1_g4	gi|242086220|ref|XP_002443535.1|	2.5e-35	74/128(57.81)	152	hypothetical protein SORBIDRAFT_08g021160 [Sorghum bicolor]
TRINITY_DN24451_c1_g6	gi|670434099|ref|XP_008657558.1|	6.4e-77	148/310(47.74)	292	PREDICTED: uncharacterized protein LOC103637066 [Zea mays]
TRINITY_DN24452_c2_g1	gi|944250322|gb|KQL14585.1|	8.5e-202	345/365(94.52)	708	hypothetical protein SETIT_021608mg [Setaria italica]
TRINITY_DN24452_c2_g2	gi|514747517|ref|XP_004961387.1|	6.9e-145	250/264(94.70)	518	PREDICTED: type IV inositol polyphosphate 5-phosphatase 3-like [Setaria italica]
TRINITY_DN24453_c0_g1	gi|944237482|gb|KQL01820.1|	9.9e-64	127/170(74.71)	248	hypothetical protein SETIT_014444mg [Setaria italica]
TRINITY_DN24454_c0_g1	gi|514781011|ref|XP_004969736.1|	5e-286	489/494(98.99)	987	PREDICTED: myosin-17-like isoform X1 [Setaria italica]
TRINITY_DN24454_c1_g1	gi|242063498|ref|XP_002453038.1|	0	954/1113(85.71)	1531	hypothetical protein SORBIDRAFT_04g037210 [Sorghum bicolor]
TRINITY_DN24454_c1_g2	gi|835946983|ref|XP_012700126.1|	1.3e-141	248/258(96.12)	507	PREDICTED: LOW QUALITY PROTEIN: myosin-17-like [Setaria italica]
TRINITY_DN24454_c2_g1	gi|514727968|ref|XP_004956349.1|	9.6e-206	393/500(78.60)	721	PREDICTED: BTB/POZ domain-containing protein At5g47800 isoform X1 [Setaria italica]
TRINITY_DN24455_c0_g1	gi|514731726|ref|XP_004957252.1|	1.3e-197	345/353(97.73)	694	PREDICTED: poly(rC)-binding protein 3-like [Setaria italica]
TRINITY_DN24455_c0_g2	gi|514731726|ref|XP_004957252.1|	2.3e-17	44/50(88.00)	93	PREDICTED: poly(rC)-binding protein 3-like [Setaria italica]
TRINITY_DN24456_c0_g1	gi|514745415|ref|XP_004960874.1|	2.9e-39	156/314(49.68)	167	PREDICTED: probable WRKY transcription factor 51 [Setaria italica]
TRINITY_DN24456_c0_g2	gi|514776463|ref|XP_004968484.1|	1.8e-64	125/141(88.65)	251	PREDICTED: probable WRKY transcription factor 58 [Setaria italica]
TRINITY_DN24456_c0_g3	gi|514779657|ref|XP_004969405.1|	7e-62	156/230(67.83)	242	PREDICTED: probable WRKY transcription factor 50 [Setaria italica]
TRINITY_DN24457_c0_g1	gi|514803418|ref|XP_004976596.1|	0	858/875(98.06)	1520	PREDICTED: importin-9 isoform X1 [Setaria italica]
TRINITY_DN24457_c0_g2	gi|514803418|ref|XP_004976596.1|	8.5e-23	54/56(96.43)	112	PREDICTED: importin-9 isoform X1 [Setaria italica]
TRINITY_DN24457_c0_g3	gi|514761170|ref|XP_004964720.1|	7.7e-41	98/108(90.74)	173	PREDICTED: sulfiredoxin, chloroplastic/mitochondrial [Setaria italica]
TRINITY_DN24458_c0_g1	gi|514805085|ref|XP_004977407.1|	3.1e-93	185/230(80.43)	346	PREDICTED: protein LURP-one-related 8-like [Setaria italica]
TRINITY_DN24458_c0_g2	gi|514805085|ref|XP_004977407.1|	8e-96	198/233(84.98)	354	PREDICTED: protein LURP-one-related 8-like [Setaria italica]
TRINITY_DN24458_c0_g3	gi|514748838|ref|XP_004961716.1|	2.4e-91	181/216(83.80)	340	PREDICTED: protein LURP-one-related 8-like [Setaria italica]
TRINITY_DN24458_c0_g4	gi|514783551|ref|XP_004970372.1|	1.9e-91	173/180(96.11)	340	PREDICTED: protein LURP-one-related 8-like [Setaria italica]
TRINITY_DN24459_c0_g1	gi|514819408|ref|XP_004984401.1|	0	817/875(93.37)	1589	PREDICTED: uncharacterized protein LOC101768126 [Setaria italica]
TRINITY_DN24460_c0_g1	gi|944228370|gb|KQK92774.1|	9.4e-248	430/451(95.34)	860	hypothetical protein SETIT_034456mg [Setaria italica]
TRINITY_DN24460_c0_g3	gi|242037081|ref|XP_002465935.1|	1.8e-07	33/34(97.06)	60	hypothetical protein SORBIDRAFT_01g048520 [Sorghum bicolor]
TRINITY_DN24461_c0_g2	gi|293336516|ref|NP_001169638.1|	2.7e-105	181/336(53.87)	387	uncharacterized protein LOC100383519 precursor [Zea mays]
TRINITY_DN24461_c1_g1	gi|514782740|ref|XP_004970170.1|	1.8e-32	78/85(91.76)	145	PREDICTED: uncharacterized protein At1g27050 [Setaria italica]
TRINITY_DN24462_c0_g1	gi|937914574|dbj|BAS89493.1|	3.7e-51	145/282(51.42)	207	Os04g0454600, partial [Oryza sativa Japonica Group]
TRINITY_DN24463_c0_g1	gi|514815354|ref|XP_004982434.1|	3.5e-139	251/272(92.28)	500	PREDICTED: protein tas [Setaria italica]
TRINITY_DN24464_c0_g1	gi|514785479|ref|XP_004970848.1|	1.1e-31	78/90(86.67)	142	PREDICTED: signal recognition particle subunit SRP72-like isoform X1 [Setaria italica]
TRINITY_DN24465_c0_g1	gi|835971097|ref|XP_012701276.1|	2.2e-92	168/185(90.81)	344	PREDICTED: uncharacterized protein LOC101781898 isoform X2 [Setaria italica]
TRINITY_DN24465_c0_g2	gi|514773633|ref|XP_004967785.1|	1.4e-06	26/27(96.30)	57	PREDICTED: uncharacterized protein LOC101781898 isoform X1 [Setaria italica]
TRINITY_DN24467_c1_g1	gi|514717062|ref|XP_004953648.1|	5.3e-210	925/1095(84.47)	736	PREDICTED: protein CROWDED NUCLEI 1 [Setaria italica]
TRINITY_DN24468_c0_g1	gi|514751351|ref|XP_004962325.1|	4.3e-55	110/133(82.71)	220	PREDICTED: pseudouridine kinase [Setaria italica]
TRINITY_DN24468_c0_g2	gi|514751351|ref|XP_004962325.1|	4.3e-55	110/133(82.71)	220	PREDICTED: pseudouridine kinase [Setaria italica]
TRINITY_DN24468_c0_g3	gi|514751351|ref|XP_004962325.1|	8.5e-146	276/323(85.45)	521	PREDICTED: pseudouridine kinase [Setaria italica]
TRINITY_DN24469_c0_g1	gi|514821886|ref|XP_004985617.1|	0	733/772(94.95)	1269	PREDICTED: serine/threonine-protein kinase EDR1 isoform X1 [Setaria italica]
TRINITY_DN24469_c1_g1	gi|835998493|ref|XP_012702727.1|	1.8e-250	465/499(93.19)	870	PREDICTED: LOW QUALITY PROTEIN: serine/threonine-protein kinase CTR1 [Setaria italica]
TRINITY_DN24470_c0_g3	gi|514708884|ref|XP_004951649.1|	5.6e-190	319/355(89.86)	668	PREDICTED: BRCA1-associated protein [Setaria italica]
TRINITY_DN24470_c0_g4	gi|514795051|ref|XP_004973208.1|	2.8e-95	173/177(97.74)	354	PREDICTED: heterogeneous nuclear ribonucleoprotein 1-like [Setaria italica]
TRINITY_DN24470_c0_g5	gi|514814470|ref|XP_004982006.1|	4.8e-143	252/269(93.68)	512	PREDICTED: zinc finger protein CONSTANS-LIKE 16 [Setaria italica]
TRINITY_DN24470_c0_g7	gi|514763069|ref|XP_004965182.1|	5.6e-196	368/427(86.18)	688	PREDICTED: zinc finger protein CONSTANS-LIKE 16-like [Setaria italica]
TRINITY_DN24471_c0_g1	gi|514720074|ref|XP_004954394.1|	0	688/712(96.63)	1343	PREDICTED: pumilio homolog 1-like [Setaria italica]
TRINITY_DN24471_c1_g1	gi|835920012|ref|XP_012698724.1|	6.4e-188	358/371(96.50)	662	PREDICTED: P-loop NTPase domain-containing protein LPA1-like [Setaria italica]
TRINITY_DN24472_c2_g2	gi|514719911|ref|XP_004954354.1|	8.9e-18	40/46(86.96)	95	PREDICTED: diphthamide biosynthesis protein 1 isoform X2 [Setaria italica]
TRINITY_DN24472_c2_g3	gi|514719911|ref|XP_004954354.1|	7.6e-263	456/472(96.61)	910	PREDICTED: diphthamide biosynthesis protein 1 isoform X2 [Setaria italica]
TRINITY_DN24473_c0_g1	gi|530279169|gb|AGT17039.1|	9.2e-07	26/32(81.25)	57	hypothetical protein SHCRBa_257_A20_R_60 [Saccharum hybrid cultivar R570]
TRINITY_DN24473_c3_g2	gi|514755561|ref|XP_004963311.1|	1e-25	61/79(77.22)	120	PREDICTED: uncharacterized protein LOC101780918 [Setaria italica]
TRINITY_DN24473_c5_g1	gi|992279440|gb|KXG37639.1|	5.5e-172	315/391(80.56)	608	hypothetical protein SORBI_001G103000 [Sorghum bicolor]
TRINITY_DN24473_c5_g2	gi|514814228|ref|XP_004981886.1|	1.8e-226	381/389(97.94)	789	PREDICTED: uncharacterized protein LOC101780921 [Setaria italica]
TRINITY_DN24473_c5_g3	gi|729329623|ref|XP_010536211.1|	1.5e-15	43/64(67.19)	87	PREDICTED: uncharacterized protein LOC104811254 [Tarenaya hassleriana]
TRINITY_DN24474_c0_g1	gi|944261006|gb|KQL25263.1|	1.1e-160	352/632(55.70)	572	hypothetical protein SETIT_029201mg [Setaria italica]
TRINITY_DN24475_c0_g1	gi|514802235|ref|XP_004976014.1|	2.7e-137	330/543(60.77)	493	PREDICTED: trihelix transcription factor GT-1-like [Setaria italica]
TRINITY_DN24475_c0_g2	gi|514820540|ref|XP_004984957.1|	4.2e-59	128/141(90.78)	235	PREDICTED: trihelix transcription factor GT-1-like [Setaria italica]
TRINITY_DN24476_c1_g1	gi|514729375|ref|XP_004956687.1|	6.9e-172	354/362(97.79)	608	PREDICTED: MND1-interacting protein 1 [Setaria italica]
TRINITY_DN24476_c2_g1	gi|944266771|gb|KQL31011.1|	1.6e-07	34/53(64.15)	61	hypothetical protein SETIT_020634mg [Setaria italica]
TRINITY_DN24476_c2_g3	gi|944266772|gb|KQL31012.1|	6.4e-34	78/79(98.73)	149	hypothetical protein SETIT_018906mg [Setaria italica]
TRINITY_DN24477_c1_g2	gi|514807729|ref|XP_004978716.1|	1.9e-39	221/254(87.01)	168	PREDICTED: uncharacterized protein LOC101763072 [Setaria italica]
TRINITY_DN24477_c1_g3	gi|514729590|ref|XP_004956734.1|	0	777/787(98.73)	1400	PREDICTED: AUGMIN subunit 5 [Setaria italica]
TRINITY_DN24477_c2_g1	gi|944225445|gb|KQK89849.1|	4.2e-226	463/530(87.36)	788	hypothetical protein SETIT_039288mg [Setaria italica]
TRINITY_DN24478_c0_g1	gi|413932338|gb|AFW66889.1|	1.8e-08	28/28(100.00)	65	hypothetical protein ZEAMMB73_291923 [Zea mays]
TRINITY_DN24479_c2_g1	gi|514747469|ref|XP_004961375.1|	1.7e-28	65/69(94.20)	131	PREDICTED: uncharacterized protein LOC101768228 [Setaria italica]
TRINITY_DN24479_c2_g2	gi|242066266|ref|XP_002454422.1|	1e-12	39/60(65.00)	77	hypothetical protein SORBIDRAFT_04g030600 [Sorghum bicolor]
TRINITY_DN24479_c2_g3	gi|514716888|ref|XP_004953604.1|	8e-164	352/480(73.33)	582	PREDICTED: ornithine carbamoyltransferase, chloroplastic [Setaria italica]
TRINITY_DN24479_c2_g4	gi|514747469|ref|XP_004961375.1|	5e-11	36/38(94.74)	72	PREDICTED: uncharacterized protein LOC101768228 [Setaria italica]
TRINITY_DN24480_c1_g1	gi|514760089|ref|XP_004964457.1|	3.4e-112	243/271(89.67)	410	PREDICTED: uncharacterized protein LOC101766910 [Setaria italica]
TRINITY_DN24480_c1_g2	gi|514813405|ref|XP_004981486.1|	2.4e-49	100/103(97.09)	200	PREDICTED: glycine-rich RNA-binding protein 4, mitochondrial-like [Setaria italica]
TRINITY_DN24481_c0_g2	gi|90265100|emb|CAH67713.1|	6.8e-36	75/94(79.79)	154	H0512B01.8 [Oryza sativa Indica Group]
TRINITY_DN24481_c1_g1	gi|514819777|ref|XP_004984582.1|	1.5e-238	511/593(86.17)	830	PREDICTED: neutral/alkaline invertase 1, mitochondrial [Setaria italica]
TRINITY_DN24481_c1_g2	gi|514777225|ref|XP_004968681.1|	4.9e-158	291/410(70.98)	563	PREDICTED: neutral/alkaline invertase 1, mitochondrial-like [Setaria italica]
TRINITY_DN24482_c0_g1	gi|514764257|ref|XP_004965466.1|	1.6e-138	272/325(83.69)	498	PREDICTED: basic salivary proline-rich protein 2 [Setaria italica]
TRINITY_DN24482_c0_g4	gi|514709025|ref|XP_004951684.1|	4.3e-148	259/269(96.28)	530	PREDICTED: cinnamoyl-CoA reductase 2-like [Setaria italica]
TRINITY_DN24483_c0_g1	gi|514755285|ref|XP_004963242.1|	2.8e-194	473/528(89.58)	683	PREDICTED: cation/calcium exchanger 1-like [Setaria italica]
TRINITY_DN24484_c2_g1	gi|514803146|ref|XP_004976463.1|	0	962/998(96.39)	1776	PREDICTED: probable copper-transporting ATPase HMA5 [Setaria italica]
TRINITY_DN24484_c2_g3	gi|514778159|ref|XP_004969028.1|	3.8e-56	109/109(100.00)	223	PREDICTED: prostaglandin E synthase 2 [Setaria italica]
TRINITY_DN24485_c0_g1	gi|514792506|ref|XP_004972587.1|	4.4e-164	382/551(69.33)	583	PREDICTED: GTP-binding protein ERG [Setaria italica]
TRINITY_DN24486_c0_g1	gi|1002858285|ref|XP_015693550.1|	5.3e-222	366/478(76.57)	775	PREDICTED: uncharacterized protein LOC102714198 [Oryza brachyantha]
TRINITY_DN24486_c0_g4	gi|514707436|ref|XP_004951295.1|	2.9e-115	212/221(95.93)	419	PREDICTED: ribosome production factor 2 homolog [Setaria italica]
TRINITY_DN24486_c0_g5	gi|514748298|ref|XP_004961582.1|	7.1e-158	288/293(98.29)	561	PREDICTED: ribosome production factor 2 homolog [Setaria italica]
TRINITY_DN24487_c0_g1	gi|514821949|ref|XP_004985647.1|	2e-139	265/277(95.67)	501	PREDICTED: uncharacterized protein LOC101774063 [Setaria italica]
TRINITY_DN24488_c0_g1	gi|514713236|ref|XP_004952707.1|	1.3e-06	28/29(96.55)	59	PREDICTED: polyadenylate-binding protein RBP47-like [Setaria italica]
TRINITY_DN24489_c1_g1	gi|514778671|ref|XP_004969157.1|	1.7e-117	261/500(52.20)	428	PREDICTED: uncharacterized protein YNL011C [Setaria italica]
TRINITY_DN24489_c1_g2	gi|670383711|ref|XP_008672662.1|	7.4e-09	29/35(82.86)	65	PREDICTED: uncharacterized protein LOC100278657 isoform X1 [Zea mays]
TRINITY_DN24489_c1_g3	gi|514819519|ref|XP_004984455.1|	5.5e-77	254/292(86.99)	292	PREDICTED: uncharacterized protein LOC101755276 [Setaria italica]
TRINITY_DN24489_c1_g4	gi|944250682|gb|KQL14945.1|	5.8e-13	51/100(51.00)	79	hypothetical protein SETIT_025709mg [Setaria italica]
TRINITY_DN24489_c1_g9	gi|514778671|ref|XP_004969157.1|	1.2e-10	31/31(100.00)	72	PREDICTED: uncharacterized protein YNL011C [Setaria italica]
TRINITY_DN24490_c0_g1	gi|514776271|ref|XP_004968436.1|	8.5e-244	431/451(95.57)	847	PREDICTED: TSL-kinase interacting protein 1-like [Setaria italica]
TRINITY_DN24490_c1_g1	gi|242061362|ref|XP_002451970.1|	1.5e-66	164/332(49.40)	258	hypothetical protein SORBIDRAFT_04g011230 [Sorghum bicolor]
TRINITY_DN24490_c1_g2	gi|514795773|ref|XP_004973384.1|	3.6e-218	494/676(73.08)	762	PREDICTED: peptidyl-prolyl cis-trans isomerase CYP57 [Setaria italica]
TRINITY_DN24490_c1_g3	gi|514711417|ref|XP_004952276.1|	1.3e-121	309/343(90.09)	441	PREDICTED: hepatoma-derived growth factor-related protein 2-like [Setaria italica]
TRINITY_DN24491_c0_g1	gi|674954151|emb|CDX79272.1|	5.1e-42	109/226(48.23)	177	BnaC06g20310D [Brassica napus]
TRINITY_DN24491_c0_g2	gi|414881043|tpg|DAA58174.1|	1.1e-12	40/50(80.00)	79	TPA: putative ubiquitin-conjugating enzyme family [Zea mays]
TRINITY_DN24491_c0_g3	gi|514812363|ref|XP_004980976.1|	1.3e-55	113/123(91.87)	221	PREDICTED: probable cytokinin riboside 5&apos;-monophosphate phosphoribohydrolase LOGL5 [Setaria italica]
TRINITY_DN24492_c1_g1	gi|475622238|gb|EMT31803.1|	1.5e-07	36/92(39.13)	60	hypothetical protein F775_02297 [Aegilops tauschii]
TRINITY_DN24492_c2_g1	gi|530277882|gb|AGT15956.1|	9.4e-40	76/101(75.25)	167	hypothetical protein SHCRBa_145_O03_R_70 [Saccharum hybrid cultivar R570]
TRINITY_DN24492_c4_g1	gi|836031287|ref|XP_012698607.1|	8.6e-64	122/124(98.39)	250	PREDICTED: mediator of RNA polymerase II transcription subunit 19a-like [Setaria italica]
TRINITY_DN24493_c0_g2	gi|514710871|ref|XP_004952139.1|	9.2e-108	189/191(98.95)	396	PREDICTED: D-aminoacyl-tRNA deacylase [Setaria italica]
TRINITY_DN24495_c0_g1	gi|514772821|ref|XP_004967589.1|	1.9e-235	453/486(93.21)	819	PREDICTED: polygalacturonase At1g48100-like [Setaria italica]
TRINITY_DN24495_c0_g2	gi|514752316|ref|XP_004962547.1|	1.8e-231	381/417(91.37)	806	PREDICTED: polygalacturonase At1g48100 [Setaria italica]
TRINITY_DN24495_c0_g3	gi|242046356|ref|XP_002461049.1|	1.2e-20	50/60(83.33)	104	hypothetical protein SORBIDRAFT_02g039840 [Sorghum bicolor]
TRINITY_DN24497_c0_g1	gi|514793605|ref|XP_004972856.1|	2.4e-126	217/223(97.31)	456	PREDICTED: tyrosine--tRNA ligase 1, cytoplasmic-like [Setaria italica]
TRINITY_DN24498_c0_g1	gi|835925072|ref|XP_012698943.1|	3e-27	67/73(91.78)	126	PREDICTED: Fanconi anemia group J protein homolog isoform X1 [Setaria italica]
TRINITY_DN24498_c0_g2	gi|835925072|ref|XP_012698943.1|	0	1138/1206(94.36)	2255	PREDICTED: Fanconi anemia group J protein homolog isoform X1 [Setaria italica]
TRINITY_DN24499_c0_g2	gi|514751775|ref|XP_004962420.1|	4.9e-49	103/106(97.17)	200	PREDICTED: ras-related protein Rab-21-like [Setaria italica]
TRINITY_DN24500_c0_g1	gi|514767524|ref|XP_004966265.1|	0	573/583(98.28)	1157	PREDICTED: external alternative NAD(P)H-ubiquinone oxidoreductase B1, mitochondrial [Setaria italica]
TRINITY_DN24500_c0_g2	gi|514813638|ref|XP_004981601.1|	1.1e-251	429/435(98.62)	873	PREDICTED: uncharacterized protein LOC101765126 [Setaria italica]
TRINITY_DN24500_c0_g4	gi|514724144|ref|XP_004955420.1|	7.6e-101	196/236(83.05)	371	PREDICTED: uncharacterized protein LOC101777215 [Setaria italica]
TRINITY_DN24501_c2_g1	gi|514814422|ref|XP_004981982.1|	3.4e-87	178/179(99.44)	326	PREDICTED: uncharacterized protein LOC101784562 [Setaria italica]
TRINITY_DN24502_c0_g1	gi|29893671|gb|AAP06925.1|	1.1e-27	60/114(52.63)	127	putative reverse transcriptase [Oryza sativa Japonica Group]
TRINITY_DN24502_c0_g3	gi|255679859|dbj|BAH95121.1|	8.2e-91	158/272(58.09)	339	Os11g0187000 [Oryza sativa Japonica Group]
TRINITY_DN24502_c0_g4	gi|359324437|gb|EHK62697.1|	1.1e-90	161/244(65.98)	337	hypothetical protein M3S_J81, partial [Sorghum bicolor]
TRINITY_DN24503_c0_g1	gi|514819963|ref|XP_004984673.1|	1e-237	469/697(67.29)	828	PREDICTED: cytosolic enolase 3 [Setaria italica]
TRINITY_DN24503_c0_g2	gi|556715570|gb|AGZ78430.1|	5.7e-64	127/131(96.95)	248	small heat shock protein sHsp17.0D [Cenchrus americanus]
TRINITY_DN24503_c0_g3	gi|944239978|gb|KQL04286.1|	8.4e-56	110/117(94.02)	221	hypothetical protein SETIT_003202mg [Setaria italica]
TRINITY_DN24504_c0_g1	gi|514724454|ref|XP_004955495.1|	1.9e-41	81/86(94.19)	175	PREDICTED: putative phosphatidylglycerol/phosphatidylinositol transfer protein DDB_G0278295 [Setaria italica]
TRINITY_DN24505_c0_g1	gi|944239150|gb|KQL03458.1|	3.1e-07	29/42(69.05)	61	hypothetical protein SETIT_004314mg [Setaria italica]
TRINITY_DN24506_c1_g2	gi|414871128|tpg|DAA49685.1|	2.9e-08	55/163(33.74)	64	TPA: putative nucleolin-like family protein [Zea mays]
TRINITY_DN24506_c1_g4	gi|514767540|ref|XP_004966269.1|	2.8e-06	81/94(86.17)	57	PREDICTED: uncharacterized protein LOC101755414 [Setaria italica]
TRINITY_DN24507_c0_g1	gi|514809003|ref|XP_004979332.1|	1.4e-225	375/395(94.94)	787	PREDICTED: uncharacterized protein LOC101767147 isoform X1 [Setaria italica]
TRINITY_DN24508_c0_g1	gi|835973294|ref|XP_012701385.1|	1.6e-25	68/131(51.91)	122	PREDICTED: paramyosin-like [Setaria italica]
TRINITY_DN24508_c0_g2	gi|514716861|ref|XP_004953597.1|	5.5e-168	379/687(55.17)	595	PREDICTED: WAT1-related protein At5g45370-like [Setaria italica]
TRINITY_DN24509_c0_g2	gi|413921485|gb|AFW61417.1|	5.3e-08	40/129(31.01)	63	hypothetical protein ZEAMMB73_332445 [Zea mays]
TRINITY_DN24509_c1_g1	gi|944229583|gb|KQK93969.1|	1.7e-21	62/139(44.60)	108	hypothetical protein SETIT_027538mg, partial [Setaria italica]
TRINITY_DN24509_c1_g2	gi|944247323|gb|KQL11617.1|	1.8e-16	52/106(49.06)	90	hypothetical protein SETIT_008224mg, partial [Setaria italica]
TRINITY_DN24509_c2_g3	gi|944224328|gb|KQK88732.1|	1.9e-07	28/35(80.00)	59	hypothetical protein SETIT_038234mg [Setaria italica]
TRINITY_DN24509_c3_g1	gi|835989271|ref|XP_012702180.1|	0	555/613(90.54)	1082	PREDICTED: LOW QUALITY PROTEIN: putative disease resistance protein RGA3 [Setaria italica]
TRINITY_DN24510_c0_g1	gi|514790265|ref|XP_004972031.1|	8.9e-07	31/42(73.81)	57	PREDICTED: protein CHUP1, chloroplastic-like [Setaria italica]
TRINITY_DN24510_c0_g2	gi|944241763|gb|KQL06071.1|	1.1e-59	120/124(96.77)	233	hypothetical protein SETIT_001784mg [Setaria italica]
TRINITY_DN24510_c0_g4	gi|514790265|ref|XP_004972031.1|	7.5e-31	68/70(97.14)	137	PREDICTED: protein CHUP1, chloroplastic-like [Setaria italica]
TRINITY_DN24510_c1_g1	gi|514732642|ref|XP_004957481.1|	4.4e-285	536/557(96.23)	984	PREDICTED: protein NUCLEAR FUSION DEFECTIVE 4-like [Setaria italica]
TRINITY_DN24510_c2_g1	gi|944262335|gb|KQL26592.1|	8.7e-20	61/107(57.01)	102	hypothetical protein SETIT_032920mg [Setaria italica]
TRINITY_DN24510_c2_g2	gi|514773587|ref|XP_004967773.1|	1.5e-177	366/590(62.03)	627	PREDICTED: mediator of RNA polymerase II transcription subunit 27 [Setaria italica]
TRINITY_DN24511_c1_g3	gi|514804693|ref|XP_004977218.1|	5.6e-16	40/49(81.63)	89	PREDICTED: NAD-dependent protein deacylase SRT2 isoform X1 [Setaria italica]
TRINITY_DN24511_c1_g5	gi|944235108|gb|KQK99470.1|	3.1e-229	402/417(96.40)	798	hypothetical protein SETIT_009965mg [Setaria italica]
TRINITY_DN24512_c0_g1	gi|1002237489|ref|XP_015622953.1|	1.1e-36	79/126(62.70)	157	PREDICTED: putative receptor-like protein kinase At3g47110 [Oryza sativa Japonica Group]
TRINITY_DN24512_c0_g2	gi|944064757|gb|KQK00348.1|	2.6e-50	97/119(81.51)	202	hypothetical protein BRADI_3g48790 [Brachypodium distachyon]
TRINITY_DN24513_c0_g1	gi|992155117|gb|KXG19222.1|	1.8e-32	90/273(32.97)	146	hypothetical protein SORBI_010G026100 [Sorghum bicolor]
TRINITY_DN24514_c2_g1	gi|136125|sp|P08770.2|TRA1_MAIZE	9.7e-82	141/200(70.50)	307	RecName: Full=Putative AC transposase; AltName: Full=ORFA
TRINITY_DN24514_c3_g1	gi|136125|sp|P08770.2|TRA1_MAIZE	6.6e-107	185/255(72.55)	391	RecName: Full=Putative AC transposase; AltName: Full=ORFA
TRINITY_DN24514_c3_g2	gi|136125|sp|P08770.2|TRA1_MAIZE	1.5e-64	114/167(68.26)	251	RecName: Full=Putative AC transposase; AltName: Full=ORFA
TRINITY_DN24515_c0_g1	gi|514729157|ref|XP_004956632.1|	1.1e-172	304/323(94.12)	610	PREDICTED: LOW QUALITY PROTEIN: probable NADH kinase [Setaria italica]
TRINITY_DN24515_c0_g2	gi|835973624|ref|XP_012701419.1|	8.3e-48	94/102(92.16)	195	PREDICTED: receptor-like serine/threonine-protein kinase SD1-6 [Setaria italica]
TRINITY_DN24515_c0_g3	gi|514817516|ref|XP_004983478.1|	2.8e-146	293/495(59.19)	523	PREDICTED: cysteine-rich receptor-like protein kinase 15 [Setaria italica]
TRINITY_DN24515_c0_g4	gi|514817518|ref|XP_004983479.1|	0	611/681(89.72)	1202	PREDICTED: cysteine-rich receptor-like protein kinase 10 [Setaria italica]
TRINITY_DN24515_c0_g5	gi|514817516|ref|XP_004983478.1|	1.5e-194	346/435(79.54)	684	PREDICTED: cysteine-rich receptor-like protein kinase 15 [Setaria italica]
TRINITY_DN24516_c0_g1	gi|835940115|ref|XP_004961124.2|	1.1e-33	126/144(87.50)	149	PREDICTED: peroxisomal membrane protein PEX14-like isoform X1 [Setaria italica]
TRINITY_DN24516_c0_g3	gi|836026996|ref|XP_012698264.1|	9.3e-292	489/511(95.69)	1006	PREDICTED: probable glucan 1,3-beta-glucosidase A [Setaria italica]
TRINITY_DN24517_c0_g1	gi|125538661|gb|EAY85056.1|	2.9e-159	384/543(70.72)	567	hypothetical protein OsI_06414 [Oryza sativa Indica Group]
TRINITY_DN24518_c0_g1	gi|514815629|ref|XP_004982566.1|	3e-109	188/200(94.00)	401	PREDICTED: uncharacterized protein LOC101779849 [Setaria italica]
TRINITY_DN24518_c0_g2	gi|242062898|ref|XP_002452738.1|	1.4e-33	71/73(97.26)	147	hypothetical protein SORBIDRAFT_04g031530 [Sorghum bicolor]
TRINITY_DN24519_c0_g1	gi|514767300|ref|XP_004966207.1|	0	718/746(96.25)	1337	PREDICTED: auxin response factor 17 [Setaria italica]
TRINITY_DN24519_c0_g2	gi|514709779|ref|XP_004951871.1|	0	605/634(95.43)	1078	PREDICTED: auxin response factor 6-like isoform X1 [Setaria italica]
TRINITY_DN24519_c0_g3	gi|514755207|ref|XP_004963222.1|	1.6e-77	142/144(98.61)	293	PREDICTED: auxin response factor 25-like [Setaria italica]
TRINITY_DN24520_c1_g3	gi|514724852|ref|XP_004955596.1|	1.9e-22	54/54(100.00)	111	PREDICTED: 40S ribosomal protein S18-like [Setaria italica]
TRINITY_DN24521_c0_g1	gi|514730313|ref|XP_004956910.1|	0	1260/1450(86.90)	2270	PREDICTED: uncharacterized protein LOC101784111 isoform X2 [Setaria italica]
TRINITY_DN24521_c0_g2	gi|670397142|ref|XP_008678744.1|	9.2e-183	297/529(56.14)	644	PREDICTED: putative ribonuclease H protein At1g65750 [Zea mays]
TRINITY_DN24521_c0_g4	gi|413939207|gb|AFW73758.1|	2.1e-15	42/104(40.38)	86	hypothetical protein ZEAMMB73_592007 [Zea mays]
TRINITY_DN24521_c0_g5	gi|721680246|ref|XP_010238192.1|	5.8e-06	30/44(68.18)	55	PREDICTED: uncharacterized protein LOC100840463 [Brachypodium distachyon]
TRINITY_DN24521_c0_g6	gi|670380089|ref|XP_008670821.1|	9.7e-12	44/110(40.00)	74	PREDICTED: putative ribonuclease H protein At1g65750 [Zea mays]
TRINITY_DN24522_c0_g1	gi|514800933|ref|XP_004975383.1|	3.6e-170	303/310(97.74)	604	PREDICTED: SNF1-related protein kinase regulatory subunit gamma-1 [Setaria italica]
TRINITY_DN24522_c0_g2	gi|944263482|gb|KQL27722.1|	9.5e-97	224/228(98.25)	358	hypothetical protein SETIT_019985mg [Setaria italica]
TRINITY_DN24523_c0_g1	gi|514824823|ref|XP_004987069.1|	2.8e-36	88/93(94.62)	158	PREDICTED: uncharacterized protein LOC101762863 [Setaria italica]
TRINITY_DN24524_c0_g1	gi|514805044|ref|XP_004977387.1|	1.8e-26	60/63(95.24)	124	PREDICTED: probable WRKY transcription factor 48 [Setaria italica]
TRINITY_DN24524_c1_g1	gi|514763680|ref|XP_004965335.1|	6.5e-150	289/343(84.26)	535	PREDICTED: sodium/hydrogen exchanger 4 [Setaria italica]
TRINITY_DN24524_c1_g2	gi|514736940|ref|XP_004958612.1|	4.4e-27	63/65(96.92)	125	PREDICTED: sodium/hydrogen exchanger 2 [Setaria italica]
TRINITY_DN24525_c0_g1	gi|670428131|ref|XP_008654830.1|	3.5e-07	28/30(93.33)	60	PREDICTED: hypothetical protein isoform X1 [Zea mays]
TRINITY_DN24525_c1_g1	gi|992169321|gb|KXG29752.1|	2.1e-96	199/233(85.41)	356	hypothetical protein SORBI_004G086100 [Sorghum bicolor]
TRINITY_DN24525_c1_g2	gi|514818212|ref|XP_004983812.1|	2.4e-65	133/143(93.01)	253	PREDICTED: protein CURVATURE THYLAKOID 1B, chloroplastic-like [Setaria italica]
TRINITY_DN24526_c0_g1	gi|242046054|ref|XP_002460898.1|	1.7e-158	286/339(84.37)	563	hypothetical protein SORBIDRAFT_02g037100 [Sorghum bicolor]
TRINITY_DN24526_c0_g2	gi|414590603|tpg|DAA41174.1|	2.6e-13	34/35(97.14)	80	TPA: adenylyl-sulfate kinase [Zea mays]
TRINITY_DN24527_c0_g1	gi|514813938|ref|XP_004981749.1|	4.5e-203	351/367(95.64)	712	PREDICTED: polycomb group protein EMBRYONIC FLOWER 2-like [Setaria italica]
TRINITY_DN24527_c0_g3	gi|835936472|ref|XP_012699559.1|	2.3e-296	513/525(97.71)	1021	PREDICTED: polycomb group protein EMBRYONIC FLOWER 2-like isoform X1 [Setaria italica]
TRINITY_DN24528_c0_g1	gi|514716726|ref|XP_004953564.1|	1.7e-82	149/155(96.13)	310	PREDICTED: probable xyloglucan endotransglucosylase/hydrolase protein 30 [Setaria italica]
TRINITY_DN24528_c0_g2	gi|514817642|ref|XP_004983539.1|	3.6e-29	74/130(56.92)	133	PREDICTED: probable xyloglucan endotransglucosylase/hydrolase protein 28 [Setaria italica]
TRINITY_DN24528_c1_g1	gi|514714327|ref|XP_004952980.1|	2.1e-34	74/75(98.67)	151	PREDICTED: rhodanese-like domain-containing protein 11, chloroplastic [Setaria italica]
TRINITY_DN24529_c1_g1	gi|514767116|ref|XP_004966163.1|	1.1e-93	223/251(88.84)	348	PREDICTED: golgin subfamily A member 5 isoform X1 [Setaria italica]
TRINITY_DN24530_c2_g1	gi|514735354|ref|XP_004958138.1|	1.1e-174	322/331(97.28)	617	PREDICTED: polyol transporter 5-like [Setaria italica]
TRINITY_DN24530_c2_g2	gi|836023835|ref|XP_004983248.2|	3.1e-275	512/564(90.78)	951	PREDICTED: probable polyol transporter 6 [Setaria italica]
TRINITY_DN24530_c2_g3	gi|514735350|ref|XP_004958137.1|	6.7e-212	389/404(96.29)	741	PREDICTED: polyol transporter 5-like [Setaria italica]
TRINITY_DN24530_c2_g4	gi|242041885|ref|XP_002468337.1|	1.7e-252	464/485(95.67)	876	hypothetical protein SORBIDRAFT_01g044010 [Sorghum bicolor]
TRINITY_DN24530_c2_g5	gi|514817035|ref|XP_004983249.1|	7.4e-139	262/277(94.58)	498	PREDICTED: probable polyol transporter 6 [Setaria italica]
TRINITY_DN24531_c0_g2	gi|514813207|ref|XP_004981387.1|	4.1e-12	33/41(80.49)	76	PREDICTED: uncharacterized protein LOC101786305 [Setaria italica]
TRINITY_DN24531_c1_g1	gi|514718835|ref|XP_004954092.1|	2.6e-78	176/234(75.21)	298	PREDICTED: nuclear transcription factor Y subunit A-8-like [Setaria italica]
TRINITY_DN24531_c1_g2	gi|514813207|ref|XP_004981387.1|	1.2e-265	495/518(95.56)	919	PREDICTED: uncharacterized protein LOC101786305 [Setaria italica]
TRINITY_DN24532_c0_g1	gi|514782771|ref|XP_004970177.1|	0	841/1280(65.70)	1541	PREDICTED: zinc-metallopeptidase, peroxisomal-like [Setaria italica]
TRINITY_DN24533_c7_g1	gi|514814606|ref|XP_004982074.1|	2.1e-85	166/190(87.37)	321	PREDICTED: uncharacterized protein LOC101752970 isoform X2 [Setaria italica]
TRINITY_DN24534_c0_g1	gi|835996853|ref|XP_012702652.1|	0	1007/1100(91.55)	1997	PREDICTED: nucleolar protein 6 isoform X2 [Setaria italica]
TRINITY_DN24535_c1_g1	gi|514759818|ref|XP_004964390.1|	1.4e-120	226/229(98.69)	437	PREDICTED: peroxisomal membrane protein 11-5 [Setaria italica]
TRINITY_DN24536_c0_g1	gi|514812822|ref|XP_004981200.1|	1.6e-92	193/340(56.76)	344	PREDICTED: methyltransferase-like protein 23 [Setaria italica]
TRINITY_DN24536_c0_g2	gi|514812822|ref|XP_004981200.1|	5.4e-17	44/48(91.67)	93	PREDICTED: methyltransferase-like protein 23 [Setaria italica]
TRINITY_DN24537_c0_g1	gi|992167987|gb|KXG29219.1|	9.2e-184	318/479(66.39)	647	hypothetical protein SORBI_005G229500 [Sorghum bicolor]
TRINITY_DN24537_c0_g2	gi|242069575|ref|XP_002450064.1|	2.5e-52	127/267(47.57)	210	hypothetical protein SORBIDRAFT_05g027760 [Sorghum bicolor]
TRINITY_DN24537_c2_g2	gi|514731044|ref|XP_004957087.1|	1.5e-119	212/222(95.50)	434	PREDICTED: glutathione transferase GST 23 [Setaria italica]
TRINITY_DN24537_c3_g1	gi|514752292|ref|XP_004962541.1|	1.1e-171	314/502(62.55)	608	PREDICTED: disease resistance protein RGA2-like [Setaria italica]
TRINITY_DN24538_c0_g1	gi|514766049|ref|XP_004965903.1|	7.6e-60	117/132(88.64)	236	PREDICTED: MLO-like protein 13 [Setaria italica]
TRINITY_DN24538_c0_g2	gi|944235372|gb|KQK99734.1|	6.9e-79	152/155(98.06)	298	hypothetical protein SETIT_011704mg, partial [Setaria italica]
TRINITY_DN24538_c0_g4	gi|514766049|ref|XP_004965903.1|	5e-100	194/224(86.61)	369	PREDICTED: MLO-like protein 13 [Setaria italica]
TRINITY_DN24539_c0_g1	gi|514801962|ref|XP_004975879.1|	1.9e-287	488/501(97.41)	992	PREDICTED: betaine aldehyde dehydrogenase 1 [Setaria italica]
TRINITY_DN24540_c0_g1	gi|514801115|ref|XP_004975471.1|	1.3e-105	191/201(95.02)	387	PREDICTED: nudix hydrolase 13, mitochondrial-like [Setaria italica]
TRINITY_DN24540_c0_g2	gi|514712775|ref|XP_004952594.1|	4.8e-102	182/183(99.45)	375	PREDICTED: nudix hydrolase 12, mitochondrial isoform X1 [Setaria italica]
TRINITY_DN24540_c1_g1	gi|514802718|ref|XP_004976251.1|	1.2e-24	58/62(93.55)	118	PREDICTED: uncharacterized protein LOC101760473 [Setaria italica]
TRINITY_DN24541_c0_g1	gi|514744791|ref|XP_004960722.1|	1.8e-265	458/474(96.62)	919	PREDICTED: probable aspartyl aminopeptidase [Setaria italica]
TRINITY_DN24541_c0_g2	gi|514752610|ref|XP_004962612.1|	0	597/627(95.22)	1109	PREDICTED: chloroplast sensor kinase, chloroplastic isoform X1 [Setaria italica]
TRINITY_DN24541_c0_g7	gi|514752610|ref|XP_004962612.1|	4.6e-26	61/68(89.71)	123	PREDICTED: chloroplast sensor kinase, chloroplastic isoform X1 [Setaria italica]
TRINITY_DN24542_c0_g1	gi|944261113|gb|KQL25370.1|	1.8e-145	281/308(91.23)	521	hypothetical protein SETIT_030031mg [Setaria italica]
TRINITY_DN24542_c0_g2	gi|514710573|ref|XP_004952065.1|	7.9e-52	103/110(93.64)	210	PREDICTED: ribosomal RNA small subunit methyltransferase, chloroplastic [Setaria italica]
TRINITY_DN24543_c2_g1	gi|823152017|ref|XP_012475838.1|	2.1e-37	93/178(52.25)	161	PREDICTED: GTP-binding protein YPTM2-like isoform X1 [Gossypium raimondii]
TRINITY_DN24543_c3_g1	gi|414587084|tpg|DAA37655.1|	4.1e-28	84/142(59.15)	130	TPA: ypt-like protein, partial [Zea mays]
TRINITY_DN24544_c0_g1	gi|514791866|ref|XP_004972433.1|	7.9e-09	38/48(79.17)	64	PREDICTED: probable polygalacturonase [Setaria italica]
TRINITY_DN24544_c1_g1	gi|514773966|ref|XP_004967869.1|	1.5e-35	77/83(92.77)	154	PREDICTED: uncharacterized protein LOC101779216 [Setaria italica]
TRINITY_DN24544_c1_g2	gi|944239627|gb|KQL03935.1|	7.4e-44	146/152(96.05)	182	hypothetical protein SETIT_004297mg [Setaria italica]
TRINITY_DN24544_c2_g1	gi|514736225|ref|XP_004958356.1|	3.3e-47	95/101(94.06)	192	PREDICTED: UDP-glycosyltransferase 85A2-like [Setaria italica]
TRINITY_DN24544_c3_g1	gi|474005373|gb|EMS52401.1|	1.1e-17	56/112(50.00)	95	hypothetical protein TRIUR3_18607 [Triticum urartu]
TRINITY_DN24544_c4_g2	gi|944238332|gb|KQL02670.1|	2.3e-24	84/159(52.83)	116	hypothetical protein SETIT_013494mg [Setaria italica]
TRINITY_DN24545_c0_g1	gi|944237064|gb|KQL01402.1|	2.2e-76	136/162(83.95)	289	hypothetical protein SETIT_015260mg [Setaria italica]
TRINITY_DN24545_c1_g1	gi|944264289|gb|KQL28529.1|	1.5e-62	112/133(84.21)	243	hypothetical protein SETIT_019581mg, partial [Setaria italica]
TRINITY_DN24545_c1_g2	gi|944264289|gb|KQL28529.1|	7e-72	126/162(77.78)	275	hypothetical protein SETIT_019581mg, partial [Setaria italica]
TRINITY_DN24545_c2_g1	gi|944264289|gb|KQL28529.1|	3.1e-51	94/118(79.66)	205	hypothetical protein SETIT_019581mg, partial [Setaria italica]
TRINITY_DN24546_c0_g2	gi|514728240|ref|XP_004956413.1|	1.1e-61	116/124(93.55)	241	PREDICTED: uncharacterized protein LOC101785987 [Setaria italica]
TRINITY_DN24546_c1_g1	gi|514772298|ref|XP_004967463.1|	7.3e-236	449/469(95.74)	821	PREDICTED: aspartate--tRNA ligase 2, cytoplasmic-like [Setaria italica]
TRINITY_DN24547_c0_g1	gi|514755169|ref|XP_004963215.1|	1e-108	192/202(95.05)	399	PREDICTED: putative hydrolase C777.06c [Setaria italica]
TRINITY_DN24548_c0_g1	gi|836027639|ref|XP_012698328.1|	0	745/767(97.13)	1186	PREDICTED: phosphatidylinositol 4-phosphate 5-kinase 1-like [Setaria italica]
TRINITY_DN24548_c0_g3	gi|45434044|emb|CAD27794.1|	9.7e-16	42/48(87.50)	87	phosphatidylinositol-4-phosphate 5-kinase, partial [Oryza sativa Japonica Group]
TRINITY_DN24549_c0_g1	gi|514816689|ref|XP_004983080.1|	1.1e-192	330/341(96.77)	677	PREDICTED: perakine reductase-like [Setaria italica]
TRINITY_DN24549_c0_g2	gi|125536698|gb|EAY83186.1|	5.3e-18	51/85(60.00)	96	hypothetical protein OsI_38395 [Oryza sativa Indica Group]
TRINITY_DN24549_c0_g4	gi|125536698|gb|EAY83186.1|	4.3e-24	60/83(72.29)	115	hypothetical protein OsI_38395 [Oryza sativa Indica Group]
TRINITY_DN24549_c0_g5	gi|992167567|gb|KXG28862.1|	2.8e-11	38/70(54.29)	75	hypothetical protein SORBI_005G176200 [Sorghum bicolor]
TRINITY_DN24550_c0_g1	gi|514737340|ref|XP_004958809.1|	4.2e-310	573/752(76.20)	1068	PREDICTED: phosphoinositide phospholipase C 2-like [Setaria italica]
TRINITY_DN24551_c0_g1	gi|514743139|ref|XP_004960316.1|	7.8e-196	384/408(94.12)	688	PREDICTED: probable GTP-binding protein OBGM, mitochondrial [Setaria italica]
TRINITY_DN24552_c0_g1	gi|944224521|gb|KQK88925.1|	1.5e-49	100/104(96.15)	199	hypothetical protein SETIT_038872mg, partial [Setaria italica]
TRINITY_DN24552_c1_g1	gi|944262127|gb|KQL26384.1|	6.8e-257	433/564(76.77)	891	hypothetical protein SETIT_029129mg [Setaria italica]
TRINITY_DN24552_c1_g2	gi|242095736|ref|XP_002438358.1|	8.6e-116	220/255(86.27)	421	hypothetical protein SORBIDRAFT_10g013720 [Sorghum bicolor]
TRINITY_DN24552_c1_g4	gi|944258112|gb|KQL22369.1|	1.3e-69	125/133(93.98)	266	hypothetical protein SETIT_033142mg [Setaria italica]
TRINITY_DN24552_c1_g5	gi|944233864|gb|KQK98226.1|	2.1e-292	516/554(93.14)	1008	hypothetical protein SETIT_009441mg [Setaria italica]
TRINITY_DN24552_c1_g7	gi|835965816|ref|XP_012701030.1|	9.7e-38	132/146(90.41)	161	PREDICTED: cysteine-rich receptor-like protein kinase 10 [Setaria italica]
TRINITY_DN24552_c1_g8	gi|944262127|gb|KQL26384.1|	0	605/680(88.97)	1216	hypothetical protein SETIT_029129mg [Setaria italica]
TRINITY_DN24552_c1_g9	gi|242050494|ref|XP_002462991.1|	1e-47	94/101(93.07)	193	hypothetical protein SORBIDRAFT_02g035930 [Sorghum bicolor]
TRINITY_DN24553_c1_g1	gi|514751358|ref|XP_004962327.1|	4e-80	148/151(98.01)	303	PREDICTED: uncharacterized protein LOC101774169 [Setaria italica]
TRINITY_DN24553_c2_g2	gi|835926407|ref|XP_004956209.2|	3.4e-66	132/137(96.35)	257	PREDICTED: cAMP-regulated phosphoprotein 21-like [Setaria italica]
TRINITY_DN24553_c2_g3	gi|944258053|gb|KQL22310.1|	3.1e-33	90/192(46.88)	147	hypothetical protein SETIT_032190mg [Setaria italica]
TRINITY_DN24553_c3_g1	gi|944230409|gb|KQK94795.1|	6.1e-76	148/170(87.06)	288	hypothetical protein SETIT_026766mg [Setaria italica]
TRINITY_DN24553_c3_g2	gi|514809125|ref|XP_004979391.1|	1.4e-111	203/206(98.54)	406	PREDICTED: chalcone synthase C2 [Setaria italica]
TRINITY_DN24554_c2_g2	gi|218201135|gb|EEC83562.1|	8.2e-08	33/73(45.21)	62	hypothetical protein OsI_29206 [Oryza sativa Indica Group]
TRINITY_DN24555_c0_g1	gi|514714311|ref|XP_004952976.1|	6.1e-148	341/367(92.92)	528	PREDICTED: eukaryotic translation initiation factor 4B1-like [Setaria italica]
TRINITY_DN24555_c1_g1	gi|514802151|ref|XP_004975972.1|	3.4e-119	480/1064(45.11)	434	PREDICTED: eukaryotic translation initiation factor 4B1-like [Setaria italica]
TRINITY_DN24556_c0_g1	gi|514719993|ref|XP_004954375.1|	0	784/864(90.74)	1535	PREDICTED: uncharacterized protein LOC101775317 [Setaria italica]
TRINITY_DN24557_c0_g1	gi|242051985|ref|XP_002455138.1|	1.4e-252	726/959(75.70)	877	hypothetical protein SORBIDRAFT_03g004950 [Sorghum bicolor]
TRINITY_DN24557_c0_g2	gi|242051985|ref|XP_002455138.1|	8.9e-86	163/232(70.26)	321	hypothetical protein SORBIDRAFT_03g004950 [Sorghum bicolor]
TRINITY_DN24558_c0_g1	gi|50872426|gb|AAT85026.1|	7.1e-09	56/204(27.45)	66	hypothetical protein [Oryza sativa Japonica Group]
TRINITY_DN24558_c1_g1	gi|514764405|ref|XP_004965500.1|	5.8e-45	92/103(89.32)	186	PREDICTED: uncharacterized protein LOC101754725 [Setaria italica]
TRINITY_DN24558_c1_g2	gi|242048570|ref|XP_002462031.1|	1.8e-22	71/117(60.68)	112	hypothetical protein SORBIDRAFT_02g013040 [Sorghum bicolor]
TRINITY_DN24558_c1_g4	gi|514764409|ref|XP_004965501.1|	1.1e-47	93/100(93.00)	195	PREDICTED: uncharacterized protein LOC101755134 [Setaria italica]
TRINITY_DN24559_c0_g1	gi|944239853|gb|KQL04161.1|	5.6e-111	200/215(93.02)	406	hypothetical protein SETIT_002582mg [Setaria italica]
TRINITY_DN24560_c0_g2	gi|242061368|ref|XP_002451973.1|	6.1e-123	216/224(96.43)	445	hypothetical protein SORBIDRAFT_04g011280 [Sorghum bicolor]
TRINITY_DN24560_c0_g3	gi|242061368|ref|XP_002451973.1|	3e-07	24/26(92.31)	60	hypothetical protein SORBIDRAFT_04g011280 [Sorghum bicolor]
TRINITY_DN24560_c0_g4	gi|514715563|ref|XP_004953277.1|	0	744/771(96.50)	1406	PREDICTED: kinesin-like protein NACK1 [Setaria italica]
TRINITY_DN24561_c0_g1	gi|514781888|ref|XP_004969955.1|	3.4e-31	69/84(82.14)	138	PREDICTED: agmatine coumaroyltransferase-2-like [Setaria italica]
TRINITY_DN24561_c1_g1	gi|92429658|gb|ABE77191.1|	7.6e-06	22/40(55.00)	54	putative non-LTR retroelement reverse transcriptase [Sorghum bicolor]
TRINITY_DN24561_c2_g1	gi|955717200|ref|XP_014660447.1|	9.3e-279	480/492(97.56)	963	PREDICTED: probable serine/threonine-protein kinase At5g41260 [Setaria italica]
TRINITY_DN24561_c2_g2	gi|514812850|ref|XP_004981214.1|	3.3e-286	485/491(98.78)	988	PREDICTED: probable serine/threonine-protein kinase At5g41260 [Setaria italica]
TRINITY_DN24561_c3_g1	gi|514794343|ref|XP_004973036.1|	7.9e-43	96/159(60.38)	179	PREDICTED: agmatine coumaroyltransferase-2-like [Setaria italica]
TRINITY_DN24561_c3_g2	gi|1002285920|ref|XP_015647256.1|	3.5e-21	46/81(56.79)	106	PREDICTED: uncharacterized protein LOC4343382 [Oryza sativa Japonica Group]
TRINITY_DN24562_c1_g1	gi|514780782|ref|XP_004969679.1|	5e-182	321/339(94.69)	641	PREDICTED: F-box/kelch-repeat protein At1g23390 [Setaria italica]
TRINITY_DN24562_c2_g1	gi|955714872|ref|XP_014660214.1|	5.9e-37	82/110(74.55)	161	PREDICTED: uncharacterized protein LOC106804170 [Setaria italica]
TRINITY_DN24563_c0_g1	gi|514820429|ref|XP_004984903.1|	8.9e-267	468/492(95.12)	924	PREDICTED: uncharacterized protein LOC101757964 [Setaria italica]
TRINITY_DN24563_c0_g2	gi|1033837659|ref|NP_001314929.1|	7.8e-12	34/35(97.14)	77	uncharacterized protein LOC100280255 [Zea mays]
TRINITY_DN24564_c0_g1	gi|514735394|ref|XP_004958148.1|	2.2e-254	463/471(98.30)	883	PREDICTED: heterogeneous nuclear ribonucleoprotein 1 [Setaria italica]
TRINITY_DN24564_c0_g2	gi|514725431|ref|XP_004955731.1|	1.4e-227	451/465(96.99)	793	PREDICTED: heterogeneous nuclear ribonucleoprotein 1-like [Setaria italica]
TRINITY_DN24566_c0_g1	gi|514712460|ref|XP_004952517.1|	4.5e-27	66/75(88.00)	126	PREDICTED: uncharacterized protein LOC101761261 [Setaria italica]
TRINITY_DN24566_c0_g3	gi|514801933|ref|XP_004975865.1|	7.8e-95	172/184(93.48)	352	PREDICTED: uncharacterized protein LOC101781669 [Setaria italica]
TRINITY_DN24566_c0_g6	gi|253761577|ref|XP_002489165.1|	5.4e-10	32/56(57.14)	68	hypothetical protein SORBIDRAFT_0015s007030 [Sorghum bicolor]
TRINITY_DN24567_c1_g1	gi|514728864|ref|XP_004956560.1|	1e-241	420/426(98.59)	840	PREDICTED: phosphatidate cytidylyltransferase 1-like [Setaria italica]
TRINITY_DN24567_c2_g1	gi|514782148|ref|XP_004970020.1|	2.7e-23	58/58(100.00)	114	PREDICTED: phosphatidate cytidylyltransferase 1-like [Setaria italica]
TRINITY_DN24567_c2_g4	gi|514727673|ref|XP_004956279.1|	3.2e-241	440/510(86.27)	839	PREDICTED: geraniol 8-hydroxylase-like [Setaria italica]
TRINITY_DN24568_c0_g1	gi|514777326|ref|XP_004968730.1|	0	972/1021(95.20)	1908	PREDICTED: protein HASTY 1 [Setaria italica]
TRINITY_DN24569_c0_g10	gi|4680199|gb|AAD27562.1|AF114171_3	2e-06	39/73(53.42)	57	hypothetical protein [Sorghum bicolor]
TRINITY_DN24569_c0_g2	gi|514777612|ref|XP_004968862.1|	5.5e-210	407/427(95.32)	734	PREDICTED: protoheme IX farnesyltransferase, mitochondrial [Setaria italica]
TRINITY_DN24569_c0_g5	gi|514787508|ref|XP_004971348.1|	2.5e-112	245/333(73.57)	410	PREDICTED: uncharacterized protein LOC101772585 [Setaria italica]
TRINITY_DN24569_c0_g6	gi|514823232|ref|XP_004986276.1|	5e-65	119/123(96.75)	251	PREDICTED: PHD finger protein MALE MEIOCYTE DEATH 1-like [Setaria italica]
TRINITY_DN24569_c0_g9	gi|514823232|ref|XP_004986276.1|	0	612/638(95.92)	1229	PREDICTED: PHD finger protein MALE MEIOCYTE DEATH 1-like [Setaria italica]
TRINITY_DN24570_c0_g1	gi|527209896|gb|EPS74505.1|	4e-30	86/157(54.78)	135	hypothetical protein M569_00222, partial [Genlisea aurea]
TRINITY_DN24570_c0_g2	gi|1021021430|gb|KZM80280.1|	4.8e-22	62/94(65.96)	108	hypothetical protein DCAR_032037 [Daucus carota subsp. sativus]
TRINITY_DN24570_c1_g1	gi|1012332041|gb|KYP43488.1|	1.4e-23	100/290(34.48)	114	hypothetical protein KK1_035055 [Cajanus cajan]
TRINITY_DN24571_c0_g1	gi|944263693|gb|KQL27933.1|	1.6e-233	421/495(85.05)	813	hypothetical protein SETIT_019090mg [Setaria italica]
TRINITY_DN24571_c1_g1	gi|836011437|ref|XP_012703470.1|	7.8e-68	133/148(89.86)	260	PREDICTED: UDP-glycosyltransferase 73E1-like [Setaria italica]
TRINITY_DN24571_c1_g2	gi|836011437|ref|XP_012703470.1|	3.3e-53	108/130(83.08)	212	PREDICTED: UDP-glycosyltransferase 73E1-like [Setaria italica]
TRINITY_DN24571_c2_g2	gi|944264137|gb|KQL28377.1|	3.5e-234	448/531(84.37)	815	hypothetical protein SETIT_016917mg [Setaria italica]
TRINITY_DN24571_c3_g2	gi|955719829|ref|XP_014660787.1|	5.2e-154	283/314(90.13)	548	PREDICTED: UDP-glycosyltransferase 73C5-like [Setaria italica]
TRINITY_DN24572_c0_g1	gi|514715782|ref|XP_004953333.1|	2e-141	270/377(71.62)	508	PREDICTED: putative lipase YOR059C [Setaria italica]
TRINITY_DN24572_c0_g3	gi|514819356|ref|XP_004984375.1|	5.6e-83	152/155(98.06)	313	PREDICTED: tubby-like F-box protein 6 isoform X1 [Setaria italica]
TRINITY_DN24573_c1_g2	gi|835905276|ref|XP_012704689.1|	1.7e-140	247/262(94.27)	505	PREDICTED: pentatricopeptide repeat-containing protein At3g16010 [Setaria italica]
TRINITY_DN24574_c0_g1	gi|514782592|ref|XP_004970132.1|	0	659/687(95.92)	1314	PREDICTED: dymeclin [Setaria italica]
TRINITY_DN24575_c0_g1	gi|514765329|ref|XP_004965725.1|	1.1e-202	352/364(96.70)	710	PREDICTED: glutathione S-transferase T2-like [Setaria italica]
TRINITY_DN24575_c1_g1	gi|514765307|ref|XP_004965721.1|	3.3e-229	639/655(97.56)	799	PREDICTED: transcription initiation factor TFIID subunit 5 [Setaria italica]
TRINITY_DN24575_c1_g2	gi|514816238|ref|XP_004982862.1|	6.3e-185	408/428(95.33)	652	PREDICTED: uncharacterized protein LOC101759455 [Setaria italica]
TRINITY_DN24576_c0_g1	gi|514707530|ref|XP_004951318.1|	4.1e-134	259/287(90.24)	484	PREDICTED: DEAD-box ATP-dependent RNA helicase 58, chloroplastic [Setaria italica]
TRINITY_DN24577_c0_g1	gi|530277809|gb|AGT15894.1|	1.4e-28	70/88(79.55)	129	hypothetical protein SHCRBa_258_I03_R_140 [Saccharum hybrid cultivar R570]
TRINITY_DN24577_c1_g1	gi|514782809|ref|XP_004970187.1|	2.4e-100	210/212(99.06)	370	PREDICTED: vacuolar protein sorting-associated protein 28 homolog 1-like [Setaria italica]
TRINITY_DN24577_c1_g2	gi|992158952|gb|KXG22251.1|	2e-92	185/274(67.52)	344	hypothetical protein SORBI_009G181300 [Sorghum bicolor]
TRINITY_DN24578_c0_g1	gi|242081509|ref|XP_002445523.1|	1.4e-41	84/86(97.67)	174	hypothetical protein SORBIDRAFT_07g020930 [Sorghum bicolor]
TRINITY_DN24578_c1_g1	gi|514763042|ref|XP_004965176.1|	0	1440/1526(94.36)	2854	PREDICTED: putative 1-phosphatidylinositol-3-phosphate 5-kinase FAB1C [Setaria italica]
TRINITY_DN24579_c0_g1	gi|514733468|ref|XP_004957676.1|	1.2e-145	320/591(54.15)	522	PREDICTED: serine/threonine-protein kinase STY17-like [Setaria italica]
TRINITY_DN24580_c0_g2	gi|835928683|ref|XP_012699244.1|	3.2e-120	243/351(69.23)	437	PREDICTED: cell differentiation protein RCD1 homolog [Setaria italica]
TRINITY_DN24581_c0_g1	gi|514754372|ref|XP_004963020.1|	1.7e-169	314/323(97.21)	601	PREDICTED: nucleobase-ascorbate transporter 3 [Setaria italica]
TRINITY_DN24582_c0_g1	gi|514802419|ref|XP_004976102.1|	1.4e-219	413/442(93.44)	766	PREDICTED: la protein 1-like [Setaria italica]
TRINITY_DN24582_c1_g1	gi|514706882|ref|XP_004951167.1|	3.6e-25	61/67(91.04)	120	PREDICTED: protein disulfide isomerase-like 1-4 [Setaria italica]
TRINITY_DN24582_c1_g2	gi|514706882|ref|XP_004951167.1|	5.1e-23	57/65(87.69)	111	PREDICTED: protein disulfide isomerase-like 1-4 [Setaria italica]
TRINITY_DN24583_c0_g1	gi|514742613|ref|XP_004960187.1|	1.7e-311	804/884(90.95)	1073	PREDICTED: protein IQ-DOMAIN 32 [Setaria italica]
TRINITY_DN24584_c0_g1	gi|413934420|gb|AFW68971.1|	1.9e-183	333/381(87.40)	646	hypothetical protein ZEAMMB73_292359 [Zea mays]
TRINITY_DN24584_c0_g2	gi|944239385|gb|KQL03693.1|	1.3e-265	459/479(95.82)	919	hypothetical protein SETIT_001063mg [Setaria italica]
TRINITY_DN24584_c0_g3	gi|514767335|ref|XP_004966216.1|	6.6e-17	42/46(91.30)	92	PREDICTED: uncharacterized protein LOC101769074 [Setaria italica]
TRINITY_DN24585_c1_g1	gi|242066864|ref|XP_002454721.1|	4.6e-29	65/65(100.00)	134	hypothetical protein SORBIDRAFT_04g036210 [Sorghum bicolor]
TRINITY_DN24585_c1_g2	gi|514796509|ref|XP_004973569.1|	1.4e-151	311/335(92.84)	541	PREDICTED: myosin-binding protein 3-like [Setaria italica]
TRINITY_DN24585_c1_g3	gi|514796509|ref|XP_004973569.1|	3.6e-39	87/90(96.67)	166	PREDICTED: myosin-binding protein 3-like [Setaria italica]
TRINITY_DN24585_c1_g4	gi|514719528|ref|XP_004954255.1|	7.8e-06	25/27(92.59)	55	PREDICTED: calcineurin subunit B-like [Setaria italica]
TRINITY_DN24586_c0_g1	gi|514725044|ref|XP_004955643.1|	7.9e-171	322/362(88.95)	605	PREDICTED: uncharacterized protein LOC101762906 isoform X1 [Setaria italica]
TRINITY_DN24587_c0_g1	gi|944247743|gb|KQL12037.1|	1.6e-15	41/67(61.19)	87	hypothetical protein SETIT_008486mg, partial [Setaria italica]
TRINITY_DN24587_c0_g2	gi|955721757|ref|XP_004977247.2|	0	871/1011(86.15)	1190	PREDICTED: uncharacterized protein LOC101786921 [Setaria italica]
TRINITY_DN24587_c0_g3	gi|944229383|gb|KQK93769.1|	0	919/974(94.35)	1171	hypothetical protein SETIT_025911mg [Setaria italica]
TRINITY_DN24588_c0_g1	gi|242097170|ref|XP_002439075.1|	1.3e-157	279/323(86.38)	560	hypothetical protein SORBIDRAFT_10g031120 [Sorghum bicolor]
TRINITY_DN24589_c0_g1	gi|514709226|ref|XP_004951732.1|	4.2e-48	92/92(100.00)	196	PREDICTED: uncharacterized protein LOC101775975 [Setaria italica]
TRINITY_DN24589_c1_g1	gi|514766911|ref|XP_004966113.1|	2.7e-121	196/198(98.99)	440	PREDICTED: uncharacterized protein LOC101762169 [Setaria italica]
TRINITY_DN24590_c0_g1	gi|242051951|ref|XP_002455121.1|	3.2e-104	367/560(65.54)	384	hypothetical protein SORBIDRAFT_03g004680 [Sorghum bicolor]
TRINITY_DN24590_c0_g2	gi|670413168|ref|XP_008647769.1|	2.2e-191	477/637(74.88)	673	PREDICTED: CENP-E like kinetochore protein isoform X1 [Zea mays]
TRINITY_DN24592_c0_g1	gi|514743583|ref|XP_004960421.1|	1.6e-60	124/160(77.50)	237	PREDICTED: uncharacterized protein LOC101768353 [Setaria italica]
TRINITY_DN24592_c0_g2	gi|514743583|ref|XP_004960421.1|	3.9e-34	82/94(87.23)	149	PREDICTED: uncharacterized protein LOC101768353 [Setaria italica]
TRINITY_DN24593_c0_g1	gi|514774142|ref|XP_004967909.1|	1.3e-283	501/514(97.47)	979	PREDICTED: non-specific phospholipase C6-like [Setaria italica]
TRINITY_DN24593_c1_g1	gi|835949552|ref|XP_012700199.1|	8.4e-23	52/53(98.11)	110	PREDICTED: uncharacterized protein LOC105914082 [Setaria italica]
TRINITY_DN24593_c1_g2	gi|835948815|ref|XP_012700177.1|	3.3e-148	272/316(86.08)	528	PREDICTED: uncharacterized protein LOC101785493 [Setaria italica]
TRINITY_DN24593_c1_g3	gi|242090277|ref|XP_002440971.1|	4e-97	206/398(51.76)	360	hypothetical protein SORBIDRAFT_09g018050 [Sorghum bicolor]
TRINITY_DN24593_c1_g4	gi|514711459|ref|XP_004952286.1|	4.6e-189	331/387(85.53)	665	PREDICTED: uncharacterized protein LOC101757208 [Setaria italica]
TRINITY_DN24593_c1_g5	gi|514711474|ref|XP_004952289.1|	1.3e-216	376/404(93.07)	756	PREDICTED: uncharacterized protein LOC101758685 [Setaria italica]
TRINITY_DN24593_c2_g1	gi|944244353|gb|KQL08661.1|	7.5e-198	339/373(90.88)	694	hypothetical protein SETIT_001000mg [Setaria italica]
TRINITY_DN24594_c0_g1	gi|514798262|ref|XP_004974075.1|	1.9e-204	404/438(92.24)	717	PREDICTED: PHD finger protein rhinoceros-like [Setaria italica]
TRINITY_DN24594_c0_g2	gi|475607595|gb|EMT26764.1|	1.4e-10	38/38(100.00)	71	hypothetical protein F775_13435 [Aegilops tauschii]
TRINITY_DN24594_c0_g3	gi|514732156|ref|XP_004957360.1|	0	720/746(96.51)	1153	PREDICTED: PHD finger protein rhinoceros-like [Setaria italica]
TRINITY_DN24595_c0_g1	gi|514798530|ref|XP_004974204.1|	5.9e-31	73/92(79.35)	140	PREDICTED: vesicle-associated membrane protein 727 [Setaria italica]
TRINITY_DN24596_c0_g2	gi|514725790|ref|XP_004955821.1|	2.7e-108	181/187(96.79)	397	PREDICTED: histone-lysine N-methyltransferase, H3 lysine-9 specific SUVH1-like [Setaria italica]
TRINITY_DN24597_c0_g1	gi|514814949|ref|XP_004982239.1|	4.9e-150	530/549(96.54)	536	PREDICTED: RAN GTPase-activating protein 2-like [Setaria italica]
TRINITY_DN24598_c0_g1	gi|116310038|emb|CAH67061.1|	3.6e-177	308/412(74.76)	625	H0112G12.6 [Oryza sativa Indica Group]
TRINITY_DN24598_c1_g1	gi|670389722|ref|XP_008675247.1|	4.4e-62	110/142(77.46)	242	PREDICTED: uncharacterized protein LOC103651388 isoform X1 [Zea mays]
TRINITY_DN24598_c2_g1	gi|1002240343|ref|XP_015624442.1|	2.4e-118	205/222(92.34)	430	PREDICTED: uncharacterized mitochondrial protein AtMg00810-like [Oryza sativa Japonica Group]
TRINITY_DN24598_c2_g2	gi|242085416|ref|XP_002443133.1|	2.8e-111	205/210(97.62)	405	hypothetical protein SORBIDRAFT_08g010840 [Sorghum bicolor]
TRINITY_DN24598_c2_g3	gi|77556356|gb|ABA99152.1|	6.4e-133	245/306(80.07)	478	retrotransposon protein, putative, unclassified [Oryza sativa Japonica Group]
TRINITY_DN24599_c1_g1	gi|514768595|ref|XP_004966531.1|	1.9e-151	353/699(50.50)	541	PREDICTED: phytoene synthase, chloroplastic [Setaria italica]
TRINITY_DN24599_c1_g2	gi|514803891|ref|XP_004976826.1|	1e-28	74/97(76.29)	131	PREDICTED: uncharacterized protein LOC101758039 [Setaria italica]
TRINITY_DN245_c0_g1	gi|573912672|ref|XP_006644040.1|	5.1e-14	39/69(56.52)	81	PREDICTED: putative disease resistance RPP13-like protein 3 [Oryza brachyantha]
TRINITY_DN24600_c0_g1	gi|944247791|gb|KQL12085.1|	1.7e-123	234/390(60.00)	448	hypothetical protein SETIT_008045mg [Setaria italica]
TRINITY_DN24600_c0_g2	gi|514728463|ref|XP_004956468.1|	0	1136/1864(60.94)	2051	PREDICTED: protein ENHANCED DOWNY MILDEW 2-like isoform X1 [Setaria italica]
TRINITY_DN24601_c0_g1	gi|835904355|ref|XP_012700810.1|	1.4e-17	46/56(82.14)	94	PREDICTED: glycerophosphodiester phosphodiesterase GDPDL7-like [Setaria italica]
TRINITY_DN24601_c0_g2	gi|514708832|ref|XP_004951636.1|	7.2e-84	170/191(89.01)	316	PREDICTED: uncharacterized protein LOC101772180 [Setaria italica]
TRINITY_DN24602_c0_g2	gi|835965024|ref|XP_012700974.1|	0	1245/1620(76.85)	1762	PREDICTED: tRNA(adenine(34)) deaminase, chloroplastic [Setaria italica]
TRINITY_DN24603_c0_g1	gi|514774895|ref|XP_004968098.1|	1.5e-39	83/87(95.40)	167	PREDICTED: uncharacterized protein LOC101772564 [Setaria italica]
TRINITY_DN24603_c2_g1	gi|514781916|ref|XP_004969962.1|	1.5e-91	171/179(95.53)	342	PREDICTED: tobamovirus multiplication protein 1 [Setaria italica]
TRINITY_DN24604_c1_g1	gi|514748365|ref|XP_004961599.1|	0	761/825(92.24)	1549	PREDICTED: receptor-like serine/threonine-protein kinase SD1-8 [Setaria italica]
TRINITY_DN24604_c1_g2	gi|514782873|ref|XP_004970203.1|	0	809/868(93.20)	1573	PREDICTED: receptor-like serine/threonine-protein kinase SD1-8 [Setaria italica]
TRINITY_DN24605_c0_g1	gi|835941204|ref|XP_004960798.2|	1.6e-128	231/301(76.74)	463	PREDICTED: disease resistance protein RGA2-like isoform X1 [Setaria italica]
TRINITY_DN24605_c1_g1	gi|835928442|ref|XP_012699230.1|	0	951/1210(78.60)	1684	PREDICTED: putative disease resistance protein RGA3 [Setaria italica]
TRINITY_DN24605_c1_g2	gi|835939415|ref|XP_012699719.1|	1.9e-49	101/101(100.00)	199	PREDICTED: putative disease resistance protein RGA3 isoform X2 [Setaria italica]
TRINITY_DN24605_c2_g1	gi|514745353|ref|XP_004960859.1|	1e-17	48/61(78.69)	94	PREDICTED: putative disease resistance protein RGA1 isoform X1 [Setaria italica]
TRINITY_DN24606_c3_g1	gi|514747562|ref|XP_004961397.1|	8.3e-242	579/661(87.59)	841	PREDICTED: uncharacterized protein LOC101778222 [Setaria italica]
TRINITY_DN24607_c0_g2	gi|514726564|ref|XP_004956012.1|	1.2e-13	37/38(97.37)	80	PREDICTED: glutamine-dependent NAD(+) synthetase [Setaria italica]
TRINITY_DN24608_c0_g2	gi|514795932|ref|XP_004973424.1|	2.4e-64	145/175(82.86)	251	PREDICTED: uncharacterized protein LOC101764925 [Setaria italica]
TRINITY_DN24608_c0_g3	gi|514729474|ref|XP_004956706.1|	6.7e-81	172/180(95.56)	306	PREDICTED: uncharacterized protein LOC101767387 [Setaria italica]
TRINITY_DN24608_c1_g1	gi|514745202|ref|XP_004960823.1|	7.7e-34	84/121(69.42)	150	PREDICTED: uncharacterized protein LOC101758622 isoform X1 [Setaria italica]
TRINITY_DN24608_c1_g2	gi|514750359|ref|XP_004962086.1|	3.8e-07	25/26(96.15)	59	PREDICTED: probable mediator of RNA polymerase II transcription subunit 26b [Setaria italica]
TRINITY_DN24610_c0_g1	gi|475625408|gb|EMT32962.1|	7.1e-16	42/53(79.25)	90	DNA helicase INO80 complex-1-like protein [Aegilops tauschii]
TRINITY_DN24610_c0_g2	gi|514761487|ref|XP_004964800.1|	1.8e-113	260/602(43.19)	414	PREDICTED: GDSL esterase/lipase At5g45910-like [Setaria italica]
TRINITY_DN24610_c0_g4	gi|514777065|ref|XP_004968622.1|	2e-63	114/116(98.28)	245	PREDICTED: GDSL esterase/lipase At5g45910-like [Setaria italica]
TRINITY_DN24611_c0_g1	gi|18568267|gb|AAL75999.1|AF466646_7	1.1e-202	332/484(68.60)	711	putative polyprotein [Zea mays]
TRINITY_DN24611_c0_g2	gi|253761750|ref|XP_002489250.1|	5.8e-44	85/114(74.56)	181	hypothetical protein SORBIDRAFT_0012s014620 [Sorghum bicolor]
TRINITY_DN24612_c0_g1	gi|514710405|ref|XP_004952023.1|	6.3e-79	156/198(78.79)	300	PREDICTED: dnaJ homolog subfamily B member 1-like [Setaria italica]
TRINITY_DN24612_c1_g2	gi|573953769|ref|XP_006659154.1|	2.6e-19	48/57(84.21)	101	PREDICTED: dnaJ homolog subfamily B member 4 [Oryza brachyantha]
TRINITY_DN24612_c1_g3	gi|514793245|ref|XP_004972770.1|	2.3e-188	331/341(97.07)	663	PREDICTED: dnaJ homolog subfamily B member 4 [Setaria italica]
TRINITY_DN24613_c1_g1	gi|514819398|ref|XP_004984396.1|	2.6e-53	112/158(70.89)	215	PREDICTED: peptidyl-tRNA hydrolase, mitochondrial-like [Setaria italica]
TRINITY_DN24613_c2_g1	gi|514821164|ref|XP_004985264.1|	0	551/570(96.67)	1088	PREDICTED: protein RBL-like [Setaria italica]
TRINITY_DN24613_c2_g3	gi|514821164|ref|XP_004985264.1|	3.3e-12	33/39(84.62)	77	PREDICTED: protein RBL-like [Setaria italica]
TRINITY_DN24614_c2_g1	gi|992276201|gb|KXG34727.1|	1.2e-91	170/190(89.47)	341	hypothetical protein SORBI_002G082600 [Sorghum bicolor]
TRINITY_DN24614_c2_g2	gi|514745684|ref|XP_004960940.1|	3.8e-38	86/87(98.85)	162	PREDICTED: charged multivesicular body protein 5-like [Setaria italica]
TRINITY_DN24614_c2_g3	gi|514725876|ref|XP_004955841.1|	8.7e-32	103/108(95.37)	141	PREDICTED: protein LURP-one-related 15-like [Setaria italica]
TRINITY_DN24614_c2_g4	gi|835938637|ref|XP_004955840.2|	1.3e-82	174/218(79.82)	310	PREDICTED: protein LURP-one-related 15-like [Setaria italica]
TRINITY_DN24615_c0_g1	gi|514742671|ref|XP_004960201.1|	6.4e-134	344/358(96.09)	483	PREDICTED: uncharacterized protein LOC101783867 [Setaria italica]
TRINITY_DN24616_c1_g1	gi|514782213|ref|XP_004970037.1|	5e-235	435/549(79.23)	818	PREDICTED: aspartate aminotransferase, cytoplasmic [Setaria italica]
TRINITY_DN24616_c2_g1	gi|944252222|gb|KQL16485.1|	3.2e-192	347/359(96.66)	677	hypothetical protein SETIT_022458mg [Setaria italica]
TRINITY_DN24617_c0_g1	gi|944238215|gb|KQL02553.1|	4.3e-47	162/194(83.51)	193	hypothetical protein SETIT_014264mg [Setaria italica]
TRINITY_DN24618_c0_g1	gi|514735054|ref|XP_004958066.1|	0	885/940(94.15)	1772	PREDICTED: uncharacterized protein LOC101770090 [Setaria italica]
TRINITY_DN24619_c0_g1	gi|514766670|ref|XP_004966053.1|	1.7e-123	225/247(91.09)	446	PREDICTED: tyrosine N-monooxygenase-like [Setaria italica]
TRINITY_DN24619_c1_g1	gi|514815752|ref|XP_004982626.1|	5e-95	165/169(97.63)	352	PREDICTED: cytochrome P450 84A1 [Setaria italica]
TRINITY_DN24619_c1_g2	gi|514816597|ref|XP_004983036.1|	2.6e-198	378/395(95.70)	695	PREDICTED: flavonoid 3&apos;-monooxygenase [Setaria italica]
TRINITY_DN24619_c1_g3	gi|514819214|ref|XP_004984305.1|	8.8e-258	448/493(90.87)	893	PREDICTED: cytochrome P450 71A1-like [Setaria italica]
TRINITY_DN24619_c1_g4	gi|514819212|ref|XP_004984304.1|	1.7e-240	413/451(91.57)	836	PREDICTED: cytochrome P450 71A1-like [Setaria italica]
TRINITY_DN24620_c0_g1	gi|242057259|ref|XP_002457775.1|	7.2e-294	520/632(82.28)	1014	hypothetical protein SORBIDRAFT_03g013430 [Sorghum bicolor]
TRINITY_DN24620_c1_g1	gi|514818733|ref|XP_004984068.1|	5.6e-114	208/211(98.58)	415	PREDICTED: ubiquinone biosynthesis protein COQ9, mitochondrial [Setaria italica]
TRINITY_DN24620_c2_g2	gi|955708031|ref|XP_004954091.2|	3.2e-16	62/113(54.87)	90	PREDICTED: zinc finger protein 8-like [Setaria italica]
TRINITY_DN24620_c2_g3	gi|944237765|gb|KQL02103.1|	5e-51	213/248(85.89)	206	hypothetical protein SETIT_014125mg [Setaria italica]
TRINITY_DN24620_c3_g1	gi|514744350|ref|XP_004960612.1|	1.6e-143	254/260(97.69)	514	PREDICTED: mitochondrial dicarboxylate/tricarboxylate transporter DTC-like [Setaria italica]
TRINITY_DN24621_c1_g1	gi|514768367|ref|XP_004966471.1|	2e-167	795/833(95.44)	594	PREDICTED: leucine-rich repeat receptor-like kinase protein THICK TASSEL DWARF1 [Setaria italica]
TRINITY_DN24621_c1_g4	gi|414591299|tpg|DAA41870.1|	1.6e-06	28/57(49.12)	56	TPA: putative leucine-rich repeat receptor-like protein kinase family protein [Zea mays]
TRINITY_DN24622_c0_g1	gi|514782904|ref|XP_004970210.1|	2.4e-213	392/461(85.03)	746	PREDICTED: uncharacterized protein LOC101769772 [Setaria italica]
TRINITY_DN24622_c1_g1	gi|514748993|ref|XP_004961753.1|	1.1e-70	227/328(69.21)	271	PREDICTED: transcription repressor OFP1-like [Setaria italica]
TRINITY_DN24622_c2_g1	gi|514801925|ref|XP_004975861.1|	5.5e-69	164/182(90.11)	265	PREDICTED: 30S ribosomal protein 3, chloroplastic-like [Setaria italica]
TRINITY_DN24622_c3_g1	gi|514747796|ref|XP_004961456.1|	2.1e-238	419/479(87.47)	830	PREDICTED: protein cereblon [Setaria italica]
TRINITY_DN24622_c4_g1	gi|944242632|gb|KQL06940.1|	5.7e-149	262/300(87.33)	533	hypothetical protein SETIT_000901mg [Setaria italica]
TRINITY_DN24623_c0_g2	gi|514751070|ref|XP_004962260.1|	2e-202	365/379(96.31)	710	PREDICTED: peptide chain release factor PrfB3, chloroplastic isoform X1 [Setaria italica]
TRINITY_DN24623_c0_g3	gi|514751070|ref|XP_004962260.1|	4.3e-13	38/56(67.86)	78	PREDICTED: peptide chain release factor PrfB3, chloroplastic isoform X1 [Setaria italica]
TRINITY_DN24624_c0_g1	gi|514801024|ref|XP_004975427.1|	3.4e-58	169/498(33.94)	231	PREDICTED: 4-sulfomuconolactone hydrolase [Setaria italica]
TRINITY_DN24625_c0_g1	gi|514813844|ref|XP_004981703.1|	3.6e-280	641/1458(43.96)	969	PREDICTED: cyclic nucleotide-gated ion channel 2 [Setaria italica]
TRINITY_DN24625_c0_g2	gi|514733096|ref|XP_004957593.1|	0	538/582(92.44)	1065	PREDICTED: F-box/kelch-repeat protein At5g42360-like [Setaria italica]
TRINITY_DN24626_c0_g1	gi|514717059|ref|XP_004953647.1|	6.6e-249	445/507(87.77)	865	PREDICTED: TBC1 domain family member 15 [Setaria italica]
TRINITY_DN24628_c1_g3	gi|944236699|gb|KQL01037.1|	1.2e-79	154/162(95.06)	301	hypothetical protein SETIT_014486mg [Setaria italica]
TRINITY_DN24628_c1_g4	gi|474302864|gb|EMS61682.1|	1.1e-10	46/93(49.46)	70	putative calcium-binding protein CML7 [Triticum urartu]
TRINITY_DN24628_c1_g6	gi|475518437|gb|EMT06195.1|	2.6e-25	59/65(90.77)	119	40S ribosomal protein S13-1 [Aegilops tauschii]
TRINITY_DN24628_c1_g7	gi|242080333|ref|XP_002444935.1|	5.8e-11	34/34(100.00)	72	hypothetical protein SORBIDRAFT_07g001670 [Sorghum bicolor]
TRINITY_DN24629_c0_g1	gi|514821589|ref|XP_004985472.1|	4e-65	137/178(76.97)	252	PREDICTED: ethylene-responsive transcription factor RAP2-12-like [Setaria italica]
TRINITY_DN24629_c1_g1	gi|835994350|ref|XP_012702535.1|	3.6e-83	153/220(69.55)	312	PREDICTED: polyubiquitin-like [Setaria italica]
TRINITY_DN24629_c2_g1	gi|514783065|ref|XP_004970251.1|	1.7e-32	77/118(65.25)	143	PREDICTED: ethylene-responsive transcription factor 4 [Setaria italica]
TRINITY_DN24630_c0_g1	gi|226505944|ref|NP_001146275.1|	2e-164	298/401(74.31)	584	putative transcription factor [Zea mays]
TRINITY_DN24630_c0_g2	gi|944241710|gb|KQL06018.1|	4.3e-16	38/42(90.48)	89	hypothetical protein SETIT_001279mg [Setaria italica]
TRINITY_DN24630_c1_g3	gi|514796192|ref|XP_004973488.1|	3.6e-46	199/267(74.53)	190	PREDICTED: protein FLX-like 3 [Setaria italica]
TRINITY_DN24631_c0_g1	gi|514775007|ref|XP_004968125.1|	9.8e-241	448/489(91.62)	837	PREDICTED: protein O-linked-mannose beta-1,4-N-acetylglucosaminyltransferase 2-like [Setaria italica]
TRINITY_DN24631_c0_g2	gi|514775003|ref|XP_004968124.1|	1.6e-72	128/137(93.43)	276	PREDICTED: uncharacterized protein LOC101781902 [Setaria italica]
TRINITY_DN24632_c1_g1	gi|514745465|ref|XP_004960887.1|	0	562/576(97.57)	1127	PREDICTED: NADP-dependent malic enzyme, chloroplastic [Setaria italica]
TRINITY_DN24632_c2_g2	gi|514731743|ref|XP_004957256.1|	6.6e-103	182/191(95.29)	378	PREDICTED: uncharacterized protein LOC101757115 isoform X1 [Setaria italica]
TRINITY_DN24632_c2_g5	gi|944223167|gb|KQK87571.1|	2.3e-51	104/110(94.55)	207	hypothetical protein SETIT_039415mg [Setaria italica]
TRINITY_DN24632_c2_g6	gi|992279590|gb|KXG37780.1|	5.6e-67	135/169(79.88)	258	hypothetical protein SORBI_001G125400 [Sorghum bicolor]
TRINITY_DN24633_c0_g1	gi|514813395|ref|XP_004981481.1|	3.8e-198	348/353(98.58)	696	PREDICTED: replication factor C subunit 5 [Setaria italica]
TRINITY_DN24633_c0_g2	gi|38344532|emb|CAE05411.2|	4.7e-48	89/114(78.07)	194	OSJNBa0036B17.8 [Oryza sativa Japonica Group]
TRINITY_DN24635_c0_g1	gi|514711547|ref|XP_004952305.1|	2.9e-60	126/133(94.74)	238	PREDICTED: bidirectional sugar transporter SWEET4 [Setaria italica]
TRINITY_DN24636_c0_g1	gi|514818709|ref|XP_004984056.1|	0	782/789(99.11)	1512	PREDICTED: exocyst complex component SEC15A-like [Setaria italica]
TRINITY_DN24637_c0_g1	gi|18390102|gb|AAL68847.1|AF466199_6	8.6e-49	110/272(40.44)	198	putative RIRE2 orf3 [Sorghum bicolor]
TRINITY_DN24639_c0_g1	gi|514729022|ref|XP_004956598.1|	1.5e-164	328/574(57.14)	584	PREDICTED: uncharacterized protein LOC101756968 [Setaria italica]
TRINITY_DN24639_c1_g1	gi|835941105|ref|XP_012699798.1|	1.9e-201	499/542(92.07)	707	PREDICTED: LOW QUALITY PROTEIN: brassinosteroid LRR receptor kinase [Setaria italica]
TRINITY_DN24640_c0_g1	gi|836028046|ref|XP_012698369.1|	8.1e-234	408/419(97.37)	815	PREDICTED: chloride channel protein CLC-d isoform X1 [Setaria italica]
TRINITY_DN24641_c0_g2	gi|514749266|ref|XP_004961816.1|	2.5e-291	522/603(86.57)	1005	PREDICTED: uncharacterized protein LOC101772658 [Setaria italica]
TRINITY_DN24641_c1_g1	gi|514708236|ref|XP_004951486.1|	5.2e-159	278/279(99.64)	564	PREDICTED: probable ADP-ribosylation factor GTPase-activating protein AGD14 [Setaria italica]
TRINITY_DN24641_c2_g1	gi|514726548|ref|XP_004956008.1|	8.2e-172	307/325(94.46)	609	PREDICTED: DEAD-box ATP-dependent RNA helicase 5 [Setaria italica]
TRINITY_DN24641_c2_g2	gi|514778163|ref|XP_004969029.1|	1.1e-13	38/43(88.37)	81	PREDICTED: dual specificity protein kinase zak2-like isoform X1 [Setaria italica]
TRINITY_DN24642_c0_g1	gi|413948620|gb|AFW81269.1|	2.2e-28	62/63(98.41)	131	putative calcium-dependent protein kinase family protein [Zea mays]
TRINITY_DN24643_c0_g1	gi|514780285|ref|XP_004969558.1|	2e-204	390/406(96.06)	716	PREDICTED: splicing factor 3A subunit 3 [Setaria italica]
TRINITY_DN24643_c0_g2	gi|944224031|gb|KQK88435.1|	3.1e-20	61/93(65.59)	104	hypothetical protein SETIT_037563mg [Setaria italica]
TRINITY_DN24643_c0_g3	gi|514815838|ref|XP_004982667.1|	2.5e-148	269/304(88.49)	530	PREDICTED: pentatricopeptide repeat-containing protein At1g55630-like [Setaria italica]
TRINITY_DN24645_c0_g1	gi|955718637|ref|XP_014660636.1|	0	743/846(87.83)	1251	PREDICTED: uncharacterized protein LOC106804316 [Setaria italica]
TRINITY_DN24646_c0_g1	gi|514728452|ref|XP_004956465.1|	5.5e-69	136/149(91.28)	266	PREDICTED: ras-related protein RGP1 [Setaria italica]
TRINITY_DN24646_c0_g2	gi|944251601|gb|KQL15864.1|	4.4e-58	151/390(38.72)	231	hypothetical protein SETIT_024553mg [Setaria italica]
TRINITY_DN24647_c0_g1	gi|514713327|ref|XP_004952733.1|	2.9e-228	446/576(77.43)	796	PREDICTED: uncharacterized protein LOC101783147 [Setaria italica]
TRINITY_DN24647_c0_g2	gi|514814494|ref|XP_004982018.1|	5.3e-149	267/290(92.07)	532	PREDICTED: uncharacterized protein LOC101765529 [Setaria italica]
TRINITY_DN24647_c1_g1	gi|297848716|ref|XP_002892239.1|	8.6e-06	28/30(93.33)	56	vesicle-associated membrane protein 7B [Arabidopsis lyrata subsp. lyrata]
TRINITY_DN24648_c0_g2	gi|514708141|ref|XP_004951466.1|	1.9e-39	85/124(68.55)	167	PREDICTED: uncharacterized protein LOC105914813 [Setaria italica]
TRINITY_DN24648_c0_g3	gi|514708141|ref|XP_004951466.1|	3.9e-76	145/163(88.96)	289	PREDICTED: uncharacterized protein LOC105914813 [Setaria italica]
TRINITY_DN24649_c0_g1	gi|514767390|ref|XP_004966231.1|	2.8e-63	119/128(92.97)	245	PREDICTED: early nodulin-like protein 2 [Setaria italica]
TRINITY_DN24649_c0_g3	gi|514798566|ref|XP_004974222.1|	2.2e-23	62/87(71.26)	114	PREDICTED: serine carboxypeptidase-like 51 isoform X1 [Setaria italica]
TRINITY_DN24650_c0_g1	gi|944238331|gb|KQL02669.1|	1e-244	468/489(95.71)	850	hypothetical protein SETIT_013454mg [Setaria italica]
TRINITY_DN24650_c0_g2	gi|514801017|ref|XP_004975424.1|	4.9e-166	337/375(89.87)	589	PREDICTED: ACT domain-containing protein ACR6-like [Setaria italica]
TRINITY_DN24651_c0_g1	gi|514783431|ref|XP_004970341.1|	1.9e-50	134/177(75.71)	206	PREDICTED: F-box protein SKIP24 isoform X1 [Setaria italica]
TRINITY_DN24652_c0_g1	gi|195657471|gb|ACG48203.1|	5.6e-18	45/55(81.82)	94	membrane protein [Zea mays]
TRINITY_DN24652_c0_g2	gi|944252528|gb|KQL16791.1|	3.5e-28	66/67(98.51)	131	hypothetical protein SETIT_023915mg [Setaria italica]
TRINITY_DN24652_c0_g3	gi|357151005|ref|XP_003575651.1|	3.8e-44	94/157(59.87)	183	PREDICTED: uncharacterized protein LOC100834526 [Brachypodium distachyon]
TRINITY_DN24653_c0_g1	gi|514817710|ref|XP_004983570.1|	1.1e-55	103/105(98.10)	222	PREDICTED: uncharacterized protein At2g38710 [Setaria italica]
TRINITY_DN24653_c1_g1	gi|514821708|ref|XP_004985531.1|	1.5e-262	461/479(96.24)	909	PREDICTED: alanine--glyoxylate aminotransferase 2 homolog 1, mitochondrial [Setaria italica]
TRINITY_DN24654_c0_g1	gi|944248589|gb|KQL12852.1|	1.7e-211	368/376(97.87)	740	hypothetical protein SETIT_022078mg [Setaria italica]
TRINITY_DN24654_c0_g2	gi|944224878|gb|KQK89282.1|	9.5e-31	131/468(27.99)	139	hypothetical protein SETIT_039551mg [Setaria italica]
TRINITY_DN24654_c0_g3	gi|729382076|ref|XP_010550556.1|	8e-08	27/40(67.50)	63	PREDICTED: cleavage and polyadenylation specificity factor subunit 2 isoform X1 [Tarenaya hassleriana]
TRINITY_DN24655_c0_g1	gi|514734005|ref|XP_004957814.1|	7.9e-167	314/329(95.44)	591	PREDICTED: coiled-coil domain-containing protein 94-like [Setaria italica]
TRINITY_DN24656_c0_g1	gi|514800422|ref|XP_004975138.1|	5.4e-111	203/284(71.48)	405	PREDICTED: uncharacterized protein LOC101756817 [Setaria italica]
TRINITY_DN24656_c0_g2	gi|514800422|ref|XP_004975138.1|	1.1e-203	404/522(77.39)	714	PREDICTED: uncharacterized protein LOC101756817 [Setaria italica]
TRINITY_DN24656_c0_g3	gi|514800422|ref|XP_004975138.1|	7.2e-31	86/183(46.99)	139	PREDICTED: uncharacterized protein LOC101756817 [Setaria italica]
TRINITY_DN24657_c0_g1	gi|514765943|ref|XP_004965877.1|	4.2e-50	127/322(39.44)	204	PREDICTED: protein N-terminal asparagine amidohydrolase [Setaria italica]
TRINITY_DN24657_c0_g2	gi|242041883|ref|XP_002468336.1|	4.1e-128	218/286(76.22)	462	hypothetical protein SORBIDRAFT_01g043990 [Sorghum bicolor]
TRINITY_DN24658_c0_g1	gi|672202452|ref|XP_008778392.1|	1.2e-17	69/180(38.33)	96	PREDICTED: DNA topoisomerase 2-like, partial [Phoenix dactylifera]
TRINITY_DN24660_c0_g1	gi|514717582|ref|XP_004953777.1|	4.3e-158	293/318(92.14)	562	PREDICTED: E3 ubiquitin-protein ligase CIP8-like [Setaria italica]
TRINITY_DN24662_c0_g1	gi|514815872|ref|XP_004982684.1|	2.1e-48	97/99(97.98)	196	PREDICTED: NADH dehydrogenase [ubiquinone] 1 alpha subcomplex subunit 2 [Setaria italica]
TRINITY_DN24662_c0_g2	gi|514815872|ref|XP_004982684.1|	9.4e-06	27/27(100.00)	57	PREDICTED: NADH dehydrogenase [ubiquinone] 1 alpha subcomplex subunit 2 [Setaria italica]
TRINITY_DN24662_c0_g3	gi|473816592|gb|EMS46898.1|	1.2e-14	35/40(87.50)	84	hypothetical protein TRIUR3_27650 [Triticum urartu]
TRINITY_DN24663_c0_g1	gi|514805095|ref|XP_004977412.1|	3.3e-224	391/405(96.54)	782	PREDICTED: ethanolamine-phosphate cytidylyltransferase-like [Setaria italica]
TRINITY_DN24665_c0_g1	gi|514800084|ref|XP_004974975.1|	0	752/811(92.73)	1473	PREDICTED: zinc finger CCCH domain-containing protein 24 [Setaria italica]
TRINITY_DN24665_c1_g1	gi|514736908|ref|XP_004958596.1|	5.6e-27	66/77(85.71)	127	PREDICTED: uncharacterized protein LOC101778198 [Setaria italica]
TRINITY_DN24666_c0_g1	gi|514743291|ref|XP_004960353.1|	3.2e-52	131/171(76.61)	211	PREDICTED: transcription initiation factor TFIID subunit 15-like [Setaria italica]
TRINITY_DN24667_c0_g1	gi|514726809|ref|XP_004956073.1|	9.6e-306	504/552(91.30)	1053	PREDICTED: histone-lysine N-methyltransferase family member SUVH2-like [Setaria italica]
TRINITY_DN24667_c1_g1	gi|514720165|ref|XP_004954416.1|	1.1e-296	569/615(92.52)	1023	PREDICTED: uncharacterized protein LOC101756127 [Setaria italica]
TRINITY_DN24668_c0_g3	gi|514783058|ref|XP_004970249.1|	8.5e-196	435/481(90.44)	688	PREDICTED: putative E3 ubiquitin-protein ligase RING1a isoform X1 [Setaria italica]
TRINITY_DN24669_c0_g1	gi|514733202|ref|XP_004957620.1|	2.4e-150	312/335(93.13)	537	PREDICTED: trihelix transcription factor ASIL2 [Setaria italica]
TRINITY_DN24670_c0_g1	gi|238008334|gb|ACR35202.1|	7.5e-34	79/114(69.30)	148	unknown [Zea mays]
TRINITY_DN24672_c0_g1	gi|514783729|ref|XP_004970416.1|	4.4e-110	193/206(93.69)	404	PREDICTED: uncharacterized protein LOC101780833 [Setaria italica]
TRINITY_DN24674_c0_g1	gi|835930433|ref|XP_004957873.2|	4.4e-252	447/510(87.65)	875	PREDICTED: cytochrome P450 716B1-like [Setaria italica]
TRINITY_DN24674_c0_g2	gi|835935901|ref|XP_012699529.1|	0	849/866(98.04)	1634	PREDICTED: microtubule-associated protein SPIRAL2-like [Setaria italica]
TRINITY_DN24674_c0_g4	gi|242050386|ref|XP_002462937.1|	2.8e-11	33/35(94.29)	72	hypothetical protein SORBIDRAFT_02g034890 [Sorghum bicolor]
TRINITY_DN24675_c0_g1	gi|944248594|gb|KQL12857.1|	3.7e-27	58/61(95.08)	125	hypothetical protein SETIT_022132mg [Setaria italica]
TRINITY_DN24675_c2_g1	gi|514753686|ref|XP_004962854.1|	1.7e-32	69/76(90.79)	144	PREDICTED: bifunctional 3-dehydroquinate dehydratase/shikimate dehydrogenase, chloroplastic-like [Setaria italica]
TRINITY_DN24675_c3_g1	gi|514763333|ref|XP_004965247.1|	9e-126	226/247(91.50)	454	PREDICTED: leucine-rich repeat receptor-like serine/threonine/tyrosine-protein kinase SOBIR1 [Setaria italica]
TRINITY_DN24675_c3_g2	gi|944241799|gb|KQL06107.1|	2.8e-251	456/497(91.75)	872	hypothetical protein SETIT_005077mg, partial [Setaria italica]
TRINITY_DN24675_c3_g3	gi|514742385|ref|XP_004960129.1|	1.2e-233	416/448(92.86)	813	PREDICTED: G-type lectin S-receptor-like serine/threonine-protein kinase SD2-5 isoform X1 [Setaria italica]
TRINITY_DN24675_c3_g4	gi|514743382|ref|XP_004960370.1|	4.6e-248	509/567(89.77)	861	PREDICTED: putative serine/threonine-protein kinase-like protein CCR3 [Setaria italica]
TRINITY_DN24675_c3_g5	gi|514724190|ref|XP_004955431.1|	1.3e-73	139/147(94.56)	280	PREDICTED: G-type lectin S-receptor-like serine/threonine-protein kinase At1g34300 [Setaria italica]
TRINITY_DN24676_c0_g2	gi|514774061|ref|XP_004967893.1|	1.6e-123	231/269(85.87)	448	PREDICTED: uncharacterized protein LOC101754608 [Setaria italica]
TRINITY_DN24677_c0_g1	gi|835928676|ref|XP_012699243.1|	0	695/841(82.64)	1293	PREDICTED: WPP domain-associated protein [Setaria italica]
TRINITY_DN24678_c0_g1	gi|514802557|ref|XP_004976171.1|	1.9e-240	443/492(90.04)	836	PREDICTED: isocitrate dehydrogenase [NADP] [Setaria italica]
TRINITY_DN24679_c1_g1	gi|514782984|ref|XP_004970230.1|	0	524/543(96.50)	1122	PREDICTED: uncharacterized protein LOC101777322 isoform X2 [Setaria italica]
TRINITY_DN24679_c1_g3	gi|944242994|gb|KQL07302.1|	2.4e-09	27/31(87.10)	66	hypothetical protein SETIT_005334mg [Setaria italica]
TRINITY_DN24680_c1_g1	gi|253761870|ref|XP_002489309.1|	1.8e-08	31/49(63.27)	65	hypothetical protein SORBIDRAFT_0010s008890 [Sorghum bicolor]
TRINITY_DN24681_c0_g1	gi|514782269|ref|XP_004970051.1|	1.1e-97	231/241(95.85)	360	PREDICTED: mitochondrial import inner membrane translocase subunit TIM50 [Setaria italica]
TRINITY_DN24681_c1_g1	gi|514782458|ref|XP_004970098.1|	7.4e-134	271/275(98.55)	482	PREDICTED: transmembrane protein 56-like [Setaria italica]
TRINITY_DN24681_c2_g1	gi|514734775|ref|XP_004957995.1|	4.5e-234	411/419(98.09)	815	PREDICTED: equilibrative nucleotide transporter 3-like isoform X2 [Setaria italica]
TRINITY_DN24681_c2_g2	gi|326499025|dbj|BAK06003.1|	7.3e-43	112/157(71.34)	177	predicted protein [Hordeum vulgare subsp. vulgare]
TRINITY_DN24682_c0_g1	gi|944262459|gb|KQL26716.1|	0	1634/1710(95.56)	3256	hypothetical protein SETIT_032537mg, partial [Setaria italica]
TRINITY_DN24683_c3_g1	gi|125583096|gb|EAZ24027.1|	1.5e-09	30/32(93.75)	68	hypothetical protein OsJ_07758 [Oryza sativa Japonica Group]
TRINITY_DN24683_c3_g2	gi|514817820|ref|XP_004983624.1|	9.7e-68	139/142(97.89)	260	PREDICTED: cyclin-P4-1-like [Setaria italica]
TRINITY_DN24684_c0_g1	gi|835939122|ref|XP_012699707.1|	1e-107	217/236(91.95)	395	PREDICTED: uncharacterized protein LOC101767972 [Setaria italica]
TRINITY_DN24684_c0_g2	gi|514778420|ref|XP_004969094.1|	5.4e-171	340/349(97.42)	605	PREDICTED: uncharacterized protein LOC101772043 [Setaria italica]
TRINITY_DN24685_c0_g1	gi|992278673|gb|KXG36988.1|	3.5e-254	429/544(78.86)	882	hypothetical protein SORBI_002G423100 [Sorghum bicolor]
TRINITY_DN24685_c0_g2	gi|670420599|ref|XP_008651141.1|	6.5e-13	39/46(84.78)	78	PREDICTED: uncharacterized protein LOC100274408 isoform X3 [Zea mays]
TRINITY_DN24685_c1_g1	gi|514819793|ref|XP_004984590.1|	1.6e-151	257/264(97.35)	542	PREDICTED: nuclear poly(A) polymerase 3-like [Setaria italica]
TRINITY_DN24686_c0_g1	gi|944263809|gb|KQL28049.1|	1.7e-107	208/219(94.98)	394	hypothetical protein SETIT_018070mg [Setaria italica]
TRINITY_DN24686_c2_g1	gi|944222926|gb|KQK87330.1|	4.3e-10	35/38(92.11)	71	hypothetical protein SETIT_035375mg [Setaria italica]
TRINITY_DN24687_c0_g1	gi|514783380|ref|XP_004970329.1|	2.8e-135	267/279(95.70)	487	PREDICTED: vacuolar protein sorting-associated protein 36 [Setaria italica]
TRINITY_DN24688_c0_g1	gi|514755145|ref|XP_004963209.1|	4.4e-134	264/298(88.59)	483	PREDICTED: transcription factor PCF8 [Setaria italica]
TRINITY_DN24688_c1_g1	gi|514802187|ref|XP_004975990.1|	1.9e-22	53/58(91.38)	110	PREDICTED: BTB/POZ and TAZ domain-containing protein 2-like [Setaria italica]
TRINITY_DN24689_c1_g4	gi|944260998|gb|KQL25255.1|	2.5e-14	42/49(85.71)	84	hypothetical protein SETIT_031408mg [Setaria italica]
TRINITY_DN24689_c1_g5	gi|514804353|ref|XP_004977050.1|	1.2e-216	431/449(95.99)	757	PREDICTED: probable glucuronosyltransferase Os04g0650300 [Setaria italica]
TRINITY_DN24690_c0_g1	gi|242036731|ref|XP_002465760.1|	5.7e-08	31/36(86.11)	61	hypothetical protein SORBIDRAFT_01g045340 [Sorghum bicolor]
TRINITY_DN24690_c0_g2	gi|362112182|gb|AEW12812.1|	2e-08	27/27(100.00)	65	4-coumarate CoA ligase [Cenchrus purpureus]
TRINITY_DN24690_c0_g4	gi|514821657|ref|XP_004985506.1|	0	835/867(96.31)	1527	PREDICTED: copper-transporting ATPase PAA2, chloroplastic [Setaria italica]
TRINITY_DN24691_c0_g1	gi|835911467|ref|XP_004953566.2|	1.4e-253	440/517(85.11)	880	PREDICTED: oligopeptide transporter 4-like [Setaria italica]
TRINITY_DN24691_c0_g2	gi|514716742|ref|XP_004953568.1|	9.5e-159	294/427(68.85)	565	PREDICTED: oligopeptide transporter 4-like [Setaria italica]
TRINITY_DN24691_c0_g3	gi|514813940|ref|XP_004981750.1|	3.1e-59	114/115(99.13)	231	PREDICTED: LOW QUALITY PROTEIN: oligopeptide transporter 3 [Setaria italica]
TRINITY_DN24692_c0_g1	gi|514806479|ref|XP_004978097.1|	0	613/749(81.84)	1112	PREDICTED: sister chromatid cohesion 1 protein 2-like [Setaria italica]
TRINITY_DN24693_c0_g1	gi|514785276|ref|XP_004970799.1|	2.8e-252	417/423(98.58)	875	PREDICTED: protein trichome berefringence-like 7 [Setaria italica]
TRINITY_DN24693_c0_g2	gi|514785276|ref|XP_004970799.1|	7.8e-13	34/34(100.00)	77	PREDICTED: protein trichome berefringence-like 7 [Setaria italica]
TRINITY_DN24694_c0_g1	gi|514820846|ref|XP_004985108.1|	1.5e-139	244/270(90.37)	501	PREDICTED: probable receptor-like serine/threonine-protein kinase At4g34500 [Setaria italica]
TRINITY_DN24695_c0_g1	gi|514728376|ref|XP_004956447.1|	7.8e-264	506/524(96.56)	914	PREDICTED: sodium/hydrogen exchanger 6-like [Setaria italica]
TRINITY_DN24697_c1_g1	gi|944223102|gb|KQK87506.1|	3.4e-82	166/207(80.19)	310	hypothetical protein SETIT_039038mg, partial [Setaria italica]
TRINITY_DN24697_c2_g1	gi|514801993|ref|XP_004975894.1|	2.3e-210	346/373(92.76)	735	PREDICTED: agmatine deiminase [Setaria italica]
TRINITY_DN24698_c1_g1	gi|1002296793|ref|XP_015611845.1|	2.4e-97	230/335(68.66)	360	PREDICTED: uncharacterized protein LOC4347805 [Oryza sativa Japonica Group]
TRINITY_DN24699_c0_g1	gi|514734160|ref|XP_004957858.1|	8.1e-198	330/347(95.10)	694	PREDICTED: uncharacterized protein LOC101755484 isoform X2 [Setaria italica]
TRINITY_DN24699_c0_g2	gi|514734140|ref|XP_004957853.1|	2.1e-127	223/231(96.54)	460	PREDICTED: uncharacterized protein LOC101754012 isoform X1 [Setaria italica]
TRINITY_DN24699_c0_g3	gi|514734152|ref|XP_004957856.1|	2.7e-233	392/420(93.33)	812	PREDICTED: uncharacterized protein LOC101755078 [Setaria italica]
TRINITY_DN246_c0_g1	gi|944065628|gb|KQK01219.1|	6.3e-20	60/128(46.88)	101	hypothetical protein BRADI_3g54553 [Brachypodium distachyon]
TRINITY_DN24700_c0_g2	gi|514787064|ref|XP_004971243.1|	5.5e-251	459/485(94.64)	872	PREDICTED: U-box domain-containing protein 43-like [Setaria italica]
TRINITY_DN24700_c0_g3	gi|514746167|ref|XP_004961057.1|	5.7e-214	419/486(86.21)	748	PREDICTED: RNA polymerase sigma factor sigE, chloroplastic/mitochondrial [Setaria italica]
TRINITY_DN24701_c0_g1	gi|955723999|ref|XP_014661242.1|	1.3e-259	472/582(81.10)	900	PREDICTED: LOW QUALITY PROTEIN: IQ domain-containing protein IQM2-like [Setaria italica]
TRINITY_DN24702_c0_g1	gi|514737114|ref|XP_004958698.1|	2.1e-179	357/369(96.75)	633	PREDICTED: transcription factor RF2b-like [Setaria italica]
TRINITY_DN24702_c0_g2	gi|514819527|ref|XP_004984459.1|	1.1e-132	302/317(95.27)	478	PREDICTED: transcription factor RF2b [Setaria italica]
TRINITY_DN24702_c0_g3	gi|514712876|ref|XP_004952617.1|	2e-66	153/265(57.74)	258	PREDICTED: uncharacterized protein LOC101769651 [Setaria italica]
TRINITY_DN24702_c0_g4	gi|514787643|ref|XP_004971382.1|	7.5e-37	97/155(62.58)	159	PREDICTED: protein COFACTOR ASSEMBLY OF COMPLEX C SUBUNIT B CCB3, chloroplastic [Setaria italica]
TRINITY_DN24703_c0_g1	gi|670399330|ref|XP_008679628.1|	3.6e-25	55/69(79.71)	120	PREDICTED: calcium-dependent protein kinase 11 [Zea mays]
TRINITY_DN24703_c0_g2	gi|242070217|ref|XP_002450385.1|	1.6e-95	170/180(94.44)	353	hypothetical protein SORBIDRAFT_05g004610 [Sorghum bicolor]
TRINITY_DN24703_c0_g3	gi|514804767|ref|XP_004977255.1|	4.3e-85	222/223(99.55)	319	PREDICTED: calcium-dependent protein kinase SK5-like [Setaria italica]
TRINITY_DN24703_c0_g4	gi|55140663|gb|AAV41876.1|	1.9e-52	101/107(94.39)	209	calcium-dependent protein kinase 2 [Triticum aestivum]
TRINITY_DN24703_c0_g5	gi|514804767|ref|XP_004977255.1|	2.2e-62	112/112(100.00)	242	PREDICTED: calcium-dependent protein kinase SK5-like [Setaria italica]
TRINITY_DN24705_c0_g1	gi|944262079|gb|KQL26336.1|	4.7e-36	73/75(97.33)	157	hypothetical protein SETIT_031664mg [Setaria italica]
TRINITY_DN24705_c0_g3	gi|255678317|dbj|BAH94221.1|	1.6e-45	87/96(90.62)	188	Os08g0278966 [Oryza sativa Japonica Group]
TRINITY_DN24706_c1_g2	gi|514797417|ref|XP_004973793.1|	7.1e-146	269/302(89.07)	521	PREDICTED: agamous-like MADS-box protein AGL66 isoform X3 [Setaria italica]
TRINITY_DN24706_c1_g3	gi|343160537|emb|CAX11684.1|	1.9e-12	41/62(66.13)	77	MADS62 protein [Oryza sativa Japonica Group]
TRINITY_DN24707_c0_g1	gi|835999914|ref|XP_012702811.1|	5.9e-87	220/356(61.80)	325	PREDICTED: uncharacterized protein LOC105914714 [Setaria italica]
TRINITY_DN24707_c0_g3	gi|835999914|ref|XP_012702811.1|	3.3e-102	181/186(97.31)	375	PREDICTED: uncharacterized protein LOC105914714 [Setaria italica]
TRINITY_DN24707_c1_g1	gi|514757286|ref|XP_004963744.1|	2.8e-94	166/190(87.37)	349	PREDICTED: putative cyclin-dependent kinase F-2 [Setaria italica]
TRINITY_DN24707_c1_g2	gi|514788305|ref|XP_004971535.1|	3.3e-47	108/115(93.91)	192	PREDICTED: putative cyclin-dependent kinase F-2 [Setaria italica]
TRINITY_DN24707_c3_g1	gi|670437895|ref|XP_008659508.1|	1.8e-80	198/222(89.19)	304	PREDICTED: putative DNA-binding protein ESCAROLA [Zea mays]
TRINITY_DN24707_c3_g2	gi|944246203|gb|KQL10497.1|	1.2e-26	62/63(98.41)	124	hypothetical protein SETIT_007193mg [Setaria italica]
TRINITY_DN24707_c3_g3	gi|514731541|ref|XP_004957209.1|	9.7e-117	260/338(76.92)	425	PREDICTED: AT-hook motif nuclear-localized protein 10-like [Setaria italica]
TRINITY_DN24708_c1_g2	gi|414866774|tpg|DAA45331.1|	1.5e-06	30/52(57.69)	58	TPA: hypothetical protein ZEAMMB73_489738 [Zea mays]
TRINITY_DN24708_c1_g3	gi|944258278|gb|KQL22535.1|	8e-15	47/89(52.81)	85	hypothetical protein SETIT_029317mg [Setaria italica]
TRINITY_DN24708_c1_g4	gi|836029703|ref|XP_012698505.1|	2.4e-244	443/477(92.87)	849	PREDICTED: BTB/POZ domain-containing protein At3g09030 [Setaria italica]
TRINITY_DN24709_c0_g1	gi|514750674|ref|XP_004962162.1|	1.1e-67	133/137(97.08)	262	PREDICTED: cyclin-P3-1 [Setaria italica]
TRINITY_DN24709_c0_g2	gi|514767104|ref|XP_004966160.1|	2.2e-165	314/359(87.47)	586	PREDICTED: zinc finger protein 622-like [Setaria italica]
TRINITY_DN24709_c0_g3	gi|944229461|gb|KQK93847.1|	1.7e-47	104/162(64.20)	196	hypothetical protein SETIT_027858mg, partial [Setaria italica]
TRINITY_DN24710_c0_g1	gi|836017472|ref|XP_004984070.2|	8.3e-311	533/546(97.62)	1070	PREDICTED: 3beta-hydroxysteroid-dehydrogenase/decarboxylase isoform 1-like [Setaria italica]
TRINITY_DN24710_c1_g1	gi|514793226|ref|XP_004972766.1|	8.3e-43	92/98(93.88)	179	PREDICTED: uncharacterized protein LOC101785418 [Setaria italica]
TRINITY_DN24711_c1_g1	gi|514821312|ref|XP_004985337.1|	5.9e-55	115/117(98.29)	218	PREDICTED: polyol transporter 5-like [Setaria italica]
TRINITY_DN24711_c3_g1	gi|514753850|ref|XP_004962895.1|	1.2e-91	187/224(83.48)	341	PREDICTED: polyol transporter 5-like [Setaria italica]
TRINITY_DN24711_c4_g1	gi|835922527|ref|XP_012698830.1|	3e-273	500/509(98.23)	945	PREDICTED: hexuronate transporter-like [Setaria italica]
TRINITY_DN24711_c4_g2	gi|514795870|ref|XP_004973408.1|	1.9e-255	473/492(96.14)	886	PREDICTED: fosmidomycin resistance protein-like [Setaria italica]
TRINITY_DN24712_c0_g1	gi|242048472|ref|XP_002461982.1|	1.9e-103	176/251(70.12)	379	hypothetical protein SORBIDRAFT_02g011546, partial [Sorghum bicolor]
TRINITY_DN24712_c1_g1	gi|62733693|gb|AAX95804.1|	2.6e-67	123/270(45.56)	260	retrotransposon protein, putative, unclassified [Oryza sativa Japonica Group]
TRINITY_DN24712_c2_g1	gi|835903660|ref|XP_012700120.1|	5e-284	554/584(94.86)	981	PREDICTED: RNA-binding protein NOB1 [Setaria italica]
TRINITY_DN24713_c0_g1	gi|944253148|gb|KQL17411.1|	2.1e-119	202/219(92.24)	434	hypothetical protein SETIT_022249mg [Setaria italica]
TRINITY_DN24714_c1_g2	gi|514754001|ref|XP_004962932.1|	3.1e-09	41/79(51.90)	67	PREDICTED: ureide permease 4-like [Setaria italica]
TRINITY_DN24714_c1_g4	gi|514754001|ref|XP_004962932.1|	8.8e-118	224/242(92.56)	427	PREDICTED: ureide permease 4-like [Setaria italica]
TRINITY_DN24714_c1_g5	gi|514726688|ref|XP_004956043.1|	2.4e-163	306/325(94.15)	579	PREDICTED: putative cyclin-dependent kinase F-2 [Setaria italica]
TRINITY_DN24714_c1_g6	gi|514728366|ref|XP_004956445.1|	1.3e-137	247/272(90.81)	493	PREDICTED: putative cyclin-dependent kinase F-2 [Setaria italica]
TRINITY_DN24715_c0_g1	gi|514820864|ref|XP_004985116.1|	5.1e-16	48/73(65.75)	90	PREDICTED: probable inactive poly [ADP-ribose] polymerase SRO2 [Setaria italica]
TRINITY_DN24716_c0_g1	gi|514808068|ref|XP_004978881.1|	2.3e-42	96/167(57.49)	176	PREDICTED: eukaryotic translation initiation factor 2 subunit gamma-like [Setaria italica]
TRINITY_DN24717_c1_g1	gi|514808620|ref|XP_004979146.1|	2.5e-142	262/405(64.69)	511	PREDICTED: uncharacterized protein LOC101778618 isoform X2 [Setaria italica]
TRINITY_DN24717_c1_g2	gi|670373074|ref|XP_008667859.1|	4.7e-35	66/100(66.00)	151	PREDICTED: uncharacterized protein LOC100280262 isoform X4 [Zea mays]
TRINITY_DN24718_c0_g1	gi|944251352|gb|KQL15615.1|	8.6e-24	83/97(85.57)	115	hypothetical protein SETIT_024844mg [Setaria italica]
TRINITY_DN24718_c1_g1	gi|514733452|ref|XP_004957672.1|	5.7e-90	181/209(86.60)	335	PREDICTED: uncharacterized protein At4g14100-like [Setaria italica]
TRINITY_DN24718_c1_g2	gi|944221755|gb|KQK86159.1|	2e-83	149/173(86.13)	315	hypothetical protein SETIT_037196mg [Setaria italica]
TRINITY_DN24719_c0_g1	gi|514749537|ref|XP_004961883.1|	1.6e-99	201/291(69.07)	368	PREDICTED: protein YIPF1 homolog [Setaria italica]
TRINITY_DN24719_c0_g2	gi|530279169|gb|AGT17039.1|	5.4e-24	52/68(76.47)	114	hypothetical protein SHCRBa_257_A20_R_60 [Saccharum hybrid cultivar R570]
TRINITY_DN24719_c0_g3	gi|514814278|ref|XP_004981911.1|	1.7e-45	128/247(51.82)	188	PREDICTED: uncharacterized protein LOC101756869 [Setaria italica]
TRINITY_DN24719_c0_g6	gi|944222918|gb|KQK87322.1|	1.8e-16	44/44(100.00)	89	hypothetical protein SETIT_037444mg [Setaria italica]
TRINITY_DN24720_c0_g2	gi|514750417|ref|XP_004962101.1|	1e-79	156/201(77.61)	301	PREDICTED: asparagine synthetase [glutamine-hydrolyzing]-like [Setaria italica]
TRINITY_DN24720_c0_g3	gi|414882017|tpg|DAA59148.1|	3.6e-54	107/118(90.68)	216	TPA: hypothetical protein ZEAMMB73_422165 [Zea mays]
TRINITY_DN24720_c0_g4	gi|514819745|ref|XP_004984566.1|	4.1e-234	393/404(97.28)	816	PREDICTED: asparagine synthetase [glutamine-hydrolyzing] 2 [Setaria italica]
TRINITY_DN24720_c0_g5	gi|944226913|gb|KQK91317.1|	1.1e-306	504/515(97.86)	1056	hypothetical protein SETIT_034620mg [Setaria italica]
TRINITY_DN24722_c0_g1	gi|514714680|ref|XP_004953058.1|	6.3e-130	315/335(94.03)	468	PREDICTED: zinc finger protein CONSTANS-LIKE 3-like [Setaria italica]
TRINITY_DN24722_c0_g2	gi|514802421|ref|XP_004976103.1|	1.8e-114	257/268(95.90)	417	PREDICTED: zinc finger protein CONSTANS-LIKE 3-like [Setaria italica]
TRINITY_DN24722_c1_g1	gi|514724374|ref|XP_004955475.1|	5.2e-85	170/208(81.73)	320	PREDICTED: peroxisomal (S)-2-hydroxy-acid oxidase GLO5 [Setaria italica]
TRINITY_DN24723_c0_g1	gi|514801897|ref|XP_004975847.1|	3.4e-225	395/401(98.50)	785	PREDICTED: glyceraldehyde-3-phosphate dehydrogenase A, chloroplastic [Setaria italica]
TRINITY_DN24723_c1_g1	gi|944266107|gb|KQL30347.1|	2e-208	369/383(96.34)	729	hypothetical protein SETIT_017082mg [Setaria italica]
TRINITY_DN24723_c1_g2	gi|514794081|ref|XP_004972973.1|	7.4e-60	115/120(95.83)	234	PREDICTED: glyceraldehyde-3-phosphate dehydrogenase 2, cytosolic [Setaria italica]
TRINITY_DN24723_c1_g3	gi|554504854|gb|AGY80450.1|	2.9e-42	86/100(86.00)	175	glyceraldehyde-3-phosphate [Dendrocalamus latiflorus]
TRINITY_DN24723_c1_g4	gi|3059122|emb|CAA06030.1|	6.7e-64	120/152(78.95)	248	glyeraldehyde-3-phosphate dehydrogenase, partial [Marsilea quadrifolia]
TRINITY_DN24725_c0_g1	gi|955708040|ref|XP_014661338.1|	1.7e-36	76/93(81.72)	158	PREDICTED: uncharacterized protein At4g22758 [Setaria italica]
TRINITY_DN24725_c0_g6	gi|514728460|ref|XP_004956467.1|	7.9e-27	74/77(96.10)	125	PREDICTED: mediator of RNA polymerase II transcription subunit 14-like [Setaria italica]
TRINITY_DN24725_c0_g7	gi|514795120|ref|XP_004973224.1|	0	1024/1085(94.38)	1984	PREDICTED: mediator of RNA polymerase II transcription subunit 14-like isoform X1 [Setaria italica]
TRINITY_DN24725_c0_g8	gi|514728460|ref|XP_004956467.1|	6.5e-18	40/40(100.00)	95	PREDICTED: mediator of RNA polymerase II transcription subunit 14-like [Setaria italica]
TRINITY_DN24726_c0_g1	gi|514822682|ref|XP_004986003.1|	3.3e-255	451/457(98.69)	885	PREDICTED: molybdate-anion transporter-like [Setaria italica]
TRINITY_DN24726_c0_g2	gi|514822678|ref|XP_004986001.1|	9.3e-100	189/191(98.95)	368	PREDICTED: mitochondrial import inner membrane translocase subunit TIM23-2-like [Setaria italica]
TRINITY_DN24726_c0_g3	gi|514815667|ref|XP_004982585.1|	5.2e-108	209/222(94.14)	395	PREDICTED: mitochondrial import inner membrane translocase subunit TIM23-2-like [Setaria italica]
TRINITY_DN24726_c0_g4	gi|514815675|ref|XP_004982589.1|	1.3e-255	447/456(98.03)	886	PREDICTED: molybdate-anion transporter [Setaria italica]
TRINITY_DN24727_c0_g1	gi|514775910|ref|XP_004968347.1|	3e-201	347/351(98.86)	706	PREDICTED: protein NSP-INTERACTING KINASE 3 [Setaria italica]
TRINITY_DN24728_c1_g1	gi|514726214|ref|XP_004955924.1|	4.1e-79	152/157(96.82)	300	PREDICTED: BTB/POZ domain-containing protein At4g08455 [Setaria italica]
TRINITY_DN24728_c1_g2	gi|835951203|ref|XP_012700272.1|	0	1145/1196(95.74)	2249	PREDICTED: probable manganese-transporting ATPase PDR2 [Setaria italica]
TRINITY_DN24729_c0_g1	gi|514735845|ref|XP_004958260.1|	3.7e-73	154/192(80.21)	279	PREDICTED: uncharacterized protein LOC101781157 [Setaria italica]
TRINITY_DN24729_c0_g2	gi|514816616|ref|XP_004983045.1|	3.4e-26	59/64(92.19)	122	PREDICTED: cationic amino acid transporter 3, mitochondrial-like isoform X1 [Setaria italica]
TRINITY_DN24730_c0_g1	gi|670445462|ref|XP_008663016.1|	2.9e-15	38/51(74.51)	86	PREDICTED: putative ribonuclease H protein At1g65750 [Zea mays]
TRINITY_DN24730_c0_g2	gi|670384233|ref|XP_008672934.1|	3.3e-110	215/443(48.53)	404	PREDICTED: peroxin Pex14 isoform X4 [Zea mays]
TRINITY_DN24730_c0_g3	gi|242088201|ref|XP_002439933.1|	6.6e-14	43/69(62.32)	81	hypothetical protein SORBIDRAFT_09g022940 [Sorghum bicolor]
TRINITY_DN24730_c0_g4	gi|670401988|ref|XP_008680860.1|	2.3e-22	47/91(51.65)	109	PREDICTED: putative ribonuclease H protein At1g65750 [Zea mays]
TRINITY_DN24731_c0_g1	gi|514793257|ref|XP_004972773.1|	1.1e-106	192/194(98.97)	392	PREDICTED: alpha/beta hydrolase domain-containing protein 17C [Setaria italica]
TRINITY_DN24731_c0_g2	gi|670441961|ref|XP_008661314.1|	2.3e-39	80/81(98.77)	167	PREDICTED: uncharacterized protein LOC100191431 isoform X1 [Zea mays]
TRINITY_DN24731_c1_g1	gi|242037171|ref|XP_002465980.1|	9.3e-43	108/186(58.06)	179	hypothetical protein SORBIDRAFT_01g049450 [Sorghum bicolor]
TRINITY_DN24731_c1_g2	gi|514774381|ref|XP_004967968.1|	0	698/707(98.73)	1153	PREDICTED: paired amphipathic helix protein Sin3-like 4 isoform X1 [Setaria italica]
TRINITY_DN24732_c0_g1	gi|836028925|ref|XP_012698434.1|	1.2e-278	493/549(89.80)	964	PREDICTED: uncharacterized protein LOC101766516 [Setaria italica]
TRINITY_DN24732_c1_g1	gi|514800046|ref|XP_004974958.1|	3.6e-120	240/433(55.43)	436	PREDICTED: phosphoglycerate mutase-like protein 1 [Setaria italica]
TRINITY_DN24733_c0_g1	gi|242064668|ref|XP_002453623.1|	1.1e-50	95/113(84.07)	203	hypothetical protein SORBIDRAFT_04g009135, partial [Sorghum bicolor]
TRINITY_DN24733_c1_g1	gi|242044650|ref|XP_002460196.1|	1.4e-86	152/167(91.02)	323	hypothetical protein SORBIDRAFT_02g024427, partial [Sorghum bicolor]
TRINITY_DN24733_c1_g2	gi|242044650|ref|XP_002460196.1|	5.8e-13	44/72(61.11)	78	hypothetical protein SORBIDRAFT_02g024427, partial [Sorghum bicolor]
TRINITY_DN24734_c0_g1	gi|514749863|ref|XP_004961962.1|	2.9e-275	489/502(97.41)	952	PREDICTED: subtilisin-like protease SBT1.7 [Setaria italica]
TRINITY_DN24735_c0_g1	gi|514772533|ref|XP_004967519.1|	3e-236	419/447(93.74)	822	PREDICTED: lipoamide acyltransferase component of branched-chain alpha-keto acid dehydrogenase complex, mitochondrial [Setaria italica]
TRINITY_DN24736_c1_g1	gi|836000362|ref|XP_004977895.2|	2.8e-49	89/102(87.25)	201	PREDICTED: LOW QUALITY PROTEIN: L10-interacting MYB domain-containing protein-like [Setaria italica]
TRINITY_DN24738_c0_g1	gi|835904071|ref|XP_012699663.1|	5.8e-223	397/403(98.51)	778	PREDICTED: uncharacterized protein LOC101779111 [Setaria italica]
TRINITY_DN24739_c0_g1	gi|514717911|ref|XP_004953859.1|	3.8e-100	329/334(98.50)	369	PREDICTED: transcription factor TCP14 [Setaria italica]
TRINITY_DN24739_c1_g2	gi|514736973|ref|XP_004958628.1|	5e-286	510/532(95.86)	987	PREDICTED: probable histone-arginine methyltransferase CARM1 isoform X1 [Setaria italica]
TRINITY_DN24739_c1_g3	gi|414591148|tpg|DAA41719.1|	3.9e-10	32/38(84.21)	70	TPA: hypothetical protein ZEAMMB73_688738 [Zea mays]
TRINITY_DN24739_c2_g1	gi|836031033|ref|XP_012698600.1|	8.7e-235	421/479(87.89)	817	PREDICTED: DEAD-box ATP-dependent RNA helicase 12 [Setaria italica]
TRINITY_DN24739_c2_g2	gi|218186111|gb|EEC68538.1|	1.1e-39	111/242(45.87)	168	hypothetical protein OsI_36838 [Oryza sativa Indica Group]
TRINITY_DN24739_c2_g3	gi|1002302896|ref|XP_015614831.1|	1.3e-10	33/34(97.06)	70	PREDICTED: DEAD-box ATP-dependent RNA helicase 12 [Oryza sativa Japonica Group]
TRINITY_DN24740_c0_g1	gi|514717082|ref|XP_004953653.1|	0	941/980(96.02)	1862	PREDICTED: ATP-dependent DNA helicase RecG [Setaria italica]
TRINITY_DN24741_c0_g1	gi|514814574|ref|XP_004982058.1|	5.4e-148	288/309(93.20)	529	PREDICTED: probable sugar phosphate/phosphate translocator At1g48230 [Setaria italica]
TRINITY_DN24741_c0_g2	gi|41469464|gb|AAS07265.1|	5.2e-11	36/36(100.00)	72	expressed protein (with alternative splicing) [Oryza sativa Japonica Group]
TRINITY_DN24742_c0_g1	gi|670365106|ref|XP_008661355.1|	4.9e-09	27/30(90.00)	66	PREDICTED: calcium permeable stress-gated cation channel 1-like [Zea mays]
TRINITY_DN24742_c0_g2	gi|514754348|ref|XP_004963014.1|	0	652/811(80.39)	1208	PREDICTED: CSC1-like protein HYP1 isoform X1 [Setaria italica]
TRINITY_DN24743_c0_g1	gi|514778762|ref|XP_004969180.1|	4.8e-194	329/344(95.64)	682	PREDICTED: probable aldo-keto reductase 1 [Setaria italica]
TRINITY_DN24744_c0_g1	gi|514802637|ref|XP_004976211.1|	0	573/621(92.27)	1174	PREDICTED: putative pentatricopeptide repeat-containing protein At3g23330 [Setaria italica]
TRINITY_DN24744_c0_g2	gi|514727618|ref|XP_004956266.1|	3e-233	428/460(93.04)	812	PREDICTED: coumaroyl-CoA:anthocyanidin 3-O-glucoside-6&apos;&apos;-O-coumaroyltransferase 2-like [Setaria italica]
TRINITY_DN24744_c0_g3	gi|514780320|ref|XP_004969567.1|	1.4e-190	337/381(88.45)	670	PREDICTED: malonyl-CoA:anthocyanidin 5-O-glucoside-6&apos;&apos;-O-malonyltransferase-like [Setaria italica]
TRINITY_DN24746_c0_g3	gi|514733412|ref|XP_004957662.1|	4.2e-71	133/135(98.52)	273	PREDICTED: uncharacterized protein LOC101782628 [Setaria italica]
TRINITY_DN24746_c0_g4	gi|835978857|ref|XP_012701691.1|	9.9e-91	222/236(94.07)	338	PREDICTED: uncharacterized protein LOC101776643 [Setaria italica]
TRINITY_DN24747_c0_g1	gi|514811973|ref|XP_004980781.1|	1.1e-17	46/54(85.19)	95	PREDICTED: transcription factor bHLH139-like [Setaria italica]
TRINITY_DN24747_c0_g2	gi|514811973|ref|XP_004980781.1|	1.3e-53	111/126(88.10)	214	PREDICTED: transcription factor bHLH139-like [Setaria italica]
TRINITY_DN24747_c0_g3	gi|514811973|ref|XP_004980781.1|	1.7e-20	57/59(96.61)	104	PREDICTED: transcription factor bHLH139-like [Setaria italica]
TRINITY_DN24748_c0_g2	gi|1002294301|ref|XP_015651481.1|	1.3e-17	44/49(89.80)	94	PREDICTED: BTB/POZ domain-containing protein At5g47800 isoform X1 [Oryza sativa Japonica Group]
TRINITY_DN24748_c1_g1	gi|514814929|ref|XP_004982230.1|	1e-132	240/259(92.66)	478	PREDICTED: uncharacterized protein LOC101781327 [Setaria italica]
TRINITY_DN24748_c1_g3	gi|514814929|ref|XP_004982230.1|	2.6e-08	28/31(90.32)	62	PREDICTED: uncharacterized protein LOC101781327 [Setaria italica]
TRINITY_DN24750_c0_g1	gi|514780833|ref|XP_004969692.1|	0	983/1194(82.33)	1672	PREDICTED: uncharacterized protein LOC101772173 [Setaria italica]
TRINITY_DN24751_c0_g1	gi|21740636|emb|CAD40197.1|	1.9e-85	156/316(49.37)	322	OSJNBb0043H09.5 [Oryza sativa Japonica Group]
TRINITY_DN24751_c0_g3	gi|514744080|ref|XP_004960544.1|	9.3e-135	264/305(86.56)	485	PREDICTED: uncharacterized protein LOC101781695 isoform X1 [Setaria italica]
TRINITY_DN24751_c0_g4	gi|944246196|gb|KQL10490.1|	2e-09	29/51(56.86)	66	hypothetical protein SETIT_007998mg [Setaria italica]
TRINITY_DN24751_c0_g5	gi|414873004|tpg|DAA51561.1|	2.9e-06	26/33(78.79)	57	TPA: putative MAPKKK family protein kinase [Zea mays]
TRINITY_DN24752_c0_g1	gi|259490078|ref|NP_001159145.1|	2.6e-60	107/145(73.79)	235	uncharacterized protein LOC100304227 [Zea mays]
TRINITY_DN24752_c0_g2	gi|259490078|ref|NP_001159145.1|	3.8e-40	75/106(70.75)	168	uncharacterized protein LOC100304227 [Zea mays]
TRINITY_DN24752_c1_g1	gi|944230903|gb|KQK95289.1|	2.9e-10	30/47(63.83)	70	hypothetical protein SETIT_027705mg, partial [Setaria italica]
TRINITY_DN24753_c2_g1	gi|514799876|ref|XP_004974875.1|	1.3e-98	222/417(53.24)	365	PREDICTED: uncharacterized protein LOC101762365 [Setaria italica]
TRINITY_DN24753_c3_g1	gi|1012019325|ref|XP_015949593.1|	3.9e-17	45/115(39.13)	93	PREDICTED: uncharacterized protein LOC107474481 [Arachis duranensis]
TRINITY_DN24754_c0_g1	gi|514810165|ref|XP_004979894.1|	6.7e-267	461/511(90.22)	924	PREDICTED: magnesium/proton exchanger 1 [Setaria italica]
TRINITY_DN24754_c0_g2	gi|514810165|ref|XP_004979894.1|	1.9e-197	341/378(90.21)	693	PREDICTED: magnesium/proton exchanger 1 [Setaria italica]
TRINITY_DN24755_c4_g3	gi|835973148|ref|XP_012701365.1|	1.6e-225	434/470(92.34)	786	PREDICTED: protein O-linked-mannose beta-1,4-N-acetylglucosaminyltransferase 2-like [Setaria italica]
TRINITY_DN24756_c0_g1	gi|514814586|ref|XP_004982064.1|	1.9e-94	197/207(95.17)	350	PREDICTED: uncharacterized protein LOC101784833 [Setaria italica]
TRINITY_DN24757_c0_g1	gi|514736150|ref|XP_004958336.1|	4.3e-120	270/286(94.41)	436	PREDICTED: uncharacterized protein LOC101775614 [Setaria italica]
TRINITY_DN24757_c0_g2	gi|514815428|ref|XP_004982470.1|	2.3e-93	163/172(94.77)	347	PREDICTED: E3 ubiquitin-protein ligase At3g02290-like [Setaria italica]
TRINITY_DN24758_c0_g2	gi|514741616|ref|XP_004959935.1|	6e-122	224/230(97.39)	443	PREDICTED: tubulin-folding cofactor B [Setaria italica]
TRINITY_DN24758_c0_g3	gi|944224334|gb|KQK88738.1|	2.4e-124	270/285(94.74)	450	hypothetical protein SETIT_036919mg [Setaria italica]
TRINITY_DN24759_c0_g2	gi|514812560|ref|XP_004981074.1|	1.3e-29	66/71(92.96)	133	PREDICTED: ubiquinone biosynthesis O-methyltransferase, mitochondrial-like isoform X1 [Setaria italica]
TRINITY_DN24760_c0_g1	gi|514762359|ref|XP_004965013.1|	4.9e-307	516/534(96.63)	1058	PREDICTED: uncharacterized protein LOC101783911 [Setaria italica]
TRINITY_DN24761_c0_g1	gi|514773637|ref|XP_004967786.1|	2.4e-18	59/68(86.76)	96	PREDICTED: bifunctional phosphatase IMPL2, chloroplastic [Setaria italica]
TRINITY_DN24761_c1_g1	gi|514757684|ref|XP_004963845.1|	1.1e-12	40/68(58.82)	79	PREDICTED: mucin-2-like [Setaria italica]
TRINITY_DN24761_c2_g1	gi|670392022|ref|XP_008676375.1|	1.8e-41	75/145(51.72)	174	PREDICTED: uncharacterized protein LOC103652604 [Zea mays]
TRINITY_DN24761_c2_g2	gi|670391444|ref|XP_008676069.1|	4e-40	83/148(56.08)	168	PREDICTED: uncharacterized protein LOC103652215 [Zea mays]
TRINITY_DN24761_c2_g3	gi|955721901|ref|XP_014661013.1|	7.1e-304	519/563(92.18)	1047	PREDICTED: pentatricopeptide repeat-containing protein At4g33990-like [Setaria italica]
TRINITY_DN24761_c3_g1	gi|514736761|ref|XP_004958525.1|	2.9e-138	382/463(82.51)	496	PREDICTED: BSD domain-containing protein 1-like [Setaria italica]
TRINITY_DN24761_c3_g2	gi|514802543|ref|XP_004976164.1|	0	1093/1129(96.81)	2191	PREDICTED: DNA mismatch repair protein MSH1, mitochondrial [Setaria italica]
TRINITY_DN24762_c0_g1	gi|116309000|emb|CAH66119.1|	5.8e-33	86/124(69.35)	145	OSIGBa0146N20.4 [Oryza sativa Indica Group]
TRINITY_DN24762_c0_g2	gi|992162340|gb|EES14779.2|	4.3e-109	211/304(69.41)	399	hypothetical protein SORBI_007G089300 [Sorghum bicolor]
TRINITY_DN24762_c0_g3	gi|514782700|ref|XP_004970160.1|	2.3e-80	153/175(87.43)	302	PREDICTED: putative cysteine-rich receptor-like protein kinase 35 [Setaria italica]
TRINITY_DN24763_c0_g1	gi|514805111|ref|XP_004977420.1|	5.5e-48	92/99(92.93)	195	PREDICTED: NAC domain-containing protein 67-like [Setaria italica]
TRINITY_DN24763_c0_g2	gi|514783514|ref|XP_004970362.1|	5.4e-33	66/67(98.51)	144	PREDICTED: NAC domain-containing protein 68-like [Setaria italica]
TRINITY_DN24763_c0_g3	gi|514819635|ref|XP_004984512.1|	4.6e-141	260/310(83.87)	506	PREDICTED: NAC domain-containing protein 72-like [Setaria italica]
TRINITY_DN24763_c0_g4	gi|944239713|gb|KQL04021.1|	2e-61	136/178(76.40)	241	hypothetical protein SETIT_003116mg [Setaria italica]
TRINITY_DN24764_c0_g1	gi|242089979|ref|XP_002440822.1|	1.7e-103	174/413(42.13)	381	hypothetical protein SORBIDRAFT_09g007400 [Sorghum bicolor]
TRINITY_DN24764_c0_g2	gi|955723711|ref|XP_014661212.1|	5.7e-53	108/108(100.00)	213	PREDICTED: NADH dehydrogenase [ubiquinone] 1 beta subcomplex subunit 7 [Setaria italica]
TRINITY_DN24764_c0_g3	gi|944237296|gb|KQL01634.1|	9e-41	71/129(55.04)	172	hypothetical protein SETIT_015226mg [Setaria italica]
TRINITY_DN24764_c0_g6	gi|253761577|ref|XP_002489165.1|	2.2e-41	84/151(55.63)	172	hypothetical protein SORBIDRAFT_0015s007030 [Sorghum bicolor]
TRINITY_DN24765_c0_g1	gi|670385733|ref|XP_008673671.1|	1.9e-21	52/63(82.54)	106	PREDICTED: uncharacterized protein LOC103649714 [Zea mays]
TRINITY_DN24765_c0_g2	gi|77553001|gb|ABA95797.1|	1.2e-68	123/147(83.67)	263	retrotransposon protein, putative, unclassified [Oryza sativa Japonica Group]
TRINITY_DN24765_c1_g1	gi|77553001|gb|ABA95797.1|	3.3e-123	248/464(53.45)	446	retrotransposon protein, putative, unclassified [Oryza sativa Japonica Group]
TRINITY_DN24766_c2_g1	gi|514725391|ref|XP_004955721.1|	1.3e-257	460/463(99.35)	892	PREDICTED: plasma membrane ATPase 1-like [Setaria italica]
TRINITY_DN24766_c2_g2	gi|20302443|emb|CAD29313.1|	1.2e-105	200/208(96.15)	388	plasma membrane H+-ATPase [Oryza sativa Japonica Group]
TRINITY_DN24766_c2_g3	gi|514755653|ref|XP_004963335.1|	7.7e-137	247/248(99.60)	490	PREDICTED: plasma membrane ATPase 1 [Setaria italica]
TRINITY_DN24766_c2_g4	gi|514814737|ref|XP_004982139.1|	8.4e-199	361/364(99.18)	697	PREDICTED: plasma membrane ATPase 1-like [Setaria italica]
TRINITY_DN24766_c3_g1	gi|514755653|ref|XP_004963335.1|	1.5e-30	64/64(100.00)	136	PREDICTED: plasma membrane ATPase 1 [Setaria italica]
TRINITY_DN24766_c3_g2	gi|238013600|gb|ACR37835.1|	1.4e-112	209/211(99.05)	411	unknown [Zea mays]
TRINITY_DN24767_c0_g1	gi|226507514|ref|NP_001149071.1|	8.7e-52	99/122(81.15)	208	uncharacterized protein LOC100282692 [Zea mays]
TRINITY_DN24767_c1_g1	gi|514816033|ref|XP_004982764.1|	1.2e-101	183/232(78.88)	374	PREDICTED: uncharacterized protein LOC101755530 [Setaria italica]
TRINITY_DN24767_c1_g2	gi|514816027|ref|XP_004982761.1|	2.9e-68	130/147(88.44)	262	PREDICTED: putative receptor-like protein kinase At4g00960 [Setaria italica]
TRINITY_DN24768_c0_g2	gi|835968285|ref|XP_004965068.2|	1.9e-88	155/156(99.36)	331	PREDICTED: DCN1-like protein 2 [Setaria italica]
TRINITY_DN24769_c0_g1	gi|514749817|ref|XP_004961952.1|	1.3e-234	437/452(96.68)	817	PREDICTED: tubby-like F-box protein 8 [Setaria italica]
TRINITY_DN24769_c0_g2	gi|514741778|ref|XP_004959977.1|	1e-156	284/297(95.62)	558	PREDICTED: tubby-like F-box protein 7 [Setaria italica]
TRINITY_DN24770_c0_g1	gi|514822602|ref|XP_004985963.1|	4.8e-126	241/386(62.44)	456	PREDICTED: protein-ribulosamine 3-kinase, chloroplastic [Setaria italica]
TRINITY_DN24770_c0_g2	gi|514784500|ref|XP_004970606.1|	4e-168	294/301(97.67)	596	PREDICTED: sedoheptulose-1,7-bisphosphatase, chloroplastic [Setaria italica]
TRINITY_DN24770_c0_g3	gi|414864394|tpg|DAA42951.1|	2.1e-09	28/38(73.68)	67	TPA: hypothetical protein ZEAMMB73_244695 [Zea mays]
TRINITY_DN24771_c2_g1	gi|242081997|ref|XP_002445767.1|	3.3e-34	98/246(39.84)	150	hypothetical protein SORBIDRAFT_07g025450 [Sorghum bicolor]
TRINITY_DN24771_c2_g4	gi|514798254|ref|XP_004974071.1|	1.2e-47	103/106(97.17)	193	PREDICTED: 60S ribosomal protein L7-2-like [Setaria italica]
TRINITY_DN24772_c0_g1	gi|514748189|ref|XP_004961556.1|	6.3e-173	306/364(84.07)	612	PREDICTED: outer envelope protein 80, chloroplastic isoform X2 [Setaria italica]
TRINITY_DN24772_c1_g1	gi|835918487|ref|XP_012698592.1|	2.1e-123	223/236(94.49)	447	PREDICTED: probable trehalose-phosphate phosphatase 1 [Setaria italica]
TRINITY_DN24773_c0_g1	gi|514711884|ref|XP_004952382.1|	2.9e-114	391/434(90.09)	417	PREDICTED: eukaryotic translation initiation factor 4B3 [Setaria italica]
TRINITY_DN24773_c0_g2	gi|835951388|ref|XP_012700277.1|	1e-23	57/63(90.48)	115	PREDICTED: uncharacterized protein LOC101773776 [Setaria italica]
TRINITY_DN24774_c0_g1	gi|514731795|ref|XP_004957269.1|	0	720/886(81.26)	1206	PREDICTED: uncharacterized protein LOC101763182 [Setaria italica]
TRINITY_DN24774_c0_g2	gi|944260921|gb|KQL25178.1|	8.5e-34	78/95(82.11)	147	hypothetical protein SETIT_028801mg [Setaria italica]
TRINITY_DN24776_c0_g2	gi|944261888|gb|KQL26145.1|	1.1e-06	38/85(44.71)	58	hypothetical protein SETIT_033465mg [Setaria italica]
TRINITY_DN24777_c2_g1	gi|242074744|ref|XP_002447308.1|	5.3e-189	350/386(90.67)	665	hypothetical protein SORBIDRAFT_06g032590 [Sorghum bicolor]
TRINITY_DN24778_c0_g1	gi|514819651|ref|XP_004984520.1|	2e-143	306/581(52.67)	515	PREDICTED: uncharacterized protein LOC101781076 [Setaria italica]
TRINITY_DN24779_c0_g1	gi|514711360|ref|XP_004952262.1|	1.5e-22	53/53(100.00)	112	PREDICTED: uncharacterized protein LOC101782043 [Setaria italica]
TRINITY_DN24779_c0_g2	gi|670406572|ref|XP_008644838.1|	7.1e-46	84/152(55.26)	188	PREDICTED: putative ribonuclease H protein At1g65750 [Zea mays]
TRINITY_DN24780_c0_g1	gi|514773462|ref|XP_004967742.1|	4.1e-06	28/29(96.55)	55	PREDICTED: protein SRC2-like [Setaria italica]
TRINITY_DN24780_c1_g1	gi|514724509|ref|XP_004955508.1|	6.3e-88	164/186(88.17)	328	PREDICTED: probable carboxylesterase 15 [Setaria italica]
TRINITY_DN24780_c1_g2	gi|992162918|gb|KXG25367.1|	7.2e-23	64/113(56.64)	112	hypothetical protein SORBI_007G1657002, partial [Sorghum bicolor]
TRINITY_DN24780_c1_g3	gi|514750480|ref|XP_004962116.1|	5e-197	335/338(99.11)	692	PREDICTED: gibberellin receptor GID1 [Setaria italica]
TRINITY_DN24781_c0_g1	gi|514817025|ref|XP_004983244.1|	0	2222/2266(98.06)	4463	PREDICTED: acetyl-CoA carboxylase 1 [Setaria italica]
TRINITY_DN24782_c0_g1	gi|514747129|ref|XP_004961295.1|	2.3e-74	176/194(90.72)	284	PREDICTED: 50S ribosomal protein L7/L12 [Setaria italica]
TRINITY_DN24782_c1_g2	gi|514803051|ref|XP_004976416.1|	2e-201	344/350(98.29)	706	PREDICTED: glutamate dehydrogenase 2-like [Setaria italica]
TRINITY_DN24782_c1_g3	gi|514813345|ref|XP_004981456.1|	6.3e-227	407/502(81.08)	791	PREDICTED: glutamate dehydrogenase [Setaria italica]
TRINITY_DN24783_c0_g1	gi|514794546|ref|XP_004973084.1|	0	584/619(94.35)	1160	PREDICTED: chaperone protein ClpB [Setaria italica]
TRINITY_DN24783_c0_g2	gi|514756904|ref|XP_004963648.1|	1.1e-59	139/160(86.88)	235	PREDICTED: uncharacterized protein LOC101758363 [Setaria italica]
TRINITY_DN24784_c1_g1	gi|526117335|ref|NP_001267742.1|	1.9e-47	99/110(90.00)	192	phosphoenolpyruvate carboxylase 1 [Setaria italica]
TRINITY_DN24784_c1_g2	gi|162458095|ref|NP_001105503.1|	2.1e-91	172/180(95.56)	339	phosphoenolpyruvate carboxylase [Zea mays]
TRINITY_DN24784_c2_g1	gi|320005188|gb|ADV92634.1|	6.5e-48	93/107(86.92)	194	phosphoenolpyruvate carboxylase [Cenchrus americanus]
TRINITY_DN24784_c3_g1	gi|944246625|gb|KQL10919.1|	8.9e-195	331/357(92.72)	683	hypothetical protein SETIT_005789mg [Setaria italica]
TRINITY_DN24784_c3_g2	gi|526117397|ref|NP_001267758.1|	4.4e-42	88/90(97.78)	175	phosphoenolpyruvate carboxylase 1-like [Setaria italica]
TRINITY_DN24784_c3_g3	gi|944246625|gb|KQL10919.1|	2.2e-142	244/264(92.42)	509	hypothetical protein SETIT_005789mg [Setaria italica]
TRINITY_DN24784_c3_g4	gi|944246625|gb|KQL10919.1|	7.4e-56	112/123(91.06)	220	hypothetical protein SETIT_005789mg [Setaria italica]
TRINITY_DN24784_c4_g1	gi|320005188|gb|ADV92634.1|	3.1e-51	94/118(79.66)	205	phosphoenolpyruvate carboxylase [Cenchrus americanus]
TRINITY_DN24785_c0_g1	gi|226510276|ref|NP_001147437.1|	1.6e-48	98/100(98.00)	196	uncharacterized protein LOC100281046 [Zea mays]
TRINITY_DN24785_c0_g2	gi|836026854|ref|XP_012698253.1|	1.4e-74	139/142(97.89)	283	PREDICTED: zinc finger BED domain-containing protein RICESLEEPER 2 [Setaria italica]
TRINITY_DN24785_c1_g1	gi|944222857|gb|KQK87261.1|	4e-84	247/267(92.51)	316	hypothetical protein SETIT_034159mg [Setaria italica]
TRINITY_DN24785_c2_g1	gi|514774297|ref|XP_004967947.1|	1.2e-297	553/692(79.91)	1026	PREDICTED: mediator of RNA polymerase II transcription subunit 17 [Setaria italica]
TRINITY_DN24785_c3_g1	gi|514813690|ref|XP_004981627.1|	1.1e-167	400/457(87.53)	595	PREDICTED: regulation of nuclear pre-mRNA domain-containing protein 2-like [Setaria italica]
TRINITY_DN24786_c1_g1	gi|514815854|ref|XP_004982675.1|	3.2e-97	180/185(97.30)	360	PREDICTED: probable ascorbate-specific transmembrane electron transporter 1 [Setaria italica]
TRINITY_DN24786_c1_g3	gi|955709532|ref|XP_014660124.1|	2.3e-227	422/451(93.57)	792	PREDICTED: probable mitochondrial saccharopine dehydrogenase-like oxidoreductase At5g39410 [Setaria italica]
TRINITY_DN24787_c0_g1	gi|514814683|ref|XP_004982112.1|	6.9e-95	183/191(95.81)	353	PREDICTED: uncharacterized protein LOC101768512 [Setaria italica]
TRINITY_DN24787_c0_g2	gi|514715555|ref|XP_004953275.1|	1.5e-240	482/523(92.16)	837	PREDICTED: autophagy-related protein 13a [Setaria italica]
TRINITY_DN24787_c0_g5	gi|514802979|ref|XP_004976381.1|	2.6e-250	458/517(88.59)	869	PREDICTED: autophagy-related protein 13a-like [Setaria italica]
TRINITY_DN24788_c2_g1	gi|514742318|ref|XP_004960112.1|	3.3e-125	239/255(93.73)	453	PREDICTED: peroxisome biogenesis protein 22-like isoform X1 [Setaria italica]
TRINITY_DN24788_c2_g2	gi|514787484|ref|XP_004971342.1|	1.7e-204	377/420(89.76)	716	PREDICTED: protein NRT1/ PTR FAMILY 2.7-like [Setaria italica]
TRINITY_DN24789_c0_g1	gi|514730879|ref|XP_004957047.1|	5.5e-115	203/222(91.44)	418	PREDICTED: 2-hydroxyisoflavanone dehydratase-like [Setaria italica]
TRINITY_DN24789_c1_g1	gi|944240763|gb|KQL05071.1|	5.6e-16	55/97(56.70)	90	hypothetical protein SETIT_004417mg, partial [Setaria italica]
TRINITY_DN24789_c2_g1	gi|514776282|ref|XP_004968439.1|	7e-58	112/133(84.21)	229	PREDICTED: uncharacterized protein LOC101767070 isoform X1 [Setaria italica]
TRINITY_DN24789_c2_g2	gi|514761827|ref|XP_004964883.1|	1.8e-179	305/340(89.71)	633	PREDICTED: uncharacterized protein LOC101767448 isoform X2 [Setaria italica]
TRINITY_DN24789_c2_g3	gi|514796955|ref|XP_004973678.1|	3e-108	200/229(87.34)	396	PREDICTED: tuliposide A-converting enzyme 1, chloroplastic-like [Setaria italica]
TRINITY_DN24790_c0_g1	gi|514753946|ref|XP_004962919.1|	1.9e-40	83/90(92.22)	172	PREDICTED: uncharacterized protein LOC101764303 [Setaria italica]
TRINITY_DN24791_c1_g2	gi|514813930|ref|XP_004981745.1|	2e-195	336/348(96.55)	686	PREDICTED: meiotic recombination protein SPO11-1 [Setaria italica]
TRINITY_DN24791_c1_g4	gi|960489687|ref|XP_014758787.1|	2.1e-25	54/71(76.06)	119	PREDICTED: uncharacterized mitochondrial protein AtMg00810-like isoform X1 [Brachypodium distachyon]
TRINITY_DN24792_c0_g1	gi|514801816|ref|XP_004975807.1|	3.7e-152	267/284(94.01)	542	PREDICTED: probable protein phosphatase 2C 41 [Setaria italica]
TRINITY_DN24792_c0_g2	gi|514804057|ref|XP_004976906.1|	6.5e-103	180/187(96.26)	379	PREDICTED: probable protein phosphatase 2C 41 [Setaria italica]
TRINITY_DN24793_c0_g1	gi|514767296|ref|XP_004966206.1|	5.1e-232	596/812(73.40)	808	PREDICTED: zinc finger CCCH domain-containing protein 45 [Setaria italica]
TRINITY_DN24794_c0_g1	gi|944265179|gb|KQL29419.1|	0	689/790(87.22)	1330	hypothetical protein SETIT_016309mg [Setaria italica]
TRINITY_DN24795_c2_g2	gi|514817174|ref|XP_004983315.1|	4.8e-131	237/288(82.29)	473	PREDICTED: putative F-box protein At3g25750 [Setaria italica]
TRINITY_DN24795_c2_g3	gi|514784625|ref|XP_004970637.1|	3.1e-180	331/343(96.50)	636	PREDICTED: GABA transporter 1 [Setaria italica]
TRINITY_DN24796_c0_g2	gi|514730939|ref|XP_004957062.1|	0	788/866(90.99)	1544	PREDICTED: ubiquitin carboxyl-terminal hydrolase 17 isoform X2 [Setaria italica]
TRINITY_DN24797_c0_g1	gi|514753520|ref|XP_004962813.1|	1.6e-78	474/496(95.56)	298	PREDICTED: auxilin-related protein 1-like [Setaria italica]
TRINITY_DN24797_c0_g2	gi|242057329|ref|XP_002457810.1|	2.6e-54	102/103(99.03)	216	hypothetical protein SORBIDRAFT_03g013900 [Sorghum bicolor]
TRINITY_DN24797_c0_g3	gi|125525855|gb|EAY73969.1|	3.3e-15	38/39(97.44)	87	hypothetical protein OsI_01853 [Oryza sativa Indica Group]
TRINITY_DN24797_c0_g4	gi|18568267|gb|AAL75999.1|AF466646_7	9.4e-95	177/262(67.56)	351	putative polyprotein [Zea mays]
TRINITY_DN24797_c1_g1	gi|514810177|ref|XP_004979900.1|	3.6e-43	86/86(100.00)	179	PREDICTED: auxilin-related protein 2-like [Setaria italica]
TRINITY_DN24798_c0_g1	gi|944267493|gb|KQL31733.1|	1.5e-45	102/107(95.33)	188	hypothetical protein SETIT_020111mg, partial [Setaria italica]
TRINITY_DN24798_c0_g2	gi|514776447|ref|XP_004968480.1|	2.3e-34	130/368(35.33)	151	PREDICTED: protein TWIN LOV 1 isoform X1 [Setaria italica]
TRINITY_DN24799_c0_g1	gi|194689226|gb|ACF78697.1|	3.3e-122	215/257(83.66)	443	unknown [Zea mays]
TRINITY_DN24799_c0_g2	gi|242058411|ref|XP_002458351.1|	1.2e-06	26/33(78.79)	59	hypothetical protein SORBIDRAFT_03g031830 [Sorghum bicolor]
TRINITY_DN24800_c2_g2	gi|514728339|ref|XP_004956438.1|	1e-273	471/491(95.93)	947	PREDICTED: glucan endo-1,3-beta-glucosidase 5-like [Setaria italica]
TRINITY_DN24800_c2_g3	gi|514759401|ref|XP_004964281.1|	1.8e-71	140/157(89.17)	273	PREDICTED: BAG family molecular chaperone regulator 7 [Setaria italica]
TRINITY_DN24800_c2_g4	gi|514750530|ref|XP_004962127.1|	2.7e-175	322/351(91.74)	619	PREDICTED: uncharacterized protein LOC101759700 [Setaria italica]
TRINITY_DN24800_c2_g5	gi|514795076|ref|XP_004973213.1|	2.2e-42	90/96(93.75)	176	PREDICTED: glucan endo-1,3-beta-glucosidase 5-like [Setaria italica]
TRINITY_DN24801_c0_g1	gi|357160788|ref|XP_003578876.1|	1.3e-72	263/405(64.94)	278	PREDICTED: transcription factor VIP1-like [Brachypodium distachyon]
TRINITY_DN24801_c0_g2	gi|670373533|ref|XP_008668106.1|	2.5e-54	166/188(88.30)	216	PREDICTED: transcription factor RF2b isoform X1 [Zea mays]
TRINITY_DN24802_c1_g5	gi|414868775|tpg|DAA47332.1|	6.2e-11	43/84(51.19)	73	TPA: hypothetical protein ZEAMMB73_773618, partial [Zea mays]
TRINITY_DN24803_c0_g1	gi|944227484|gb|KQK91888.1|	8.7e-274	492/507(97.04)	948	hypothetical protein SETIT_034461mg [Setaria italica]
TRINITY_DN24803_c1_g1	gi|835936737|ref|XP_012699576.1|	1.6e-20	47/50(94.00)	104	PREDICTED: PGR5-like protein 1B, chloroplastic [Setaria italica]
TRINITY_DN24803_c1_g2	gi|215687350|dbj|BAG91915.1|	3.2e-40	86/91(94.51)	170	unnamed protein product [Oryza sativa Japonica Group]
TRINITY_DN24804_c0_g1	gi|413935801|gb|AFW70352.1|	8.7e-24	57/61(93.44)	116	hypothetical protein ZEAMMB73_795837 [Zea mays]
TRINITY_DN24804_c0_g2	gi|514709222|ref|XP_004951731.1|	3.5e-100	275/349(78.80)	370	PREDICTED: proline-rich protein PRCC [Setaria italica]
TRINITY_DN24805_c0_g1	gi|514801611|ref|XP_004975708.1|	1.4e-163	294/310(94.84)	581	PREDICTED: uncharacterized protein LOC101754658 [Setaria italica]
TRINITY_DN24806_c1_g1	gi|242078583|ref|XP_002444060.1|	2.8e-17	41/66(62.12)	92	hypothetical protein SORBIDRAFT_07g006490 [Sorghum bicolor]
TRINITY_DN24806_c1_g2	gi|242078575|ref|XP_002444056.1|	3e-35	186/255(72.94)	153	hypothetical protein SORBIDRAFT_07g006470 [Sorghum bicolor]
TRINITY_DN24806_c1_g3	gi|242078575|ref|XP_002444056.1|	2.2e-54	373/485(76.91)	218	hypothetical protein SORBIDRAFT_07g006470 [Sorghum bicolor]
TRINITY_DN24806_c1_g4	gi|514800194|ref|XP_004975028.1|	1.1e-122	255/302(84.44)	444	PREDICTED: Werner Syndrome-like exonuclease [Setaria italica]
TRINITY_DN24807_c0_g1	gi|514802035|ref|XP_004975915.1|	3.5e-66	133/140(95.00)	257	PREDICTED: monothiol glutaredoxin-S1, mitochondrial-like [Setaria italica]
TRINITY_DN24808_c0_g1	gi|514810485|ref|XP_004980045.1|	8.8e-70	148/190(77.89)	268	PREDICTED: probable carboxylesterase 12 [Setaria italica]
TRINITY_DN24808_c0_g2	gi|514730721|ref|XP_004957007.1|	5.8e-157	282/335(84.18)	558	PREDICTED: tuliposide A-converting enzyme b1, amyloplastic-like [Setaria italica]
TRINITY_DN24809_c0_g1	gi|514768568|ref|XP_004966525.1|	0	1144/1217(94.00)	1767	PREDICTED: epidermal growth factor receptor substrate 15-like 1 isoform X1 [Setaria italica]
TRINITY_DN24809_c0_g2	gi|944225827|gb|KQK90231.1|	6.1e-93	177/220(80.45)	345	hypothetical protein SETIT_036450mg [Setaria italica]
TRINITY_DN24809_c0_g3	gi|514822369|ref|XP_004985850.1|	9e-284	585/623(93.90)	980	PREDICTED: epidermal growth factor receptor substrate 15 isoform X2 [Setaria italica]
TRINITY_DN24810_c0_g1	gi|514768184|ref|XP_004966425.1|	4e-162	281/313(89.78)	576	PREDICTED: tRNA-dihydrouridine(16/17) synthase [NAD(P)(+)]-like [Setaria italica]
TRINITY_DN24811_c4_g1	gi|514709126|ref|XP_004951710.1|	1.1e-86	171/191(89.53)	324	PREDICTED: protein GLUTAMINE DUMPER 2-like [Setaria italica]
TRINITY_DN24812_c0_g1	gi|514792947|ref|XP_004972696.1|	2.2e-283	513/575(89.22)	979	PREDICTED: polyadenylation and cleavage factor homolog 4-like [Setaria italica]
TRINITY_DN24813_c1_g1	gi|944228201|gb|KQK92605.1|	2.6e-238	492/843(58.36)	830	hypothetical protein SETIT_034096mg [Setaria italica]
TRINITY_DN24814_c0_g1	gi|514820451|ref|XP_004984914.1|	1e-275	480/487(98.56)	954	PREDICTED: protein DA1-related 2 isoform X1 [Setaria italica]
TRINITY_DN24814_c0_g2	gi|514760966|ref|XP_004964669.1|	2e-173	363/635(57.17)	614	PREDICTED: protein DA1-related 1-like [Setaria italica]
TRINITY_DN24815_c0_g1	gi|514750778|ref|XP_004962188.1|	0	717/767(93.48)	1503	PREDICTED: mannosylglycoprotein endo-beta-mannosidase [Setaria italica]
TRINITY_DN24816_c2_g1	gi|242079959|ref|XP_002444748.1|	1.4e-37	97/199(48.74)	161	hypothetical protein SORBIDRAFT_07g027180 [Sorghum bicolor]
TRINITY_DN24816_c3_g2	gi|514812799|ref|XP_004981189.1|	2e-60	131/133(98.50)	237	PREDICTED: acyl-CoA-binding domain-containing protein 4-like isoform X1 [Setaria italica]
TRINITY_DN24817_c0_g1	gi|944237933|gb|KQL02271.1|	4.9e-54	115/159(72.33)	216	hypothetical protein SETIT_014029mg [Setaria italica]
TRINITY_DN24817_c0_g2	gi|944237933|gb|KQL02271.1|	1.6e-08	27/28(96.43)	65	hypothetical protein SETIT_014029mg [Setaria italica]
TRINITY_DN24817_c1_g1	gi|955720702|ref|XP_004973748.2|	1.5e-150	365/738(49.46)	538	PREDICTED: uncharacterized protein LOC101764515 [Setaria italica]
TRINITY_DN24818_c0_g1	gi|6118549|gb|AAF04147.1|	4.6e-49	117/218(53.67)	201	ubiquitin precursor [Hevea brasiliensis]
TRINITY_DN24818_c0_g3	gi|242058673|ref|XP_002458482.1|	3.7e-17	45/49(91.84)	93	hypothetical protein SORBIDRAFT_03g034500 [Sorghum bicolor]
TRINITY_DN24819_c0_g1	gi|242090807|ref|XP_002441236.1|	0	735/848(86.67)	1360	hypothetical protein SORBIDRAFT_09g022880 [Sorghum bicolor]
TRINITY_DN24819_c0_g2	gi|514784014|ref|XP_004970488.1|	0	792/843(93.95)	1401	PREDICTED: TBC1 domain family member 8B-like [Setaria italica]
TRINITY_DN24819_c0_g4	gi|242090807|ref|XP_002441236.1|	5.8e-23	65/67(97.01)	112	hypothetical protein SORBIDRAFT_09g022880 [Sorghum bicolor]
TRINITY_DN24820_c0_g1	gi|514793376|ref|XP_004972798.1|	0	711/747(95.18)	1377	PREDICTED: protein LHY [Setaria italica]
TRINITY_DN24821_c0_g1	gi|514771144|ref|XP_004967176.1|	0	735/848(86.67)	1473	PREDICTED: G-type lectin S-receptor-like serine/threonine-protein kinase RLK1 [Setaria italica]
TRINITY_DN24821_c0_g2	gi|944246849|gb|KQL11143.1|	0	656/747(87.82)	1278	hypothetical protein SETIT_008093mg [Setaria italica]
TRINITY_DN24822_c1_g1	gi|514802935|ref|XP_004976359.1|	3.8e-177	316/330(95.76)	626	PREDICTED: uncharacterized protein LOC101767930 [Setaria italica]
TRINITY_DN24822_c1_g2	gi|944229197|gb|KQK93583.1|	4e-114	210/251(83.67)	416	hypothetical protein SETIT_028201mg, partial [Setaria italica]
TRINITY_DN14951_c0_g2	gi|514822433|ref|XP_004985881.1|	9e-233	405/415(97.59)	810	PREDICTED: probable LRR receptor-like serine/threonine-protein kinase At1g12460 [Setaria italica]
TRINITY_DN14954_c0_g1	gi|414876237|tpg|DAA53368.1|	1.2e-17	40/53(75.47)	93	TPA: hypothetical protein ZEAMMB73_133509 [Zea mays]
TRINITY_DN14956_c0_g1	gi|514782869|ref|XP_004970202.1|	1.3e-57	115/137(83.94)	227	PREDICTED: receptor-like serine/threonine-protein kinase SD1-8 [Setaria italica]
TRINITY_DN14962_c0_g1	gi|514757414|ref|XP_004963777.1|	2.8e-250	436/461(94.58)	869	PREDICTED: uncharacterized protein LOC101778777 [Setaria italica]
TRINITY_DN14963_c0_g1	gi|944237258|gb|KQL01596.1|	3.2e-74	132/145(91.03)	282	hypothetical protein SETIT_0131971mg, partial [Setaria italica]
TRINITY_DN14964_c0_g1	gi|944236303|gb|KQL00641.1|	5.3e-127	225/240(93.75)	458	hypothetical protein SETIT_013128mg [Setaria italica]
TRINITY_DN14964_c0_g2	gi|944236303|gb|KQL00641.1|	1.6e-179	305/322(94.72)	632	hypothetical protein SETIT_013128mg [Setaria italica]
TRINITY_DN14969_c0_g1	gi|944266600|gb|KQL30840.1|	7e-90	179/190(94.21)	334	hypothetical protein SETIT_019054mg, partial [Setaria italica]
TRINITY_DN14971_c0_g1	gi|514757323|ref|XP_004963754.1|	1.9e-19	78/233(33.48)	100	PREDICTED: beta-galactosidase 7-like [Setaria italica]
TRINITY_DN14975_c0_g1	gi|514791432|ref|XP_004972328.1|	1.7e-31	92/115(80.00)	140	PREDICTED: rapid alkalinization factor-like [Setaria italica]
TRINITY_DN14981_c0_g1	gi|944219772|gb|KQK84791.1|	3.7e-06	26/32(81.25)	56	hypothetical protein SETIT_040879mg [Setaria italica]
TRINITY_DN14982_c0_g1	gi|514787923|ref|XP_004971452.1|	2.1e-154	274/290(94.48)	549	PREDICTED: tetraspanin-6-like [Setaria italica]
TRINITY_DN1498_c0_g1	gi|944235267|gb|KQK99629.1|	1e-23	60/146(41.10)	114	hypothetical protein SETIT_011697mg, partial [Setaria italica]
TRINITY_DN14990_c0_g1	gi|242063814|ref|XP_002453196.1|	8.2e-34	74/131(56.49)	147	hypothetical protein SORBIDRAFT_04g001520 [Sorghum bicolor]
TRINITY_DN14991_c0_g1	gi|514723375|ref|XP_004955228.1|	8.7e-20	47/48(97.92)	100	PREDICTED: putative mannan endo-1,4-beta-mannosidase 9 [Setaria italica]
TRINITY_DN14995_c0_g1	gi|514810203|ref|XP_004979913.1|	3.8e-65	116/159(72.96)	251	PREDICTED: putative receptor-like protein kinase At4g00960 [Setaria italica]
TRINITY_DN15002_c0_g1	gi|242059725|ref|XP_002459008.1|	3e-49	103/125(82.40)	199	hypothetical protein SORBIDRAFT_03g044380 [Sorghum bicolor]
TRINITY_DN15007_c0_g1	gi|242049794|ref|XP_002462641.1|	3e-72	164/204(80.39)	276	hypothetical protein SORBIDRAFT_02g029420 [Sorghum bicolor]
TRINITY_DN15014_c0_g1	gi|944252853|gb|KQL17116.1|	9.1e-115	264/274(96.35)	417	hypothetical protein SETIT_025272mg, partial [Setaria italica]
TRINITY_DN15017_c0_g1	gi|514713210|ref|XP_004952698.1|	1.2e-163	280/293(95.56)	580	PREDICTED: uncharacterized protein LOC101768978 [Setaria italica]
TRINITY_DN15024_c0_g1	gi|944266616|gb|KQL30856.1|	2.5e-06	25/36(69.44)	57	hypothetical protein SETIT_019583mg [Setaria italica]
TRINITY_DN15029_c0_g1	gi|902163125|gb|KNA06775.1|	4.8e-19	48/109(44.04)	98	hypothetical protein SOVF_177740 [Spinacia oleracea]
TRINITY_DN15032_c0_g1	gi|944067328|gb|KQK02812.1|	3.7e-36	74/126(58.73)	156	hypothetical protein BRADI_2g03856 [Brachypodium distachyon]
TRINITY_DN15037_c0_g1	gi|573920588|ref|XP_006647894.1|	6.6e-67	124/163(76.07)	258	PREDICTED: exocyst complex component SEC6 isoform X1 [Oryza brachyantha]
TRINITY_DN15040_c0_g1	gi|944258245|gb|KQL22502.1|	5.4e-36	83/98(84.69)	155	hypothetical protein SETIT_032895mg [Setaria italica]
TRINITY_DN15047_c0_g1	gi|514773625|ref|XP_004967783.1|	5.1e-93	172/184(93.48)	344	PREDICTED: omega-hydroxypalmitate O-feruloyl transferase-like [Setaria italica]
TRINITY_DN15050_c0_g1	gi|303289405|ref|XP_003063990.1|	1.3e-10	41/84(48.81)	70	predicted protein, partial [Micromonas pusilla CCMP1545]
TRINITY_DN15052_c0_g1	gi|57834121|emb|CAE05716.2|	8.9e-11	27/63(42.86)	71	OSJNBb0065J09.12 [Oryza sativa Japonica Group]
TRINITY_DN15064_c0_g1	gi|514714391|ref|XP_004952993.1|	9.4e-30	70/95(73.68)	134	PREDICTED: B3 domain-containing protein Os02g0598200-like isoform X2 [Setaria italica]
TRINITY_DN15064_c0_g2	gi|514714391|ref|XP_004952993.1|	6.4e-38	76/89(85.39)	161	PREDICTED: B3 domain-containing protein Os02g0598200-like isoform X2 [Setaria italica]
TRINITY_DN15067_c0_g1	gi|670415995|ref|XP_008648972.1|	5.5e-17	43/51(84.31)	91	PREDICTED: uncharacterized protein LOC103629659 isoform X1 [Zea mays]
TRINITY_DN15073_c0_g2	gi|226493593|ref|NP_001146248.1|	5e-06	39/88(44.32)	55	uncharacterized protein LOC100279821 [Zea mays]
TRINITY_DN15078_c0_g1	gi|835925381|ref|XP_012698972.1|	1.3e-44	93/116(80.17)	184	PREDICTED: uncharacterized protein LOC101760234 [Setaria italica]
TRINITY_DN15080_c0_g1	gi|835955994|ref|XP_012700454.1|	2.2e-32	64/71(90.14)	143	PREDICTED: WPP domain-interacting tail-anchored protein 1-like isoform X3 [Setaria italica]
TRINITY_DN15085_c0_g1	gi|944261808|gb|KQL26065.1|	1.3e-56	120/230(52.17)	224	hypothetical protein SETIT_033048mg, partial [Setaria italica]
TRINITY_DN15088_c0_g1	gi|514786606|ref|XP_004971129.1|	1.9e-49	112/144(77.78)	200	PREDICTED: uncharacterized protein LOC101785403 [Setaria italica]
TRINITY_DN15094_c0_g1	gi|992278503|gb|KXG36836.1|	1.1e-66	119/178(66.85)	258	hypothetical protein SORBI_002G400300 [Sorghum bicolor]
TRINITY_DN15106_c0_g1	gi|38344792|emb|CAE02993.2|	1.6e-16	36/72(50.00)	89	OSJNBa0043L09.12 [Oryza sativa Japonica Group]
TRINITY_DN15111_c0_g1	gi|944232781|gb|KQK97143.1|	5.5e-27	58/68(85.29)	124	hypothetical protein SETIT_012274mg [Setaria italica]
TRINITY_DN15112_c0_g1	gi|514816990|ref|XP_004983227.1|	5e-51	110/144(76.39)	204	PREDICTED: inositol-3-phosphate synthase-like [Setaria italica]
TRINITY_DN15123_c0_g1	gi|1032274850|gb|OAO89193.1|	1.1e-39	90/170(52.94)	167	hypothetical protein AXX17_ATUG03410 [Arabidopsis thaliana]
TRINITY_DN15123_c0_g2	gi|302805340|ref|XP_002984421.1|	1.2e-39	82/149(55.03)	167	hypothetical protein SELMODRAFT_271709 [Selaginella moellendorffii]
TRINITY_DN1512_c0_g1	gi|835989614|ref|XP_012702211.1|	2.6e-39	83/98(84.69)	165	PREDICTED: uncharacterized protein LOC101769002 [Setaria italica]
TRINITY_DN15131_c0_g1	gi|545357253|ref|XP_005644287.1|	9.6e-21	53/151(35.10)	104	hypothetical protein COCSUDRAFT_31111 [Coccomyxa subellipsoidea C-169]
TRINITY_DN15133_c0_g1	gi|31044099|dbj|BAC15618.2|	1.1e-16	48/117(41.03)	90	unnamed protein product [Oryza sativa Japonica Group]
TRINITY_DN15134_c0_g1	gi|514736409|ref|XP_004958403.1|	4.8e-40	80/85(94.12)	167	PREDICTED: uncharacterized protein LOC101768066 [Setaria italica]
TRINITY_DN15134_c0_g2	gi|514736409|ref|XP_004958403.1|	1.8e-54	110/120(91.67)	216	PREDICTED: uncharacterized protein LOC101768066 [Setaria italica]
TRINITY_DN15143_c0_g1	gi|514733460|ref|XP_004957674.1|	4.4e-42	84/87(96.55)	175	PREDICTED: auxin-responsive protein SAUR36-like [Setaria italica]
TRINITY_DN15145_c0_g1	gi|125528535|gb|EAY76649.1|	4.9e-42	86/130(66.15)	174	hypothetical protein OsI_04606 [Oryza sativa Indica Group]
TRINITY_DN15146_c0_g1	gi|125538998|gb|EAY85393.1|	4.2e-09	32/35(91.43)	66	hypothetical protein OsI_06772 [Oryza sativa Indica Group]
TRINITY_DN15149_c0_g1	gi|514795963|ref|XP_004973432.1|	6.6e-59	131/145(90.34)	231	PREDICTED: U-box domain-containing protein 19 [Setaria italica]
TRINITY_DN15151_c0_g1	gi|661879246|emb|CDP17106.1|	1.2e-21	61/129(47.29)	107	unnamed protein product [Coffea canephora]
TRINITY_DN15152_c0_g1	gi|326515096|dbj|BAK03461.1|	2.2e-33	76/120(63.33)	147	predicted protein [Hordeum vulgare subsp. vulgare]
TRINITY_DN15153_c0_g1	gi|944237258|gb|KQL01596.1|	2.4e-20	49/52(94.23)	102	hypothetical protein SETIT_0131971mg, partial [Setaria italica]
TRINITY_DN15153_c0_g2	gi|238009424|gb|ACR35747.1|	7.7e-26	62/73(84.93)	120	unknown [Zea mays]
TRINITY_DN15155_c0_g1	gi|226499478|ref|NP_001151255.1|	7.8e-23	54/59(91.53)	110	uncharacterized protein LOC100284888 [Zea mays]
TRINITY_DN15159_c0_g1	gi|514717518|ref|XP_004953761.1|	1.6e-71	132/143(92.31)	273	PREDICTED: early nodulin-like protein 1 [Setaria italica]
TRINITY_DN15162_c0_g1	gi|514818073|ref|XP_004983745.1|	7.6e-57	105/107(98.13)	223	PREDICTED: uncharacterized protein LOC101786321 [Setaria italica]
TRINITY_DN15162_c0_g2	gi|514818073|ref|XP_004983745.1|	8.2e-60	114/120(95.00)	233	PREDICTED: uncharacterized protein LOC101786321 [Setaria italica]
TRINITY_DN15162_c0_g3	gi|514818073|ref|XP_004983745.1|	7.7e-141	252/264(95.45)	504	PREDICTED: uncharacterized protein LOC101786321 [Setaria italica]
TRINITY_DN15164_c0_g1	gi|242086867|ref|XP_002439266.1|	3.1e-53	103/128(80.47)	212	hypothetical protein SORBIDRAFT_09g003463, partial [Sorghum bicolor]
TRINITY_DN15179_c0_g1	gi|835980519|ref|XP_012701781.1|	3.5e-35	61/101(60.40)	151	PREDICTED: uncharacterized protein LOC101761384 [Setaria italica]
TRINITY_DN15179_c0_g2	gi|474407306|gb|EMS66577.1|	1.5e-14	40/100(40.00)	83	putative glycerophosphoryl diester phosphodiesterase 1 [Triticum urartu]
TRINITY_DN15179_c0_g3	gi|670360588|ref|XP_008680577.1|	2.5e-29	64/122(52.46)	132	PREDICTED: ML domain protein isoform X2 [Zea mays]
TRINITY_DN15180_c0_g1	gi|242074384|ref|XP_002447128.1|	2.7e-38	79/106(74.53)	162	hypothetical protein SORBIDRAFT_06g029120 [Sorghum bicolor]
TRINITY_DN15185_c0_g1	gi|835912306|ref|XP_012702344.1|	1.1e-78	136/141(96.45)	297	PREDICTED: histone-lysine N-methyltransferase SUVR2-like [Setaria italica]
TRINITY_DN15187_c0_g1	gi|255673580|dbj|BAH91245.1|	6.2e-60	132/301(43.85)	235	Os01g0693600 [Oryza sativa Japonica Group]
TRINITY_DN15191_c0_g1	gi|514755790|ref|XP_004963367.1|	9e-32	87/127(68.50)	141	PREDICTED: uncharacterized protein LOC101770402 [Setaria italica]
TRINITY_DN15199_c0_g1	gi|514739418|ref|XP_004959378.1|	1.2e-214	391/404(96.78)	751	PREDICTED: receptor-like protein kinase HSL1 [Setaria italica]
TRINITY_DN15200_c0_g1	gi|835944737|ref|XP_012700047.1|	3.2e-40	88/92(95.65)	169	PREDICTED: transcription factor bHLH54-like [Setaria italica]
TRINITY_DN15202_c0_g1	gi|242062062|ref|XP_002452320.1|	5e-44	112/149(75.17)	181	hypothetical protein SORBIDRAFT_04g023650 [Sorghum bicolor]
TRINITY_DN15204_c0_g1	gi|514729018|ref|XP_004956597.1|	1.5e-134	307/372(82.53)	484	PREDICTED: WAS/WASL-interacting protein family member 3-like [Setaria italica]
TRINITY_DN15211_c0_g1	gi|5911167|gb|AAD55677.1|	1.2e-60	107/152(70.39)	236	putative transposase protein, partial [Zea mays]
TRINITY_DN15214_c0_g1	gi|670389465|ref|XP_008675132.1|	7.4e-29	59/82(71.95)	131	PREDICTED: zinc finger MYM-type protein 1-like isoform X1 [Zea mays]
TRINITY_DN15217_c0_g1	gi|573962332|ref|XP_006663313.1|	7.2e-27	63/117(53.85)	125	PREDICTED: putative serpin-Z5, partial [Oryza brachyantha]
TRINITY_DN15217_c0_g2	gi|242037901|ref|XP_002466345.1|	4.4e-22	54/90(60.00)	109	hypothetical protein SORBIDRAFT_01g006070 [Sorghum bicolor]
TRINITY_DN15218_c0_g1	gi|514772591|ref|XP_004967534.1|	2.6e-23	59/72(81.94)	112	PREDICTED: probable transcription factor GLK2 isoform X1 [Setaria italica]
TRINITY_DN15226_c0_g1	gi|514788779|ref|XP_004971654.1|	4.7e-10	47/83(56.63)	69	PREDICTED: uncharacterized protein LOC101786484 [Setaria italica]
TRINITY_DN15231_c0_g1	gi|836030904|ref|XP_012698593.1|	4.6e-55	99/118(83.90)	218	PREDICTED: uncharacterized protein LOC101752705 [Setaria italica]
TRINITY_DN15231_c0_g2	gi|836030904|ref|XP_012698593.1|	2.7e-75	147/203(72.41)	286	PREDICTED: uncharacterized protein LOC101752705 [Setaria italica]
TRINITY_DN15236_c0_g1	gi|242049298|ref|XP_002462393.1|	1.4e-35	76/110(69.09)	154	hypothetical protein SORBIDRAFT_02g024930 [Sorghum bicolor]
TRINITY_DN15242_c0_g1	gi|670380797|ref|XP_008671115.1|	6e-37	90/216(41.67)	159	PREDICTED: uncharacterized protein LOC103648418 [Zea mays]
TRINITY_DN15244_c0_g1	gi|721688331|ref|XP_010239478.1|	1e-21	53/89(59.55)	107	PREDICTED: uncharacterized protein LOC104585165 [Brachypodium distachyon]
TRINITY_DN15246_c0_g1	gi|670367169|ref|XP_008664956.1|	1.9e-87	155/190(81.58)	326	PREDICTED: uncharacterized protein LOC103643564 isoform X1 [Zea mays]
TRINITY_DN15252_c0_g1	gi|15451607|gb|AAK98731.1|AC090485_10	1.6e-22	53/82(64.63)	110	Putative retroelement [Oryza sativa Japonica Group]
TRINITY_DN15254_c0_g1	gi|18254413|gb|AAL66754.1|AF464738_5	2e-91	154/227(67.84)	339	putative copia-like retrotransposon Hopscotch polyprotein [Zea mays]
TRINITY_DN15261_c0_g1	gi|514784058|ref|XP_004970499.1|	5.2e-105	208/217(95.85)	384	PREDICTED: ABC transporter G family member 6-like [Setaria italica]
TRINITY_DN15262_c0_g1	gi|242081699|ref|XP_002445618.1|	1.7e-35	77/110(70.00)	152	hypothetical protein SORBIDRAFT_07g022760 [Sorghum bicolor]
TRINITY_DN15268_c0_g1	gi|835959657|ref|XP_004966608.2|	4.9e-31	66/124(53.23)	138	PREDICTED: uncharacterized protein LOC101784036 [Setaria italica]
TRINITY_DN24822_c1_g3	gi|514769053|ref|XP_004966648.1|	3.1e-80	180/240(75.00)	303	PREDICTED: ethylene-responsive transcription factor ERF015-like [Setaria italica]
TRINITY_DN24823_c0_g1	gi|944267711|gb|KQL31951.1|	9e-251	586/970(60.41)	871	hypothetical protein SETIT_016497mg [Setaria italica]
TRINITY_DN24824_c0_g2	gi|836029069|ref|XP_012698453.1|	1.1e-311	502/515(97.48)	1073	PREDICTED: purple acid phosphatase 15 [Setaria italica]
TRINITY_DN24824_c0_g4	gi|835934911|ref|XP_012699483.1|	0	997/1032(96.61)	1364	PREDICTED: LOW QUALITY PROTEIN: probable inactive receptor kinase At5g10020 [Setaria italica]
TRINITY_DN24824_c1_g1	gi|514812385|ref|XP_004980987.1|	3.4e-72	133/133(100.00)	275	PREDICTED: uncharacterized protein LOC101762818 [Setaria italica]
TRINITY_DN24824_c1_g3	gi|414874013|tpg|DAA52570.1|	1.3e-06	26/29(89.66)	58	TPA: hypothetical protein ZEAMMB73_385008 [Zea mays]
TRINITY_DN24825_c0_g1	gi|514809482|ref|XP_004979563.1|	4.7e-103	218/253(86.17)	378	PREDICTED: BI1-like protein [Setaria italica]
TRINITY_DN24825_c0_g2	gi|514809480|ref|XP_004979562.1|	2.1e-99	184/224(82.14)	367	PREDICTED: uncharacterized protein LOC101760250 [Setaria italica]
TRINITY_DN24825_c1_g1	gi|514724940|ref|XP_004955618.1|	8.6e-93	240/515(46.60)	345	PREDICTED: BI1-like protein [Setaria italica]
TRINITY_DN24825_c1_g2	gi|514813311|ref|XP_004981439.1|	4.2e-30	69/69(100.00)	136	PREDICTED: BI1-like protein [Setaria italica]
TRINITY_DN24825_c1_g3	gi|514814048|ref|XP_004981803.1|	1.3e-130	244/250(97.60)	470	PREDICTED: BI1-like protein [Setaria italica]
TRINITY_DN24826_c0_g1	gi|514726120|ref|XP_004955901.1|	8.1e-47	97/116(83.62)	193	PREDICTED: probable LRR receptor-like serine/threonine-protein kinase At1g56130 [Setaria italica]
TRINITY_DN24827_c0_g1	gi|514716849|ref|XP_004953594.1|	2.7e-39	101/107(94.39)	168	PREDICTED: syntaxin-22-like [Setaria italica]
TRINITY_DN24827_c0_g2	gi|1313909|dbj|BAA12692.1|	0	556/627(88.68)	1083	CDPK-related protein kinase [Zea mays]
TRINITY_DN24827_c0_g3	gi|514815287|ref|XP_004982403.1|	1.6e-26	72/97(74.23)	123	PREDICTED: uncharacterized protein LOC101780262 isoform X1 [Setaria italica]
TRINITY_DN24828_c0_g1	gi|514781117|ref|XP_004969763.1|	9.7e-97	213/236(90.25)	358	PREDICTED: systemin receptor SR160 [Setaria italica]
TRINITY_DN24828_c0_g2	gi|514781117|ref|XP_004969763.1|	2.4e-292	591/611(96.73)	1009	PREDICTED: systemin receptor SR160 [Setaria italica]
TRINITY_DN24829_c0_g2	gi|414584888|tpg|DAA35459.1|	7.9e-25	82/164(50.00)	119	TPA: ethylene-responsive transcription factor 3 [Zea mays]
TRINITY_DN24830_c1_g1	gi|835939564|ref|XP_012699725.1|	3.8e-143	258/289(89.27)	513	PREDICTED: uncharacterized protein LOC101782929 isoform X2 [Setaria italica]
TRINITY_DN24830_c2_g1	gi|253761827|ref|XP_002489288.1|	2.1e-12	37/51(72.55)	77	hypothetical protein SORBIDRAFT_0011s011840, partial [Sorghum bicolor]
TRINITY_DN24830_c2_g2	gi|242087539|ref|XP_002439602.1|	3.4e-66	123/127(96.85)	257	hypothetical protein SORBIDRAFT_09g016210 [Sorghum bicolor]
TRINITY_DN24830_c2_g3	gi|475604398|gb|EMT25726.1|	1.8e-07	29/39(74.36)	62	hypothetical protein F775_09978 [Aegilops tauschii]
TRINITY_DN24830_c2_g4	gi|212275316|ref|NP_001130173.1|	1.7e-06	27/30(90.00)	58	protein APE1 [Zea mays]
TRINITY_DN24831_c0_g1	gi|514730265|ref|XP_004956898.1|	9.4e-48	116/222(52.25)	197	PREDICTED: 2Fe-2S ferredoxin-like [Setaria italica]
TRINITY_DN24832_c0_g1	gi|944234068|gb|KQK98430.1|	3.4e-101	209/323(64.71)	373	hypothetical protein SETIT_010480mg [Setaria italica]
TRINITY_DN24832_c0_g3	gi|514778667|ref|XP_004969156.1|	2.3e-16	42/45(93.33)	91	PREDICTED: uncharacterized protein LOC101762190 [Setaria italica]
TRINITY_DN24833_c0_g1	gi|514760418|ref|XP_004964536.1|	5.2e-225	419/481(87.11)	785	PREDICTED: anthocyanidin 3-O-glucoside 6&apos;&apos;-O-acyltransferase-like [Setaria italica]
TRINITY_DN24833_c0_g2	gi|514793059|ref|XP_004972723.1|	1.7e-110	200/229(87.34)	404	PREDICTED: phenolic glucoside malonyltransferase 1-like [Setaria italica]
TRINITY_DN24833_c0_g3	gi|944244970|gb|KQL09264.1|	8.3e-117	220/253(86.96)	424	hypothetical protein SETIT_007949mg [Setaria italica]
TRINITY_DN24834_c0_g1	gi|944232265|gb|KQK96627.1|	1e-35	85/98(86.73)	156	hypothetical protein SETIT_011442mg [Setaria italica]
TRINITY_DN24835_c1_g1	gi|514715683|ref|XP_004953308.1|	6.5e-251	455/497(91.55)	870	PREDICTED: putative glycerol-3-phosphate transporter 4 [Setaria italica]
TRINITY_DN24835_c1_g2	gi|835958500|ref|XP_012700553.1|	1.4e-138	262/294(89.12)	498	PREDICTED: LOW QUALITY PROTEIN: putative glycerol-3-phosphate transporter 5 [Setaria italica]
TRINITY_DN24835_c1_g3	gi|944246536|gb|KQL10830.1|	6e-06	25/48(52.08)	56	hypothetical protein SETIT_008592mg, partial [Setaria italica]
TRINITY_DN24836_c0_g1	gi|514803529|ref|XP_004976651.1|	6.2e-42	87/94(92.55)	176	PREDICTED: 28 kDa ribonucleoprotein, chloroplastic [Setaria italica]
TRINITY_DN24836_c0_g2	gi|514735944|ref|XP_004958286.1|	3e-130	256/262(97.71)	469	PREDICTED: uncharacterized protein LOC101755488 [Setaria italica]
TRINITY_DN24837_c0_g1	gi|835920931|ref|XP_012698761.1|	2.5e-83	212/259(81.85)	313	PREDICTED: uncharacterized protein LOC101777363 [Setaria italica]
TRINITY_DN24837_c0_g2	gi|514764508|ref|XP_004965524.1|	5.4e-113	234/269(86.99)	412	PREDICTED: uncharacterized protein LOC101764328 [Setaria italica]
TRINITY_DN24838_c0_g1	gi|514732112|ref|XP_004957349.1|	1.7e-279	545/637(85.56)	966	PREDICTED: something about silencing protein 10-like isoform X2 [Setaria italica]
TRINITY_DN24839_c0_g1	gi|836018452|ref|XP_012704177.1|	7.1e-255	437/448(97.54)	884	PREDICTED: protein ROOT PRIMORDIUM DEFECTIVE 1 [Setaria italica]
TRINITY_DN24840_c1_g1	gi|242068353|ref|XP_002449453.1|	2.3e-142	266/284(93.66)	511	hypothetical protein SORBIDRAFT_05g013400 [Sorghum bicolor]
TRINITY_DN24841_c0_g1	gi|514749718|ref|XP_004961927.1|	1e-259	465/473(98.31)	900	PREDICTED: cell division protein FtsZ homolog 2-2, chloroplastic-like isoform X2 [Setaria italica]
TRINITY_DN24842_c0_g1	gi|514767476|ref|XP_004966253.1|	6.1e-276	465/468(99.36)	954	PREDICTED: U4/U6.U5 tri-snRNP-associated protein 2-like [Setaria italica]
TRINITY_DN24843_c0_g1	gi|955721717|ref|XP_012703400.2|	3.9e-200	397/613(64.76)	703	PREDICTED: probable metal-nicotianamine transporter YSL11 [Setaria italica]
TRINITY_DN24843_c0_g2	gi|514751660|ref|XP_004962396.1|	2.9e-260	505/586(86.18)	902	PREDICTED: probable inactive receptor-like protein kinase At3g56050 isoform X1 [Setaria italica]
TRINITY_DN24843_c0_g3	gi|514802784|ref|XP_004976284.1|	2.9e-78	148/153(96.73)	295	PREDICTED: probable metal-nicotianamine transporter YSL11 [Setaria italica]
TRINITY_DN24843_c0_g4	gi|514802784|ref|XP_004976284.1|	1.6e-57	111/111(100.00)	226	PREDICTED: probable metal-nicotianamine transporter YSL11 [Setaria italica]
TRINITY_DN24844_c0_g1	gi|514747058|ref|XP_004961278.1|	3.2e-158	283/306(92.48)	563	PREDICTED: uncharacterized protein LOC101762948 [Setaria italica]
TRINITY_DN24844_c0_g2	gi|242038119|ref|XP_002466454.1|	5.9e-16	38/41(92.68)	88	hypothetical protein SORBIDRAFT_01g008000 [Sorghum bicolor]
TRINITY_DN24844_c0_g3	gi|514713375|ref|XP_004952745.1|	0	558/582(95.88)	1099	PREDICTED: ankyrin repeat protein SKIP35-like [Setaria italica]
TRINITY_DN24844_c0_g4	gi|242066114|ref|XP_002454346.1|	5.4e-07	28/29(96.55)	58	hypothetical protein SORBIDRAFT_04g029150 [Sorghum bicolor]
TRINITY_DN24844_c0_g6	gi|514717618|ref|XP_004953786.1|	2.5e-127	333/373(89.28)	460	PREDICTED: calponin homology domain-containing protein DDB_G0272472 isoform X2 [Setaria italica]
TRINITY_DN24845_c1_g1	gi|125582065|gb|EAZ22996.1|	5.8e-59	97/159(61.01)	231	hypothetical protein OsJ_06691 [Oryza sativa Japonica Group]
TRINITY_DN24845_c1_g2	gi|125582065|gb|EAZ22996.1|	1.2e-76	145/236(61.44)	291	hypothetical protein OsJ_06691 [Oryza sativa Japonica Group]
TRINITY_DN24845_c2_g1	gi|116309032|emb|CAH66146.1|	1.1e-63	128/244(52.46)	248	OSIGBa0114M03.4 [Oryza sativa Indica Group]
TRINITY_DN24845_c3_g1	gi|514754482|ref|XP_004963046.1|	1.8e-32	102/128(79.69)	144	PREDICTED: extra-large guanine nucleotide-binding protein 1-like [Setaria italica]
TRINITY_DN24845_c4_g1	gi|1002264650|ref|XP_015636662.1|	1.4e-12	38/61(62.30)	78	PREDICTED: actin-related protein 9 isoform X2 [Oryza sativa Japonica Group]
TRINITY_DN24845_c4_g2	gi|18958673|gb|AAL82656.1|AC092387_4	2.4e-79	140/224(62.50)	300	retrotransposon protein, putative, unclassified [Oryza sativa Japonica Group]
TRINITY_DN24845_c4_g3	gi|1002295485|ref|XP_015611188.1|	6.2e-30	64/110(58.18)	135	PREDICTED: uncharacterized protein LOC107278855 [Oryza sativa Japonica Group]
TRINITY_DN24845_c4_g4	gi|670429018|ref|XP_008655381.1|	7.6e-40	80/136(58.82)	167	PREDICTED: uncharacterized protein LOC100502147 isoform X1 [Zea mays]
TRINITY_DN24845_c4_g5	gi|514800414|ref|XP_004975134.1|	1.3e-149	262/273(95.97)	533	PREDICTED: actin-related protein 9 [Setaria italica]
TRINITY_DN24845_c4_g6	gi|18958673|gb|AAL82656.1|AC092387_4	2.8e-45	82/130(63.08)	185	retrotransposon protein, putative, unclassified [Oryza sativa Japonica Group]
TRINITY_DN24846_c1_g1	gi|955724351|ref|XP_014661336.1|	0	570/610(93.44)	1157	PREDICTED: LOW QUALITY PROTEIN: probable methyltransferase PMT21 [Setaria italica]
TRINITY_DN24846_c1_g2	gi|514803296|ref|XP_004976536.1|	2.7e-209	340/350(97.14)	732	PREDICTED: probable methyltransferase PMT15 [Setaria italica]
TRINITY_DN24846_c1_g3	gi|242062940|ref|XP_002452759.1|	3.9e-36	69/69(100.00)	155	hypothetical protein SORBIDRAFT_04g032010 [Sorghum bicolor]
TRINITY_DN24848_c0_g1	gi|514707817|ref|XP_004951389.1|	3.5e-113	295/343(86.01)	413	PREDICTED: protein phosphatase 1 regulatory subunit pprA [Setaria italica]
TRINITY_DN24849_c0_g1	gi|242096256|ref|XP_002438618.1|	1.3e-60	118/121(97.52)	236	hypothetical protein SORBIDRAFT_10g022910 [Sorghum bicolor]
TRINITY_DN24849_c1_g1	gi|992158916|gb|EES19691.2|	2.5e-195	448/1027(43.62)	687	hypothetical protein SORBI_009G174500 [Sorghum bicolor]
TRINITY_DN24849_c1_g2	gi|22296822|gb|AAM94350.1|	1.2e-160	274/309(88.67)	570	gag-pol polyprotein [Zea mays]
TRINITY_DN24849_c1_g3	gi|514819183|ref|XP_004984290.1|	1.4e-99	185/187(98.93)	367	PREDICTED: serine/threonine-protein kinase At5g01020 [Setaria italica]
TRINITY_DN24849_c1_g4	gi|514730458|ref|XP_004956941.1|	4.6e-112	207/235(88.09)	409	PREDICTED: serine/threonine-protein kinase At5g01020-like [Setaria italica]
TRINITY_DN24849_c1_g5	gi|514755510|ref|XP_004963299.1|	1.5e-60	119/137(86.86)	237	PREDICTED: receptor-like protein kinase HAIKU2 [Setaria italica]
TRINITY_DN24849_c1_g6	gi|944249500|gb|KQL13763.1|	1.2e-80	162/176(92.05)	304	hypothetical protein SETIT_021029mg [Setaria italica]
TRINITY_DN24849_c1_g7	gi|514775879|ref|XP_004968341.1|	4.9e-49	99/100(99.00)	198	PREDICTED: probable LRR receptor-like serine/threonine-protein kinase At4g26540 [Setaria italica]
TRINITY_DN24850_c0_g1	gi|514816114|ref|XP_004982803.1|	0	602/705(85.39)	1144	PREDICTED: protein EXECUTER 1, chloroplastic [Setaria italica]
TRINITY_DN24850_c0_g4	gi|670366885|ref|XP_008664851.1|	3e-13	38/50(76.00)	79	PREDICTED: protein EXECUTER 1, chloroplastic-like [Zea mays]
TRINITY_DN24851_c0_g1	gi|514808166|ref|XP_004978927.1|	0	585/649(90.14)	1065	PREDICTED: uncharacterized protein LOC101779824 [Setaria italica]
TRINITY_DN24852_c1_g1	gi|835967503|ref|XP_012701107.1|	0	554/575(96.35)	1173	PREDICTED: probable methyltransferase PMT9 [Setaria italica]
TRINITY_DN24852_c1_g2	gi|835967503|ref|XP_012701107.1|	1.2e-28	63/65(96.92)	131	PREDICTED: probable methyltransferase PMT9 [Setaria italica]
TRINITY_DN24852_c2_g1	gi|514708494|ref|XP_004951550.1|	1.1e-81	189/340(55.59)	308	PREDICTED: peptidyl-prolyl cis-trans isomerase FKBP16-1, chloroplastic [Setaria italica]
TRINITY_DN24853_c0_g1	gi|944234425|gb|KQK98787.1|	1e-142	255/335(76.12)	511	hypothetical protein SETIT_011740mg, partial [Setaria italica]
TRINITY_DN24853_c1_g1	gi|514820720|ref|XP_004985046.1|	2.7e-234	435/548(79.38)	816	PREDICTED: putative proline-rich receptor-like protein kinase PERK11 [Setaria italica]
TRINITY_DN24853_c2_g1	gi|475576858|gb|EMT17665.1|	1.9e-18	47/73(64.38)	96	Putative lipid phosphate phosphatase 3, chloroplastic [Aegilops tauschii]
TRINITY_DN24853_c2_g2	gi|514795348|ref|XP_004973277.1|	1.2e-95	164/169(97.04)	356	PREDICTED: lipid phosphate phosphatase 2-like [Setaria italica]
TRINITY_DN24854_c0_g1	gi|514719249|ref|XP_004954190.1|	5.4e-26	59/71(83.10)	122	PREDICTED: probable serine incorporator [Setaria italica]
TRINITY_DN24854_c0_g2	gi|514719245|ref|XP_004954189.1|	5.6e-257	423/458(92.36)	892	PREDICTED: protein TIC 55, chloroplastic [Setaria italica]
TRINITY_DN24856_c4_g3	gi|514733153|ref|XP_004957608.1|	5.7e-151	252/257(98.05)	538	PREDICTED: cysteine--tRNA ligase, chloroplastic/mitochondrial [Setaria italica]
TRINITY_DN24856_c4_g4	gi|1002297346|ref|XP_015612101.1|	2.1e-30	71/78(91.03)	137	PREDICTED: cysteine--tRNA ligase, chloroplastic/mitochondrial isoform X1 [Oryza sativa Japonica Group]
TRINITY_DN24857_c3_g1	gi|514808710|ref|XP_004979191.1|	3.6e-100	194/206(94.17)	370	PREDICTED: protein RecA-like [Setaria italica]
TRINITY_DN24857_c3_g2	gi|255674646|dbj|BAF12436.2|	4e-12	37/37(100.00)	77	Os03g0571900 [Oryza sativa Japonica Group]
TRINITY_DN24858_c0_g1	gi|514709341|ref|XP_004951761.1|	1.6e-227	405/412(98.30)	793	PREDICTED: glyceraldehyde-3-phosphate dehydrogenase GAPCP1, chloroplastic-like [Setaria italica]
TRINITY_DN24859_c0_g1	gi|514819838|ref|XP_004984611.1|	4.9e-52	113/146(77.40)	210	PREDICTED: ubiquitin-conjugating enzyme E2 32 [Setaria italica]
TRINITY_DN24860_c1_g1	gi|670428228|ref|XP_008654887.1|	3.4e-65	131/150(87.33)	253	PREDICTED: HESB-like domain-containing protein 2 isoform X1 [Zea mays]
TRINITY_DN24860_c2_g1	gi|514748612|ref|XP_004961661.1|	4.2e-73	139/140(99.29)	280	PREDICTED: protein PHR1-LIKE 1-like [Setaria italica]
TRINITY_DN24860_c2_g2	gi|514804274|ref|XP_004977011.1|	2.5e-187	438/451(97.12)	660	PREDICTED: pentatricopeptide repeat-containing protein At1g80550, mitochondrial [Setaria italica]
TRINITY_DN24861_c0_g2	gi|514791760|ref|XP_004972408.1|	7.1e-184	311/328(94.82)	649	PREDICTED: protein S-acyltransferase 8-like [Setaria italica]
TRINITY_DN24861_c1_g1	gi|944262766|gb|KQL27023.1|	9.8e-19	51/67(76.12)	99	hypothetical protein SETIT_031488mg [Setaria italica]
TRINITY_DN24862_c1_g1	gi|955723366|ref|XP_012703564.2|	1e-148	267/278(96.04)	531	PREDICTED: LOW QUALITY PROTEIN: aldehyde dehydrogenase family 3 member H1-like [Setaria italica]
TRINITY_DN24862_c1_g2	gi|955723366|ref|XP_012703564.2|	1.6e-40	77/81(95.06)	169	PREDICTED: LOW QUALITY PROTEIN: aldehyde dehydrogenase family 3 member H1-like [Setaria italica]
TRINITY_DN24862_c1_g3	gi|242067695|ref|XP_002449124.1|	5.6e-09	31/31(100.00)	65	hypothetical protein SORBIDRAFT_05g005470 [Sorghum bicolor]
TRINITY_DN24862_c1_g4	gi|955723366|ref|XP_012703564.2|	2.6e-09	31/33(93.94)	66	PREDICTED: LOW QUALITY PROTEIN: aldehyde dehydrogenase family 3 member H1-like [Setaria italica]
TRINITY_DN24863_c0_g1	gi|514812733|ref|XP_004981156.1|	0	649/698(92.98)	1142	PREDICTED: uncharacterized protein LOC101761068 [Setaria italica]
TRINITY_DN24863_c0_g2	gi|514812733|ref|XP_004981156.1|	1.4e-23	57/57(100.00)	115	PREDICTED: uncharacterized protein LOC101761068 [Setaria italica]
TRINITY_DN24864_c0_g1	gi|514783836|ref|XP_004970444.1|	7e-219	437/490(89.18)	764	PREDICTED: uncharacterized protein LOC101757988 [Setaria italica]
TRINITY_DN24864_c1_g2	gi|514812341|ref|XP_004980965.1|	2.5e-07	40/73(54.79)	60	PREDICTED: uncharacterized protein LOC101754447 [Setaria italica]
TRINITY_DN24864_c1_g3	gi|514812341|ref|XP_004980965.1|	1.8e-212	423/487(86.86)	743	PREDICTED: uncharacterized protein LOC101754447 [Setaria italica]
TRINITY_DN24864_c1_g6	gi|955722925|ref|XP_004979747.2|	1.8e-222	629/649(96.92)	776	PREDICTED: pollen receptor-like kinase 3, partial [Setaria italica]
TRINITY_DN24866_c0_g1	gi|514792548|ref|XP_004972598.1|	0	660/673(98.07)	1292	PREDICTED: putative potassium transporter 12 [Setaria italica]
TRINITY_DN24867_c0_g1	gi|836010972|ref|XP_012703445.1|	2.9e-21	54/63(85.71)	106	PREDICTED: xylanase inhibitor protein 1-like [Setaria italica]
TRINITY_DN24867_c1_g1	gi|449439964|ref|XP_004137755.1|	9.2e-09	27/36(75.00)	65	PREDICTED: BEL1-like homeodomain protein 9 [Cucumis sativus]
TRINITY_DN24867_c2_g1	gi|514808502|ref|XP_004979089.1|	2.5e-150	268/315(85.08)	536	PREDICTED: xylanase inhibitor protein 1-like [Setaria italica]
TRINITY_DN24867_c2_g2	gi|514710413|ref|XP_004952025.1|	1.6e-170	295/310(95.16)	604	PREDICTED: actin-related protein 6 [Setaria italica]
TRINITY_DN24867_c2_g3	gi|514809613|ref|XP_004979627.1|	2.7e-160	275/286(96.15)	568	PREDICTED: xylanase inhibitor protein 2-like [Setaria italica]
TRINITY_DN24867_c2_g4	gi|514725160|ref|XP_004955667.1|	5.5e-160	270/282(95.74)	568	PREDICTED: xylanase inhibitor protein 1-like [Setaria italica]
TRINITY_DN24867_c2_g5	gi|514725164|ref|XP_004955668.1|	7.4e-14	45/54(83.33)	81	PREDICTED: xylanase inhibitor protein 1-like [Setaria italica]
TRINITY_DN24868_c1_g1	gi|195609228|gb|ACG26444.1|	1.2e-07	32/37(86.49)	60	hypothetical protein [Zea mays]
TRINITY_DN24868_c1_g2	gi|413951330|gb|AFW83979.1|	1.6e-07	30/39(76.92)	61	hypothetical protein ZEAMMB73_331716, partial [Zea mays]
TRINITY_DN24869_c0_g1	gi|514820088|ref|XP_004984734.1|	0	628/636(98.74)	1137	PREDICTED: putative clathrin assembly protein At2g25430 [Setaria italica]
TRINITY_DN24872_c0_g1	gi|670417042|ref|XP_008649392.1|	5.7e-13	39/54(72.22)	79	PREDICTED: UDP-glycosyltransferase 73C3-like [Zea mays]
TRINITY_DN24872_c0_g2	gi|670417042|ref|XP_008649392.1|	1.1e-09	39/61(63.93)	68	PREDICTED: UDP-glycosyltransferase 73C3-like [Zea mays]
TRINITY_DN24872_c1_g1	gi|835936166|ref|XP_012699539.1|	2.8e-64	117/123(95.12)	251	PREDICTED: endoglucanase 22-like [Setaria italica]
TRINITY_DN24873_c0_g1	gi|514751175|ref|XP_004962284.1|	6.3e-273	470/475(98.95)	944	PREDICTED: serine/threonine-protein kinase CDL1-like isoform X1 [Setaria italica]
TRINITY_DN24873_c0_g2	gi|514786873|ref|XP_004971195.1|	2.1e-145	263/267(98.50)	520	PREDICTED: serine/threonine-protein kinase CDL1-like [Setaria italica]
TRINITY_DN24873_c0_g3	gi|219362439|ref|NP_001136985.1|	1.6e-06	50/126(39.68)	58	uncharacterized protein LOC100217147 [Zea mays]
TRINITY_DN24874_c0_g1	gi|242045286|ref|XP_002460514.1|	3.6e-34	76/86(88.37)	151	hypothetical protein SORBIDRAFT_02g029700 [Sorghum bicolor]
TRINITY_DN24875_c1_g1	gi|242074146|ref|XP_002447009.1|	1e-129	230/241(95.44)	469	hypothetical protein SORBIDRAFT_06g026820 [Sorghum bicolor]
TRINITY_DN24876_c0_g2	gi|514754905|ref|XP_004963150.1|	1.3e-67	174/207(84.06)	261	PREDICTED: CASP-like protein 1B1 [Setaria italica]
TRINITY_DN24876_c0_g4	gi|944223246|gb|KQK87650.1|	3.1e-14	40/45(88.89)	83	hypothetical protein SETIT_040224mg, partial [Setaria italica]
TRINITY_DN24877_c0_g1	gi|514709899|ref|XP_004951901.1|	1.4e-88	199/341(58.36)	332	PREDICTED: DNA-binding protein BIN4 isoform X3 [Setaria italica]
TRINITY_DN24878_c0_g1	gi|514819404|ref|XP_004984399.1|	7e-30	61/63(96.83)	136	PREDICTED: uncharacterized protein LOC101767045 [Setaria italica]
TRINITY_DN24878_c1_g1	gi|125553745|gb|EAY99350.1|	4e-29	67/82(81.71)	131	hypothetical protein OsI_21320 [Oryza sativa Indica Group]
TRINITY_DN24878_c1_g2	gi|414878633|tpg|DAA55764.1|	4.3e-20	48/50(96.00)	102	TPA: hypothetical protein ZEAMMB73_743777 [Zea mays]
TRINITY_DN24878_c1_g3	gi|514706988|ref|XP_004951191.1|	1e-37	84/113(74.34)	160	PREDICTED: ferredoxin--NADP reductase, leaf isozyme, chloroplastic-like [Setaria italica]
TRINITY_DN24878_c2_g1	gi|242094386|ref|XP_002437683.1|	4.1e-09	31/36(86.11)	67	hypothetical protein SORBIDRAFT_10g000720 [Sorghum bicolor]
TRINITY_DN24878_c2_g2	gi|514714276|ref|XP_004952968.1|	7.3e-68	123/128(96.09)	261	PREDICTED: ferredoxin--NADP reductase, leaf isozyme, chloroplastic-like [Setaria italica]
TRINITY_DN24878_c2_g3	gi|835982995|ref|XP_012701888.1|	2.7e-08	43/81(53.09)	63	PREDICTED: subtilisin-like protease SBT3.5 [Setaria italica]
TRINITY_DN24879_c1_g1	gi|514802143|ref|XP_004975968.1|	4.8e-10	30/33(90.91)	70	PREDICTED: isocitrate dehydrogenase [NAD] regulatory subunit 1, mitochondrial-like isoform X1 [Setaria italica]
TRINITY_DN24879_c2_g2	gi|514805413|ref|XP_004977567.1|	2.6e-96	203/345(58.84)	357	PREDICTED: uncharacterized protein LOC101780875 [Setaria italica]
TRINITY_DN24879_c2_g5	gi|514823314|ref|XP_004986317.1|	5.7e-14	78/126(61.90)	82	PREDICTED: ocs element-binding factor 1-like [Setaria italica]
TRINITY_DN24880_c1_g2	gi|32487513|emb|CAE05757.1|	1.8e-07	27/27(100.00)	60	OSJNBa0064G10.8 [Oryza sativa Japonica Group]
TRINITY_DN24880_c3_g1	gi|514782466|ref|XP_004970100.1|	1.4e-121	235/247(95.14)	441	PREDICTED: lipoyl synthase, chloroplastic [Setaria italica]
TRINITY_DN24880_c3_g2	gi|514748150|ref|XP_004961546.1|	4.4e-193	359/397(90.43)	678	PREDICTED: lipoyl synthase 2, chloroplastic-like isoform X2 [Setaria italica]
TRINITY_DN24881_c0_g3	gi|514725679|ref|XP_004955793.1|	9.5e-104	235/257(91.44)	380	PREDICTED: uncharacterized protein LOC101756814 [Setaria italica]
TRINITY_DN24882_c0_g1	gi|514783266|ref|XP_004970300.1|	0	980/1113(88.05)	1819	PREDICTED: putative disease resistance protein RGA1 [Setaria italica]
TRINITY_DN24882_c0_g2	gi|835980686|ref|XP_012701785.1|	8.3e-07	27/36(75.00)	57	PREDICTED: uncharacterized protein LOC101771511 isoform X1 [Setaria italica]
TRINITY_DN24883_c1_g1	gi|514730666|ref|XP_004956993.1|	8.9e-180	374/392(95.41)	634	PREDICTED: nuclear pore complex protein NUP58 [Setaria italica]
TRINITY_DN24883_c2_g1	gi|514740020|ref|XP_004959530.1|	2.3e-189	353/378(93.39)	666	PREDICTED: purine permease 3-like isoform X1 [Setaria italica]
TRINITY_DN24883_c3_g1	gi|242070297|ref|XP_002450425.1|	5e-139	245/308(79.55)	499	hypothetical protein SORBIDRAFT_05g005210 [Sorghum bicolor]
TRINITY_DN24884_c2_g1	gi|514813763|ref|XP_004981663.1|	9.4e-30	83/200(41.50)	136	PREDICTED: casein kinase II subunit alpha-like [Setaria italica]
TRINITY_DN24884_c2_g2	gi|670405690|ref|XP_008644482.1|	2.3e-45	93/102(91.18)	185	PREDICTED: casein kinase II subunit alpha-like [Zea mays]
TRINITY_DN24884_c2_g3	gi|944222575|gb|KQK86979.1|	2.6e-38	99/118(83.90)	163	hypothetical protein SETIT_035743mg [Setaria italica]
TRINITY_DN24885_c1_g1	gi|514815483|ref|XP_004982496.1|	4.4e-169	327/403(81.14)	599	PREDICTED: GDSL esterase/lipase At5g55050-like [Setaria italica]
TRINITY_DN24885_c2_g2	gi|514785950|ref|XP_004970965.1|	5.3e-142	243/245(99.18)	509	PREDICTED: uncharacterized protein LOC101756112 [Setaria italica]
TRINITY_DN24887_c0_g2	gi|1002245932|ref|XP_015627148.1|	1.3e-38	85/141(60.28)	163	PREDICTED: uncharacterized protein LOC107280182 [Oryza sativa Japonica Group]
TRINITY_DN24887_c0_g3	gi|835990430|ref|XP_012702322.1|	3.7e-46	88/128(68.75)	189	PREDICTED: uncharacterized protein LOC105914609 [Setaria italica]
TRINITY_DN24887_c1_g1	gi|992155643|gb|KXG19696.1|	6.7e-85	156/213(73.24)	319	hypothetical protein SORBI_010G100100 [Sorghum bicolor]
TRINITY_DN24887_c1_g4	gi|222616749|gb|EEE52881.1|	5.2e-06	24/27(88.89)	55	hypothetical protein OsJ_35456 [Oryza sativa Japonica Group]
TRINITY_DN24888_c1_g1	gi|514745174|ref|XP_004960816.1|	4.4e-230	398/406(98.03)	802	PREDICTED: adenine nucleotide transporter BT1, chloroplastic/mitochondrial-like [Setaria italica]
TRINITY_DN24889_c0_g2	gi|242052595|ref|XP_002455443.1|	2.9e-88	165/205(80.49)	331	hypothetical protein SORBIDRAFT_03g010890 [Sorghum bicolor]
TRINITY_DN24889_c0_g3	gi|242052595|ref|XP_002455443.1|	3.8e-281	490/592(82.77)	971	hypothetical protein SORBIDRAFT_03g010890 [Sorghum bicolor]
TRINITY_DN24890_c0_g1	gi|514724057|ref|XP_004955397.1|	1.5e-278	557/572(97.38)	963	PREDICTED: phospholipase A-2-activating protein [Setaria italica]
TRINITY_DN24891_c0_g1	gi|514730356|ref|XP_004956920.1|	6.8e-157	273/291(93.81)	558	PREDICTED: beta-1,3-galactosyltransferase pvg3-like [Setaria italica]
TRINITY_DN24891_c0_g2	gi|514797475|ref|XP_004973807.1|	3.2e-177	307/357(85.99)	626	PREDICTED: uncharacterized WD repeat-containing protein C2A9.03 [Setaria italica]
TRINITY_DN24892_c0_g1	gi|514823478|ref|XP_004986399.1|	2e-140	280/325(86.15)	503	PREDICTED: factor of DNA methylation 2-like [Setaria italica]
TRINITY_DN24892_c1_g1	gi|514777464|ref|XP_004968793.1|	4.8e-22	96/102(94.12)	109	PREDICTED: uncharacterized protein LOC101780830 [Setaria italica]
TRINITY_DN24893_c1_g1	gi|514780132|ref|XP_004969523.1|	4.4e-37	134/192(69.79)	160	PREDICTED: auxin-responsive protein IAA5-like [Setaria italica]
TRINITY_DN24893_c1_g2	gi|475624279|gb|EMT32544.1|	4.4e-117	278/377(73.74)	426	hypothetical protein F775_30491 [Aegilops tauschii]
TRINITY_DN24894_c3_g1	gi|514812990|ref|XP_004981284.1|	1.3e-59	132/134(98.51)	234	PREDICTED: 40S ribosomal protein S26-like [Setaria italica]
TRINITY_DN24894_c3_g2	gi|514748957|ref|XP_004961744.1|	1.2e-58	111/111(100.00)	231	PREDICTED: 40S ribosomal protein S26 [Setaria italica]
TRINITY_DN24895_c0_g1	gi|670424919|ref|XP_008653129.1|	8.2e-97	272/321(84.74)	359	PREDICTED: dof zinc finger protein MNB1A-like [Zea mays]
TRINITY_DN24895_c0_g2	gi|514815507|ref|XP_004982507.1|	2.5e-96	251/316(79.43)	357	PREDICTED: dof zinc finger protein DOF5.7-like [Setaria italica]
TRINITY_DN24895_c0_g3	gi|514797303|ref|XP_004973764.1|	9.2e-60	229/263(87.07)	236	PREDICTED: dof zinc finger protein MNB1A-like [Setaria italica]
TRINITY_DN24895_c1_g1	gi|514759745|ref|XP_004964372.1|	4.1e-128	234/275(85.09)	463	PREDICTED: chaperone protein DnaJ-like [Setaria italica]
TRINITY_DN24896_c2_g1	gi|514707675|ref|XP_004951354.1|	8.5e-63	126/161(78.26)	246	PREDICTED: actin-related protein 2/3 complex subunit 3 [Setaria italica]
TRINITY_DN24897_c0_g1	gi|514801082|ref|XP_004975456.1|	1.5e-157	293/315(93.02)	561	PREDICTED: uncharacterized protein LOC101755200 [Setaria italica]
TRINITY_DN24898_c0_g2	gi|514713228|ref|XP_004952705.1|	8.8e-137	253/299(84.62)	492	PREDICTED: calmodulin-binding protein 60 F-like isoform X1 [Setaria italica]
TRINITY_DN24899_c0_g1	gi|514805060|ref|XP_004977395.1|	4.2e-200	414/576(71.88)	702	PREDICTED: BTB/POZ domain-containing protein At3g08570-like [Setaria italica]
TRINITY_DN24900_c0_g1	gi|514787250|ref|XP_004971285.1|	0	1083/1092(99.18)	2144	PREDICTED: uncharacterized protein LOC101782721 [Setaria italica]
TRINITY_DN24900_c0_g2	gi|514775570|ref|XP_004968262.1|	3.1e-42	77/82(93.90)	178	PREDICTED: cell number regulator 8 [Setaria italica]
TRINITY_DN24900_c0_g4	gi|242059927|ref|XP_002459109.1|	4.5e-17	52/58(89.66)	92	hypothetical protein SORBIDRAFT_03g046020 [Sorghum bicolor]
TRINITY_DN24901_c0_g1	gi|514777427|ref|XP_004968778.1|	5.2e-176	324/333(97.30)	623	PREDICTED: NPL4-like protein [Setaria italica]
TRINITY_DN24902_c2_g1	gi|944267993|gb|KQL32233.1|	1.3e-24	66/75(88.00)	119	hypothetical protein SETIT_018946mg [Setaria italica]
TRINITY_DN24903_c0_g1	gi|514821854|ref|XP_004985602.1|	8.8e-59	122/142(85.92)	231	PREDICTED: 3-ketoacyl-CoA synthase 19-like [Setaria italica]
TRINITY_DN24903_c0_g2	gi|514812417|ref|XP_004981003.1|	1.2e-11	34/50(68.00)	73	PREDICTED: probable ADP-ribosylation factor GTPase-activating protein AGD9 [Setaria italica]
TRINITY_DN24903_c1_g1	gi|514820668|ref|XP_004985020.1|	7.4e-123	218/222(98.20)	444	PREDICTED: 3-ketoacyl-CoA synthase 1-like [Setaria italica]
TRINITY_DN24903_c1_g2	gi|166092314|gb|ABY82172.1|	1.7e-55	119/171(69.59)	219	3-ketoacyl-CoA synthase II, partial [Triticum aestivum]
TRINITY_DN24903_c1_g3	gi|944263949|gb|KQL28189.1|	7.7e-237	418/436(95.87)	824	hypothetical protein SETIT_016703mg [Setaria italica]
TRINITY_DN24903_c1_g4	gi|514820668|ref|XP_004985020.1|	5.5e-157	278/284(97.89)	558	PREDICTED: 3-ketoacyl-CoA synthase 1-like [Setaria italica]
TRINITY_DN24903_c1_g5	gi|670400590|ref|XP_008680123.1|	4.1e-80	150/154(97.40)	301	PREDICTED: 3-ketoacyl-CoA synthase 19-like [Zea mays]
TRINITY_DN24903_c1_g6	gi|514817280|ref|XP_004983365.1|	1.6e-301	513/539(95.18)	1039	PREDICTED: 3-ketoacyl-CoA synthase 1-like [Setaria italica]
TRINITY_DN24903_c1_g7	gi|514766298|ref|XP_004965965.1|	1e-119	221/233(94.85)	434	PREDICTED: 3-ketoacyl-CoA synthase 11-like [Setaria italica]
TRINITY_DN24903_c1_g8	gi|514820967|ref|XP_004985167.1|	7.1e-121	220/225(97.78)	438	PREDICTED: 3-ketoacyl-CoA synthase 6-like [Setaria italica]
TRINITY_DN24904_c0_g2	gi|514708617|ref|XP_004951581.1|	4.2e-11	34/34(100.00)	73	PREDICTED: TBCC domain-containing protein 1-like [Setaria italica]
TRINITY_DN24904_c0_g3	gi|514708617|ref|XP_004951581.1|	8e-305	549/578(94.98)	1050	PREDICTED: TBCC domain-containing protein 1-like [Setaria italica]
TRINITY_DN24904_c0_g4	gi|514765971|ref|XP_004965884.1|	3.1e-262	471/504(93.45)	909	PREDICTED: TBCC domain-containing protein 1-like [Setaria italica]
TRINITY_DN24904_c0_g5	gi|514765971|ref|XP_004965884.1|	9.5e-14	37/38(97.37)	80	PREDICTED: TBCC domain-containing protein 1-like [Setaria italica]
TRINITY_DN24905_c0_g1	gi|514707173|ref|XP_004951236.1|	1.1e-142	257/262(98.09)	510	PREDICTED: cell division cycle 20.2, cofactor of APC complex-like [Setaria italica]
TRINITY_DN24905_c0_g2	gi|514716603|ref|XP_004953534.1|	1e-272	462/473(97.67)	943	PREDICTED: cell division cycle 20.2, cofactor of APC complex-like [Setaria italica]
TRINITY_DN24905_c0_g3	gi|514803585|ref|XP_004976679.1|	1.3e-274	463/475(97.47)	949	PREDICTED: cell division cycle 20.2, cofactor of APC complex-like [Setaria italica]
TRINITY_DN24906_c0_g1	gi|475615898|gb|EMT29597.1|	3.8e-27	58/68(85.29)	126	hypothetical protein F775_26842 [Aegilops tauschii]
TRINITY_DN24906_c0_g2	gi|218184900|gb|EEC67327.1|	1.4e-240	468/651(71.89)	837	hypothetical protein OsI_34359 [Oryza sativa Indica Group]
TRINITY_DN24907_c0_g4	gi|514801702|ref|XP_004975752.1|	1.3e-112	281/439(64.01)	411	PREDICTED: putative lipoxygenase 5 [Setaria italica]
TRINITY_DN24908_c0_g1	gi|514809414|ref|XP_004979533.1|	3.2e-162	309/390(79.23)	576	PREDICTED: myosin-binding protein 7 [Setaria italica]
TRINITY_DN24909_c2_g2	gi|944266302|gb|KQL30542.1|	6.5e-63	151/256(58.98)	246	hypothetical protein SETIT_019508mg, partial [Setaria italica]
TRINITY_DN24909_c2_g3	gi|514802165|ref|XP_004975979.1|	0	607/662(91.69)	1228	PREDICTED: pentatricopeptide repeat-containing protein At1g08070, chloroplastic-like [Setaria italica]
TRINITY_DN24909_c2_g4	gi|514749706|ref|XP_004961924.1|	1.1e-37	151/480(31.46)	162	PREDICTED: solute carrier family 35 member F2-like [Setaria italica]
TRINITY_DN24911_c0_g1	gi|514760662|ref|XP_004964596.1|	4.5e-181	320/331(96.68)	640	PREDICTED: putative ATP-dependent RNA helicase DHX33 [Setaria italica]
TRINITY_DN24912_c0_g1	gi|514799239|ref|XP_004974557.1|	2.1e-266	526/723(72.75)	922	PREDICTED: uncharacterized protein LOC101765323 [Setaria italica]
TRINITY_DN24913_c0_g1	gi|514774738|ref|XP_004968052.1|	6.9e-106	191/199(95.98)	389	PREDICTED: protein ABCI7, chloroplastic [Setaria italica]
TRINITY_DN24913_c0_g2	gi|514798267|ref|XP_004974077.1|	1.5e-249	497/591(84.09)	867	PREDICTED: plant UBX domain-containing protein 8-like [Setaria italica]
TRINITY_DN24913_c0_g3	gi|195611428|gb|ACG27544.1|	1.5e-87	180/279(64.52)	328	peroxisomal membrane protein PMP22 [Zea mays]
TRINITY_DN24913_c0_g4	gi|514798267|ref|XP_004974077.1|	4.6e-06	28/28(100.00)	55	PREDICTED: plant UBX domain-containing protein 8-like [Setaria italica]
TRINITY_DN24913_c0_g5	gi|937934128|dbj|BAT09043.1|	3e-11	35/40(87.50)	72	Os09g0525650 [Oryza sativa Japonica Group]
TRINITY_DN24914_c0_g1	gi|218186315|gb|EEC68742.1|	5.1e-85	160/204(78.43)	318	hypothetical protein OsI_37254 [Oryza sativa Indica Group]
TRINITY_DN24914_c0_g4	gi|944088719|gb|KQK24071.1|	1.5e-33	80/142(56.34)	147	hypothetical protein BRADI_1g77970, partial [Brachypodium distachyon]
TRINITY_DN24914_c1_g1	gi|514760900|ref|XP_004964654.1|	2.1e-160	353/388(90.98)	570	PREDICTED: pentatricopeptide repeat-containing protein At3g25210, mitochondrial-like [Setaria italica]
TRINITY_DN24915_c0_g1	gi|514783906|ref|XP_004970461.1|	0	687/722(95.15)	1310	PREDICTED: probable serine/threonine-protein kinase dyrk1 [Setaria italica]
TRINITY_DN24916_c0_g1	gi|514786374|ref|XP_004971070.1|	4.4e-178	346/396(87.37)	629	PREDICTED: probable auxin efflux carrier component 6 [Setaria italica]
TRINITY_DN24917_c0_g1	gi|514727063|ref|XP_004956130.1|	2.3e-07	29/29(100.00)	61	PREDICTED: phosphatidylinositol/phosphatidylcholine transfer protein SFH11 isoform X1 [Setaria italica]
TRINITY_DN24917_c1_g1	gi|944229555|gb|KQK93941.1|	0	611/682(89.59)	1138	hypothetical protein SETIT_026081mg [Setaria italica]
TRINITY_DN24917_c1_g2	gi|326520802|dbj|BAJ92764.1|	5.9e-06	26/26(100.00)	57	predicted protein [Hordeum vulgare subsp. vulgare]
TRINITY_DN24918_c0_g1	gi|944258242|gb|KQL22499.1|	9.3e-124	392/713(54.98)	449	hypothetical protein SETIT_032865mg [Setaria italica]
TRINITY_DN24918_c0_g2	gi|514775863|ref|XP_004968337.1|	2.5e-214	444/485(91.55)	750	PREDICTED: L-tryptophan--pyruvate aminotransferase 1-like [Setaria italica]
TRINITY_DN24918_c0_g3	gi|944249497|gb|KQL13760.1|	6.5e-231	404/451(89.58)	804	hypothetical protein SETIT_022043mg [Setaria italica]
TRINITY_DN24918_c0_g4	gi|514814965|ref|XP_004982247.1|	2.9e-75	145/163(88.96)	286	PREDICTED: LOB domain-containing protein 4-like [Setaria italica]
TRINITY_DN24919_c0_g1	gi|514736080|ref|XP_004958318.1|	6.7e-19	51/59(86.44)	97	PREDICTED: F-box only protein 13-like [Setaria italica]
TRINITY_DN24919_c0_g2	gi|514736080|ref|XP_004958318.1|	9.2e-156	315/430(73.26)	554	PREDICTED: F-box only protein 13-like [Setaria italica]
TRINITY_DN24919_c0_g3	gi|514815259|ref|XP_004982390.1|	8.5e-159	293/309(94.82)	564	PREDICTED: protein DETOXIFICATION 33 [Setaria italica]
TRINITY_DN24919_c0_g4	gi|514818777|ref|XP_004984090.1|	1.3e-63	129/149(86.58)	246	PREDICTED: F-box only protein 13-like [Setaria italica]
TRINITY_DN24920_c0_g1	gi|359359131|gb|AEV41037.1|	8.5e-33	87/162(53.70)	147	putative phytosulfokine receptor precursor [Oryza minuta]
TRINITY_DN24920_c0_g2	gi|835953556|ref|XP_012700345.1|	1.5e-255	511/527(96.96)	886	PREDICTED: phytosulfokine receptor 1-like [Setaria italica]
TRINITY_DN24921_c0_g1	gi|514734624|ref|XP_004957955.1|	5.7e-130	303/320(94.69)	469	PREDICTED: pentatricopeptide repeat-containing protein At5g42310, mitochondrial [Setaria italica]
TRINITY_DN24922_c1_g1	gi|944234868|gb|KQK99230.1|	1.1e-06	31/38(81.58)	58	hypothetical protein SETIT_009919mg [Setaria italica]
TRINITY_DN24922_c3_g1	gi|878293359|ref|NP_001105993.2|	1.5e-34	78/97(80.41)	149	cysteine protease component of protease-inhibitor complex precursor [Zea mays]
TRINITY_DN24922_c3_g2	gi|514804351|ref|XP_004977049.1|	7.7e-180	309/329(93.92)	634	PREDICTED: oryzain alpha chain [Setaria italica]
TRINITY_DN24923_c0_g1	gi|944244165|gb|KQL08473.1|	2.4e-250	438/481(91.06)	869	hypothetical protein SETIT_001266mg [Setaria italica]
TRINITY_DN24924_c0_g1	gi|514825399|ref|XP_004987353.1|	5.1e-257	436/525(83.05)	891	PREDICTED: uncharacterized protein LOC101774489 [Setaria italica]
TRINITY_DN24924_c1_g1	gi|255676888|dbj|BAH93420.1|	3.6e-80	173/464(37.28)	303	Os06g0246700 [Oryza sativa Japonica Group]
TRINITY_DN24925_c0_g2	gi|242069269|ref|XP_002449911.1|	7.6e-48	94/98(95.92)	196	hypothetical protein SORBIDRAFT_05g025520 [Sorghum bicolor]
TRINITY_DN24926_c3_g1	gi|514795736|ref|XP_004973374.1|	2.6e-16	65/94(69.15)	91	PREDICTED: caffeoylshikimate esterase-like isoform X1 [Setaria italica]
TRINITY_DN24927_c0_g1	gi|242042013|ref|XP_002468401.1|	1.3e-07	26/27(96.30)	61	hypothetical protein SORBIDRAFT_01g045220 [Sorghum bicolor]
TRINITY_DN24927_c0_g2	gi|955725353|ref|XP_014660050.1|	6.8e-278	489/514(95.14)	961	PREDICTED: polyadenylate-binding protein-interacting protein 7-like isoform X2 [Setaria italica]
TRINITY_DN24928_c0_g1	gi|514821495|ref|XP_004985426.1|	9.9e-22	48/49(97.96)	109	PREDICTED: protein DCL, chloroplastic [Setaria italica]
TRINITY_DN24928_c0_g2	gi|514760519|ref|XP_004964561.1|	2e-159	293/357(82.07)	567	PREDICTED: mitogen-activated protein kinase kinase 2-like [Setaria italica]
TRINITY_DN24928_c0_g3	gi|514821495|ref|XP_004985426.1|	3.3e-07	27/28(96.43)	61	PREDICTED: protein DCL, chloroplastic [Setaria italica]
TRINITY_DN24929_c0_g1	gi|514779566|ref|XP_004969382.1|	4.4e-26	62/76(81.58)	123	PREDICTED: coatomer subunit zeta-2 [Setaria italica]
TRINITY_DN24930_c0_g1	gi|514751338|ref|XP_004962323.1|	3.8e-21	49/50(98.00)	105	PREDICTED: uncharacterized protein LOC101772398 [Setaria italica]
TRINITY_DN24930_c1_g1	gi|475519525|gb|EMT06366.1|	1.1e-85	187/380(49.21)	322	hypothetical protein F775_10903 [Aegilops tauschii]
TRINITY_DN24930_c1_g2	gi|836021554|ref|XP_012704489.1|	0	900/1637(54.98)	1396	PREDICTED: ABC transporter G family member 51 [Setaria italica]
TRINITY_DN24930_c1_g5	gi|113563866|dbj|BAF14209.1|	3.7e-66	135/140(96.43)	255	Os04g0235600, partial [Oryza sativa Japonica Group]
TRINITY_DN24931_c0_g1	gi|514816858|ref|XP_004983164.1|	2.7e-182	337/432(78.01)	643	PREDICTED: IQ domain-containing protein IQM3-like [Setaria italica]
TRINITY_DN24931_c0_g2	gi|514821830|ref|XP_004985591.1|	5.9e-248	489/572(85.49)	861	PREDICTED: BEL1-like homeodomain protein 7 [Setaria italica]
TRINITY_DN24931_c0_g3	gi|242033375|ref|XP_002464082.1|	1.9e-42	83/88(94.32)	176	hypothetical protein SORBIDRAFT_01g011970 [Sorghum bicolor]
TRINITY_DN24931_c0_g4	gi|414871946|tpg|DAA50503.1|	1.1e-20	52/68(76.47)	104	TPA: knotted interacting protein1 [Zea mays]
TRINITY_DN24932_c0_g1	gi|514728143|ref|XP_004956389.1|	3.4e-102	187/188(99.47)	377	PREDICTED: serine/threonine-protein phosphatase 2A 65 kDa regulatory subunit A beta isoform isoform X1 [Setaria italica]
TRINITY_DN24933_c0_g1	gi|514824902|ref|XP_004987108.1|	1.1e-186	342/395(86.58)	657	PREDICTED: pentatricopeptide repeat-containing protein At2g13600-like [Setaria italica]
TRINITY_DN24933_c0_g2	gi|514764492|ref|XP_004965520.1|	5.3e-292	592/641(92.36)	1008	PREDICTED: pentatricopeptide repeat-containing protein At4g21065 [Setaria italica]
TRINITY_DN24933_c0_g4	gi|514740496|ref|XP_004959653.1|	1e-44	90/105(85.71)	183	PREDICTED: pentatricopeptide repeat-containing protein At2g22410, mitochondrial [Setaria italica]
TRINITY_DN24934_c0_g2	gi|514777562|ref|XP_004968839.1|	4.3e-26	59/61(96.72)	124	PREDICTED: probable protein Pop3 [Setaria italica]
TRINITY_DN24934_c0_g4	gi|514777562|ref|XP_004968839.1|	1.8e-16	42/43(97.67)	89	PREDICTED: probable protein Pop3 [Setaria italica]
TRINITY_DN24935_c0_g1	gi|514714776|ref|XP_004953082.1|	7.9e-170	298/324(91.98)	600	PREDICTED: BTB/POZ domain-containing protein At2g24240-like [Setaria italica]
TRINITY_DN24935_c0_g2	gi|514714776|ref|XP_004953082.1|	1.5e-79	149/161(92.55)	300	PREDICTED: BTB/POZ domain-containing protein At2g24240-like [Setaria italica]
TRINITY_DN24935_c0_g3	gi|514802473|ref|XP_004976129.1|	3.7e-256	434/446(97.31)	888	PREDICTED: BTB/POZ domain-containing protein At2g24240-like [Setaria italica]
TRINITY_DN24935_c1_g2	gi|514763883|ref|XP_004965382.1|	3.4e-10	31/33(93.94)	69	PREDICTED: ubiquitin-like-specific protease 1D [Setaria italica]
TRINITY_DN24935_c1_g3	gi|514763883|ref|XP_004965382.1|	3.3e-217	478/990(48.28)	760	PREDICTED: ubiquitin-like-specific protease 1D [Setaria italica]
TRINITY_DN24936_c0_g1	gi|514816611|ref|XP_004983043.1|	0	712/778(91.52)	1431	PREDICTED: soluble starch synthase 2-1, chloroplastic/amyloplastic-like [Setaria italica]
TRINITY_DN24936_c0_g2	gi|514741806|ref|XP_004959984.1|	2e-236	416/456(91.23)	823	PREDICTED: serine/threonine-protein kinase STY8-like isoform X1 [Setaria italica]
TRINITY_DN24937_c0_g1	gi|514767706|ref|XP_004966308.1|	3.6e-295	516/557(92.64)	1018	PREDICTED: U3 small nucleolar RNA-associated protein 18 homolog [Setaria italica]
TRINITY_DN24938_c0_g1	gi|944242534|gb|KQL06842.1|	1.4e-18	52/75(69.33)	97	hypothetical protein SETIT_004905mg [Setaria italica]
TRINITY_DN24938_c1_g2	gi|514724238|ref|XP_004955443.1|	0	784/842(93.11)	1554	PREDICTED: probable receptor-like protein kinase At1g30570 [Setaria italica]
TRINITY_DN24939_c0_g2	gi|992155100|gb|KXG19209.1|	3.3e-34	76/138(55.07)	149	hypothetical protein SORBI_010G024200 [Sorghum bicolor]
TRINITY_DN24939_c0_g3	gi|992155100|gb|KXG19209.1|	4.4e-76	138/217(63.59)	289	hypothetical protein SORBI_010G024200 [Sorghum bicolor]
TRINITY_DN24940_c0_g1	gi|514720395|ref|XP_004954475.1|	4.1e-74	142/186(76.34)	283	PREDICTED: uncharacterized protein LOC101778171 [Setaria italica]
TRINITY_DN24940_c1_g1	gi|514766033|ref|XP_004965899.1|	0	575/586(98.12)	1086	PREDICTED: 65-kDa microtubule-associated protein 1-like [Setaria italica]
TRINITY_DN24941_c0_g1	gi|944267680|gb|KQL31920.1|	4.8e-238	415/448(92.63)	828	hypothetical protein SETIT_017062mg [Setaria italica]
TRINITY_DN24942_c1_g1	gi|670392022|ref|XP_008676375.1|	2.2e-131	258/487(52.98)	473	PREDICTED: uncharacterized protein LOC103652604 [Zea mays]
TRINITY_DN24942_c2_g1	gi|242089613|ref|XP_002440639.1|	3.1e-270	469/469(100.00)	935	hypothetical protein SORBIDRAFT_09g004420 [Sorghum bicolor]
TRINITY_DN24943_c0_g1	gi|514821967|ref|XP_004985656.1|	2.9e-96	173/174(99.43)	358	PREDICTED: SWR1-complex protein 4-like [Setaria italica]
TRINITY_DN24944_c0_g1	gi|242058269|ref|XP_002458280.1|	1.4e-55	145/171(84.80)	221	hypothetical protein SORBIDRAFT_03g030610 [Sorghum bicolor]
TRINITY_DN24944_c1_g1	gi|944250426|gb|KQL14689.1|	4.3e-41	80/84(95.24)	174	hypothetical protein SETIT_023526mg [Setaria italica]
TRINITY_DN24944_c1_g3	gi|835954459|ref|XP_012700396.1|	8e-86	176/185(95.14)	322	PREDICTED: 60S ribosomal protein L18a-like protein [Setaria italica]
TRINITY_DN24944_c1_g4	gi|514747800|ref|XP_004961457.1|	1e-09	29/29(100.00)	68	PREDICTED: pseudo histidine-containing phosphotransfer protein 5-like isoform X1 [Setaria italica]
TRINITY_DN24945_c0_g2	gi|94537548|gb|ABF29867.1|	3.9e-08	54/171(31.58)	63	vacuolar ATPase subunit F [Triticum aestivum]
TRINITY_DN24945_c0_g3	gi|194697658|gb|ACF82913.1|	3.5e-65	129/130(99.23)	253	unknown [Zea mays]
TRINITY_DN24946_c0_g1	gi|514710953|ref|XP_004952159.1|	3.1e-130	267/283(94.35)	470	PREDICTED: zinc finger X-linked protein ZXDA-like isoform X1 [Setaria italica]
TRINITY_DN24947_c1_g1	gi|108864571|gb|ABA94661.2|	4.3e-06	28/30(93.33)	57	TRNA synthetase, putative, expressed [Oryza sativa Japonica Group]
TRINITY_DN24947_c2_g1	gi|514819321|ref|XP_004984358.1|	7.6e-307	569/602(94.52)	1057	PREDICTED: DNA helicase INO80 [Setaria italica]
TRINITY_DN24947_c2_g4	gi|944067485|gb|KQK02969.1|	4.9e-08	47/152(30.92)	62	hypothetical protein BRADI_2g04706 [Brachypodium distachyon]
TRINITY_DN24947_c2_g5	gi|514820060|ref|XP_004984720.1|	0	674/697(96.70)	1352	PREDICTED: scarecrow-like protein 9 [Setaria italica]
TRINITY_DN24948_c0_g1	gi|514781281|ref|XP_004969805.1|	3.4e-272	458/473(96.83)	942	PREDICTED: ultraviolet-B receptor UVR8 [Setaria italica]
TRINITY_DN24949_c0_g1	gi|955715460|ref|XP_014660258.1|	6.7e-224	400/433(92.38)	781	PREDICTED: putative aldehyde oxidase-like protein [Setaria italica]
TRINITY_DN24949_c1_g1	gi|514812417|ref|XP_004981003.1|	1.2e-22	52/56(92.86)	111	PREDICTED: probable ADP-ribosylation factor GTPase-activating protein AGD9 [Setaria italica]
TRINITY_DN24949_c1_g2	gi|514812417|ref|XP_004981003.1|	2.8e-181	367/383(95.82)	639	PREDICTED: probable ADP-ribosylation factor GTPase-activating protein AGD9 [Setaria italica]
TRINITY_DN24950_c0_g1	gi|514801566|ref|XP_004975686.1|	7.5e-137	249/265(93.96)	493	PREDICTED: regulator of nonsense transcripts UPF3 [Setaria italica]
TRINITY_DN24951_c0_g1	gi|835992485|ref|XP_012702436.1|	3.9e-288	523/596(87.75)	995	PREDICTED: uncharacterized protein LOC101775997 [Setaria italica]
TRINITY_DN24951_c0_g2	gi|514798829|ref|XP_004974353.1|	1.1e-38	140/184(76.09)	165	PREDICTED: uncharacterized protein LOC101775590 [Setaria italica]
TRINITY_DN24952_c0_g1	gi|514802756|ref|XP_004976270.1|	5e-125	278/582(47.77)	453	PREDICTED: uncharacterized protein LOC101767526 isoform X1 [Setaria italica]
TRINITY_DN24953_c1_g1	gi|514731888|ref|XP_004957293.1|	8.3e-171	289/293(98.63)	604	PREDICTED: uncharacterized protein LOC101772901 [Setaria italica]
TRINITY_DN24953_c1_g2	gi|514711234|ref|XP_004952231.1|	6.2e-68	124/127(97.64)	263	PREDICTED: microfibrillar-associated protein 1-like [Setaria italica]
TRINITY_DN24954_c1_g1	gi|514803779|ref|XP_004976772.1|	3.8e-07	27/29(93.10)	60	PREDICTED: protein ECERIFERUM 26-like [Setaria italica]
TRINITY_DN24954_c1_g2	gi|514782182|ref|XP_004970029.1|	4.4e-140	237/255(92.94)	502	PREDICTED: tubby-like F-box protein 2 [Setaria italica]
TRINITY_DN24954_c1_g3	gi|514803779|ref|XP_004976772.1|	4.4e-231	403/427(94.38)	805	PREDICTED: protein ECERIFERUM 26-like [Setaria italica]
TRINITY_DN24954_c1_g4	gi|514792482|ref|XP_004972581.1|	2.6e-125	235/277(84.84)	452	PREDICTED: protein ECERIFERUM 1-like [Setaria italica]
TRINITY_DN24955_c0_g1	gi|514813532|ref|XP_004981549.1|	1.8e-125	314/645(48.68)	454	PREDICTED: ribosome-binding ATPase YchF [Setaria italica]
TRINITY_DN24956_c0_g1	gi|514765251|ref|XP_004965707.1|	0	921/966(95.34)	1702	PREDICTED: DNA-directed RNA polymerase 3, chloroplastic-like [Setaria italica]
TRINITY_DN24956_c0_g2	gi|242093768|ref|XP_002437374.1|	5e-12	34/35(97.14)	75	hypothetical protein SORBIDRAFT_10g025820 [Sorghum bicolor]
TRINITY_DN24957_c0_g1	gi|514731469|ref|XP_004957191.1|	3.6e-111	210/223(94.17)	407	PREDICTED: putative lysine-specific demethylase JMJD5 isoform X2 [Setaria italica]
TRINITY_DN24957_c0_g2	gi|835921837|ref|XP_012698798.1|	5.8e-11	34/35(97.14)	72	PREDICTED: putative lysine-specific demethylase JMJD5 isoform X1 [Setaria italica]
TRINITY_DN24958_c0_g1	gi|514801298|ref|XP_004975558.1|	1.6e-54	98/101(97.03)	218	PREDICTED: uncharacterized protein LOC101762095 [Setaria italica]
TRINITY_DN24958_c0_g2	gi|514801300|ref|XP_004975559.1|	2.1e-200	340/406(83.74)	703	PREDICTED: uncharacterized protein LOC101762509 [Setaria italica]
TRINITY_DN24959_c0_g1	gi|514784667|ref|XP_004970649.1|	7.1e-28	58/63(92.06)	128	PREDICTED: zinc finger protein WIP4-like [Setaria italica]
TRINITY_DN24959_c1_g1	gi|721614256|ref|XP_010227435.1|	8.5e-09	28/28(100.00)	64	PREDICTED: zinc finger CCCH domain-containing protein 46 [Brachypodium distachyon]
TRINITY_DN24959_c1_g2	gi|514735097|ref|XP_004958076.1|	2.7e-76	166/213(77.93)	290	PREDICTED: uncharacterized protein LOC101774664 isoform X1 [Setaria italica]
TRINITY_DN24959_c1_g3	gi|514735089|ref|XP_004958074.1|	7.1e-127	232/243(95.47)	458	PREDICTED: protein-lysine methyltransferase METTL21D-like [Setaria italica]
TRINITY_DN24959_c2_g1	gi|514774174|ref|XP_004967917.1|	0	888/933(95.18)	1295	PREDICTED: LRR receptor-like serine/threonine-protein kinase RPK2 [Setaria italica]
TRINITY_DN24960_c0_g1	gi|514818769|ref|XP_004984086.1|	0	814/847(96.10)	1652	PREDICTED: sucrose synthase 2 [Setaria italica]
TRINITY_DN24960_c0_g2	gi|590719539|ref|XP_007051083.1|	2.2e-58	211/687(30.71)	231	Secretion-associated RAS super family 2 isoform 1 [Theobroma cacao]
TRINITY_DN24961_c0_g2	gi|944250061|gb|KQL14324.1|	2.6e-89	176/187(94.12)	334	hypothetical protein SETIT_022832mg [Setaria italica]
TRINITY_DN24961_c0_g3	gi|835960566|ref|XP_004966968.2|	2.5e-122	217/343(63.27)	444	PREDICTED: uncharacterized protein LOC101762853 [Setaria italica]
TRINITY_DN24962_c4_g1	gi|242053283|ref|XP_002455787.1|	8e-07	26/27(96.30)	58	hypothetical protein SORBIDRAFT_03g025250 [Sorghum bicolor]
TRINITY_DN24962_c5_g1	gi|22296822|gb|AAM94350.1|	3e-27	64/92(69.57)	126	gag-pol polyprotein [Zea mays]
TRINITY_DN24962_c5_g2	gi|22296822|gb|AAM94350.1|	2e-11	35/39(89.74)	72	gag-pol polyprotein [Zea mays]
TRINITY_DN24962_c6_g1	gi|835954755|ref|XP_012700411.1|	1.3e-73	138/139(99.28)	282	PREDICTED: protein DEHYDRATION-INDUCED 19 homolog 2 isoform X2 [Setaria italica]
TRINITY_DN24962_c6_g2	gi|242090225|ref|XP_002440945.1|	7.6e-08	26/26(100.00)	61	hypothetical protein SORBIDRAFT_09g017540 [Sorghum bicolor]
TRINITY_DN24963_c0_g1	gi|514825177|ref|XP_004987244.1|	1.4e-299	524/574(91.29)	1033	PREDICTED: tRNA (guanine(37)-N1)-methyltransferase 1 [Setaria italica]
TRINITY_DN24963_c0_g2	gi|514752057|ref|XP_004962488.1|	0	800/868(92.17)	1514	PREDICTED: E3 ubiquitin-protein ligase hel2 [Setaria italica]
TRINITY_DN24963_c0_g3	gi|514825177|ref|XP_004987244.1|	4.9e-06	25/25(100.00)	57	PREDICTED: tRNA (guanine(37)-N1)-methyltransferase 1 [Setaria italica]
TRINITY_DN24963_c0_g4	gi|944251828|gb|KQL16091.1|	1.1e-17	48/59(81.36)	94	hypothetical protein SETIT_025728mg [Setaria italica]
TRINITY_DN24964_c1_g1	gi|514712326|ref|XP_004952485.1|	9.3e-150	411/1070(38.41)	536	PREDICTED: probable protein phosphatase 2C 14 [Setaria italica]
TRINITY_DN24964_c1_g2	gi|514748128|ref|XP_004961541.1|	2e-237	413/416(99.28)	827	PREDICTED: serine/threonine-protein kinase tricorner-like [Setaria italica]
TRINITY_DN24964_c1_g3	gi|721636653|ref|XP_010231188.1|	6.2e-10	34/34(100.00)	68	PREDICTED: serine/threonine-protein kinase tricorner-like [Brachypodium distachyon]
TRINITY_DN24965_c0_g1	gi|514753698|ref|XP_004962857.1|	1.1e-109	201/208(96.63)	402	PREDICTED: mitochondrial substrate carrier family protein ucpB isoform X1 [Setaria italica]
TRINITY_DN24966_c0_g1	gi|514713605|ref|XP_004952803.1|	3.2e-21	63/117(53.85)	107	PREDICTED: chaperone protein dnaJ 10 [Setaria italica]
TRINITY_DN24966_c0_g2	gi|514713605|ref|XP_004952803.1|	1.4e-121	221/228(96.93)	441	PREDICTED: chaperone protein dnaJ 10 [Setaria italica]
TRINITY_DN24967_c0_g1	gi|514821669|ref|XP_004985512.1|	2.3e-06	28/32(87.50)	57	PREDICTED: protein BIG GRAIN 1 [Setaria italica]
TRINITY_DN24967_c1_g1	gi|514817148|ref|XP_004983303.1|	1.6e-11	36/41(87.80)	73	PREDICTED: brain acid soluble protein 1 [Setaria italica]
TRINITY_DN24967_c1_g2	gi|514782372|ref|XP_004970076.1|	2.1e-76	145/157(92.36)	291	PREDICTED: glutamate 5-kinase [Setaria italica]
TRINITY_DN24967_c1_g3	gi|514817148|ref|XP_004983303.1|	1.2e-31	76/88(86.36)	140	PREDICTED: brain acid soluble protein 1 [Setaria italica]
TRINITY_DN24968_c0_g1	gi|514815493|ref|XP_004982501.1|	1.4e-245	473/483(97.93)	854	PREDICTED: DNA-binding protein SMUBP-2 isoform X1 [Setaria italica]
TRINITY_DN24969_c0_g1	gi|514781658|ref|XP_004969897.1|	1.1e-176	428/898(47.66)	625	PREDICTED: uncharacterized protein LOC101784603 [Setaria italica]
TRINITY_DN24969_c0_g2	gi|475582383|gb|EMT19115.1|	4.3e-72	132/180(73.33)	276	hypothetical protein F775_05708 [Aegilops tauschii]
TRINITY_DN24969_c0_g3	gi|670373074|ref|XP_008667859.1|	2.4e-19	42/93(45.16)	102	PREDICTED: uncharacterized protein LOC100280262 isoform X4 [Zea mays]
TRINITY_DN24970_c0_g1	gi|514712140|ref|XP_004952441.1|	6.3e-128	220/233(94.42)	463	PREDICTED: uncharacterized protein LOC101762200 isoform X1 [Setaria italica]
TRINITY_DN24971_c0_g1	gi|514808837|ref|XP_004979251.1|	4.2e-116	269/387(69.51)	424	PREDICTED: zinc finger CCCH domain-containing protein 63 isoform X1 [Setaria italica]
TRINITY_DN24971_c0_g2	gi|1002313603|ref|XP_015620174.1|	7.5e-138	339/463(73.22)	495	PREDICTED: zinc finger CCCH domain-containing protein 66 isoform X1 [Oryza sativa Japonica Group]
TRINITY_DN24971_c1_g1	gi|944222685|gb|KQK87089.1|	1.9e-102	188/194(96.91)	377	hypothetical protein SETIT_034551mg [Setaria italica]
TRINITY_DN24972_c0_g1	gi|530278513|gb|AGT16489.1|	5.9e-99	184/214(85.98)	365	hypothetical protein SHCRBa_028_E10_F_330 [Saccharum hybrid cultivar R570]
TRINITY_DN24972_c0_g2	gi|944235519|gb|KQK99881.1|	1.5e-207	420/742(56.60)	728	hypothetical protein SETIT_009944mg [Setaria italica]
TRINITY_DN24972_c0_g3	gi|836021105|ref|XP_004986199.2|	2.4e-60	118/131(90.08)	235	PREDICTED: probable carboxylesterase 15 [Setaria italica]
TRINITY_DN24972_c0_g4	gi|944222548|gb|KQK86952.1|	8.6e-201	398/542(73.43)	704	hypothetical protein SETIT_035029mg [Setaria italica]
TRINITY_DN24972_c0_g5	gi|836021105|ref|XP_004986199.2|	1.7e-28	59/74(79.73)	130	PREDICTED: probable carboxylesterase 15 [Setaria italica]
TRINITY_DN24973_c1_g1	gi|1002306303|ref|XP_015616540.1|	5.4e-104	198/339(58.41)	382	PREDICTED: cysteine-rich receptor-like protein kinase 15 [Oryza sativa Japonica Group]
TRINITY_DN24973_c1_g2	gi|255677770|dbj|BAH93931.1|	8.5e-133	291/518(56.18)	479	Os07g0487400 [Oryza sativa Japonica Group]
TRINITY_DN24973_c1_g3	gi|1002306303|ref|XP_015616540.1|	1.4e-165	298/421(70.78)	587	PREDICTED: cysteine-rich receptor-like protein kinase 15 [Oryza sativa Japonica Group]
TRINITY_DN24973_c1_g4	gi|944257917|gb|KQL22174.1|	4.4e-32	68/100(68.00)	142	hypothetical protein SETIT_032663mg, partial [Setaria italica]
TRINITY_DN24975_c1_g4	gi|514794435|ref|XP_004973059.1|	0	611/640(95.47)	1151	PREDICTED: uncharacterized protein LOC101770744 [Setaria italica]
TRINITY_DN24976_c0_g1	gi|944253064|gb|KQL17327.1|	1.6e-97	184/192(95.83)	361	hypothetical protein SETIT_023295mg [Setaria italica]
TRINITY_DN24976_c0_g2	gi|48374976|gb|AAT42173.1|	1.8e-92	180/216(83.33)	345	TATA sequence-binding protein 2 (TBP-2) [Zea mays]
TRINITY_DN24977_c0_g1	gi|514822297|ref|XP_004985815.1|	1.2e-125	216/228(94.74)	453	PREDICTED: probable acyl-activating enzyme 1, peroxisomal [Setaria italica]
TRINITY_DN24977_c0_g2	gi|514822303|ref|XP_004985818.1|	4e-203	341/361(94.46)	711	PREDICTED: probable acyl-activating enzyme 1, peroxisomal [Setaria italica]
TRINITY_DN24977_c0_g3	gi|514822297|ref|XP_004985815.1|	3.6e-44	86/95(90.53)	181	PREDICTED: probable acyl-activating enzyme 1, peroxisomal [Setaria italica]
TRINITY_DN24977_c1_g1	gi|992160075|gb|KXG22922.1|	4.4e-72	153/215(71.16)	276	hypothetical protein SORBI_008G029300 [Sorghum bicolor]
TRINITY_DN24978_c0_g1	gi|514809374|ref|XP_004979513.1|	4.2e-14	36/36(100.00)	83	PREDICTED: uncharacterized protein LOC101774426 isoform X1 [Setaria italica]
TRINITY_DN24978_c0_g2	gi|514809374|ref|XP_004979513.1|	3.9e-296	526/549(95.81)	1021	PREDICTED: uncharacterized protein LOC101774426 isoform X1 [Setaria italica]
TRINITY_DN24978_c0_g3	gi|670417712|ref|XP_008649659.1|	2.6e-36	67/126(53.17)	156	PREDICTED: putative ribonuclease H protein At1g65750 [Zea mays]
TRINITY_DN24979_c0_g1	gi|944263526|gb|KQL27766.1|	1.4e-06	27/32(84.38)	57	hypothetical protein SETIT_020517mg [Setaria italica]
TRINITY_DN24979_c1_g1	gi|944231324|gb|KQK95710.1|	2.8e-107	248/435(57.01)	394	hypothetical protein SETIT_025820mg [Setaria italica]
TRINITY_DN24980_c0_g1	gi|514801576|ref|XP_004975691.1|	6.9e-14	36/36(100.00)	83	PREDICTED: auxin response factor 9-like [Setaria italica]
TRINITY_DN24980_c0_g2	gi|514713511|ref|XP_004952779.1|	4.9e-144	259/266(97.37)	515	PREDICTED: auxin response factor 7 [Setaria italica]
TRINITY_DN24980_c0_g3	gi|514713511|ref|XP_004952779.1|	4.7e-221	381/392(97.19)	771	PREDICTED: auxin response factor 7 [Setaria italica]
TRINITY_DN24980_c0_g4	gi|514801374|ref|XP_004975596.1|	0	748/777(96.27)	1481	PREDICTED: digalactosyldiacylglycerol synthase 1, chloroplastic-like [Setaria italica]
TRINITY_DN24981_c0_g1	gi|514748701|ref|XP_004961682.1|	4.7e-63	144/152(94.74)	246	PREDICTED: histone H3-like isoform X2 [Setaria italica]
TRINITY_DN24981_c1_g1	gi|514803881|ref|XP_004976821.1|	8.6e-21	58/65(89.23)	105	PREDICTED: uncharacterized protein LOC101756023 [Setaria italica]
TRINITY_DN24981_c1_g2	gi|514803881|ref|XP_004976821.1|	2.1e-30	150/180(83.33)	137	PREDICTED: uncharacterized protein LOC101756023 [Setaria italica]
TRINITY_DN24981_c2_g1	gi|514780929|ref|XP_004969716.1|	6.9e-265	475/494(96.15)	917	PREDICTED: receptor-like serine/threonine-protein kinase ALE2 isoform X1 [Setaria italica]
TRINITY_DN24981_c2_g2	gi|514780929|ref|XP_004969716.1|	5.6e-48	93/102(91.18)	194	PREDICTED: receptor-like serine/threonine-protein kinase ALE2 isoform X1 [Setaria italica]
TRINITY_DN24981_c2_g3	gi|514780929|ref|XP_004969716.1|	1.2e-123	302/358(84.36)	447	PREDICTED: receptor-like serine/threonine-protein kinase ALE2 isoform X1 [Setaria italica]
TRINITY_DN24982_c0_g2	gi|514800873|ref|XP_004975354.1|	8.5e-197	342/343(99.71)	691	PREDICTED: eukaryotic translation initiation factor 3 subunit H [Setaria italica]
TRINITY_DN24982_c0_g3	gi|242075424|ref|XP_002447648.1|	6.9e-13	37/40(92.50)	78	hypothetical protein SORBIDRAFT_06g011300 [Sorghum bicolor]
TRINITY_DN24982_c1_g2	gi|514736830|ref|XP_004958557.1|	1.2e-100	189/196(96.43)	371	PREDICTED: uncharacterized protein LOC101762108 [Setaria italica]
TRINITY_DN24982_c1_g4	gi|514822483|ref|XP_004985905.1|	1.3e-249	443/474(93.46)	866	PREDICTED: probable receptor-like protein kinase At5g24010 [Setaria italica]
TRINITY_DN24983_c0_g1	gi|514710895|ref|XP_004952145.1|	3.2e-163	278/298(93.29)	580	PREDICTED: serine carboxypeptidase 3 isoform X2 [Setaria italica]
TRINITY_DN24983_c0_g3	gi|242063746|ref|XP_002453162.1|	9e-22	55/72(76.39)	109	hypothetical protein SORBIDRAFT_04g001030 [Sorghum bicolor]
TRINITY_DN24984_c0_g1	gi|224032485|gb|ACN35318.1|	1.4e-29	74/114(64.91)	136	unknown [Zea mays]
TRINITY_DN24984_c0_g2	gi|514802267|ref|XP_004976029.1|	4.2e-06	24/25(96.00)	57	PREDICTED: uncharacterized protein LOC101779803 [Setaria italica]
TRINITY_DN24984_c0_g3	gi|514802267|ref|XP_004976029.1|	2.4e-49	100/106(94.34)	200	PREDICTED: uncharacterized protein LOC101779803 [Setaria italica]
TRINITY_DN24985_c0_g1	gi|514724155|ref|XP_004955423.1|	7.5e-198	512/556(92.09)	695	PREDICTED: probable LRR receptor-like serine/threonine-protein kinase At2g16250 [Setaria italica]
TRINITY_DN24985_c0_g2	gi|255677497|dbj|BAH93772.1|	5e-16	43/56(76.79)	89	Os07g0134600 [Oryza sativa Japonica Group]
TRINITY_DN24986_c1_g1	gi|944223757|gb|KQK88161.1|	3.1e-42	124/238(52.10)	177	hypothetical protein SETIT_039045mg [Setaria italica]
TRINITY_DN24986_c2_g1	gi|514768311|ref|XP_004966451.1|	1.6e-130	252/256(98.44)	470	PREDICTED: novel plant SNARE 11 isoform X1 [Setaria italica]
TRINITY_DN24987_c1_g1	gi|992280711|gb|KXG38803.1|	5e-186	332/438(75.80)	656	hypothetical protein SORBI_001G281600 [Sorghum bicolor]
TRINITY_DN24987_c1_g2	gi|514765282|ref|XP_004965715.1|	8.6e-38	126/224(56.25)	162	PREDICTED: chaperone protein dnaJ 8, chloroplastic-like [Setaria italica]
TRINITY_DN24987_c1_g3	gi|992280711|gb|KXG38803.1|	2.2e-16	43/66(65.15)	89	hypothetical protein SORBI_001G281600 [Sorghum bicolor]
TRINITY_DN24987_c1_g4	gi|514809142|ref|XP_004979399.1|	6.7e-10	33/40(82.50)	67	PREDICTED: uncharacterized protein LOC101764018 [Setaria italica]
TRINITY_DN24988_c1_g1	gi|514764520|ref|XP_004965527.1|	6e-28	77/136(56.62)	129	PREDICTED: uncharacterized protein LOC101765544 [Setaria italica]
TRINITY_DN24988_c2_g1	gi|514715727|ref|XP_004953319.1|	6.7e-86	163/167(97.60)	323	PREDICTED: methylglutaconyl-CoA hydratase, mitochondrial-like [Setaria italica]
TRINITY_DN24989_c0_g1	gi|514745162|ref|XP_004960813.1|	3.6e-68	126/127(99.21)	264	PREDICTED: uncharacterized protein LOC101754433 [Setaria italica]
TRINITY_DN24989_c1_g1	gi|514798059|ref|XP_004973975.1|	1.3e-47	100/109(91.74)	195	PREDICTED: ankyrin repeat and SAM domain-containing protein 6-like isoform X1 [Setaria italica]
TRINITY_DN24989_c1_g2	gi|346703707|emb|CBX24375.1|	1.1e-69	154/295(52.20)	268	hypothetical_protein [Oryza glaberrima]
TRINITY_DN24989_c1_g3	gi|835986669|ref|XP_012702064.1|	3.2e-155	264/266(99.25)	552	PREDICTED: probable protein S-acyltransferase 7 [Setaria italica]
TRINITY_DN24990_c0_g1	gi|212276053|ref|NP_001130512.1|	5.2e-50	107/158(67.72)	203	uncharacterized protein LOC100191611 [Zea mays]
TRINITY_DN24990_c0_g2	gi|514783423|ref|XP_004970339.1|	1e-77	265/482(54.98)	296	PREDICTED: dentin sialophosphoprotein [Setaria italica]
TRINITY_DN24991_c0_g1	gi|514753224|ref|XP_004962744.1|	0	633/647(97.84)	1236	PREDICTED: uncharacterized protein LOC101760798 [Setaria italica]
TRINITY_DN24992_c0_g1	gi|514810475|ref|XP_004980040.1|	0	1197/1241(96.45)	2423	PREDICTED: probable phosphoinositide phosphatase SAC9 [Setaria italica]
TRINITY_DN24994_c0_g1	gi|514763585|ref|XP_004965308.1|	4.6e-109	189/203(93.10)	399	PREDICTED: bifunctional epoxide hydrolase 2-like [Setaria italica]
TRINITY_DN24995_c0_g1	gi|944258745|gb|KQL23002.1|	9.1e-126	214/284(75.35)	456	hypothetical protein SETIT_028807mg [Setaria italica]
TRINITY_DN24996_c0_g2	gi|836023655|ref|XP_012698005.1|	5.5e-186	367/454(80.84)	655	PREDICTED: low-temperature-induced 65 kDa protein [Setaria italica]
TRINITY_DN24997_c2_g1	gi|514808587|ref|XP_004979130.1|	6.1e-133	251/265(94.72)	479	PREDICTED: mitogen-activated protein kinase kinase kinase YODA-like [Setaria italica]
TRINITY_DN24997_c2_g2	gi|413952170|gb|AFW84819.1|	2.9e-07	26/28(92.86)	59	cyclin4 [Zea mays]
TRINITY_DN24997_c2_g3	gi|514819181|ref|XP_004984289.1|	1.7e-222	485/493(98.38)	776	PREDICTED: stomatal closure-related actin-binding protein 1-like [Setaria italica]
TRINITY_DN24997_c2_g4	gi|992166927|gb|KXG28265.1|	1.2e-09	106/139(76.26)	67	hypothetical protein SORBI_005G105000 [Sorghum bicolor]
TRINITY_DN24997_c2_g5	gi|955720158|ref|XP_014660801.1|	3.1e-231	482/490(98.37)	806	PREDICTED: stomatal closure-related actin-binding protein 1 [Setaria italica]
TRINITY_DN24997_c2_g6	gi|955720158|ref|XP_014660801.1|	6.7e-13	44/66(66.67)	78	PREDICTED: stomatal closure-related actin-binding protein 1 [Setaria italica]
TRINITY_DN24998_c0_g1	gi|670423979|ref|XP_008652737.1|	5e-254	447/506(88.34)	881	PREDICTED: probable folate-biopterin transporter 6 [Zea mays]
TRINITY_DN24998_c0_g2	gi|226531710|ref|NP_001152223.1|	1.9e-17	48/51(94.12)	94	salt tolerant protein [Zea mays]
TRINITY_DN24998_c0_g3	gi|514760858|ref|XP_004964643.1|	2.7e-291	512/539(94.99)	1005	PREDICTED: probable folate-biopterin transporter 2 [Setaria italica]
TRINITY_DN24998_c0_g6	gi|514730113|ref|XP_004956860.1|	2e-95	226/232(97.41)	354	PREDICTED: probable monogalactosyldiacylglycerol synthase 1, chloroplastic [Setaria italica]
TRINITY_DN24999_c0_g1	gi|514774222|ref|XP_004967929.1|	6e-81	152/165(92.12)	306	PREDICTED: uncharacterized protein LOC101770848 [Setaria italica]
TRINITY_DN24999_c0_g2	gi|514719941|ref|XP_004954362.1|	0	1125/1198(93.91)	2043	PREDICTED: CLIP-associated protein-like [Setaria italica]
TRINITY_DN25000_c0_g2	gi|108708143|gb|ABF95938.1|	8.5e-49	96/109(88.07)	198	Superoxide dismutase 1, putative, expressed [Oryza sativa Japonica Group]
TRINITY_DN25000_c0_g3	gi|194691658|gb|ACF79913.1|	1.4e-09	32/45(71.11)	67	unknown [Zea mays]
TRINITY_DN25001_c1_g2	gi|944224328|gb|KQK88732.1|	2.7e-06	25/38(65.79)	57	hypothetical protein SETIT_038234mg [Setaria italica]
TRINITY_DN25001_c2_g1	gi|835911284|ref|XP_012701873.1|	8.8e-299	569/799(71.21)	1031	PREDICTED: ABC transporter A family member 10-like [Setaria italica]
TRINITY_DN25002_c0_g1	gi|514816885|ref|XP_004983177.1|	1.4e-88	175/189(92.59)	332	PREDICTED: ribosomal RNA small subunit methyltransferase I [Setaria italica]
TRINITY_DN25003_c1_g1	gi|924859500|ref|NP_001148459.2|	5.7e-117	207/270(76.67)	425	gibberellin receptor GID1L2 [Zea mays]
TRINITY_DN25003_c1_g3	gi|514803059|ref|XP_004976420.1|	7e-171	304/322(94.41)	604	PREDICTED: tuliposide A-converting enzyme 1, chloroplastic-like isoform X1 [Setaria italica]
TRINITY_DN25003_c1_g4	gi|514796967|ref|XP_004973681.1|	1.5e-169	290/304(95.39)	599	PREDICTED: 2-hydroxyisoflavanone dehydratase-like [Setaria italica]
TRINITY_DN25004_c0_g1	gi|835974689|ref|XP_004970423.2|	4.5e-230	459/517(88.78)	802	PREDICTED: protein RETICULATA-RELATED 5, chloroplastic-like [Setaria italica]
TRINITY_DN25005_c0_g1	gi|514729261|ref|XP_004956658.1|	1.7e-217	389/432(90.05)	760	PREDICTED: isochorismate synthase 2, chloroplastic-like [Setaria italica]
TRINITY_DN25006_c0_g1	gi|514785906|ref|XP_004970954.1|	3.5e-185	435/842(51.66)	653	PREDICTED: probable thimet oligopeptidase isoform X1 [Setaria italica]
TRINITY_DN25008_c0_g1	gi|514814440|ref|XP_004981991.1|	1.6e-43	100/119(84.03)	181	PREDICTED: uncharacterized protein LOC101753647 [Setaria italica]
TRINITY_DN25008_c0_g2	gi|514814438|ref|XP_004981990.1|	0	567/569(99.65)	1118	PREDICTED: dynamin-related protein 1C [Setaria italica]
TRINITY_DN25009_c0_g1	gi|514713934|ref|XP_004952883.1|	3.6e-100	185/198(93.43)	369	PREDICTED: 7-deoxyloganetin glucosyltransferase-like [Setaria italica]
TRINITY_DN25009_c0_g2	gi|514713930|ref|XP_004952882.1|	3.4e-89	159/173(91.91)	333	PREDICTED: 7-deoxyloganetin glucosyltransferase-like [Setaria italica]
TRINITY_DN25009_c0_g3	gi|514718345|ref|XP_004953968.1|	1.8e-93	168/174(96.55)	347	PREDICTED: 7-deoxyloganetin glucosyltransferase-like [Setaria italica]
TRINITY_DN25010_c0_g1	gi|514825267|ref|XP_004987288.1|	2.8e-263	460/506(90.91)	912	PREDICTED: 3,9-dihydroxypterocarpan 6A-monooxygenase-like [Setaria italica]
TRINITY_DN25010_c0_g3	gi|346703289|emb|CBX25387.1|	2.3e-11	31/74(41.89)	74	hypothetical_protein [Oryza brachyantha]
TRINITY_DN25010_c0_g5	gi|944231751|gb|KQK96113.1|	5.2e-265	488/540(90.37)	917	hypothetical protein SETIT_009775mg [Setaria italica]
TRINITY_DN25011_c0_g1	gi|944227768|gb|KQK92172.1|	2e-134	280/324(86.42)	483	hypothetical protein SETIT_0363341mg, partial [Setaria italica]
TRINITY_DN25012_c0_g1	gi|514807348|ref|XP_004978530.1|	4.5e-119	216/278(77.70)	432	PREDICTED: uncharacterized protein LOC101755637 [Setaria italica]
TRINITY_DN25012_c0_g2	gi|514759966|ref|XP_004964426.1|	1e-157	322/329(97.87)	561	PREDICTED: barley B recombinant-like protein D [Setaria italica]
TRINITY_DN25012_c0_g3	gi|836005668|ref|XP_012703155.1|	2.5e-231	407/431(94.43)	805	PREDICTED: putative ABC transporter C family member 15 [Setaria italica]
TRINITY_DN25013_c0_g1	gi|514801451|ref|XP_004975631.1|	5.8e-57	105/107(98.13)	226	PREDICTED: thioredoxin M3, chloroplastic-like [Setaria italica]
TRINITY_DN25013_c1_g1	gi|514821390|ref|XP_004985375.1|	3.0e-310	524/536(97.76)	1069	PREDICTED: scarecrow-like protein 21 [Setaria italica]
TRINITY_DN25014_c0_g1	gi|514787476|ref|XP_004971340.1|	2.1e-210	356/387(91.99)	736	PREDICTED: E3 ubiquitin-protein ligase RGLG1 [Setaria italica]
TRINITY_DN25015_c1_g1	gi|514778360|ref|XP_004969078.1|	2.9e-13	37/41(90.24)	81	PREDICTED: uncharacterized protein LOC101765696 [Setaria italica]
TRINITY_DN25015_c1_g2	gi|514781200|ref|XP_004969783.1|	1.6e-79	154/175(88.00)	300	PREDICTED: uncharacterized protein LOC101773127 [Setaria italica]
TRINITY_DN25015_c1_g3	gi|514747585|ref|XP_004961403.1|	3.2e-30	61/62(98.39)	136	PREDICTED: uncharacterized protein LOC101780641 [Setaria italica]
TRINITY_DN25016_c1_g2	gi|55297432|dbj|BAD69283.1|	6.3e-12	44/72(61.11)	76	hypothetical protein [Oryza sativa Japonica Group]
TRINITY_DN25017_c0_g1	gi|514767229|ref|XP_004966190.1|	5.8e-148	291/441(65.99)	530	PREDICTED: RNA polymerase I-specific transcription initiation factor RRN3 [Setaria italica]
TRINITY_DN25017_c0_g2	gi|514767229|ref|XP_004966190.1|	1.2e-16	44/51(86.27)	91	PREDICTED: RNA polymerase I-specific transcription initiation factor RRN3 [Setaria italica]
TRINITY_DN25017_c0_g3	gi|944241028|gb|KQL05336.1|	6.8e-72	162/189(85.71)	275	hypothetical protein SETIT_004494mg [Setaria italica]
TRINITY_DN25018_c0_g1	gi|944248447|gb|KQL12710.1|	3.2e-10	31/36(86.11)	70	hypothetical protein SETIT_023536mg [Setaria italica]
TRINITY_DN25018_c1_g1	gi|514795214|ref|XP_004973245.1|	0	750/1034(72.53)	1362	PREDICTED: bifunctional aspartokinase/homoserine dehydrogenase 1, chloroplastic [Setaria italica]
TRINITY_DN25018_c1_g2	gi|514728553|ref|XP_004956490.1|	0	877/918(95.53)	1718	PREDICTED: bifunctional aspartokinase/homoserine dehydrogenase 2, chloroplastic isoform X1 [Setaria italica]
TRINITY_DN25019_c2_g1	gi|835912896|ref|XP_004951906.2|	9e-118	242/347(69.74)	428	PREDICTED: uncharacterized protein LOC101779759 [Setaria italica]
TRINITY_DN25019_c2_g2	gi|514817690|ref|XP_004983560.1|	8.2e-118	208/214(97.20)	429	PREDICTED: uncharacterized protein LOC101774717 [Setaria italica]
TRINITY_DN25019_c3_g1	gi|514722336|ref|XP_004954966.1|	4.5e-53	104/112(92.86)	214	PREDICTED: alpha carbonic anhydrase 1, chloroplastic-like [Setaria italica]
TRINITY_DN25019_c4_g1	gi|514736472|ref|XP_004958419.1|	6.4e-27	62/67(92.54)	125	PREDICTED: RNA-binding protein CP29B, chloroplastic-like [Setaria italica]
TRINITY_DN25020_c0_g10	gi|514812488|ref|XP_004981038.1|	9.7e-24	56/57(98.25)	115	PREDICTED: pre-mRNA-splicing factor CWC22-like [Setaria italica]
TRINITY_DN25020_c0_g2	gi|944229583|gb|KQK93969.1|	1.6e-88	159/201(79.10)	331	hypothetical protein SETIT_027538mg, partial [Setaria italica]
TRINITY_DN25020_c0_g4	gi|670374717|ref|XP_008668731.1|	7.1e-07	40/121(33.06)	59	PREDICTED: uncharacterized protein LOC103645793 [Zea mays]
TRINITY_DN25020_c0_g5	gi|944237155|gb|KQL01493.1|	2.9e-06	27/40(67.50)	55	hypothetical protein SETIT_015789mg, partial [Setaria italica]
TRINITY_DN25020_c0_g6	gi|242032239|ref|XP_002463514.1|	1.3e-45	91/97(93.81)	188	hypothetical protein SORBIDRAFT_01g001150 [Sorghum bicolor]
TRINITY_DN25020_c0_g9	gi|944221760|gb|KQK86164.1|	2.6e-15	49/81(60.49)	88	hypothetical protein SETIT_040555mg [Setaria italica]
TRINITY_DN25021_c0_g3	gi|514810183|ref|XP_004979903.1|	0	699/710(98.45)	1309	PREDICTED: uncharacterized protein LOC101767955 isoform X1 [Setaria italica]
TRINITY_DN25022_c0_g1	gi|514735201|ref|XP_004958101.1|	1.8e-168	411/587(70.02)	597	PREDICTED: protein FREE1 [Setaria italica]
TRINITY_DN25022_c0_g2	gi|242046058|ref|XP_002460900.1|	2.7e-22	48/49(97.96)	110	hypothetical protein SORBIDRAFT_02g037120 [Sorghum bicolor]
TRINITY_DN25023_c0_g2	gi|514807296|ref|XP_004978504.1|	4.6e-61	119/146(81.51)	240	PREDICTED: uncharacterized protein LOC101780364 isoform X2 [Setaria italica]
TRINITY_DN25024_c0_g1	gi|514821181|ref|XP_004985272.1|	3.4e-20	47/59(79.66)	104	PREDICTED: uncharacterized protein LOC101768131 [Setaria italica]
TRINITY_DN25024_c1_g1	gi|514724034|ref|XP_004955391.1|	4e-45	147/196(75.00)	186	PREDICTED: uncharacterized protein LOC101765324 [Setaria italica]
TRINITY_DN25024_c2_g1	gi|836025856|ref|XP_004983628.2|	4.1e-134	236/253(93.28)	482	PREDICTED: peptide methionine sulfoxide reductase A4, chloroplastic-like [Setaria italica]
TRINITY_DN25024_c2_g2	gi|835952938|ref|XP_012700332.1|	3.1e-117	255/286(89.16)	426	PREDICTED: LOW QUALITY PROTEIN: uncharacterized protein LOC101786422 [Setaria italica]
TRINITY_DN25024_c2_g3	gi|514822373|ref|XP_004985852.1|	1.7e-30	60/68(88.24)	137	PREDICTED: defensin SD2-like [Setaria italica]
TRINITY_DN25025_c0_g1	gi|514743794|ref|XP_004960472.1|	5.1e-78	169/452(37.39)	297	PREDICTED: uncharacterized protein LOC101753476 isoform X1 [Setaria italica]
TRINITY_DN25026_c0_g1	gi|514726222|ref|XP_004955926.1|	4.4e-260	495/567(87.30)	901	PREDICTED: BTB/POZ domain-containing protein At2g13690-like [Setaria italica]
TRINITY_DN25027_c0_g1	gi|514819996|ref|XP_004984689.1|	4.8e-121	219/250(87.60)	439	PREDICTED: sulfoquinovosyl transferase SQD2-like [Setaria italica]
TRINITY_DN25028_c0_g1	gi|514813789|ref|XP_004981676.1|	4.8e-139	463/487(95.07)	499	PREDICTED: pentatricopeptide repeat-containing protein At1g77360, mitochondrial [Setaria italica]
TRINITY_DN25029_c0_g1	gi|514707617|ref|XP_004951340.1|	9.2e-181	433/522(82.95)	638	PREDICTED: uncharacterized protein LOC101755438 [Setaria italica]
TRINITY_DN25029_c0_g2	gi|514764644|ref|XP_004965558.1|	4.8e-186	405/445(91.01)	655	PREDICTED: uncharacterized protein LOC101779064 [Setaria italica]
TRINITY_DN25029_c0_g3	gi|1021564266|ref|XP_016173449.1|	5.7e-06	24/28(85.71)	54	PREDICTED: uncharacterized protein LOC107615952 [Arachis ipaensis]
TRINITY_DN25030_c0_g1	gi|514710457|ref|XP_004952036.1|	5.8e-221	390/416(93.75)	772	PREDICTED: putative pentatricopeptide repeat-containing protein At1g56570 [Setaria italica]
TRINITY_DN25031_c0_g1	gi|514812502|ref|XP_004981045.1|	2.5e-166	278/299(92.98)	589	PREDICTED: uncharacterized protein At4g15970-like [Setaria italica]
TRINITY_DN25031_c1_g1	gi|514816579|ref|XP_004983027.1|	9.8e-141	303/413(73.37)	505	PREDICTED: RNA-binding protein 39-like isoform X1 [Setaria italica]
TRINITY_DN25032_c0_g1	gi|514798731|ref|XP_004974304.1|	5e-243	427/517(82.59)	844	PREDICTED: pentatricopeptide repeat-containing protein At1g71490-like [Setaria italica]
TRINITY_DN25033_c0_g1	gi|944232497|gb|KQK96859.1|	2.6e-09	32/34(94.12)	68	hypothetical protein SETIT_009891mg [Setaria italica]
TRINITY_DN25034_c0_g1	gi|242086144|ref|XP_002443497.1|	1.3e-12	39/61(63.93)	77	hypothetical protein SORBIDRAFT_08g020610 [Sorghum bicolor]
TRINITY_DN25034_c0_g2	gi|514816133|ref|XP_004982812.1|	2.1e-303	545/553(98.55)	1045	PREDICTED: pyrophosphate-energized membrane proton pump 3-like [Setaria italica]
TRINITY_DN25034_c0_g3	gi|474379752|gb|EMS64479.1|	8.7e-21	54/57(94.74)	105	Pyrophosphate-energized membrane proton pump 3 [Triticum urartu]
TRINITY_DN25035_c0_g1	gi|514816375|ref|XP_004982930.1|	1.9e-79	153/156(98.08)	302	PREDICTED: 50S ribosomal protein L11-like [Setaria italica]
TRINITY_DN25036_c0_g1	gi|514801843|ref|XP_004975820.1|	3e-60	112/116(96.55)	235	PREDICTED: sugar transport protein 5-like [Setaria italica]
TRINITY_DN25036_c1_g1	gi|944225510|gb|KQK89914.1|	3.7e-09	29/47(61.70)	67	hypothetical protein SETIT_039823mg [Setaria italica]
TRINITY_DN25036_c2_g1	gi|835965015|ref|XP_012700973.1|	8.5e-61	114/120(95.00)	238	PREDICTED: hexose carrier protein HEX6-like [Setaria italica]
TRINITY_DN25036_c2_g2	gi|326492902|dbj|BAJ90307.1|	7.7e-208	389/508(76.57)	728	predicted protein [Hordeum vulgare subsp. vulgare]
TRINITY_DN25036_c2_g3	gi|514822855|ref|XP_004986088.1|	6.4e-16	44/70(62.86)	89	PREDICTED: hexose carrier protein HEX6-like [Setaria italica]
TRINITY_DN25036_c2_g4	gi|835965015|ref|XP_012700973.1|	2.5e-199	373/383(97.39)	699	PREDICTED: hexose carrier protein HEX6-like [Setaria italica]
TRINITY_DN25037_c0_g1	gi|514808246|ref|XP_004978965.1|	1.4e-281	583/602(96.84)	973	PREDICTED: probably inactive leucine-rich repeat receptor-like protein kinase At5g48380 [Setaria italica]
TRINITY_DN25038_c0_g1	gi|992156563|gb|KXG20558.1|	6e-32	93/167(55.69)	142	hypothetical protein SORBI_010G221500 [Sorghum bicolor]
TRINITY_DN25038_c1_g1	gi|944267370|gb|KQL31610.1|	3.2e-102	258/348(74.14)	376	hypothetical protein SETIT_017524mg [Setaria italica]
TRINITY_DN25038_c3_g1	gi|514754053|ref|XP_004962945.1|	2.2e-72	144/150(96.00)	277	PREDICTED: MADS-box transcription factor 20-like [Setaria italica]
TRINITY_DN25039_c0_g1	gi|514812313|ref|XP_004980951.1|	1.7e-96	167/172(97.09)	358	PREDICTED: rhodanese-like domain-containing protein 8, chloroplastic [Setaria italica]
TRINITY_DN25040_c5_g1	gi|835983644|ref|XP_012701920.1|	7.5e-114	199/201(99.00)	414	PREDICTED: S-adenosylmethionine synthase 3 [Setaria italica]
TRINITY_DN25040_c6_g2	gi|564473374|ref|NP_001274161.1|	4.4e-111	187/228(82.02)	406	uncharacterized protein LOC101779804 precursor [Setaria italica]
TRINITY_DN25041_c1_g2	gi|514716560|ref|XP_004953523.1|	8.9e-129	243/256(94.92)	464	PREDICTED: uncharacterized membrane protein At4g09580-like [Setaria italica]
TRINITY_DN25041_c1_g3	gi|514733772|ref|XP_004957754.1|	0	663/730(90.82)	1279	PREDICTED: peptide-N(4)-(N-acetyl-beta-glucosaminyl)asparagine amidase [Setaria italica]
TRINITY_DN25041_c1_g4	gi|944265863|gb|KQL30103.1|	1.2e-38	95/139(68.35)	166	hypothetical protein SETIT_018226mg [Setaria italica]
TRINITY_DN25042_c0_g1	gi|242064492|ref|XP_002453535.1|	2.1e-44	84/84(100.00)	184	hypothetical protein SORBIDRAFT_04g007570 [Sorghum bicolor]
TRINITY_DN25042_c0_g2	gi|223973477|gb|ACN30926.1|	3.5e-104	173/175(98.86)	383	unknown [Zea mays]
TRINITY_DN25043_c0_g1	gi|514750245|ref|XP_004962059.1|	4.2e-56	134/137(97.81)	224	PREDICTED: PHD finger protein ALFIN-LIKE 5 [Setaria italica]
TRINITY_DN25043_c1_g1	gi|944234159|gb|KQK98521.1|	1.1e-109	217/256(84.77)	401	hypothetical protein SETIT_010213mg [Setaria italica]
TRINITY_DN25043_c1_g2	gi|514803306|ref|XP_004976541.1|	5.3e-10	32/32(100.00)	70	PREDICTED: putative RING-H2 finger protein ATL62 [Setaria italica]
TRINITY_DN25043_c1_g4	gi|514752495|ref|XP_004962586.1|	4.6e-06	24/27(88.89)	55	PREDICTED: DNA-(apurinic or apyrimidinic site) lyase isoform X1 [Setaria italica]
TRINITY_DN25044_c2_g1	gi|514749093|ref|XP_004961776.1|	3.4e-70	127/133(95.49)	270	PREDICTED: probable methyltransferase PMT23 [Setaria italica]
TRINITY_DN25044_c4_g1	gi|944233166|gb|KQK97528.1|	5.1e-90	176/212(83.02)	336	hypothetical protein SETIT_012105mg, partial [Setaria italica]
TRINITY_DN25045_c0_g1	gi|944230779|gb|KQK95165.1|	2.2e-43	126/156(80.77)	181	hypothetical protein SETIT_028512mg [Setaria italica]
TRINITY_DN25046_c5_g2	gi|835989999|ref|XP_012702258.1|	7e-12	38/52(73.08)	76	PREDICTED: uncharacterized protein LOC105914561 [Setaria italica]
TRINITY_DN25047_c0_g2	gi|514776076|ref|XP_004968387.1|	9.2e-28	101/296(34.12)	128	PREDICTED: monothiol glutaredoxin-S4, mitochondrial [Setaria italica]
TRINITY_DN25047_c0_g3	gi|944240327|gb|KQL04635.1|	3.4e-137	293/558(52.51)	494	hypothetical protein SETIT_004020mg, partial [Setaria italica]
TRINITY_DN25047_c0_g5	gi|194690986|gb|ACF79577.1|	9.1e-07	25/29(86.21)	57	unknown [Zea mays]
TRINITY_DN25048_c3_g1	gi|242117522|dbj|BAH80005.1|	8.6e-08	31/88(35.23)	63	hypothetical protein [Oryza sativa Indica Group]
TRINITY_DN25048_c4_g1	gi|514711397|ref|XP_004952271.1|	2.1e-61	134/263(50.95)	241	PREDICTED: ubiquitin-conjugating enzyme E2 variant 1C [Setaria italica]
TRINITY_DN25048_c5_g1	gi|514780173|ref|XP_004969532.1|	2e-44	99/105(94.29)	184	PREDICTED: 30S ribosomal protein S20, chloroplastic [Setaria italica]
TRINITY_DN25049_c0_g1	gi|514750888|ref|XP_004962215.1|	0	583/606(96.20)	1232	PREDICTED: probable methyltransferase PMT7 [Setaria italica]
TRINITY_DN25050_c1_g2	gi|223006906|gb|ACM69385.1|	6.7e-121	242/372(65.05)	438	putative ferulate 5-hydroxylase [Phyllostachys praecox]
TRINITY_DN25051_c0_g1	gi|514813461|ref|XP_004981514.1|	8.3e-132	298/663(44.95)	476	PREDICTED: uncharacterized protein LOC101765788 [Setaria italica]
TRINITY_DN25052_c0_g1	gi|242063896|ref|XP_002453237.1|	5.2e-176	311/330(94.24)	622	hypothetical protein SORBIDRAFT_04g002120 [Sorghum bicolor]
TRINITY_DN25053_c1_g1	gi|514804647|ref|XP_004977195.1|	1.3e-69	143/185(77.30)	267	PREDICTED: proteasome assembly chaperone 4 [Setaria italica]
TRINITY_DN25053_c1_g2	gi|526117409|ref|NP_001267761.1|	8.9e-77	133/154(86.36)	293	cysteine and histidine-rich domain-containing protein RAR1-like [Setaria italica]
TRINITY_DN25053_c1_g3	gi|955724327|ref|XP_012704625.2|	6e-111	216/219(98.63)	406	PREDICTED: glutathione reductase, chloroplastic [Setaria italica]
TRINITY_DN25054_c0_g1	gi|835995244|ref|XP_004974036.2|	5.1e-151	327/352(92.90)	540	PREDICTED: chitin elicitor receptor kinase 1-like [Setaria italica]
TRINITY_DN25055_c0_g1	gi|514798386|ref|XP_004974134.1|	4.4e-151	298/353(84.42)	539	PREDICTED: probable carboxylesterase 8 [Setaria italica]
TRINITY_DN25056_c0_g1	gi|992168993|gb|KXG29464.1|	1.6e-93	166/222(74.77)	348	hypothetical protein SORBI_004G039700 [Sorghum bicolor]
TRINITY_DN25058_c0_g1	gi|514754408|ref|XP_004963029.1|	4e-98	181/186(97.31)	361	PREDICTED: cyclin-D5-2-like [Setaria italica]
TRINITY_DN25058_c0_g2	gi|514754408|ref|XP_004963029.1|	9e-22	54/56(96.43)	107	PREDICTED: cyclin-D5-2-like [Setaria italica]
TRINITY_DN25058_c1_g1	gi|514727724|ref|XP_004956291.1|	1e-46	119/128(92.97)	192	PREDICTED: cyclin-D3-2-like isoform X2 [Setaria italica]
TRINITY_DN25059_c0_g1	gi|514753596|ref|XP_004962832.1|	0	886/1105(80.18)	1612	PREDICTED: golgin candidate 6 [Setaria italica]
TRINITY_DN25060_c0_g1	gi|514804558|ref|XP_004977151.1|	1.7e-212	393/401(98.00)	743	PREDICTED: CCR4-NOT transcription complex subunit 11 [Setaria italica]
TRINITY_DN25061_c0_g1	gi|992164152|gb|KXG26126.1|	1.2e-77	146/223(65.47)	295	hypothetical protein SORBI_006G054200 [Sorghum bicolor]
TRINITY_DN25062_c0_g1	gi|836030867|ref|XP_012698590.1|	1e-184	403/432(93.29)	651	PREDICTED: BTB/POZ domain-containing protein At5g66560-like [Setaria italica]
TRINITY_DN25062_c0_g2	gi|514813710|ref|XP_004981637.1|	0	642/707(90.81)	1105	PREDICTED: BTB/POZ domain-containing protein At5g66560-like [Setaria italica]
TRINITY_DN25062_c0_g3	gi|836026599|ref|XP_012698234.1|	4e-254	437/442(98.87)	882	PREDICTED: BTB/POZ domain-containing protein At1g30440 [Setaria italica]
TRINITY_DN25063_c0_g1	gi|514814957|ref|XP_004982243.1|	2.8e-157	387/874(44.28)	561	PREDICTED: uncharacterized protein LOC101752972 isoform X1 [Setaria italica]
TRINITY_DN25063_c0_g2	gi|514814957|ref|XP_004982243.1|	2.5e-17	44/48(91.67)	93	PREDICTED: uncharacterized protein LOC101752972 isoform X1 [Setaria italica]
TRINITY_DN25064_c0_g1	gi|514766459|ref|XP_004966002.1|	1.3e-155	308/491(62.73)	554	PREDICTED: dehydrogenase/reductase SDR family member 12 isoform X1 [Setaria italica]
TRINITY_DN25064_c0_g2	gi|514822199|ref|XP_004985769.1|	5.7e-134	270/322(83.85)	482	PREDICTED: uncharacterized protein LOC101785381 [Setaria italica]
TRINITY_DN25065_c0_g1	gi|835938053|ref|XP_012699642.1|	4.3e-249	471/492(95.73)	865	PREDICTED: CTL-like protein DDB_G0274487 [Setaria italica]
TRINITY_DN25066_c0_g1	gi|238010102|gb|ACR36086.1|	7.3e-50	106/183(57.92)	204	unknown [Zea mays]
TRINITY_DN25067_c0_g1	gi|514749294|ref|XP_004961823.1|	5.5e-265	471/527(89.37)	919	PREDICTED: leukocyte receptor cluster member 8 homolog isoform X2 [Setaria italica]
TRINITY_DN25068_c1_g1	gi|944227349|gb|KQK91753.1|	9.7e-14	42/59(71.19)	82	hypothetical protein SETIT_038514mg [Setaria italica]
TRINITY_DN25068_c1_g2	gi|514818485|ref|XP_004983946.1|	6.8e-17	40/40(100.00)	93	PREDICTED: uncharacterized protein At2g23090-like [Setaria italica]
TRINITY_DN25069_c0_g2	gi|514792250|ref|XP_004972527.1|	2.7e-253	478/478(100.00)	879	PREDICTED: uncharacterized membrane protein At1g16860-like [Setaria italica]
TRINITY_DN25069_c0_g3	gi|514776200|ref|XP_004968418.1|	1.4e-55	112/116(96.55)	221	PREDICTED: E3 ubiquitin-protein ligase At1g12760-like [Setaria italica]
TRINITY_DN25069_c0_g4	gi|514745273|ref|XP_004960840.1|	1.6e-229	392/408(96.08)	800	PREDICTED: E3 ubiquitin-protein ligase At1g63170-like [Setaria italica]
TRINITY_DN25069_c0_g5	gi|514803698|ref|XP_004976733.1|	2.7e-250	481/482(99.79)	869	PREDICTED: uncharacterized membrane protein At1g16860-like [Setaria italica]
TRINITY_DN25070_c1_g1	gi|514733929|ref|XP_004957793.1|	3.4e-82	150/160(93.75)	309	PREDICTED: anthocyanidin 3-O-glucosyltransferase 6-like [Setaria italica]
TRINITY_DN25070_c1_g4	gi|514781519|ref|XP_004969863.1|	3.4e-121	213/231(92.21)	439	PREDICTED: anthocyanidin 5,3-O-glucosyltransferase-like [Setaria italica]
TRINITY_DN25071_c1_g1	gi|514771195|ref|XP_004967189.1|	3e-20	53/59(89.83)	102	PREDICTED: pentatricopeptide repeat-containing protein At1g03540 [Setaria italica]
TRINITY_DN25071_c2_g1	gi|944251090|gb|KQL15353.1|	7.8e-42	94/105(89.52)	176	hypothetical protein SETIT_021441mg [Setaria italica]
TRINITY_DN25071_c3_g1	gi|514814671|ref|XP_004982106.1|	4.7e-69	223/249(89.56)	267	PREDICTED: uncharacterized protein LOC101766073 [Setaria italica]
TRINITY_DN25072_c3_g1	gi|514772194|ref|XP_004967438.1|	4e-52	115/133(86.47)	209	PREDICTED: S-type anion channel SLAH2-like isoform X1 [Setaria italica]
TRINITY_DN25072_c3_g3	gi|514746233|ref|XP_004961072.1|	8e-36	76/77(98.70)	154	PREDICTED: S-type anion channel SLAH2-like [Setaria italica]
TRINITY_DN25072_c3_g4	gi|514744429|ref|XP_004960632.1|	6.1e-94	180/190(94.74)	348	PREDICTED: S-type anion channel SLAH2-like [Setaria italica]
TRINITY_DN25073_c0_g1	gi|514783196|ref|XP_004970284.1|	2.4e-180	339/344(98.55)	636	PREDICTED: probable sugar phosphate/phosphate translocator At2g25520 [Setaria italica]
TRINITY_DN25073_c0_g3	gi|514805251|ref|XP_004977488.1|	6.8e-56	113/115(98.26)	221	PREDICTED: probable sugar phosphate/phosphate translocator At5g25400 [Setaria italica]
TRINITY_DN25074_c0_g1	gi|514768622|ref|XP_004966538.1|	1.4e-122	231/269(85.87)	445	PREDICTED: uncharacterized protein At2g02148 isoform X2 [Setaria italica]
TRINITY_DN25075_c0_g1	gi|413952919|gb|AFW85568.1|	1.5e-85	170/223(76.23)	320	hypothetical protein ZEAMMB73_042236 [Zea mays]
TRINITY_DN25075_c2_g1	gi|1002853149|ref|XP_015692042.1|	4.6e-11	36/76(47.37)	73	PREDICTED: uncharacterized protein LOC102714179 isoform X1 [Oryza brachyantha]
TRINITY_DN25075_c2_g2	gi|514707605|ref|XP_004951337.1|	5.2e-248	425/437(97.25)	862	PREDICTED: serine/threonine-protein kinase EDR1-like isoform X1 [Setaria italica]
TRINITY_DN25075_c2_g3	gi|944221867|gb|KQK86271.1|	7.3e-45	102/107(95.33)	185	hypothetical protein SETIT_037274mg [Setaria italica]
TRINITY_DN25076_c0_g2	gi|514803346|ref|XP_004976561.1|	5.4e-151	318/359(88.58)	539	PREDICTED: polyprenol reductase 1-like [Setaria italica]
TRINITY_DN25076_c0_g3	gi|326496749|dbj|BAJ98401.1|	1.7e-18	57/90(63.33)	97	predicted protein [Hordeum vulgare subsp. vulgare]
TRINITY_DN25077_c0_g1	gi|836006703|ref|XP_012703215.1|	1.1e-235	501/1025(48.88)	822	PREDICTED: uncharacterized protein LOC101766437 [Setaria italica]
TRINITY_DN25078_c1_g1	gi|944249536|gb|KQL13799.1|	1.5e-20	46/51(90.20)	105	hypothetical protein SETIT_024718mg, partial [Setaria italica]
TRINITY_DN25078_c1_g2	gi|944249536|gb|KQL13799.1|	2.3e-08	26/30(86.67)	64	hypothetical protein SETIT_024718mg, partial [Setaria italica]
TRINITY_DN25078_c1_g3	gi|944249535|gb|KQL13798.1|	2.3e-23	61/107(57.01)	113	hypothetical protein SETIT_023580mg [Setaria italica]
TRINITY_DN25079_c0_g1	gi|514751989|ref|XP_004962471.1|	1.9e-121	304/738(41.19)	441	PREDICTED: quinone oxidoreductase-like protein 2 homolog [Setaria italica]
TRINITY_DN25079_c0_g2	gi|514819884|ref|XP_004984634.1|	3.5e-73	178/205(86.83)	279	PREDICTED: uncharacterized protein LOC101757963 [Setaria italica]
TRINITY_DN25079_c0_g3	gi|514757873|ref|XP_004963893.1|	1e-104	308/358(86.03)	385	PREDICTED: putative pentatricopeptide repeat-containing protein At5g08310, mitochondrial [Setaria italica]
TRINITY_DN25080_c0_g1	gi|242054813|ref|XP_002456552.1|	3.2e-11	37/38(97.37)	74	hypothetical protein SORBIDRAFT_03g038310 [Sorghum bicolor]
TRINITY_DN25080_c0_g3	gi|414880164|tpg|DAA57295.1|	1.3e-21	55/71(77.46)	110	TPA: hypothetical protein ZEAMMB73_821334 [Zea mays]
TRINITY_DN25080_c0_g4	gi|514798540|ref|XP_004974209.1|	4.2e-12	38/38(100.00)	75	PREDICTED: 40S ribosomal protein S25-4-like [Setaria italica]
TRINITY_DN25081_c0_g1	gi|514714653|ref|XP_004953051.1|	2.7e-167	305/311(98.07)	593	PREDICTED: acetolactate synthase small subunit 2, chloroplastic-like [Setaria italica]
TRINITY_DN25081_c0_g2	gi|944239455|gb|KQL03763.1|	6.2e-217	375/401(93.52)	758	hypothetical protein SETIT_001426mg [Setaria italica]
TRINITY_DN25081_c0_g3	gi|514773474|ref|XP_004967745.1|	2.5e-26	58/65(89.23)	124	PREDICTED: uncharacterized protein LOC101766244 [Setaria italica]
TRINITY_DN25082_c0_g1	gi|514821083|ref|XP_004985224.1|	7.1e-47	96/105(91.43)	191	PREDICTED: B3 domain-containing protein Os03g0212300-like [Setaria italica]
TRINITY_DN25082_c0_g2	gi|514731418|ref|XP_004957178.1|	7.7e-137	307/390(78.72)	491	PREDICTED: transcription factor bHLH130-like isoform X1 [Setaria italica]
TRINITY_DN25083_c1_g1	gi|514764867|ref|XP_004965613.1|	9e-30	83/95(87.37)	135	PREDICTED: receptor-like protein kinase 5 [Setaria italica]
TRINITY_DN25083_c1_g2	gi|514764859|ref|XP_004965611.1|	3.6e-33	69/76(90.79)	147	PREDICTED: LRR receptor-like serine/threonine-protein kinase HSL2 [Setaria italica]
TRINITY_DN25083_c2_g1	gi|992167639|gb|KXG28921.1|	2.8e-17	56/108(51.85)	94	hypothetical protein SORBI_005G184000 [Sorghum bicolor]
TRINITY_DN25084_c0_g1	gi|955716296|ref|XP_014660338.1|	1.1e-287	520/619(84.01)	994	PREDICTED: uncharacterized protein At5g08430 [Setaria italica]
TRINITY_DN25085_c0_g1	gi|514736116|ref|XP_004958327.1|	1.1e-73	137/144(95.14)	283	PREDICTED: uncharacterized protein LOC101772223 isoform X1 [Setaria italica]
TRINITY_DN25086_c1_g1	gi|514759349|ref|XP_004964267.1|	8.2e-10	33/57(57.89)	69	PREDICTED: peroxisomal acyl-coenzyme A oxidase 1-like [Setaria italica]
TRINITY_DN25086_c1_g3	gi|514711714|ref|XP_004952344.1|	3.9e-286	481/508(94.69)	988	PREDICTED: aspartic proteinase nepenthesin-1 [Setaria italica]
TRINITY_DN25086_c1_g4	gi|514801735|ref|XP_004975767.1|	2.3e-228	413/429(96.27)	796	PREDICTED: aspartic proteinase nepenthesin-1-like [Setaria italica]
TRINITY_DN25087_c0_g1	gi|514753367|ref|XP_004962779.1|	3.7e-48	244/292(83.56)	196	PREDICTED: homeobox protein B-H2-like [Setaria italica]
TRINITY_DN25087_c0_g2	gi|514819900|ref|XP_004984642.1|	8.7e-127	323/350(92.29)	458	PREDICTED: trinucleotide repeat-containing gene 18 protein-like [Setaria italica]
TRINITY_DN25087_c0_g3	gi|475594962|gb|EMT22864.1|	4.2e-08	40/71(56.34)	64	hypothetical protein F775_44036 [Aegilops tauschii]
TRINITY_DN25087_c0_g4	gi|514810266|ref|XP_004979944.1|	2.7e-35	105/128(82.03)	153	PREDICTED: espin-like [Setaria italica]
TRINITY_DN25088_c0_g1	gi|836029489|ref|XP_012698486.1|	2.7e-167	350/577(60.66)	593	PREDICTED: malate dehydrogenase, glyoxysomal-like [Setaria italica]
TRINITY_DN25090_c0_g1	gi|944232898|gb|KQK97260.1|	0	705/720(97.92)	1404	hypothetical protein SETIT_009365mg [Setaria italica]
TRINITY_DN25090_c0_g2	gi|1035939495|gb|OAY66404.1|	1.9e-12	32/41(78.05)	77	putative helicase MAGATAMA 3 [Ananas comosus]
TRINITY_DN25091_c1_g1	gi|514762167|ref|XP_004964965.1|	2e-62	200/458(43.67)	245	PREDICTED: polyadenylate-binding protein 2 isoform X2 [Setaria italica]
TRINITY_DN25092_c1_g1	gi|514796210|ref|XP_004973492.1|	1e-53	138/273(50.55)	215	PREDICTED: protein CURVATURE THYLAKOID 1A, chloroplastic-like [Setaria italica]
TRINITY_DN25092_c1_g3	gi|944241478|gb|KQL05786.1|	2.1e-40	105/125(84.00)	171	hypothetical protein SETIT_004715mg [Setaria italica]
TRINITY_DN25093_c0_g1	gi|514735841|ref|XP_004958259.1|	0	554/565(98.05)	1154	PREDICTED: uncharacterized protein LOC101780754 [Setaria italica]
TRINITY_DN25093_c0_g3	gi|944262346|gb|KQL26603.1|	1.2e-71	128/128(100.00)	274	hypothetical protein SETIT_030204mg [Setaria italica]
TRINITY_DN25093_c1_g1	gi|514743186|ref|XP_004960328.1|	0	1188/1326(89.59)	2006	PREDICTED: uncharacterized protein LOC101765225 [Setaria italica]
TRINITY_DN25094_c0_g1	gi|944245080|gb|KQL09374.1|	3.3e-47	104/144(72.22)	193	hypothetical protein SETIT_007065mg [Setaria italica]
TRINITY_DN25094_c0_g2	gi|514719048|ref|XP_004954143.1|	1.6e-84	179/196(91.33)	318	PREDICTED: chaperone protein dnaJ 6-like [Setaria italica]
TRINITY_DN25094_c0_g3	gi|514719048|ref|XP_004954143.1|	1.7e-13	43/55(78.18)	80	PREDICTED: chaperone protein dnaJ 6-like [Setaria italica]
TRINITY_DN25095_c0_g1	gi|514773895|ref|XP_004967851.1|	2.3e-151	275/296(92.91)	541	PREDICTED: probable glycerol-3-phosphate acyltransferase 3 [Setaria italica]
TRINITY_DN25095_c0_g2	gi|514779019|ref|XP_004969246.1|	2.3e-263	500/551(90.74)	912	PREDICTED: glycerol-3-phosphate acyltransferase 1 [Setaria italica]
TRINITY_DN25096_c2_g1	gi|242080543|ref|XP_002445040.1|	0	600/722(83.10)	1218	hypothetical protein SORBIDRAFT_07g003240 [Sorghum bicolor]
TRINITY_DN25096_c3_g1	gi|514714836|ref|XP_004953097.1|	1.6e-45	120/255(47.06)	188	PREDICTED: adenine phosphoribosyltransferase 4-like [Setaria italica]
TRINITY_DN25096_c3_g3	gi|514780169|ref|XP_004969531.1|	0	675/911(74.09)	1242	PREDICTED: two pore calcium channel protein 1 [Setaria italica]
TRINITY_DN25097_c0_g1	gi|242033625|ref|XP_002464207.1|	3e-16	43/51(84.31)	91	hypothetical protein SORBIDRAFT_01g014110 [Sorghum bicolor]
TRINITY_DN25097_c0_g3	gi|944223612|gb|KQK88016.1|	8.8e-11	41/60(68.33)	72	hypothetical protein SETIT_038447mg [Setaria italica]
TRINITY_DN25098_c2_g1	gi|514817737|ref|XP_004983583.1|	8.7e-14	42/45(93.33)	84	PREDICTED: tobamovirus multiplication protein 2B [Setaria italica]
TRINITY_DN25098_c3_g2	gi|944222676|gb|KQK87080.1|	9.5e-94	191/205(93.17)	349	hypothetical protein SETIT_039703mg, partial [Setaria italica]
TRINITY_DN25099_c1_g1	gi|514774512|ref|XP_004967998.1|	2.1e-117	214/222(96.40)	426	PREDICTED: probable receptor-like protein kinase At1g67000 [Setaria italica]
TRINITY_DN25099_c1_g2	gi|514774512|ref|XP_004967998.1|	1.2e-75	136/143(95.10)	287	PREDICTED: probable receptor-like protein kinase At1g67000 [Setaria italica]
TRINITY_DN25099_c2_g1	gi|514774540|ref|XP_004968005.1|	1.1e-190	331/347(95.39)	672	PREDICTED: probable receptor-like protein kinase At5g39020 [Setaria italica]
TRINITY_DN25100_c1_g1	gi|944261321|gb|KQL25578.1|	1.3e-94	187/222(84.23)	353	hypothetical protein SETIT_031014mg [Setaria italica]
TRINITY_DN25101_c3_g2	gi|514803273|ref|XP_004976525.1|	1.7e-84	176/210(83.81)	317	PREDICTED: 3-hexulose-6-phosphate isomerase [Setaria italica]
TRINITY_DN25101_c4_g1	gi|242093282|ref|XP_002437131.1|	2.5e-184	321/402(79.85)	649	hypothetical protein SORBIDRAFT_10g021740 [Sorghum bicolor]
[truncated: 29,236 more rows]
