# Supplementary material for: Combined Transcriptome and Proteome Analysis to Elucidate Salt Tolerance Strategies of the Halophyte Panicum antidotale Retz
Source: Front Plant Sci. 2021 Nov 2;12:760589. doi: 10.3389/fpls.2021.760589 (PMC8598733; doi:10.3389/fpls.2021.760589)
Supplement: Supplementary Table 1 — Annotation of unigenes expresses under salinity stress (NT database). [file Data_Sheet_1.ZIP › Suppl/Table S3 and S4.xlsx]

## Sheet: S3
Table S3a Statistics of predicted Unigenes.‎
Total number	Total bases	Average length (bp)	N50 length (bp)	CG %
51835	63482197	1225	1905	48.76
Table S3b Annotation information statistics for Unigenes
		length
Database	Annotated	0 - 999	1000 -1999	2000 - 2999	3000 - 6000	> 6000
GO	23843	8538	7380	4689	3053	183
KEGG	10602	3651	3217	2175	1454	105
KOG	11528	3687	3517	2497	1728	99
NR	31235	12118	9569	5694	3640	214
NT	33504	14167	9838	5681	3605	213
Swissprot	17768	5313	5491	4016	2778	170

## Sheet: S4
Table S4a
Database	No.	Spectra (PSM)	Peptides	Uniquen peptides	Protein groups
Panicum antidotale	127-131	59533	27521	26587	5148
Table S4b
Comparisons	Up-	Down-	All
Sig(B_A)	269	245	514
Sig(C_A)	494	342	836
Sig(C_B)	302	232	534
