# Supplementary material for: Combined Transcriptome and Proteome Analysis to Elucidate Salt Tolerance Strategies of the Halophyte Panicum antidotale Retz
Source: Front Plant Sci. 2021 Nov 2;12:760589. doi: 10.3389/fpls.2021.760589 (PMC8598733; doi:10.3389/fpls.2021.760589)
Supplement: Supplementary Table 1 — Annotation of unigenes expresses under salinity stress (NT database). [file Data_Sheet_1.ZIP › Suppl/Table S5. CC for GO.xlsx]

## Sheet: B vs A. up enrichment
TermID	Term	Ratio	pvalue	Enrichment	FDR
GO:0005840	ribosome	0.149254	1.43314e-07	6.84371	2.32168e-05
GO:0015934	large ribosomal subunit	0.411765	1.32233e-05	4.87866	0.00107109
GO:0000228	nuclear chromosome	0.444444	0.000783176	3.10614	0.0422915
GO:0015935	small ribosomal subunit	0.26087	0.000977082	3.01007	0.0395718
GO:0071004	U2-type prespliceosome	1	0.00279379	2.55381	0.0905187
GO:0000243	commitment complex	1	0.00279379	2.55381	0.0754322
GO:0008278	cohesin complex	0.217391	0.00613103	2.21247	0.141889
GO:0009569	chloroplast starch grain	0.25	0.0226113	1.64567	0.457879
GO:0022627	cytosolic small ribosomal subunit	0.4	0.0251151	1.60006	0.452072
GO:0048225	suberin network	0.147059	0.0316135	1.50013	0.512139
GO:0048226	Casparian strip	0.147059	0.0316135	1.50013	0.465581
GO:0009505	plant-type cell wall	0.0858586	0.0318737	1.49657	0.430295
GO:0016592	mediator complex	0.111111	0.0473165	1.32499	0.589637
GO:0010368	chloroplast isoamylase complex	0.285714	0.0491661	1.30833	0.568922
GO:0031410	cytoplasmic vesicle	1	0.0529575	1.27607	0.571941
GO:0010170	glucose-1-phosphate adenylyltransferase complex	0.25	0.0633092	1.19853	0.641005
GO:0000930	gamma-tubulin complex	0.25	0.0633092	1.19853	0.603299
GO:0005789	endoplasmic reticulum membrane	0.0766129	0.0644311	1.1909	0.57988
GO:0005786	signal recognition particle, endoplasmic reticulum targeting	0.166667	0.0664543	1.17748	0.56661
GO:0042721	TIM22 mitochondrial import inner membrane insertion complex	0.2	0.0949426	1.02254	0.769035
GO:0005672	transcription factor TFIIA complex	0.5	0.103121	0.986652	0.795507
GO:0030008	TRAPP complex	0.5	0.103121	0.986652	0.759347
GO:1990112	RQC complex	0.181818	0.112122	0.95031	0.789727
GO:0046540	U4/U6 x U5 tri-snRNP complex	0.166667	0.130024	0.885977	0.877661
GO:0012506	vesicle membrane	0.125	0.131172	0.88216	0.849992
GO:0045252	oxoglutarate dehydrogenase complex	0.153846	0.148525	0.828201	0.925424
GO:0005763	mitochondrial small ribosomal subunit	0.333333	0.150638	0.822066	0.903828
GO:0009528	plastid inner membrane	0.333333	0.150638	0.822066	0.871548
GO:0010598	NAD(P)H dehydrogenase complex (plastoquinone)	0.115385	0.156303	0.806033	0.873139
GO:0005618	cell wall	0.0731707	0.157998	0.801348	0.85319
GO:1990904	ribonucleoprotein complex	0.1	0.159376	0.797578	0.832867
GO:0000145	exocyst	0.0909091	0.164252	0.78449	0.831524
GO:0005846	nuclear cap binding complex	0.0909091	0.164252	0.78449	0.806327
GO:0031982	vesicle	0.142857	0.167512	0.775955	0.798145
GO:0036449	microtubule minus-end	0.142857	0.167512	0.775955	0.77534
GO:0010330	cellulose synthase complex	0.142857	0.167512	0.775955	0.753803
GO:0019898	extrinsic component of membrane	0.142857	0.167512	0.775955	0.73343
GO:0009898	cytoplasmic side of plasma membrane	0.142857	0.167512	0.775955	0.714129
GO:0022626	cytosolic ribosome	0.0892857	0.173118	0.761658	0.719105
GO:0048046	apoplast	0.0669291	0.187191	0.727715	0.758123
GO:0008622	epsilon DNA polymerase complex	0.25	0.195647	0.708527	0.773044
GO:0032039	integrator complex	0.25	0.195647	0.708527	0.754638
GO:0055087	Ski complex	0.25	0.195647	0.708527	0.737088
GO:0042788	polysomal ribosome	0.25	0.195647	0.708527	0.720336
GO:0005788	endoplasmic reticulum lumen	0.0769231	0.20554	0.687104	0.739943
GO:0009897	external side of plasma membrane	0.125	0.206542	0.684991	0.727387
GO:0000427	plastid-encoded plastid RNA polymerase complex	0.125	0.206542	0.684991	0.711911
GO:0009654	photosystem II oxygen evolving complex	0.125	0.206542	0.684991	0.69708
GO:0000786	nucleosome	0.0833333	0.210299	0.677163	0.695274
GO:0005839	proteasome core complex	0.117647	0.226407	0.645109	0.73356
GO:0000775	chromosome, centromeric region	0.2	0.23828	0.622913	0.756889
GO:0022625	cytosolic large ribosomal subunit	0.2	0.23828	0.622913	0.742333
GO:0000808	origin recognition complex	0.2	0.23828	0.622913	0.728327
GO:0031225	anchored component of membrane	0.2	0.23828	0.622913	0.71484
GO:0009501	amyloplast	0.09375	0.238732	0.622089	0.703174
GO:0030870	Mre11 complex	0.111111	0.246402	0.608357	0.712805
GO:0005685	U1 snRNP	0.0909091	0.253169	0.59659	0.719532
GO:0031314	extrinsic component of mitochondrial inner membrane	0.105263	0.266455	0.574375	0.744238
GO:0031461	cullin-RING ubiquitin ligase complex	0.166667	0.278662	0.554923	0.765139
GO:0042646	plastid nucleoid	0.166667	0.278662	0.554923	0.752387
GO:0005747	mitochondrial respiratory chain complex I	0.1	0.286507	0.542865	0.760887
GO:0005770	late endosome	0.0952381	0.3065	0.513569	0.800856
GO:0031415	NatA complex	0.142857	0.316911	0.499063	0.814914
GO:0019774	proteasome core complex, beta-subunit complex	0.142857	0.316911	0.499063	0.802181
GO:0016021	integral component of membrane	0.0543131	0.330349	0.481028	0.82333
GO:0042555	MCM complex	0.125	0.35314	0.452053	0.866798
GO:0031966	mitochondrial membrane	0.0833333	0.365659	0.436924	0.88413
GO:0009941	chloroplast envelope	0.0563166	0.367437	0.434817	0.875364
GO:0009534	chloroplast thylakoid	0.0630631	0.373221	0.428033	0.876259
GO:0071439	clathrin complex	0.111111	0.387455	0.411779	0.896681
GO:0005769	early endosome	0.0769231	0.404028	0.393588	0.921867
GO:0009705	plant-type vacuole membrane	0.0582011	0.417948	0.378877	0.940384
GO:0048188	Set1C/COMPASS complex	0.0645161	0.41801	0.378813	0.927639
GO:0030130	clathrin coat of trans-Golgi network vesicle	0.1	0.419956	0.376796	0.919363
GO:0030956	glutamyl-tRNA(Gln) amidotransferase complex	0.1	0.419956	0.376796	0.907105
GO:0030132	clathrin coat of coated pit	0.1	0.419956	0.376796	0.895169
GO:0045254	pyruvate dehydrogenase complex	0.1	0.419956	0.376796	0.883544
GO:0030176	integral component of endoplasmic reticulum membrane	0.0714286	0.441263	0.355303	0.916469
GO:0030014	CCR4-NOT complex	0.0714286	0.441263	0.355303	0.904868
GO:0016020	membrane	0.0546529	0.444507	0.352121	0.900127
GO:0005783	endoplasmic reticulum	0.0547945	0.453819	0.343117	0.907638
GO:0005777	peroxisome	0.0568182	0.456553	0.340509	0.90197
GO:0019866	organelle inner membrane	0.0769231	0.50751	0.294556	0.990561
GO:0005681	spliceosomal complex	0.0555556	0.522691	0.281755	1.00805
GO:0005782	peroxisomal matrix	0.056338	0.523711	0.280908	0.998131
GO:0009536	plastid	0.0533333	0.544861	0.263714	1.02637
GO:0033180	proton-transporting V-type ATPase, V1 domain	0.0666667	0.558433	0.253029	1.03984
GO:0009507	chloroplast	0.0525078	0.558666	0.252848	1.02845
GO:0000326	protein storage vacuole	0.0625	0.581893	0.235157	1.05918
GO:0030127	COPII vesicle coat	0.0526316	0.588492	0.23026	1.05928
GO:0042644	chloroplast nucleoid	0.0517241	0.600453	0.221521	1.06894
GO:0032040	small-subunit processome	0.05	0.623685	0.205034	1.09823
GO:0089701	U2AF	0.0555556	0.625152	0.204014	1.08897
GO:0017119	Golgi transport complex	0.0555556	0.625152	0.204014	1.07739
GO:0005741	mitochondrial outer membrane	0.0555556	0.625152	0.204014	1.06605
GO:0000148	1,3-beta-D-glucan synthase complex	0.0555556	0.625152	0.204014	1.05494
GO:0005576	extracellular region	0.0497238	0.627647	0.202284	1.04824
GO:0031969	chloroplast membrane	0.05	0.634006	0.197907	1.04805
GO:0016459	myosin complex	0.0491803	0.634952	0.197259	1.03901
GO:0009570	chloroplast stroma	0.0509091	0.640818	0.193266	1.03812
GO:0016589	NURF complex	0.0526316	0.64508	0.190387	1.03468
GO:0016607	nuclear speck	0.047619	0.65792	0.181827	1.04493
GO:0030126	COPI vesicle coat	0.047619	0.65792	0.181827	1.03479
GO:0009360	DNA polymerase III complex	0.05	0.663952	0.177863	1.03423
GO:0033017	sarcoplasmic reticulum membrane	0.05	0.663952	0.177863	1.02438
GO:0005773	vacuole	0.048	0.682654	0.165799	1.0433
GO:0000139	Golgi membrane	0.0473684	0.685107	0.164242	1.03726
GO:0009535	chloroplast thylakoid membrane	0.0480769	0.692956	0.159294	1.03943
GO:0030897	HOPS complex	0.0454545	0.69875	0.155678	1.03851
GO:0010287	plastoglobule	0.0444444	0.710589	0.148382	1.0465
GO:0031902	late endosome membrane	0.0434783	0.714779	0.145828	1.04319
GO:0046658	anchored component of plasma membrane	0.0425532	0.720299	0.142487	1.04186
GO:0033263	CORVET complex	0.04	0.744333	0.128233	1.0671
GO:0005635	nuclear envelope	0.04	0.751714	0.123948	1.06822
GO:0009506	plasmodesma	0.047619	0.759835	0.119281	1.07038
GO:0005743	mitochondrial inner membrane	0.0405405	0.759993	0.11919	1.06137
GO:0009707	chloroplast outer membrane	0.0392157	0.761492	0.118335	1.05437
GO:0005834	heterotrimeric G-protein complex	0.0392157	0.761492	0.118335	1.04544
GO:0005856	cytoskeleton	0.037037	0.770835	0.113039	1.04937
GO:0000785	chromatin	0.0394737	0.775798	0.110251	1.04733
GO:0031359	integral component of chloroplast outer membrane	0.0357143	0.783041	0.106215	1.04837
GO:0005794	Golgi apparatus	0.0449102	0.787324	0.103846	1.04546
GO:0031932	TORC2 complex	0.0363636	0.797342	0.0983553	1.05016
GO:0000347	THO complex	0.0357143	0.805529	0.0939189	1.05238
GO:0090406	pollen tube	0.0357143	0.805529	0.0939189	1.04397
GO:0005852	eukaryotic translation initiation factor 3 complex	0.0396825	0.806314	0.0934958	1.03669
GO:0005759	mitochondrial matrix	0.0380952	0.815843	0.0883934	1.04068
GO:0048471	perinuclear region of cytoplasm	0.0322581	0.81591	0.088358	1.03264
GO:0080008	Cul4-RING E3 ubiquitin ligase complex	0.0344828	0.821027	0.0856425	1.03106
GO:0031931	TORC1 complex	0.0344828	0.821027	0.0856425	1.02313
GO:0005680	anaphase-promoting complex	0.03125	0.825723	0.0831654	1.02112
GO:0005643	nuclear pore	0.03125	0.825723	0.0831654	1.01339
GO:0055028	cortical microtubule	0.0338983	0.828355	0.0817836	1.00897
GO:0016282	eukaryotic 43S preinitiation complex	0.0378788	0.83737	0.0770827	1.01234
GO:0033290	eukaryotic 48S preinitiation complex	0.0378788	0.83737	0.0770827	1.00484
GO:0009579	thylakoid	0.039548	0.837564	0.0769818	0.997687
GO:0005694	chromosome	0.036036	0.848153	0.0715256	1.00293
GO:0031011	Ino80 complex	0.031746	0.855043	0.0680122	1.00375
GO:0000932	P-body	0.0277778	0.860036	0.0654834	1.00234
GO:0005730	nucleolus	0.0409357	0.879092	0.0559657	1.01723
GO:0035267	NuA4 histone acetyltransferase complex	0.025641	0.881274	0.0548889	1.01253
GO:0097255	R2TP complex	0.025641	0.881274	0.0548889	1.0054
GO:0005774	vacuolar membrane	0.0397351	0.887361	0.0518995	1.00526
GO:0010319	stromule	0.0232558	0.904682	0.0435041	1.01777
GO:0009508	plastid chromosome	0.0208333	0.927582	0.0326475	1.03633
GO:0005768	endosome	0.0280374	0.92905	0.0319609	1.03086
GO:0005886	plasma membrane	0.0443787	0.929785	0.0316176	1.02466
GO:0016593	Cdc73/Paf1 complex	0.0196078	0.938598	0.0275203	1.02738
GO:0005739	mitochondrion	0.0429234	0.941234	0.0263024	1.02336
GO:0034693	U11/U12 snRNP	0.0192308	0.941886	0.0260018	1.01724
GO:0005623	cell	0.0366197	0.946034	0.0240932	1.01495
GO:0000974	Prp19 complex	0.0181818	0.950733	0.0219415	1.01328
GO:0030663	COPI-coated vesicle membrane	0.0172414	0.958238	0.0185267	1.0146
GO:0005802	trans-Golgi network	0.0292683	0.96579	0.0151173	1.01596
GO:0005874	microtubule	0.0292683	0.96579	0.0151173	1.00941
GO:0005737	cytoplasm	0.0426885	0.96772	0.0142502	1.00494
GO:0009524	phragmoplast	0.0151515	0.973137	0.011826	1.00413
GO:0030117	membrane coat	0.0142857	0.978462	0.00945614	1.00323
GO:0005829	cytosol	0.0418089	0.981435	0.00813839	0.999953
GO:0042651	thylakoid membrane	0.0125	0.987613	0.00541334	0.999958
GO:0005654	nucleoplasm	0.00793651	0.999043	0.000415854	1.00525
GO:0005634	nucleus	0.0405105	0.999109	0.000386944	0.999109

## Sheet: B vs A. down enrichment
TermID	Term	Ratio	pvalue	Enrichment	FDR
GO:0005654	nucleoplasm	0.142857	3.64118e-05	4.43876	0.00549818
GO:0010008	endosome membrane	0.154762	0.0002002	3.69854	0.0151151
GO:0005618	cell wall	0.115854	0.000387382	3.41186	0.0194982
GO:0009705	plant-type vacuole membrane	0.10582	0.00089076	3.05024	0.0336262
GO:0016021	integral component of membrane	0.056443	0.00319404	2.49566	0.0964599
GO:0005886	plasma membrane	0.0650888	0.00673013	2.17198	0.169375
GO:0009505	plant-type cell wall	0.0909091	0.00824617	2.08375	0.177882
GO:0005576	extracellular region	0.0883978	0.0159724	1.79663	0.301479
GO:0046658	anchored component of plasma membrane	0.12766	0.0266176	1.57483	0.446584
GO:0030176	integral component of endoplasmic reticulum membrane	0.142857	0.0465652	1.33194	0.703134
GO:0031209	SCAR complex	1	0.0493274	1.30691	0.67713
GO:0045281	succinate dehydrogenase complex	1	0.0493274	1.30691	0.620703
GO:0045275	respiratory chain complex III	1	0.0493274	1.30691	0.572956
GO:1990316	Atg1/ULK1 kinase complex	1	0.0493274	1.30691	0.532031
GO:0005657	replication fork	1	0.0493274	1.30691	0.496562
GO:0009535	chloroplast thylakoid membrane	0.0705128	0.0544138	1.26429	0.513531
GO:0090406	pollen tube	0.107143	0.0559737	1.25202	0.497178
GO:0005776	autophagosome	0.101695	0.0688807	1.1619	0.577832
GO:0000792	heterochromatin	0.5	0.0962315	1.01668	0.764787
GO:0000922	spindle pole	0.5	0.0962315	1.01668	0.726548
GO:0033063	Rad51B-Rad51C-Rad51D-XRCC2 complex	0.5	0.0962315	1.01668	0.691951
GO:0005815	microtubule organizing center	0.5	0.0962315	1.01668	0.660498
GO:1990112	RQC complex	0.181818	0.0993845	1.00268	0.652481
GO:0009574	preprophase band	0.102564	0.123766	0.907399	0.778693
GO:0000151	ubiquitin ligase complex	0.153846	0.132255	0.878587	0.798822
GO:0005769	early endosome	0.115385	0.134134	0.87246	0.779012
GO:0010598	NAD(P)H dehydrogenase complex (plastoquinone)	0.115385	0.134134	0.87246	0.750159
GO:0005764	lysosome	0.333333	0.140831	0.851301	0.759482
GO:0005634	nucleus	0.0538291	0.145649	0.836692	0.75838
GO:0080085	signal recognition particle, chloroplast targeting	0.142857	0.149498	0.825364	0.752474
GO:0005788	endoplasmic reticulum lumen	0.0769231	0.160593	0.794272	0.782245
GO:0055028	cortical microtubule	0.0847458	0.164138	0.784792	0.774524
GO:0009522	photosystem I	0.1	0.182251	0.73933	0.833936
GO:0016604	nuclear body	0.25	0.183239	0.736983	0.813796
GO:0008622	epsilon DNA polymerase complex	0.25	0.183239	0.736983	0.790544
GO:0000418	RNA polymerase IV complex	0.25	0.183239	0.736983	0.768585
GO:0070062	extracellular exosome	0.25	0.183239	0.736983	0.747812
GO:0005758	mitochondrial intermembrane space	0.25	0.183239	0.736983	0.728133
GO:0005887	integral component of plasma membrane	0.25	0.183239	0.736983	0.709463
GO:0017053	transcriptional repressor complex	0.25	0.183239	0.736983	0.691726
GO:0009897	external side of plasma membrane	0.125	0.185148	0.73248	0.681888
GO:0005680	anaphase-promoting complex	0.09375	0.207827	0.682297	0.747189
GO:0005802	trans-Golgi network	0.0634146	0.2102	0.677367	0.738144
GO:0016020	membrane	0.05613	0.21311	0.671397	0.731353
GO:0022625	cytosolic large ribosomal subunit	0.2	0.223562	0.650602	0.750174
GO:0005884	actin filament	0.2	0.223562	0.650602	0.733866
GO:0097708	intracellular vesicle	0.2	0.223562	0.650602	0.718252
GO:0031314	extrinsic component of mitochondrial inner membrane	0.105263	0.240401	0.619064	0.756261
GO:0009579	thylakoid	0.0621469	0.255883	0.591958	0.788538
GO:0005747	mitochondrial respiratory chain complex I	0.1	0.259035	0.586642	0.782285
GO:0009523	photosystem II	0.0909091	0.296308	0.528257	0.877304
GO:0031902	late endosome membrane	0.0869565	0.314858	0.501885	0.9143
GO:0009536	plastid	0.06	0.3206	0.494037	0.913406
GO:0098807	chloroplast thylakoid membrane protein complex	0.125	0.33302	0.47753	0.931221
GO:0012506	vesicle membrane	0.0833333	0.333299	0.477167	0.915056
GO:0005665	RNA polymerase II, core complex	0.111111	0.365976	0.436547	0.986829
GO:0005785	signal recognition particle receptor complex	0.111111	0.365976	0.436547	0.969516
GO:0000123	histone acetyltransferase complex	0.111111	0.365976	0.436547	0.9528
GO:0071439	clathrin complex	0.111111	0.365976	0.436547	0.936651
GO:0016592	mediator complex	0.0634921	0.377523	0.423056	0.9501
GO:0005856	cytoskeleton	0.0740741	0.387636	0.411575	0.959559
GO:0030130	clathrin coat of trans-Golgi network vesicle	0.1	0.397311	0.400869	0.967645
GO:0030956	glutamyl-tRNA(Gln) amidotransferase complex	0.1	0.397311	0.400869	0.952286
GO:0030132	clathrin coat of coated pit	0.1	0.397311	0.400869	0.937406
GO:0030014	CCR4-NOT complex	0.0714286	0.40533	0.392191	0.941613
GO:0009524	phragmoplast	0.0606061	0.411574	0.385552	0.941632
GO:0005779	integral component of peroxisomal membrane	0.0909091	0.427104	0.369467	0.962577
GO:0005615	extracellular space	0.0909091	0.427104	0.369467	0.948422
GO:0009569	chloroplast starch grain	0.0833333	0.45543	0.341579	0.996665
GO:0000015	phosphopyruvate hydratase complex	0.0833333	0.45543	0.341579	0.982427
GO:0046540	U4/U6 x U5 tri-snRNP complex	0.0833333	0.45543	0.341579	0.96859
GO:0048471	perinuclear region of cytoplasm	0.0645161	0.456855	0.340222	0.958127
GO:0005685	U1 snRNP	0.0606061	0.489751	0.310025	1.01305
GO:0048225	suberin network	0.0588235	0.505726	0.296085	1.03195
GO:0048226	Casparian strip	0.0588235	0.505726	0.296085	1.01819
GO:0009533	chloroplast stromal thylakoid	0.0714286	0.507966	0.294165	1.00925
GO:0019898	extrinsic component of membrane	0.0714286	0.507966	0.294165	0.996141
GO:0005774	vacuolar membrane	0.0496689	0.529093	0.276468	1.02427
GO:0009506	plasmodesma	0.0493197	0.531827	0.274229	1.01653
GO:0000932	P-body	0.0555556	0.53669	0.270277	1.013
GO:0005737	cytoplasm	0.0490463	0.546271	0.262592	1.01836
GO:0000427	plastid-encoded plastid RNA polymerase complex	0.0625	0.555453	0.255352	1.02285
GO:0000326	protein storage vacuole	0.0625	0.555453	0.255352	1.01052
GO:0009654	photosystem II oxygen evolving complex	0.0625	0.555453	0.255352	0.998494
GO:0005739	mitochondrion	0.0487239	0.564136	0.248616	1.00217
GO:0000786	nucleosome	0.05	0.574594	0.240639	1.00888
GO:0009570	chloroplast stroma	0.0484848	0.577313	0.238589	1.002
GO:0005669	transcription factor TFIID complex	0.0588235	0.577457	0.23848	0.990864
GO:0015629	actin cytoskeleton	0.0588235	0.577457	0.23848	0.97973
GO:0017119	Golgi transport complex	0.0555556	0.598376	0.223026	1.00394
GO:0005768	endosome	0.046729	0.614616	0.211396	1.01986
GO:0019773	proteasome core complex, alpha-subunit complex	0.0526316	0.618263	0.208827	1.01476
GO:0009941	chloroplast envelope	0.0471842	0.637692	0.195389	1.03539
GO:0009534	chloroplast thylakoid	0.045045	0.647239	0.188935	1.03971
GO:0005681	spliceosomal complex	0.0444444	0.656036	0.183072	1.04275
GO:0010287	plastoglobule	0.0444444	0.656036	0.183072	1.03189
GO:0005778	peroxisomal membrane	0.0434783	0.67091	0.173336	1.04441
GO:0008278	cohesin complex	0.0434783	0.688476	0.162111	1.06082
GO:0045261	proton-transporting ATP synthase complex, catalytic core F(1)	0.0434783	0.688476	0.162111	1.0501
GO:0009508	plastid chromosome	0.0416667	0.693654	0.158857	1.04742
GO:0031966	mitochondrial membrane	0.0416667	0.703918	0.152478	1.05239
GO:0000785	chromatin	0.0394737	0.732384	0.135261	1.08422
GO:0032588	trans-Golgi network membrane	0.0384615	0.732554	0.13516	1.07394
GO:0034693	U11/U12 snRNP	0.0384615	0.73526	0.133559	1.06754
GO:0031359	integral component of chloroplast outer membrane	0.0357143	0.758431	0.120084	1.0907
GO:0000145	exocyst	0.0363636	0.763234	0.117342	1.08725
GO:0005846	nuclear cap binding complex	0.0363636	0.763234	0.117342	1.07709
GO:0000974	Prp19 complex	0.0363636	0.763234	0.117342	1.06711
GO:0005885	Arp2/3 protein complex	0.0344828	0.770418	0.113273	1.06728
GO:0022626	cytosolic ribosome	0.0357143	0.771975	0.112397	1.05971
GO:0016607	nuclear speck	0.0357143	0.792123	0.101207	1.07757
GO:0030126	COPI vesicle coat	0.0357143	0.792123	0.101207	1.06795
GO:0005773	vacuole	0.04	0.799404	0.0972335	1.06823
GO:0005694	chromosome	0.036036	0.805979	0.0936763	1.06757
GO:0005663	DNA replication factor C complex	0.030303	0.812729	0.0900541	1.06715
GO:0048046	apoplast	0.0393701	0.814933	0.0888783	1.06082
GO:0009507	chloroplast	0.0446708	0.835455	0.078077	1.07824
GO:0000139	Golgi membrane	0.0368421	0.837339	0.0770985	1.07151
GO:0005794	Golgi apparatus	0.0389222	0.852535	0.069288	1.08179
GO:0031969	chloroplast membrane	0.025	0.868942	0.0610094	1.09342
GO:0005789	endoplasmic reticulum membrane	0.0362903	0.872887	0.0590422	1.0893
GO:0005782	peroxisomal matrix	0.028169	0.872897	0.0590368	1.08039
GO:0005777	peroxisome	0.0340909	0.874782	0.0581002	1.07392
GO:0005852	eukaryotic translation initiation factor 3 complex	0.031746	0.876837	0.0570812	1.06776
GO:0010319	stromule	0.0232558	0.88755	0.0518073	1.07216
GO:0097361	CIA complex	0.0227273	0.893148	0.0490766	1.07036
GO:0031977	thylakoid lumen	0.0227273	0.893148	0.0490766	1.06193
GO:0005783	endoplasmic reticulum	0.0391389	0.894556	0.0483923	1.0553
GO:0016282	eukaryotic 43S preinitiation complex	0.030303	0.898228	0.0466134	1.05141
GO:0033290	eukaryotic 48S preinitiation complex	0.030303	0.898228	0.0466134	1.04333
GO:0005759	mitochondrial matrix	0.0285714	0.898281	0.0465879	1.03542
GO:0071013	catalytic step 2 spliceosome	0.0212766	0.908332	0.0417556	1.03908
GO:0042651	thylakoid membrane	0.025	0.911843	0.0400801	1.03525
GO:0009707	chloroplast outer membrane	0.0196078	0.925286	0.0337239	1.04267
GO:0016593	Cdc73/Paf1 complex	0.0196078	0.925286	0.0337239	1.03495
GO:0031932	TORC2 complex	0.0181818	0.939116	0.0272807	1.0427
GO:0008352	katanin complex	0.0175439	0.945043	0.0245484	1.04162
GO:0080008	Cul4-RING E3 ubiquitin ligase complex	0.0172414	0.947787	0.0232891	1.03707
GO:0042644	chloroplast nucleoid	0.0172414	0.947787	0.0232891	1.02961
GO:0031931	TORC1 complex	0.0172414	0.947787	0.0232891	1.02226
GO:0030663	COPI-coated vesicle membrane	0.0172414	0.947787	0.0232891	1.01501
GO:0005829	cytosol	0.0409556	0.948148	0.0231238	1.00824
GO:0032040	small-subunit processome	0.0166667	0.952873	0.0209649	1.00618
GO:0030136	clathrin-coated vesicle	0.016129	0.957466	0.0188768	1.00401
GO:0048188	Set1C/COMPASS complex	0.016129	0.957466	0.0188768	0.997085
GO:0030117	membrane coat	0.0142857	0.971788	0.0124283	1.00507
GO:0005743	mitochondrial inner membrane	0.0135135	0.97703	0.010092	1.00362
GO:0005874	microtubule	0.0243902	0.977627	0.00982681	0.997444
GO:0005730	nucleolus	0.0292398	0.978621	0.0093854	0.991757
GO:0005840	ribosome	0.0149254	0.997834	0.000941746	1.00449
GO:0005623	cell	0.0197183	0.999143	0.000372538	0.999143

## Sheet: C vs A up enrichment
TermID	Term	Ratio	pvalue	Enrichment	FDR
GO:0005840	ribosome	0.18408	0.000108666	3.96391	0.0245585
GO:0015934	large ribosomal subunit	0.411765	0.000701161	3.15418	0.0792312
GO:0005788	endoplasmic reticulum lumen	0.208791	0.00113662	2.94438	0.0856255
GO:0016592	mediator complex	0.206349	0.00737902	2.132	0.416915
GO:0005783	endoplasmic reticulum	0.129159	0.0105846	1.97533	0.478422
GO:0070860	RNA polymerase I core factor complex	0.666667	0.0272321	1.56492	1.02574
GO:0009528	plastid inner membrane	0.666667	0.0272321	1.56492	0.879209
GO:0009505	plant-type cell wall	0.136364	0.0494992	1.3054	1.39835
GO:0015935	small ribosomal subunit	0.217391	0.0692804	1.15939	1.73971
GO:0016272	prefoldin complex	0.4	0.0794139	1.1001	1.79475
GO:0000775	chromosome, centromeric region	0.4	0.0794139	1.1001	1.63159
GO:0022625	cytosolic large ribosomal subunit	0.4	0.0794139	1.1001	1.49563
GO:0022627	cytosolic small ribosomal subunit	0.4	0.0794139	1.1001	1.38058
GO:0009501	amyloplast	0.1875	0.0890296	1.05047	1.43719
GO:0000323	lytic vacuole	1	0.0986547	1.00588	1.4864
GO:0005639	integral component of nuclear inner membrane	1	0.0986547	1.00588	1.3935
GO:1904423	dehydrodolichyl diphosphate synthase complex	1	0.0986547	1.00588	1.31153
GO:0042719	mitochondrial intermembrane space protein transporter complex	1	0.0986547	1.00588	1.23866
GO:0032580	Golgi cisterna membrane	1	0.0986547	1.00588	1.17347
GO:0009925	basal plasma membrane	1	0.0986547	1.00588	1.1148
GO:0005798	Golgi-associated vesicle	1	0.0986547	1.00588	1.06171
GO:0000221	vacuolar proton-transporting V-type ATPase, V1 domain	1	0.0986547	1.00588	1.01345
GO:0032783	ELL-EAF complex	1	0.0986547	1.00588	0.96939
GO:0031410	cytoplasmic vesicle	1	0.0986547	1.00588	0.928999
GO:0009569	chloroplast starch grain	0.25	0.107206	0.969779	0.969146
GO:0032578	aleurone grain membrane	0.333333	0.111521	0.952643	0.969376
GO:0045273	respiratory chain complex II	0.333333	0.111521	0.952643	0.933474
GO:0009295	nucleoid	0.178571	0.135698	0.867426	1.09528
GO:0031415	NatA complex	0.285714	0.14626	0.834873	1.13982
GO:0010368	chloroplast isoamylase complex	0.285714	0.14626	0.834873	1.10183
GO:0019898	extrinsic component of membrane	0.214286	0.153514	0.813853	1.11917
GO:0005681	spliceosomal complex	0.133333	0.172695	0.762719	1.21966
GO:0010170	glucose-1-phosphate adenylyltransferase complex	0.25	0.182803	0.738018	1.25192
GO:0009527	plastid outer membrane	0.5	0.187596	0.726777	1.24696
GO:0071004	U2-type prespliceosome	0.5	0.187596	0.726777	1.21133
GO:0005655	nucleolar ribonuclease P complex	0.5	0.187596	0.726777	1.17768
GO:0000243	commitment complex	0.5	0.187596	0.726777	1.14585
GO:0000172	ribonuclease MRP complex	0.5	0.187596	0.726777	1.1157
GO:0008250	oligosaccharyltransferase complex	0.5	0.187596	0.726777	1.08709
GO:0030659	cytoplasmic vesicle membrane	0.5	0.187596	0.726777	1.05992
GO:0005794	Golgi apparatus	0.113772	0.191599	0.717607	1.05613
GO:1990904	ribonucleoprotein complex	0.15	0.196947	0.70565	1.05976
GO:0009654	photosystem II oxygen evolving complex	0.1875	0.204791	0.688688	1.07635
GO:0009705	plant-type vacuole membrane	0.116402	0.23391	0.630951	1.20145
GO:0000786	nucleosome	0.133333	0.235979	0.627127	1.18514
GO:0048225	suberin network	0.147059	0.240304	0.619238	1.18063
GO:0048226	Casparian strip	0.147059	0.240304	0.619238	1.15551
GO:0000506	glycosylphosphatidylinositol-N-acetylglucosaminyltransferase (GPI-GnT) complex	0.2	0.258647	0.587293	1.21779
GO:0042721	TIM22 mitochondrial import inner membrane insertion complex	0.2	0.258647	0.587293	1.19294
GO:0070461	SAGA-type complex	0.333333	0.267777	0.572226	1.21035
GO:0045239	tricarboxylic acid cycle enzyme complex	0.333333	0.267777	0.572226	1.18662
GO:0000419	RNA polymerase V complex	0.333333	0.267777	0.572226	1.1638
GO:0000325	plant-type vacuole	0.333333	0.267777	0.572226	1.14184
GO:0009921	auxin efflux carrier complex	0.333333	0.267777	0.572226	1.1207
GO:0000502	proteasome complex	0.333333	0.267777	0.572226	1.10032
GO:0005763	mitochondrial small ribosomal subunit	0.333333	0.267777	0.572226	1.08067
GO:0032300	mismatch repair complex	0.333333	0.267777	0.572226	1.06171
GO:0031314	extrinsic component of mitochondrial inner membrane	0.157895	0.287191	0.54183	1.11905
GO:0031359	integral component of chloroplast outer membrane	0.142857	0.296431	0.528077	1.13548
GO:0033017	sarcoplasmic reticulum membrane	0.15	0.31533	0.501235	1.18774
GO:0016021	integral component of membrane	0.100461	0.323765	0.48977	1.19952
GO:0030906	retromer, cargo-selective complex	0.25	0.340061	0.468443	1.23958
GO:0008622	epsilon DNA polymerase complex	0.25	0.340061	0.468443	1.2199
GO:0005758	mitochondrial intermembrane space	0.25	0.340061	0.468443	1.20084
GO:0005887	integral component of plasma membrane	0.25	0.340061	0.468443	1.18237
GO:0032039	integrator complex	0.25	0.340061	0.468443	1.16445
GO:0055087	Ski complex	0.25	0.340061	0.468443	1.14707
GO:0042788	polysomal ribosome	0.25	0.340061	0.468443	1.1302
GO:0000151	ubiquitin ligase complex	0.153846	0.372156	0.429275	1.21895
GO:0009707	chloroplast outer membrane	0.117647	0.389614	0.409365	1.2579
GO:0005789	endoplasmic reticulum membrane	0.104839	0.400936	0.396925	1.27622
GO:0031201	SNARE complex	0.2	0.405223	0.392306	1.27195
GO:0046695	SLIK (SAGA-like) complex	0.2	0.405223	0.392306	1.25453
GO:0000808	origin recognition complex	0.2	0.405223	0.392306	1.23757
GO:0070652	HAUS complex	0.2	0.405223	0.392306	1.22107
GO:0009533	chloroplast stromal thylakoid	0.142857	0.408596	0.388705	1.21504
GO:0005576	extracellular region	0.104972	0.423041	0.373617	1.24165
GO:0031977	thylakoid lumen	0.113636	0.441006	0.355555	1.27779
GO:0000159	protein phosphatase type 2A complex	0.12	0.454007	0.342937	1.2988
GO:0005846	nuclear cap binding complex	0.109091	0.462478	0.334909	1.3065
GO:0000124	SAGA complex	0.166667	0.463963	0.333517	1.29451
GO:0031461	cullin-RING ubiquitin ligase complex	0.166667	0.463963	0.333517	1.27873
GO:0009897	external side of plasma membrane	0.125	0.478142	0.320443	1.30193
GO:0022626	cytosolic ribosome	0.107143	0.4804	0.318397	1.29251
GO:0005669	transcription factor TFIID complex	0.117647	0.510997	0.291582	1.35865
GO:0030123	AP-3 adaptor complex	0.117647	0.510997	0.291582	1.34285
GO:0015629	actin cytoskeleton	0.117647	0.510997	0.291582	1.32742
GO:0019867	outer membrane	0.142857	0.516913	0.286582	1.32753
GO:0009538	photosystem I reaction center	0.142857	0.516913	0.286582	1.31261
GO:0089701	U2AF	0.111111	0.542463	0.26563	1.36219
GO:0030870	Mre11 complex	0.111111	0.542463	0.26563	1.34722
GO:0005885	Arp2/3 protein complex	0.103448	0.55604	0.254894	1.36593
GO:0005618	cell wall	0.097561	0.559005	0.252584	1.35844
GO:0000930	gamma-tubulin complex	0.125	0.564644	0.248226	1.35755
GO:0016020	membrane	0.0974889	0.56621	0.247022	1.34698
GO:0016459	myosin complex	0.0983607	0.566733	0.246622	1.33418
GO:0009506	plasmodesma	0.0969388	0.582757	0.234512	1.35776
GO:0005773	vacuole	0.096	0.590525	0.228761	1.36182
GO:0016607	nuclear speck	0.0952381	0.596885	0.224109	1.36259
GO:0005852	eukaryotic translation initiation factor 3 complex	0.0952381	0.596974	0.224044	1.34916
GO:0009360	DNA polymerase III complex	0.1	0.601069	0.221075	1.34497
GO:0043231	intracellular membrane-bounded organelle	0.1	0.601069	0.221075	1.33178
GO:0000228	nuclear chromosome	0.111111	0.607667	0.216334	1.33333
GO:0071439	clathrin complex	0.111111	0.607667	0.216334	1.32051
GO:0005768	endosome	0.0934579	0.621031	0.206887	1.3367
GO:0010319	stromule	0.0930233	0.625217	0.203969	1.33301
GO:0000145	exocyst	0.0909091	0.643972	0.191133	1.36017
GO:0005685	U1 snRNP	0.0909091	0.6458	0.189902	1.3514
GO:0030130	clathrin coat of trans-Golgi network vesicle	0.1	0.646447	0.189467	1.34034
GO:0030956	glutamyl-tRNA(Gln) amidotransferase complex	0.1	0.646447	0.189467	1.32815
GO:0030132	clathrin coat of coated pit	0.1	0.646447	0.189467	1.31619
GO:0010494	cytoplasmic stress granule	0.1	0.646447	0.189467	1.30444
GO:0005795	Golgi stack	0.0909091	0.653837	0.18453	1.30767
GO:0016282	eukaryotic 43S preinitiation complex	0.0909091	0.662739	0.178657	1.31385
GO:0033290	eukaryotic 48S preinitiation complex	0.0909091	0.662739	0.178657	1.30243
GO:0008278	cohesin complex	0.0869565	0.678064	0.168729	1.32106
GO:0005779	integral component of peroxisomal membrane	0.0909091	0.681401	0.166597	1.31621
GO:0005615	extracellular space	0.0909091	0.681401	0.166597	1.30506
GO:1990112	RQC complex	0.0909091	0.681401	0.166597	1.29409
GO:0030663	COPI-coated vesicle membrane	0.0862069	0.690658	0.160737	1.30074
GO:0030687	preribosome, large subunit precursor	0.0851064	0.695247	0.157861	1.29856
GO:0012506	vesicle membrane	0.0833333	0.700892	0.154349	1.29837
GO:0048046	apoplast	0.0905512	0.703749	0.152582	1.29307
GO:0055028	cortical microtubule	0.0847458	0.70526	0.151651	1.28539
GO:0016363	nuclear matrix	0.0833333	0.712907	0.146967	1.28894
GO:0000015	phosphopyruvate hydratase complex	0.0833333	0.712907	0.146967	1.27871
GO:0046540	U4/U6 x U5 tri-snRNP complex	0.0833333	0.712907	0.146967	1.26864
GO:0005759	mitochondrial matrix	0.0857143	0.721692	0.141648	1.27424
GO:0033263	CORVET complex	0.08	0.72236	0.141246	1.26553
GO:0009535	chloroplast thylakoid membrane	0.0897436	0.735998	0.133123	1.2795
GO:0010598	NAD(P)H dehydrogenase complex (plastoquinone)	0.0769231	0.742514	0.129295	1.28098
GO:0005834	heterotrimeric G-protein complex	0.0784314	0.755423	0.12181	1.29338
GO:0031982	vesicle	0.0714286	0.766895	0.115264	1.30315
GO:0036449	microtubule minus-end	0.0714286	0.766895	0.115264	1.29342
GO:0010330	cellulose synthase complex	0.0714286	0.766895	0.115264	1.28384
GO:0009898	cytoplasmic side of plasma membrane	0.0714286	0.766895	0.115264	1.2744
GO:0031969	chloroplast membrane	0.075	0.770216	0.113388	1.27057
GO:0009941	chloroplast envelope	0.0913242	0.771604	0.112606	1.26364
GO:0009579	thylakoid	0.0847458	0.772661	0.112011	1.25627
GO:0000785	chromatin	0.0789474	0.774666	0.110885	1.25053
GO:0030176	integral component of endoplasmic reticulum membrane	0.0714286	0.779083	0.108416	1.24874
GO:0033180	proton-transporting V-type ATPase, V1 domain	0.0666667	0.789961	0.102394	1.25726
GO:0010445	nuclear dicing body	0.0666667	0.789961	0.102394	1.24847
GO:0031932	TORC2 complex	0.0727273	0.806017	0.0936556	1.265
GO:0000427	plastid-encoded plastid RNA polymerase complex	0.0625	0.810749	0.0911136	1.26365
GO:0000326	protein storage vacuole	0.0625	0.810749	0.0911136	1.255
GO:0030121	AP-1 adaptor complex	0.0625	0.810749	0.0911136	1.24646
GO:0009522	photosystem I	0.0666667	0.811025	0.0909659	1.23846
GO:0000347	THO complex	0.0714286	0.817249	0.0876457	1.23959
GO:0097361	CIA complex	0.0681818	0.823711	0.0842251	1.24106
GO:0048471	perinuclear region of cytoplasm	0.0645161	0.8254	0.0833356	1.23537
GO:0008352	katanin complex	0.0701754	0.827941	0.0820005	1.23102
GO:0008180	COP9 signalosome	0.0588235	0.829484	0.0811922	1.22525
GO:0005839	proteasome core complex	0.0588235	0.829484	0.0811922	1.21729
GO:0030117	membrane coat	0.0714286	0.834398	0.0786265	1.21661
GO:0080008	Cul4-RING E3 ubiquitin ligase complex	0.0689655	0.83811	0.0766988	1.21419
GO:0031931	TORC1 complex	0.0689655	0.83811	0.0766988	1.20645
GO:0035098	ESC/E(Z) complex	0.0625	0.838785	0.0763492	1.19978
GO:0005680	anaphase-promoting complex	0.0625	0.838785	0.0763492	1.19224
GO:0005643	nuclear pore	0.0625	0.838785	0.0763492	1.18478
GO:0005777	peroxisome	0.0795455	0.840511	0.0754568	1.17985
GO:0005782	peroxisomal matrix	0.0704225	0.843436	0.0739477	1.17665
GO:0005741	mitochondrial outer membrane	0.0555556	0.846367	0.0724413	1.17349
GO:0000148	1,3-beta-D-glucan synthase complex	0.0555556	0.846367	0.0724413	1.16634
GO:0005786	signal recognition particle, endoplasmic reticulum targeting	0.0555556	0.846367	0.0724413	1.15927
GO:0005776	autophagosome	0.0677966	0.847772	0.0717208	1.1542
GO:0030126	COPI vesicle coat	0.0714286	0.849814	0.0706759	1.15005
GO:0005663	DNA replication factor C complex	0.0606061	0.851236	0.06995	1.14512
GO:0005774	vacuolar membrane	0.0827815	0.855409	0.0678262	1.14392
GO:0071013	catalytic step 2 spliceosome	0.0638298	0.856524	0.0672606	1.13867
GO:0046658	anchored component of plasma membrane	0.0638298	0.856524	0.0672606	1.13201
GO:0032040	small-subunit processome	0.0666667	0.856943	0.0670478	1.12598
GO:0016589	NURF complex	0.0526316	0.861582	0.0647033	1.12554
GO:0030124	AP-4 adaptor complex	0.0526316	0.861582	0.0647033	1.11907
GO:0019773	proteasome core complex, alpha-subunit complex	0.0526316	0.861582	0.0647033	1.11267
GO:0009534	chloroplast thylakoid	0.0720721	0.869851	0.0605552	1.11697
GO:0048188	Set1C/COMPASS complex	0.0645161	0.873882	0.0585473	1.1158
GO:0009570	chloroplast stroma	0.0884848	0.874389	0.0582953	1.11018
GO:0031307	integral component of mitochondrial outer membrane	0.05	0.875293	0.0578464	1.10512
GO:0031011	Ino80 complex	0.0634921	0.881684	0.0546873	1.107
GO:0090404	pollen tube tip	0.047619	0.887649	0.0517587	1.10834
GO:0005770	late endosome	0.047619	0.887649	0.0517587	1.10225
GO:0010287	plastoglobule	0.0666667	0.891639	0.0498112	1.10115
GO:0016593	Cdc73/Paf1 complex	0.0588235	0.891901	0.0496833	1.09549
GO:0005828	kinetochore microtubule	0.0540541	0.892741	0.0492744	1.09059
GO:0030897	HOPS complex	0.0454545	0.898783	0.0463452	1.09207
GO:0030131	clathrin adaptor complex	0.0454545	0.898783	0.0463452	1.08623
GO:0009523	photosystem II	0.0454545	0.898783	0.0463452	1.08045
GO:0009524	phragmoplast	0.0606061	0.902625	0.0444926	1.07933
GO:0005819	spindle	0.0566038	0.906482	0.0426409	1.07824
GO:0031902	late endosome membrane	0.0434783	0.908816	0.0415242	1.07535
GO:0030427	site of polarized growth	0.0434783	0.908816	0.0415242	1.06975
GO:0009574	preprophase band	0.0512821	0.909202	0.0413396	1.06466
GO:0031966	mitochondrial membrane	0.0416667	0.917856	0.0372256	1.06925
GO:0000974	Prp19 complex	0.0545455	0.919262	0.0365609	1.0654
GO:0005623	cell	0.0788732	0.921547	0.0354825	1.0626
GO:0030127	COPII vesicle coat	0.0526316	0.93043	0.0313162	1.0674
GO:0005694	chromosome	0.0630631	0.932042	0.0305644	1.06385
GO:0032588	trans-Golgi network membrane	0.0384615	0.933341	0.0299597	1.05998
GO:0005677	chromatin silencing complex	0.0465116	0.935278	0.0290591	1.05686
GO:0042644	chloroplast nucleoid	0.0517241	0.935466	0.0289721	1.05182
GO:0005743	mitochondrial inner membrane	0.0540541	0.943318	0.025342	1.0554
GO:0005730	nucleolus	0.0760234	0.943767	0.025135	1.0507
GO:0000139	Golgi membrane	0.0684211	0.945649	0.0242699	1.04763
GO:0030014	CCR4-NOT complex	0.0357143	0.945912	0.0241492	1.04281
GO:0005778	peroxisomal membrane	0.0434783	0.95	0.0222763	1.04223
GO:0005874	microtubule	0.0682927	0.952333	0.0212112	1.03975
GO:0030136	clathrin-coated vesicle	0.0483871	0.952425	0.0211691	1.03485
GO:0009507	chloroplast	0.0869906	0.956064	0.0195132	1.03383
GO:0009536	plastid	0.06	0.967606	0.0143016	1.04133
GO:0005886	plasma membrane	0.0838264	0.96942	0.0134878	1.03834
GO:0034693	U11/U12 snRNP	0.0384615	0.970434	0.0130342	1.03452
GO:0005802	trans-Golgi network	0.0634146	0.973748	0.0115535	1.03318
GO:0000932	P-body	0.0277778	0.976576	0.0102938	1.03134
GO:0005739	mitochondrion	0.0812065	0.977197	0.0100179	1.02719
GO:0035267	NuA4 histone acetyltransferase complex	0.025641	0.982892	0.00749406	1.0284
GO:0097255	R2TP complex	0.025641	0.982892	0.00749406	1.02366
GO:0042651	thylakoid membrane	0.0375	0.988772	0.00490374	1.02506
GO:0005654	nucleoplasm	0.047619	0.988791	0.00489566	1.0204
GO:0010008	endosome membrane	0.0357143	0.991961	0.0035056	1.01901
GO:0009508	plastid chromosome	0.0208333	0.993344	0.00290054	1.01582
GO:0005829	cytosol	0.0802048	0.994574	0.00236274	1.01249
GO:0005635	nuclear envelope	0.02	0.994604	0.00234958	1.00798
GO:0090406	pollen tube	0.0178571	0.997128	0.00124897	1.00603
GO:0005737	cytoplasm	0.0708447	0.999897	4.47136e-05	1.00434
GO:0005634	nucleus	0.0738069	0.999998	7.59216e-07	0.999998

## Sheet: C vs A down enrichment
TermID	Term	Ratio	pvalue	Enrichment	FDR
GO:0009579	thylakoid	0.135593	0.000758789	3.11988	0.118371
GO:0009570	chloroplast stroma	0.0909091	0.00314396	2.50252	0.245229
GO:0009941	chloroplast envelope	0.0928463	0.00512659	2.29017	0.266582
GO:0009535	chloroplast thylakoid membrane	0.105769	0.00627973	2.20206	0.244909
GO:0048046	apoplast	0.110236	0.00665092	2.17712	0.207509
GO:0061927	TOC-TIC supercomplex I	0.375	0.0134393	1.87162	0.349421
GO:0010319	stromule	0.162791	0.0241494	1.61709	0.538187
GO:0031225	anchored component of membrane	0.4	0.0400763	1.39711	0.781488
GO:0009522	photosystem I	0.166667	0.0490385	1.30946	0.850001
GO:0010008	endosome membrane	0.119048	0.0566226	1.24701	0.883312
GO:0009514	glyoxysome	0.333333	0.057456	1.24066	0.814831
GO:0045275	respiratory chain complex III	1	0.0679052	1.1681	0.882767
GO:1990316	Atg1/ULK1 kinase complex	1	0.0679052	1.1681	0.814862
GO:0005657	replication fork	1	0.0679052	1.1681	0.756658
GO:0009534	chloroplast thylakoid	0.108108	0.0718155	1.14378	0.746881
GO:0009505	plant-type cell wall	0.0959596	0.0771345	1.11275	0.752061
GO:0005654	nucleoplasm	0.103175	0.0839944	1.07575	0.770772
GO:0000427	plastid-encoded plastid RNA polymerase complex	0.1875	0.0899455	1.04602	0.779528
GO:0098807	chloroplast thylakoid membrane protein complex	0.25	0.0980571	1.00852	0.8051
GO:0000275	mitochondrial proton-transporting ATP synthase complex, catalytic core F(1)	0.222222	0.120599	0.918655	0.940675
GO:0009507	chloroplast	0.0752351	0.124585	0.904535	0.925488
GO:0000792	heterochromatin	0.5	0.131213	0.882024	0.930418
GO:0033063	Rad51B-Rad51C-Rad51D-XRCC2 complex	0.5	0.131213	0.882024	0.889965
GO:0042721	TIM22 mitochondrial import inner membrane insertion complex	0.2	0.144245	0.840899	0.937592
GO:0010287	plastoglobule	0.1	0.155212	0.809074	0.968523
GO:0009523	photosystem II	0.136364	0.184611	0.733743	1.10766
GO:0005764	lysosome	0.333333	0.190233	0.720714	1.09912
GO:0005753	mitochondrial proton-transporting ATP synthase complex	0.333333	0.190233	0.720714	1.05987
GO:0031417	NatC complex	0.333333	0.190233	0.720714	1.02332
GO:0009569	chloroplast starch grain	0.166667	0.193864	0.712502	1.0081
GO:0005778	peroxisomal membrane	0.108696	0.199542	0.699965	1.00415
GO:0031902	late endosome membrane	0.130435	0.202352	0.693892	0.986466
GO:0045261	proton-transporting ATP synthase complex, catalytic core F(1)	0.130435	0.202352	0.693892	0.956573
GO:0009536	plastid	0.0866667	0.216896	0.663748	0.99517
GO:0009508	plastid chromosome	0.104167	0.22441	0.648959	1.00023
GO:0016020	membrane	0.0753323	0.225005	0.647807	0.975022
GO:0080085	signal recognition particle, chloroplast targeting	0.142857	0.245227	0.610432	1.03393
GO:0031305	integral component of mitochondrial inner membrane	0.25	0.245256	0.610381	1.00684
GO:0005887	integral component of plasma membrane	0.25	0.245256	0.610381	0.981023
GO:0033180	proton-transporting V-type ATPase, V1 domain	0.133333	0.271141	0.566806	1.05745
GO:0005759	mitochondrial matrix	0.0857143	0.282367	0.549187	1.07437
GO:0030176	integral component of endoplasmic reticulum membrane	0.107143	0.295432	0.529543	1.09732
GO:0016272	prefoldin complex	0.2	0.296551	0.527901	1.07586
GO:0005884	actin filament	0.2	0.296551	0.527901	1.05141
GO:0009897	external side of plasma membrane	0.125	0.297026	0.527206	1.02969
GO:0000326	protein storage vacuole	0.125	0.297026	0.527206	1.0073
GO:0005774	vacuolar membrane	0.0761589	0.31061	0.507784	1.03096
GO:0005618	cell wall	0.0792683	0.320936	0.493582	1.04304
GO:0090406	pollen tube	0.0892857	0.330899	0.480305	1.05347
GO:0042646	plastid nucleoid	0.166667	0.34437	0.462975	1.07443
GO:0005739	mitochondrion	0.0707657	0.379424	0.420875	1.16059
GO:0098572	stromal side of plastid thylakoid membrane	0.142857	0.388947	0.410109	1.16684
GO:0005663	DNA replication factor C complex	0.0909091	0.390595	0.408274	1.14967
GO:0005685	U1 snRNP	0.0909091	0.390595	0.408274	1.12838
GO:0005747	mitochondrial respiratory chain complex I	0.1	0.3982	0.399898	1.12944
GO:0034399	nuclear periphery	0.125	0.430503	0.366024	1.19926
GO:0016021	integral component of membrane	0.0685126	0.444233	0.352389	1.2158
GO:0071439	clathrin complex	0.111111	0.469241	0.328604	1.2621
GO:0008278	cohesin complex	0.0869565	0.469526	0.32834	1.24146
GO:0015935	small ribosomal subunit	0.0869565	0.469526	0.32834	1.22077
GO:0012506	vesicle membrane	0.0833333	0.492168	0.307887	1.25866
GO:0030130	clathrin coat of trans-Golgi network vesicle	0.1	0.505352	0.296406	1.27153
GO:0000938	GARP complex	0.1	0.505352	0.296406	1.25135
GO:0000506	glycosylphosphatidylinositol-N-acetylglucosaminyltransferase (GPI-GnT) complex	0.1	0.505352	0.296406	1.23179
GO:0030132	clathrin coat of coated pit	0.1	0.505352	0.296406	1.21284
GO:0031969	chloroplast membrane	0.075	0.51719	0.28635	1.22245
GO:0000145	exocyst	0.0727273	0.519294	0.284587	1.2091
GO:0005769	early endosome	0.0769231	0.535576	0.271179	1.22867
GO:0010598	NAD(P)H dehydrogenase complex (plastoquinone)	0.0769231	0.535576	0.271179	1.21087
GO:0005779	integral component of peroxisomal membrane	0.0909091	0.539013	0.268401	1.20123
GO:0005615	extracellular space	0.0909091	0.539013	0.268401	1.18431
GO:1990112	RQC complex	0.0909091	0.539013	0.268401	1.16786
GO:0009509	chromoplast	0.0909091	0.539013	0.268401	1.15186
GO:0005856	cytoskeleton	0.0740741	0.556307	0.254685	1.17276
GO:0042644	chloroplast nucleoid	0.0689655	0.562102	0.250185	1.16917
GO:0000015	phosphopyruvate hydratase complex	0.0833333	0.57039	0.243828	1.1708
GO:0009706	chloroplast inner membrane	0.0833333	0.57039	0.243828	1.1556
GO:0046540	U4/U6 x U5 tri-snRNP complex	0.0833333	0.57039	0.243828	1.14078
GO:0030014	CCR4-NOT complex	0.0714286	0.576374	0.239295	1.13816
GO:0000786	nucleosome	0.0666667	0.589462	0.229544	1.14945
GO:0000785	chromatin	0.0657895	0.595771	0.22492	1.14741
GO:0000151	ubiquitin ligase complex	0.0769231	0.599638	0.222111	1.14077
GO:0031982	vesicle	0.0714286	0.6269	0.202802	1.17827
GO:0019898	extrinsic component of membrane	0.0714286	0.6269	0.202802	1.16424
GO:0048500	signal recognition particle	0.0714286	0.6269	0.202802	1.15055
GO:0046658	anchored component of plasma membrane	0.0638298	0.628338	0.201807	1.13978
GO:0005643	nuclear pore	0.0625	0.649946	0.187123	1.16542
GO:0009654	photosystem II oxygen evolving complex	0.0625	0.675997	0.170055	1.19836
GO:0005634	nucleus	0.0660377	0.676599	0.169669	1.18595
GO:0005886	plasma membrane	0.0650888	0.678734	0.1683	1.17647
GO:0048225	suberin network	0.0588235	0.682761	0.165731	1.17045
GO:0048226	Casparian strip	0.0588235	0.682761	0.165731	1.15773
GO:0005669	transcription factor TFIID complex	0.0588235	0.698074	0.156099	1.17096
GO:0030123	AP-3 adaptor complex	0.0588235	0.698074	0.156099	1.15851
GO:0015629	actin cytoskeleton	0.0588235	0.698074	0.156099	1.14631
GO:0000932	P-body	0.0555556	0.713022	0.146897	1.15866
GO:0017119	Golgi transport complex	0.0555556	0.718651	0.143482	1.15577
GO:0005741	mitochondrial outer membrane	0.0555556	0.718651	0.143482	1.14398
GO:0000148	1,3-beta-D-glucan synthase complex	0.0555556	0.718651	0.143482	1.13242
GO:0005786	signal recognition particle, endoplasmic reticulum targeting	0.0555556	0.718651	0.143482	1.1211
GO:0005846	nuclear cap binding complex	0.0545455	0.73221	0.135364	1.13094
GO:0019773	proteasome core complex, alpha-subunit complex	0.0526316	0.73783	0.132044	1.12845
GO:0031314	extrinsic component of mitochondrial inner membrane	0.0526316	0.73783	0.132044	1.11749
GO:0005681	spliceosomal complex	0.0555556	0.741754	0.12974	1.11263
GO:0009705	plant-type vacuole membrane	0.0582011	0.747889	0.126163	1.11115
GO:0005788	endoplasmic reticulum lumen	0.0549451	0.750524	0.124636	1.10454
GO:0005743	mitochondrial inner membrane	0.0540541	0.75054	0.124626	1.09425
GO:0035267	NuA4 histone acetyltransferase complex	0.0512821	0.753855	0.122712	1.0889
GO:0097255	R2TP complex	0.0512821	0.753855	0.122712	1.07891
GO:0009574	preprophase band	0.0512821	0.753855	0.122712	1.0691
GO:0005777	peroxisome	0.0568182	0.767477	0.114935	1.07862
GO:0055028	cortical microtubule	0.0508475	0.774898	0.110756	1.07932
GO:0005776	autophagosome	0.0508475	0.774898	0.110756	1.06977
GO:0042651	thylakoid membrane	0.05	0.802849	0.0953661	1.09864
GO:0005789	endoplasmic reticulum membrane	0.0564516	0.80472	0.0943554	1.09162
GO:0031977	thylakoid lumen	0.0454545	0.810805	0.0910836	1.09039
GO:0016592	mediator complex	0.047619	0.811858	0.0905198	1.08248
GO:0031966	mitochondrial membrane	0.0416667	0.81585	0.0883895	1.07858
GO:0000159	protein phosphatase type 2A complex	0.04	0.828419	0.0817497	1.086
GO:0016607	nuclear speck	0.047619	0.832535	0.0795976	1.0823
GO:0005802	trans-Golgi network	0.0536585	0.834137	0.0787628	1.07542
GO:0009524	phragmoplast	0.0454545	0.836104	0.0777396	1.06912
GO:0009295	nucleoid	0.0357143	0.861223	0.0648845	1.09228
GO:0005782	peroxisomal matrix	0.0422535	0.870552	0.0602051	1.09521
GO:0005885	Arp2/3 protein complex	0.0344828	0.870703	0.0601299	1.08664
GO:0005576	extracellular region	0.0497238	0.876825	0.0570869	1.08559
GO:0034693	U11/U12 snRNP	0.0384615	0.877785	0.0566117	1.07822
GO:0005794	Golgi apparatus	0.0538922	0.881384	0.0548349	1.07419
GO:0005694	chromosome	0.045045	0.882354	0.0543573	1.06703
GO:0005623	cell	0.0535211	0.893806	0.0487565	1.07257
GO:0005680	anaphase-promoting complex	0.03125	0.895442	0.0479624	1.06633
GO:0005737	cytoplasm	0.0590372	0.921762	0.0353812	1.08936
GO:0005773	vacuole	0.048	0.927383	0.0327411	1.08776
GO:0030136	clathrin-coated vesicle	0.0322581	0.930764	0.0311605	1.08358
GO:0031011	Ino80 complex	0.031746	0.934662	0.0293453	1.08005
GO:1990904	ribonucleoprotein complex	0.025	0.940693	0.0265519	1.07903
GO:0005635	nuclear envelope	0.02	0.970848	0.0128487	1.10549
GO:0009707	chloroplast outer membrane	0.0196078	0.972849	0.0119546	1.09974
GO:0005874	microtubule	0.0390244	0.973675	0.011586	1.09276
GO:0005819	spindle	0.0188679	0.976449	0.0103503	1.08804
GO:0031932	TORC2 complex	0.0181818	0.979574	0.0089629	1.08378
GO:0000974	Prp19 complex	0.0181818	0.979574	0.0089629	1.07615
GO:0022626	cytosolic ribosome	0.0178571	0.980977	0.00834109	1.07016
GO:0031931	TORC1 complex	0.0172414	0.983502	0.00722459	1.06546
GO:0005840	ribosome	0.0348259	0.986608	0.00585542	1.06145
GO:0016459	myosin complex	0.0163934	0.986677	0.00582484	1.05426
GO:0005783	endoplasmic reticulum	0.0450098	0.99132	0.00378601	1.05201
GO:0005852	eukaryotic translation initiation factor 3 complex	0.0238095	0.993162	0.00297991	1.04685
GO:0005730	nucleolus	0.0380117	0.994815	0.00225787	1.04155
GO:0016282	eukaryotic 43S preinitiation complex	0.0227273	0.995171	0.00210215	1.03498
GO:0033290	eukaryotic 48S preinitiation complex	0.0227273	0.995171	0.00210215	1.02812
GO:0005768	endosome	0.0186916	0.995564	0.00193096	1.02176
GO:0009506	plasmodesma	0.0442177	0.996021	0.00173165	1.01555
GO:0030126	COPI vesicle coat	0.0119048	0.997425	0.00111981	1.01038
GO:0005829	cytosol	0.0503413	0.998172	0.000794564	1.00461
GO:0000139	Golgi membrane	0.0210526	0.999278	0.000313779	0.999278

## Sheet: C vs B up enrichment
TermID	Term	Ratio	pvalue	Enrichment	FDR
GO:0005576	extracellular region	0.127072	0.000432461	3.36405	0.0774105
GO:0046658	anchored component of plasma membrane	0.191489	0.00160187	2.79537	0.143368
GO:0045273	respiratory chain complex II	0.5	0.00373255	2.42799	0.222709
GO:0009505	plant-type cell wall	0.10101	0.0142798	1.84528	0.63902
GO:0048046	apoplast	0.0905512	0.0294368	1.53111	1.05384
GO:0000151	ubiquitin ligase complex	0.230769	0.0390279	1.40863	1.16433
GO:0005795	Golgi stack	0.181818	0.039408	1.40442	1.00772
GO:0032578	aleurone grain membrane	0.333333	0.0458256	1.33889	1.02535
GO:0019005	SCF ubiquitin ligase complex	1	0.0600043	1.22182	1.19342
GO:0005639	integral component of nuclear inner membrane	1	0.0600043	1.22182	1.07408
GO:0005960	glycine cleavage complex	1	0.0600043	1.22182	0.976433
GO:1904423	dehydrodolichyl diphosphate synthase complex	1	0.0600043	1.22182	0.895064
GO:0005749	mitochondrial respiratory chain complex II, succinate dehydrogenase complex (ubiquinone)	1	0.0600043	1.22182	0.826213
GO:0005777	peroxisome	0.0909091	0.0612307	1.21303	0.782878
GO:0005618	cell wall	0.0914634	0.0656849	1.18253	0.78384
GO:0005743	mitochondrial inner membrane	0.108108	0.0738356	1.13173	0.826036
GO:0009295	nucleoid	0.142857	0.0835275	1.07817	0.879495
GO:0031969	chloroplast membrane	0.125	0.0887314	1.05192	0.882384
GO:0005741	mitochondrial outer membrane	0.166667	0.0894408	1.04846	0.842627
GO:0005783	endoplasmic reticulum	0.074364	0.0911947	1.04003	0.816193
GO:0005774	vacuolar membrane	0.0794702	0.0924094	1.03428	0.78768
GO:0005768	endosome	0.0934579	0.106711	0.97179	0.868241
GO:0009579	thylakoid	0.0847458	0.108732	0.963642	0.846221
GO:0000792	heterochromatin	0.5	0.11642	0.933972	0.8683
GO:0005662	DNA replication factor A complex	0.5	0.11642	0.933972	0.833568
GO:0030659	cytoplasmic vesicle membrane	0.5	0.11642	0.933972	0.801507
GO:0000506	glycosylphosphatidylinositol-N-acetylglucosaminyltransferase (GPI-GnT) complex	0.2	0.11744	0.930184	0.778584
GO:0009501	amyloplast	0.125	0.122172	0.913028	0.781028
GO:0030117	membrane coat	0.1	0.124524	0.904747	0.768613
GO:0005770	late endosome	0.142857	0.128062	0.892578	0.764106
GO:0009570	chloroplast stroma	0.0690909	0.129996	0.886071	0.75062
GO:0031931	TORC1 complex	0.103448	0.132233	0.878661	0.739677
GO:0030663	COPI-coated vesicle membrane	0.103448	0.132233	0.878661	0.717263
GO:0030427	site of polarized growth	0.130435	0.15654	0.805375	0.824137
GO:0000139	Golgi membrane	0.0789474	0.165647	0.780815	0.847169
GO:0070461	SAGA-type complex	0.333333	0.169461	0.770929	0.842599
GO:0045239	tricarboxylic acid cycle enzyme complex	0.333333	0.169461	0.770929	0.819826
GO:0070860	RNA polymerase I core factor complex	0.333333	0.169461	0.770929	0.798252
GO:0043564	Ku70	0.333333	0.169461	0.770929	0.777784
GO:0032300	mismatch repair complex	0.333333	0.169461	0.770929	0.758339
GO:0031966	mitochondrial membrane	0.125	0.171452	0.765856	0.748536
GO:0045252	oxoglutarate dehydrogenase complex	0.153846	0.181295	0.741614	0.772662
GO:0033263	CORVET complex	0.12	0.18675	0.72874	0.7774
GO:0000159	protein phosphatase type 2A complex	0.12	0.18675	0.72874	0.759732
GO:0016593	Cdc73/Paf1 complex	0.0980392	0.188887	0.723799	0.751349
GO:0032588	trans-Golgi network membrane	0.115385	0.202385	0.693822	0.787542
GO:0009533	chloroplast stromal thylakoid	0.142857	0.20359	0.691244	0.775374
GO:0016021	integral component of membrane	0.0624778	0.208528	0.680835	0.777637
GO:1990904	ribonucleoprotein complex	0.1	0.216689	0.664164	0.791577
GO:0030906	retromer, cargo-selective complex	0.25	0.219329	0.658904	0.785198
GO:0008622	epsilon DNA polymerase complex	0.25	0.219329	0.658904	0.769802
GO:0000306	extrinsic component of vacuolar membrane	0.25	0.219329	0.658904	0.754998
GO:0000418	RNA polymerase IV complex	0.25	0.219329	0.658904	0.740753
GO:0005758	mitochondrial intermembrane space	0.25	0.219329	0.658904	0.727035
GO:0031932	TORC2 complex	0.0909091	0.232541	0.633501	0.756814
GO:0005885	Arp2/3 protein complex	0.103448	0.250864	0.600561	0.80187
GO:0008352	katanin complex	0.0877193	0.25537	0.592829	0.801953
GO:0016272	prefoldin complex	0.2	0.266213	0.574771	0.821588
GO:0000178	exosome (RNase complex)	0.2	0.266213	0.574771	0.807662
GO:0031201	SNARE complex	0.2	0.266213	0.574771	0.794201
GO:0022625	cytosolic large ribosomal subunit	0.2	0.266213	0.574771	0.781182
GO:0000808	origin recognition complex	0.2	0.266213	0.574771	0.768582
GO:0005951	carbamoyl-phosphate synthase complex	0.2	0.266213	0.574771	0.756382
GO:0097361	CIA complex	0.0909091	0.269767	0.569011	0.754505
GO:0015629	actin cytoskeleton	0.117647	0.271714	0.565888	0.748259
GO:0032040	small-subunit processome	0.0833333	0.290555	0.536772	0.788019
GO:0005681	spliceosomal complex	0.0777778	0.294373	0.531102	0.78646
GO:0089701	U2AF	0.111111	0.294498	0.530917	0.775223
GO:0005778	peroxisomal membrane	0.0869565	0.297132	0.527051	0.770821
GO:0005680	anaphase-promoting complex	0.09375	0.300816	0.521699	0.769229
GO:0042646	plastid nucleoid	0.166667	0.31029	0.508232	0.782281
GO:0071013	catalytic step 2 spliceosome	0.0851064	0.310946	0.507316	0.773045
GO:0031314	extrinsic component of mitochondrial inner membrane	0.105263	0.31718	0.498695	0.777742
GO:0005773	vacuole	0.068	0.330009	0.481475	0.798264
GO:0031307	integral component of mitochondrial outer membrane	0.1	0.339689	0.468918	0.810725
GO:0009538	photosystem I reaction center	0.142857	0.351729	0.453792	0.828414
GO:0010368	chloroplast isoamylase complex	0.142857	0.351729	0.453792	0.817655
GO:0005794	Golgi apparatus	0.0658683	0.353849	0.451181	0.812039
GO:0090404	pollen tube tip	0.0952381	0.361966	0.441333	0.82015
GO:0005834	heterotrimeric G-protein complex	0.0784314	0.366609	0.435797	0.820287
GO:0030897	HOPS complex	0.0909091	0.383956	0.415718	0.848496
GO:0005828	kinetochore microtubule	0.0810811	0.384635	0.414952	0.839629
GO:0010170	glucose-1-phosphate adenylyltransferase complex	0.125	0.390686	0.408172	0.842564
GO:0005789	endoplasmic reticulum membrane	0.0645161	0.418769	0.378026	0.892376
GO:0000974	Prp19 complex	0.0727273	0.422055	0.374631	0.888798
GO:0005665	RNA polymerase II, core complex	0.111111	0.42731	0.369257	0.889401
GO:0005785	signal recognition particle receptor complex	0.111111	0.42731	0.369257	0.879178
GO:0022626	cytosolic ribosome	0.0714286	0.43576	0.360752	0.886376
GO:0005802	trans-Golgi network	0.0634146	0.460068	0.337178	0.925306
GO:0030130	clathrin coat of trans-Golgi network vesicle	0.1	0.46174	0.335602	0.91835
GO:0030956	glutamyl-tRNA(Gln) amidotransferase complex	0.1	0.46174	0.335602	0.908258
GO:0030132	clathrin coat of coated pit	0.1	0.46174	0.335602	0.898386
GO:0045254	pyruvate dehydrogenase complex	0.1	0.46174	0.335602	0.888726
GO:0080008	Cul4-RING E3 ubiquitin ligase complex	0.0689655	0.462885	0.334527	0.881451
GO:0005788	endoplasmic reticulum lumen	0.0659341	0.467412	0.3303	0.880703
GO:0005677	chromatin silencing complex	0.0697674	0.481731	0.317195	0.898228
GO:0000785	chromatin	0.0657895	0.483364	0.315726	0.89198
GO:0005856	cytoskeleton	0.0740741	0.488229	0.311376	0.891765
GO:0005779	integral component of peroxisomal membrane	0.0909091	0.494107	0.306179	0.893386
GO:0005615	extracellular space	0.0909091	0.494107	0.306179	0.884452
GO:1990112	RQC complex	0.0909091	0.494107	0.306179	0.875695
GO:0009509	chromoplast	0.0909091	0.494107	0.306179	0.86711
GO:0031977	thylakoid lumen	0.0681818	0.497241	0.303433	0.864136
GO:0009534	chloroplast thylakoid	0.0630631	0.502906	0.298513	0.865578
GO:0031359	integral component of chloroplast outer membrane	0.0714286	0.507748	0.294352	0.865589
GO:0030136	clathrin-coated vesicle	0.0645161	0.515651	0.287644	0.870769
GO:0048188	Set1C/COMPASS complex	0.0645161	0.515651	0.287644	0.862631
GO:0009569	chloroplast starch grain	0.0833333	0.524534	0.280226	0.869367
GO:0030687	preribosome, large subunit precursor	0.0638298	0.54231	0.265753	0.890582
GO:0009941	chloroplast envelope	0.0593607	0.557693	0.253605	0.907518
GO:0005739	mitochondrion	0.0591647	0.571418	0.243046	0.921475
GO:0010008	endosome membrane	0.0595238	0.573774	0.241259	0.917013
GO:0019898	extrinsic component of membrane	0.0714286	0.580026	0.236553	0.918802
GO:0005874	microtubule	0.0585366	0.580042	0.23654	0.910768
GO:0035098	ESC/E(Z) complex	0.0625	0.580819	0.235959	0.904058
GO:0005685	U1 snRNP	0.0606061	0.5978	0.223444	0.922468
GO:0010445	nuclear dicing body	0.0666667	0.605302	0.218028	0.92606
GO:0005759	mitochondrial matrix	0.0571429	0.609633	0.214932	0.924782
GO:0034693	U11/U12 snRNP	0.0576923	0.611969	0.213271	0.920524
GO:0005782	peroxisomal matrix	0.056338	0.624495	0.204471	0.931539
GO:0005819	spindle	0.0566038	0.625021	0.204105	0.924618
GO:0000427	plastid-encoded plastid RNA polymerase complex	0.0625	0.629061	0.201307	0.922967
GO:0009654	photosystem II oxygen evolving complex	0.0625	0.629061	0.201307	0.915463
GO:0005852	eukaryotic translation initiation factor 3 complex	0.0555556	0.639465	0.194183	0.923098
GO:0005846	nuclear cap binding complex	0.0545455	0.650216	0.186942	0.93111
GO:0030123	AP-3 adaptor complex	0.0588235	0.651396	0.186155	0.925395
GO:0005623	cell	0.056338	0.653345	0.184857	0.920857
GO:0000347	THO complex	0.0535714	0.662356	0.178909	0.926263
GO:0005694	chromosome	0.0540541	0.663816	0.177952	0.921109
GO:0017119	Golgi transport complex	0.0555556	0.67239	0.172379	0.925829
GO:0000148	1,3-beta-D-glucan synthase complex	0.0555556	0.67239	0.172379	0.918761
GO:0016282	eukaryotic 43S preinitiation complex	0.0530303	0.687648	0.162634	0.932492
GO:0033290	eukaryotic 48S preinitiation complex	0.0530303	0.687648	0.162634	0.925481
GO:0035267	NuA4 histone acetyltransferase complex	0.0512821	0.688859	0.161869	0.920193
GO:0097255	R2TP complex	0.0512821	0.688859	0.161869	0.913376
GO:0009360	DNA polymerase III complex	0.05	0.710673	0.14833	0.935371
GO:0016592	mediator complex	0.047619	0.738788	0.13148	0.965278
GO:0005886	plasma membrane	0.056213	0.739453	0.13109	0.959145
GO:0010319	stromule	0.0465116	0.739668	0.130963	0.952522
GO:0031902	late endosome membrane	0.0434783	0.7599	0.119244	0.971586
GO:0045261	proton-transporting ATP synthase complex, catalytic core F(1)	0.0434783	0.7599	0.119244	0.964695
GO:0009524	phragmoplast	0.0454545	0.767084	0.115157	0.966958
GO:0012506	vesicle membrane	0.0416667	0.774378	0.111047	0.969326
GO:0005654	nucleoplasm	0.047619	0.77729	0.109417	0.966214
GO:0005829	cytosol	0.0554608	0.79506	0.0996003	0.981487
GO:0010287	plastoglobule	0.0444444	0.798221	0.097877	0.97864
GO:0005769	early endosome	0.0384615	0.800776	0.096489	0.975095
GO:0010598	NAD(P)H dehydrogenase complex (plastoquinone)	0.0384615	0.800776	0.096489	0.968506
GO:0009506	plasmodesma	0.0527211	0.811651	0.0906307	0.975071
GO:0030176	integral component of endoplasmic reticulum membrane	0.0357143	0.824095	0.0840226	0.98342
GO:0009507	chloroplast	0.0548589	0.835488	0.07806	0.990412
GO:0000145	exocyst	0.0363636	0.851576	0.0697763	1.00284
GO:0009535	chloroplast thylakoid membrane	0.0480769	0.85223	0.069443	0.997054
GO:0048471	perinuclear region of cytoplasm	0.0322581	0.854073	0.0685053	0.992721
GO:0005643	nuclear pore	0.03125	0.862887	0.064046	0.996495
GO:0030127	COPII vesicle coat	0.0350877	0.86529	0.0628383	0.992865
GO:0042651	thylakoid membrane	0.0375	0.86781	0.0615753	0.989414
GO:0005663	DNA replication factor C complex	0.030303	0.871171	0.0598965	0.98696
GO:0042644	chloroplast nucleoid	0.0344828	0.871703	0.0596312	0.981352
GO:0048225	suberin network	0.0294118	0.878956	0.0560327	0.983332
GO:0048226	Casparian strip	0.0294118	0.878956	0.0560327	0.977225
GO:0000786	nucleosome	0.0333333	0.883697	0.0536964	0.976431
GO:0016607	nuclear speck	0.0357143	0.888492	0.0513466	0.975706
GO:0030126	COPI vesicle coat	0.0357143	0.888492	0.0513466	0.969756
GO:0000932	P-body	0.0277778	0.893148	0.0490766	0.96893
GO:0005737	cytoplasm	0.0526794	0.89426	0.0485363	0.964292
GO:0016020	membrane	0.0502216	0.895785	0.0477963	0.960153
GO:0031011	Ino80 complex	0.031746	0.89976	0.0458735	0.958672
GO:0009574	preprophase band	0.025641	0.911387	0.0402972	0.965315
GO:0005730	nucleolus	0.0438596	0.928008	0.0324481	0.977138
GO:0009508	plastid chromosome	0.0208333	0.949497	0.0225064	0.993918
GO:0009707	chloroplast outer membrane	0.0196078	0.958138	0.0185717	0.997132
GO:0055028	cortical microtubule	0.0169492	0.974636	0.0111574	1.00844
GO:0005776	autophagosome	0.0169492	0.974636	0.0111574	1.00264
GO:0009705	plant-type vacuole membrane	0.031746	0.975122	0.0109411	0.99741
GO:0005634	nucleus	0.0516093	0.976742	0.0102202	0.993391
GO:0016459	myosin complex	0.0163934	0.977626	0.00982736	0.988672
GO:0005840	ribosome	0.0298507	0.984644	0.0067208	0.990176
GO:0009536	plastid	0.02	0.99526	0.00206364	0.99526

## Sheet: C vs B down enrichment
TermID	Term	Ratio	pvalue	Enrichment	FDR
GO:0048046	apoplast	0.0866142	0.00302898	2.5187	0.41497
GO:0010319	stromule	0.162791	0.00322321	2.49171	0.22079
GO:0000427	plastid-encoded plastid RNA polymerase complex	0.25	0.00525444	2.27947	0.239953
GO:0009534	chloroplast thylakoid	0.0990991	0.0131016	1.88268	0.44873
GO:0009941	chloroplast envelope	0.0624049	0.0252334	1.59803	0.691394
GO:0009507	chloroplast	0.0564263	0.0283337	1.5477	0.646952
GO:0009579	thylakoid	0.079096	0.0339023	1.46977	0.663516
GO:0005839	proteasome core complex	0.176471	0.0412657	1.38441	0.706675
GO:0022626	cytosolic ribosome	0.107143	0.0434899	1.36161	0.662012
GO:0009570	chloroplast stroma	0.0581818	0.0482044	1.31691	0.6604
GO:0010170	glucose-1-phosphate adenylyltransferase complex	0.25	0.0497584	1.30313	0.619719
GO:0042555	MCM complex	0.25	0.0497584	1.30313	0.568076
GO:0009501	amyloplast	0.125	0.0583948	1.23363	0.615391
GO:0000228	nuclear chromosome	0.222222	0.0620615	1.20718	0.607317
GO:0009508	plastid chromosome	0.104167	0.0694638	1.15824	0.634436
GO:0000938	GARP complex	0.2	0.0752659	1.1234	0.644464
GO:0042651	thylakoid membrane	0.0875	0.0758661	1.11995	0.611391
GO:0009535	chloroplast thylakoid membrane	0.0641026	0.0842552	1.0744	0.641276
GO:0008278	cohesin complex	0.130435	0.0878949	1.05604	0.633768
GO:0071004	U2-type prespliceosome	0.5	0.0905379	1.04317	0.620184
GO:0032777	Piccolo NuA4 histone acetyltransferase complex	0.5	0.0905379	1.04317	0.590652
GO:0000243	commitment complex	0.5	0.0905379	1.04317	0.563804
GO:0012506	vesicle membrane	0.125	0.0971711	1.01246	0.578802
GO:0045252	oxoglutarate dehydrogenase complex	0.153846	0.119235	0.923596	0.680634
GO:0010287	plastoglobule	0.0777778	0.122178	0.913005	0.669538
GO:0009921	auxin efflux carrier complex	0.333333	0.132698	0.877134	0.699218
GO:0005753	mitochondrial proton-transporting ATP synthase complex	0.333333	0.132698	0.877134	0.673321
GO:0031417	NatC complex	0.333333	0.132698	0.877134	0.649274
GO:0046658	anchored component of plasma membrane	0.0851064	0.17156	0.765584	0.810474
GO:0009532	plastid stroma	0.25	0.172913	0.762172	0.789636
GO:0042765	GPI-anchor transamidase complex	0.25	0.172913	0.762172	0.764164
GO:0015934	large ribosomal subunit	0.117647	0.184725	0.733475	0.790853
GO:0005685	U1 snRNP	0.0909091	0.195108	0.709724	0.809996
GO:0089701	U2AF	0.111111	0.201831	0.695012	0.81326
GO:0030904	retromer complex	0.2	0.211271	0.67516	0.826976
GO:0031225	anchored component of membrane	0.2	0.211271	0.67516	0.804004
GO:0005768	endosome	0.0654206	0.226207	0.645494	0.837577
GO:0032432	actin filament bundle	0.166667	0.247858	0.605797	0.893594
GO:0009514	glyoxysome	0.166667	0.247858	0.605797	0.870681
GO:0042646	plastid nucleoid	0.166667	0.247858	0.605797	0.848914
GO:0045273	respiratory chain complex II	0.166667	0.247858	0.605797	0.828209
GO:0009523	photosystem II	0.0909091	0.271469	0.56628	0.885505
GO:0042644	chloroplast nucleoid	0.0689655	0.280971	0.551339	0.895185
GO:0031969	chloroplast membrane	0.075	0.282516	0.548956	0.879654
GO:0098572	stromal side of plastid thylakoid membrane	0.142857	0.282756	0.548589	0.860834
GO:0005771	multivesicular body	0.142857	0.282756	0.548589	0.84212
GO:0019774	proteasome core complex, beta-subunit complex	0.142857	0.282756	0.548589	0.824202
GO:0015935	small ribosomal subunit	0.0869565	0.288952	0.539174	0.824717
GO:0031966	mitochondrial membrane	0.0833333	0.306387	0.51373	0.856632
GO:0009505	plant-type cell wall	0.0555556	0.310166	0.508405	0.849856
GO:0009840	chloroplastic endopeptidase Clp complex	0.125	0.316041	0.500257	0.848972
GO:0061927	TOC-TIC supercomplex I	0.125	0.316041	0.500257	0.832646
GO:0000930	gamma-tubulin complex	0.125	0.316041	0.500257	0.816936
GO:0005665	RNA polymerase II, core complex	0.111111	0.347788	0.458685	0.882352
GO:0000123	histone acetyltransferase complex	0.111111	0.347788	0.458685	0.866309
GO:0016607	nuclear speck	0.0595238	0.349321	0.456775	0.854589
GO:0030014	CCR4-NOT complex	0.0714286	0.375026	0.425938	0.901379
GO:0009504	cell plate	0.1	0.378069	0.42243	0.893024
GO:0000506	glycosylphosphatidylinositol-N-acetylglucosaminyltransferase (GPI-GnT) complex	0.1	0.378069	0.42243	0.877888
GO:0042721	TIM22 mitochondrial import inner membrane insertion complex	0.1	0.378069	0.42243	0.863256
GO:0005779	integral component of peroxisomal membrane	0.0909091	0.406949	0.39046	0.913968
GO:0070971	endoplasmic reticulum exit site	0.0909091	0.406949	0.39046	0.899226
GO:1990112	RQC complex	0.0909091	0.406949	0.39046	0.884953
GO:0009522	photosystem I	0.0666667	0.408338	0.388981	0.874098
GO:0009706	chloroplast inner membrane	0.0833333	0.434495	0.362016	0.915781
GO:0005680	anaphase-promoting complex	0.0625	0.440769	0.355789	0.91493
GO:0016021	integral component of membrane	0.0468584	0.447147	0.34955	0.914315
GO:0048225	suberin network	0.0588235	0.472207	0.325868	0.951358
GO:0048226	Casparian strip	0.0588235	0.472207	0.325868	0.93757
GO:0000145	exocyst	0.0545455	0.472659	0.325452	0.925061
GO:0005802	trans-Golgi network	0.0487805	0.480957	0.317894	0.928044
GO:0009533	chloroplast stromal thylakoid	0.0714286	0.485823	0.313522	0.924412
GO:0010445	nuclear dicing body	0.0666667	0.50972	0.292668	0.956598
GO:0055028	cortical microtubule	0.0508475	0.519966	0.284025	0.96264
GO:0005739	mitochondrion	0.0464037	0.524858	0.279959	0.95874
GO:0000786	nucleosome	0.05	0.531435	0.27455	0.957981
GO:0000326	protein storage vacuole	0.0625	0.532511	0.273671	0.947455
GO:0016459	myosin complex	0.0491803	0.542749	0.265401	0.95329
GO:0009574	preprophase band	0.0512821	0.545944	0.262852	0.946764
GO:0009536	plastid	0.0466667	0.548573	0.260766	0.939431
GO:0005669	transcription factor TFIID complex	0.0588235	0.554248	0.256296	0.937432
GO:0030123	AP-3 adaptor complex	0.0588235	0.554248	0.256296	0.926
GO:0000148	1,3-beta-D-glucan synthase complex	0.0555556	0.574979	0.240348	0.949061
GO:0005777	peroxisome	0.0454545	0.575263	0.240134	0.938226
GO:0019773	proteasome core complex, alpha-subunit complex	0.0526316	0.594749	0.225666	0.958596
GO:0031314	extrinsic component of mitochondrial inner membrane	0.0526316	0.594749	0.225666	0.947449
GO:0009524	phragmoplast	0.0454545	0.59688	0.224113	0.939914
GO:0009360	DNA polymerase III complex	0.05	0.613604	0.212112	0.95527
GO:0043231	intracellular membrane-bounded organelle	0.05	0.613604	0.212112	0.944537
GO:0005743	mitochondrial inner membrane	0.0405405	0.674421	0.171069	1.02662
GO:0005769	early endosome	0.0384615	0.709739	0.148901	1.06851
GO:0005634	nucleus	0.0443951	0.715014	0.145686	1.06475
GO:0005856	cytoskeleton	0.037037	0.723264	0.140703	1.06545
GO:0009295	nucleoid	0.0357143	0.736162	0.133027	1.07292
GO:0000347	THO complex	0.0357143	0.74076	0.130322	1.06825
GO:0005885	Arp2/3 protein complex	0.0344828	0.748461	0.125831	1.06812
GO:0008352	katanin complex	0.0350877	0.749639	0.125148	1.05877
GO:0005774	vacuolar membrane	0.0397351	0.753888	0.122693	1.0539
GO:0005776	autophagosome	0.0338983	0.766618	0.115421	1.06088
GO:0031011	Ino80 complex	0.031746	0.797602	0.0982139	1.09271
GO:0000932	P-body	0.0277778	0.819968	0.0862033	1.11223
GO:0005789	endoplasmic reticulum membrane	0.0362903	0.822366	0.084935	1.10455
GO:0005773	vacuole	0.036	0.829422	0.0812244	1.10321
GO:0005840	ribosome	0.0348259	0.832581	0.0795733	1.09677
GO:0035267	NuA4 histone acetyltransferase complex	0.025641	0.844034	0.0736401	1.10126
GO:0097255	R2TP complex	0.025641	0.844034	0.0736401	1.09087
GO:0000785	chromatin	0.0263158	0.874619	0.0581809	1.11984
GO:0031977	thylakoid lumen	0.0227273	0.877236	0.0568835	1.11279
GO:0016020	membrane	0.0384047	0.878865	0.056078	1.10463
GO:0005694	chromosome	0.027027	0.895425	0.0479708	1.11521
GO:0005819	spindle	0.0188679	0.920264	0.0360876	1.13582
GO:0005874	microtubule	0.0292683	0.921164	0.0356632	1.12678
GO:0005829	cytosol	0.0392491	0.923216	0.0346966	1.1193
GO:0005681	spliceosomal complex	0.0222222	0.92679	0.0330189	1.11377
GO:0005846	nuclear cap binding complex	0.0181818	0.927564	0.0326562	1.10501
GO:0005788	endoplasmic reticulum lumen	0.021978	0.929602	0.0317029	1.09789
GO:0090406	pollen tube	0.0178571	0.93096	0.0310689	1.0901
GO:0030127	COPII vesicle coat	0.0175439	0.934198	0.029561	1.08462
GO:0005654	nucleoplasm	0.0238095	0.937335	0.0281051	1.07912
GO:0005623	cell	0.0309859	0.947796	0.0232853	1.08207
GO:0030136	clathrin-coated vesicle	0.016129	0.948255	0.0230746	1.07364
GO:0048188	Set1C/COMPASS complex	0.016129	0.948255	0.0230746	1.06484
GO:0005618	cell wall	0.0243902	0.951341	0.0216639	1.05962
GO:0005759	mitochondrial matrix	0.0190476	0.959684	0.0178719	1.0603
GO:0005886	plasma membrane	0.0364892	0.96448	0.0157068	1.05707
GO:0005576	extracellular region	0.0220994	0.972418	0.0121472	1.05731
GO:0009705	plant-type vacuole membrane	0.021164	0.979057	0.00919219	1.05615
GO:0030126	COPI vesicle coat	0.0119048	0.982084	0.00785136	1.05114
GO:0005737	cytoplasm	0.0354223	0.982175	0.00781095	1.04309
GO:0005852	eukaryotic translation initiation factor 3 complex	0.015873	0.982986	0.0074526	1.03592
GO:0016282	eukaryotic 43S preinitiation complex	0.0151515	0.986769	0.0057847	1.03196
GO:0033290	eukaryotic 48S preinitiation complex	0.0151515	0.986769	0.0057847	1.02415
GO:0005794	Golgi apparatus	0.0239521	0.99005	0.00434294	1.01983
GO:0000139	Golgi membrane	0.0157895	0.994314	0.00247665	1.01657
GO:0005783	endoplasmic reticulum	0.0254403	0.996237	0.00163717	1.011
GO:0005730	nucleolus	0.0204678	0.997072	0.00127363	1.0044
GO:0009506	plasmodesma	0.0255102	0.997917	0.000905792	0.997917
