# Supplementary material for: Combined Transcriptome and Proteome Analysis to Elucidate Salt Tolerance Strategies of the Halophyte Panicum antidotale Retz
Source: Front Plant Sci. 2021 Nov 2;12:760589. doi: 10.3389/fpls.2021.760589 (PMC8598733; doi:10.3389/fpls.2021.760589)
Supplement: Supplementary Table 1 — Annotation of unigenes expresses under salinity stress (NT database). [file Data_Sheet_1.ZIP › Suppl/Table S6. BP for GO.xlsx]

## Sheet: B vs A. up enriched
TermID	Term	Ratio	pvalue	Enrichment	FDR
GO:0006412	translation	0.169355	1.92602e-11	10.7153	1.31932e-08
GO:0070601	centromeric sister chromatid cohesion	0.6	0.0015381	2.81302	0.526798
GO:0008643	carbohydrate transport	0.5	0.00295072	2.53007	0.673747
GO:0006081	cellular aldehyde metabolic process	0.263158	0.00304618	2.51624	0.521658
GO:0000395	mRNA 5'-splice site recognition	1	0.00304673	2.51617	0.417402
GO:0006480	N-terminal protein amino acid methylation	1	0.00304673	2.51617	0.347835
GO:0009800	cinnamic acid biosynthetic process	0.428571	0.00495371	2.30507	0.484756
GO:0006302	double-strand break repair	0.217391	0.00735282	2.13355	0.629586
GO:0030639	polyketide biosynthetic process	0.666667	0.00880573	2.05523	0.670214
GO:0006007	glucose catabolic process	0.666667	0.00880573	2.05523	0.603193
GO:0000302	response to reactive oxygen species	0.333333	0.0109452	1.96077	0.68159
GO:0006426	glycyl-tRNA aminoacylation	0.333333	0.0109452	1.96077	0.624791
GO:0006488	dolichol-linked oligosaccharide biosynthetic process	0.333333	0.0109452	1.96077	0.57673
GO:0006559	L-phenylalanine catabolic process	0.333333	0.0109452	1.96077	0.535535
GO:0055129	L-proline biosynthetic process	0.235294	0.0122722	1.91108	0.560428
GO:0006542	glutamine biosynthetic process	0.3	0.0150054	1.82375	0.642419
GO:0009058	biosynthetic process	0.111111	0.0152936	1.81549	0.616243
GO:0032006	regulation of TOR signaling	0.5	0.01697	1.77032	0.645802
GO:1902074	response to salt	0.153846	0.0188735	1.72415	0.680438
GO:0009086	methionine biosynthetic process	0.272727	0.0198027	1.70328	0.678241
GO:0031408	oxylipin biosynthetic process	0.16129	0.0259172	1.58641	0.845395
GO:0044210	'de novo' CTP biosynthetic process	0.4	0.0272579	1.56451	0.848712
GO:0019510	S-adenosylhomocysteine catabolic process	0.4	0.0272579	1.56451	0.811812
GO:0009408	response to heat	0.0869565	0.0278952	1.55447	0.796174
GO:0071456	cellular response to hypoxia	0.139535	0.0293678	1.53213	0.804679
GO:0006073	cellular glucan metabolic process	0.230769	0.031631	1.49989	0.833355
GO:0010133	proline catabolic process to glutamate	0.230769	0.031631	1.49989	0.80249
GO:0080168	abscisic acid transport	0.151515	0.0331142	1.47999	0.810114
GO:0010222	stem vascular tissue pattern formation	0.151515	0.0331142	1.47999	0.782179
GO:0009926	auxin polar transport	0.125	0.0331975	1.47889	0.758009
GO:0080110	sporopollenin biosynthetic process	0.106383	0.0335671	1.47409	0.741725
GO:0055075	potassium ion homeostasis	0.147059	0.0371351	1.43022	0.794923
GO:0006069	ethanol oxidation	0.214286	0.038653	1.41282	0.802343
GO:0009450	gamma-aminobutyric acid catabolic process	0.214286	0.038653	1.41282	0.778745
GO:0019673	GDP-mannose metabolic process	0.214286	0.038653	1.41282	0.756495
GO:1990110	callus formation	0.333333	0.0394115	1.40438	0.749914
GO:0010231	maintenance of seed dormancy	0.333333	0.0394115	1.40438	0.729646
GO:0071244	cellular response to carbon dioxide	0.333333	0.0394115	1.40438	0.710444
GO:0019521	D-gluconate metabolic process	0.333333	0.0394115	1.40438	0.692228
GO:0070476	rRNA (guanine-N7)-methylation	0.333333	0.0394115	1.40438	0.674922
GO:0009640	photomorphogenesis	0.112676	0.0407233	1.39016	0.680376
GO:0006869	lipid transport	0.107143	0.0409837	1.38739	0.668425
GO:0071454	cellular response to anoxia	0.2	0.0463963	1.33352	0.739105
GO:0006730	one-carbon metabolic process	0.2	0.0463963	1.33352	0.722307
GO:0009624	response to nematode	0.125	0.0470892	1.32708	0.716803
GO:0006694	steroid biosynthetic process	0.114754	0.0495599	1.30487	0.738012
GO:0080167	response to karrikin	0.102273	0.0526452	1.27864	0.767276
GO:0009859	pollen hydration	0.285714	0.0531946	1.27413	0.759132
GO:0042149	cellular response to glucose starvation	0.285714	0.0531946	1.27413	0.743639
GO:0048478	replication fork protection	0.285714	0.0531946	1.27413	0.728767
GO:0006166	purine ribonucleoside salvage	0.285714	0.0531946	1.27413	0.714477
GO:0010345	suberin biosynthetic process	0.112903	0.0533518	1.27285	0.702808
GO:0080022	primary root development	0.1875	0.0548411	1.26089	0.708795
GO:0009263	deoxyribonucleotide biosynthetic process	1	0.0553005	1.25727	0.701498
GO:0006879	cellular iron ion homeostasis	1	0.0553005	1.25727	0.688743
GO:0009446	putrescine biosynthetic process	1	0.0553005	1.25727	0.676444
GO:0033354	chlorophyll cycle	1	0.0553005	1.25727	0.664577
GO:0045900	negative regulation of translational elongation	1	0.0553005	1.25727	0.653119
GO:0010312	detoxification of zinc ion	1	0.0553005	1.25727	0.642049
GO:0051783	regulation of nuclear division	1	0.0553005	1.25727	0.631348
GO:0010048	vernalization response	1	0.0553005	1.25727	0.620998
GO:0010315	auxin efflux	1	0.0553005	1.25727	0.610982
GO:0006826	iron ion transport	1	0.0553005	1.25727	0.601284
GO:2000032	regulation of secondary shoot formation	0.131579	0.0561159	1.25091	0.600616
GO:0043481	anthocyanin accumulation in tissues in response to UV light	0.128205	0.0615927	1.21047	0.649093
GO:0006564	L-serine biosynthetic process	0.176471	0.063963	1.19407	0.663859
GO:0006656	phosphatidylcholine biosynthetic process	0.176471	0.063963	1.19407	0.65395
GO:0009816	defense response to bacterium, incompatible interaction	0.115385	0.0652	1.18575	0.656794
GO:0009415	response to water	0.142857	0.0657875	1.18186	0.653108
GO:0031122	cytoplasmic microtubule organization	0.25	0.0683914	1.165	0.669259
GO:0009751	response to salicylic acid	0.113208	0.0702855	1.15313	0.678107
GO:0010215	cellulose microfibril organization	0.137931	0.073144	1.13582	0.695884
GO:0005978	glycogen biosynthetic process	0.137931	0.073144	1.13582	0.686352
GO:0017004	cytochrome complex assembly	0.119048	0.0797688	1.09817	0.7384
GO:0055078	sodium ion homeostasis	0.119048	0.0797688	1.09817	0.728555
GO:0008610	lipid biosynthetic process	0.157895	0.0841236	1.07508	0.75822
GO:0007094	mitotic spindle assembly checkpoint	0.222222	0.0848046	1.07158	0.75443
GO:0060548	negative regulation of cell death	0.222222	0.0848046	1.07158	0.744758
GO:0071555	cell wall organization	0.0859375	0.0950279	1.02215	0.823976
GO:0000266	mitochondrial fission	0.2	0.102254	0.990318	0.875553
GO:0045039	protein import into mitochondrial inner membrane	0.2	0.102254	0.990318	0.864744
GO:0000387	spliceosomal snRNP assembly	0.2	0.102254	0.990318	0.854198
GO:0007020	microtubule nucleation	0.2	0.102254	0.990318	0.843906
GO:0009226	nucleotide-sugar biosynthetic process	0.142857	0.106623	0.972149	0.869485
GO:0080187	floral organ senescence	0.5	0.107554	0.968372	0.866762
GO:0006231	dTMP biosynthetic process	0.5	0.107554	0.968372	0.856683
GO:0006580	ethanolamine metabolic process	0.5	0.107554	0.968372	0.846836
GO:0040014	regulation of multicellular organism growth	0.5	0.107554	0.968372	0.837213
GO:0019310	inositol catabolic process	0.5	0.107554	0.968372	0.827806
GO:0006651	diacylglycerol biosynthetic process	0.5	0.107554	0.968372	0.818608
GO:1904667	negative regulation of ubiquitin protein ligase activity	0.5	0.107554	0.968372	0.809613
GO:0016444	somatic cell DNA recombination	0.5	0.107554	0.968372	0.800812
GO:0018401	peptidyl-proline hydroxylation to 4-hydroxy-L-proline	0.5	0.107554	0.968372	0.792201
GO:0032366	intracellular sterol transport	0.5	0.107554	0.968372	0.783774
GO:0002679	respiratory burst involved in defense response	0.5	0.107554	0.968372	0.775524
GO:0071472	cellular response to salt stress	0.108696	0.107955	0.966757	0.770305
GO:0006265	DNA topological change	0.117647	0.115704	0.936653	0.817081
GO:0010411	xyloglucan metabolic process	0.136364	0.118662	0.92569	0.82942
GO:0006631	fatty acid metabolic process	0.0983607	0.118858	0.924972	0.8224
GO:0010033	response to organic substance	0.181818	0.120577	0.918736	0.825952
GO:0048281	inflorescence morphogenesis	0.181818	0.120577	0.918736	0.817774
GO:1990116	ribosome-associated ubiquitin-dependent protein catabolic process	0.181818	0.120577	0.918736	0.809757
GO:0010148	transpiration	0.114286	0.125285	0.902099	0.833209
GO:0042254	ribosome biogenesis	0.130435	0.131177	0.882143	0.864002
GO:0006098	pentose-phosphate shunt	0.130435	0.131177	0.882143	0.855773
GO:0055114	oxidation-reduction process	0.0952381	0.133093	0.875846	0.86008
GO:0048367	shoot system development	0.111111	0.135191	0.869052	0.865475
GO:0061077	chaperone-mediated protein folding	0.111111	0.135191	0.869052	0.857461
GO:0010025	wax biosynthetic process	0.166667	0.139623	0.855042	0.87745
GO:0006629	lipid metabolic process	0.0756757	0.142179	0.847165	0.885387
GO:0006561	proline biosynthetic process	0.125	0.144131	0.841242	0.889459
GO:0035556	intracellular signal transduction	0.108108	0.145404	0.837423	0.889302
GO:0008361	regulation of cell size	0.0980392	0.149032	0.826721	0.903422
GO:0032922	circadian regulation of gene expression	0.333333	0.156929	0.804298	0.942949
GO:1902000	homogentisate catabolic process	0.333333	0.156929	0.804298	0.934749
GO:0009590	detection of gravity	0.333333	0.156929	0.804298	0.926691
GO:0006572	tyrosine catabolic process	0.333333	0.156929	0.804298	0.91877
GO:0034508	centromere complex assembly	0.333333	0.156929	0.804298	0.910984
GO:0051307	meiotic chromosome separation	0.333333	0.156929	0.804298	0.903329
GO:0001708	cell fate specification	0.333333	0.156929	0.804298	0.895801
GO:2001009	regulation of plant-type cell wall cellulose biosynthetic process	0.333333	0.156929	0.804298	0.888398
GO:1902066	regulation of cell wall pectin metabolic process	0.333333	0.156929	0.804298	0.881116
GO:0010081	regulation of inflorescence meristem growth	0.333333	0.156929	0.804298	0.873952
GO:0000244	spliceosomal tri-snRNP complex assembly	0.333333	0.156929	0.804298	0.866904
GO:0006874	cellular calcium ion homeostasis	0.333333	0.156929	0.804298	0.859969
GO:0007219	Notch signaling pathway	0.333333	0.156929	0.804298	0.853144
GO:2000377	regulation of reactive oxygen species metabolic process	0.12	0.157487	0.802755	0.849438
GO:0009739	response to gibberellin	0.0961538	0.15795	0.80148	0.845279
GO:0032543	mitochondrial translation	0.153846	0.159258	0.797898	0.845674
GO:1902479	positive regulation of defense response to bacterium, incompatible interaction	0.153846	0.159258	0.797898	0.839169
GO:0010015	root morphogenesis	0.153846	0.159258	0.797898	0.832763
GO:0071669	plant-type cell wall organization or biogenesis	0.153846	0.159258	0.797898	0.826454
GO:0006334	nucleosome assembly	0.115385	0.171207	0.766479	0.881779
GO:0051211	anisotropic cell growth	0.142857	0.179359	0.746276	0.916874
GO:0072699	protein localization to cortical microtubule cytoskeleton	0.142857	0.179359	0.746276	0.910082
GO:0010021	amylopectin biosynthetic process	0.142857	0.179359	0.746276	0.90339
GO:0051592	response to calcium ion	0.142857	0.179359	0.746276	0.896796
GO:0009833	plant-type primary cell wall biogenesis	0.142857	0.179359	0.746276	0.890298
GO:2000067	regulation of root morphogenesis	0.142857	0.179359	0.746276	0.883893
GO:0048467	gynoecium development	0.142857	0.179359	0.746276	0.877579
GO:0070507	regulation of microtubule cytoskeleton organization	0.142857	0.179359	0.746276	0.871355
GO:0016131	brassinosteroid metabolic process	0.111111	0.185253	0.732236	0.893648
GO:0000740	nuclear membrane fusion	0.111111	0.185253	0.732236	0.887399
GO:0010198	synergid death	0.111111	0.185253	0.732236	0.881237
GO:0045292	mRNA cis splicing, via spliceosome	0.0857143	0.188701	0.724226	0.891449
GO:0016042	lipid catabolic process	0.0857143	0.188701	0.724226	0.885343
GO:0042545	cell wall modification	0.107143	0.199588	0.699865	0.930055
GO:0010044	response to aluminum ion	0.107143	0.199588	0.699865	0.923771
GO:0051085	chaperone cofactor-dependent protein refolding	0.107143	0.199588	0.699865	0.917571
GO:0006857	oligopeptide transport	0.133333	0.199815	0.699372	0.912489
GO:0009834	plant-type secondary cell wall biogenesis	0.133333	0.199815	0.699372	0.906446
GO:0070478	nuclear-transcribed mRNA catabolic process, 3'-5' exonucleolytic nonsense-mediated decay	0.25	0.203582	0.691262	0.917456
GO:0071219	cellular response to molecule of bacterial origin	0.25	0.203582	0.691262	0.91146
GO:0035246	peptidyl-arginine N-methylation	0.25	0.203582	0.691262	0.905541
GO:0048235	pollen sperm cell differentiation	0.25	0.203582	0.691262	0.899699
GO:0017014	protein nitrosylation	0.25	0.203582	0.691262	0.893932
GO:0010105	negative regulation of ethylene-activated signaling pathway	0.25	0.203582	0.691262	0.888238
GO:0016180	snRNA processing	0.25	0.203582	0.691262	0.882616
GO:0080142	regulation of salicylic acid biosynthetic process	0.25	0.203582	0.691262	0.877065
GO:0019441	tryptophan catabolic process to kynurenine	0.25	0.203582	0.691262	0.871584
GO:0080009	mRNA methylation	0.25	0.203582	0.691262	0.86617
GO:0019303	D-ribose catabolic process	0.25	0.203582	0.691262	0.860823
GO:2001289	lipid X metabolic process	0.25	0.203582	0.691262	0.855542
GO:0006045	N-acetylglucosamine biosynthetic process	0.25	0.203582	0.691262	0.850325
GO:0006308	DNA catabolic process	0.25	0.203582	0.691262	0.845172
GO:0006183	GTP biosynthetic process	0.25	0.203582	0.691262	0.840081
GO:0006241	CTP biosynthetic process	0.25	0.203582	0.691262	0.83505
GO:0033484	nitric oxide homeostasis	0.25	0.203582	0.691262	0.83008
GO:0006228	UTP biosynthetic process	0.25	0.203582	0.691262	0.825168
GO:1901672	positive regulation of systemic acquired resistance	0.25	0.203582	0.691262	0.820314
GO:0009626	plant-type hypersensitive response	0.25	0.203582	0.691262	0.815517
GO:0051302	regulation of cell division	0.0877193	0.205545	0.687093	0.818595
GO:1901002	positive regulation of response to salt stress	0.0703518	0.209488	0.678841	0.829476
GO:0042127	regulation of cell proliferation	0.103448	0.214178	0.669225	0.843173
GO:0010268	brassinosteroid homeostasis	0.103448	0.214178	0.669225	0.838355
GO:0006614	SRP-dependent cotranslational protein targeting to membrane	0.103448	0.214178	0.669225	0.833591
GO:0010588	cotyledon vascular tissue pattern formation	0.0862069	0.215593	0.666364	0.834359
GO:0010103	stomatal complex morphogenesis	0.125	0.220526	0.656541	0.848652
GO:0006479	protein methylation	0.125	0.220526	0.656541	0.843911
GO:0005982	starch metabolic process	0.125	0.220526	0.656541	0.839223
GO:0015969	guanosine tetraphosphate metabolic process	0.125	0.220526	0.656541	0.834586
GO:0009809	lignin biosynthetic process	0.0909091	0.224089	0.64958	0.843411
GO:0006633	fatty acid biosynthetic process	0.0729927	0.224905	0.648	0.841859
GO:0009617	response to bacterium	0.1	0.228987	0.640189	0.852478
GO:0019252	starch biosynthetic process	0.0888889	0.236146	0.626819	0.874379
GO:0002098	tRNA wobble uridine modification	0.117647	0.241401	0.617262	0.889029
GO:0051603	proteolysis involved in cellular protein catabolic process	0.117647	0.241401	0.617262	0.884275
GO:0070417	cellular response to cold	0.0967742	0.243981	0.612645	0.888972
GO:0002933	lipid hydroxylation	0.0967742	0.243981	0.612645	0.884268
GO:0051792	medium-chain fatty acid biosynthetic process	0.0967742	0.243981	0.612645	0.879614
GO:0090709	regulation of timing of plant organ formation	0.0967742	0.243981	0.612645	0.875009
GO:0009558	embryo sac cellularization	0.0967742	0.243981	0.612645	0.870452
GO:0009697	salicylic acid biosynthetic process	0.2	0.247662	0.60614	0.879009
GO:2000904	regulation of starch metabolic process	0.2	0.247662	0.60614	0.874478
GO:0009411	response to UV	0.2	0.247662	0.60614	0.869994
GO:0043157	response to cation stress	0.2	0.247662	0.60614	0.865555
GO:0010264	myo-inositol hexakisphosphate biosynthetic process	0.2	0.247662	0.60614	0.861161
GO:0009567	double fertilization forming a zygote and endosperm	0.2	0.247662	0.60614	0.856812
GO:0046951	ketone body biosynthetic process	0.2	0.247662	0.60614	0.852507
GO:0000038	very long-chain fatty acid metabolic process	0.2	0.247662	0.60614	0.848244
GO:0060359	response to ammonium ion	0.2	0.247662	0.60614	0.844024
GO:0051168	nuclear export	0.2	0.247662	0.60614	0.839846
GO:0008153	para-aminobenzoic acid biosynthetic process	0.2	0.247662	0.60614	0.835708
GO:0006750	glutathione biosynthetic process	0.2	0.247662	0.60614	0.831612
GO:0048443	stamen development	0.0779221	0.251675	0.59916	0.840963
GO:0032502	developmental process	0.0806452	0.257196	0.589735	0.85524
GO:0046470	phosphatidylcholine metabolic process	0.09375	0.259127	0.586488	0.857496
GO:0010208	pollen wall assembly	0.111111	0.262359	0.581104	0.864019
GO:0016570	histone modification	0.111111	0.262359	0.581104	0.859885
GO:0016233	telomere capping	0.111111	0.262359	0.581104	0.85579
GO:0008219	cell death	0.0793651	0.267895	0.572036	0.869706
GO:0006744	ubiquinone biosynthetic process	0.0759494	0.270682	0.567541	0.874608
GO:0032012	regulation of ARF protein signal transduction	0.0909091	0.274393	0.561627	0.882438
GO:0006587	serotonin biosynthetic process from tryptophan	0.0909091	0.274393	0.561627	0.878315
GO:0009808	lignin metabolic process	0.0909091	0.274393	0.561627	0.87423
GO:0009414	response to water deprivation	0.0629921	0.278119	0.555769	0.881998
GO:0006284	base-excision repair	0.105263	0.283328	0.547711	0.894376
GO:0010431	seed maturation	0.0816327	0.285715	0.544067	0.897774
GO:0051028	mRNA transport	0.166667	0.289313	0.538633	0.904928
GO:0046656	folic acid biosynthetic process	0.166667	0.289313	0.538633	0.900814
GO:0016051	carbohydrate biosynthetic process	0.166667	0.289313	0.538633	0.896738
GO:0046654	tetrahydrofolate biosynthetic process	0.166667	0.289313	0.538633	0.892699
GO:0090213	regulation of radial pattern formation	0.166667	0.289313	0.538633	0.888696
GO:0015780	nucleotide-sugar transmembrane transport	0.166667	0.289313	0.538633	0.884729
GO:0006368	transcription elongation from RNA polymerase II promoter	0.166667	0.289313	0.538633	0.880796
GO:0006527	arginine catabolic process	0.166667	0.289313	0.538633	0.876899
GO:0009303	rRNA transcription	0.166667	0.289313	0.538633	0.873036
GO:1900034	regulation of cellular response to heat	0.166667	0.289313	0.538633	0.869207
GO:1905428	regulation of plant organ formation	0.166667	0.289313	0.538633	0.865411
GO:2000014	regulation of endosperm development	0.166667	0.289313	0.538633	0.861649
GO:0008295	spermidine biosynthetic process	0.166667	0.289313	0.538633	0.857919
GO:0072593	reactive oxygen species metabolic process	0.0757576	0.300532	0.522109	0.887347
GO:0009662	etioplast organization	0.1	0.304242	0.51678	0.894446
GO:0010304	PSII associated light-harvesting complex II catabolic process	0.1	0.304242	0.51678	0.890624
GO:0006312	mitotic recombination	0.1	0.304242	0.51678	0.886834
GO:0036297	interstrand cross-link repair	0.1	0.304242	0.51678	0.883076
GO:0006289	nucleotide-excision repair	0.0857143	0.305169	0.51546	0.882028
GO:0006357	regulation of transcription by RNA polymerase II	0.0784314	0.311065	0.507149	0.895292
GO:0005975	carbohydrate metabolic process	0.0616622	0.320572	0.494075	0.918793
GO:0042546	cell wall biogenesis	0.0833333	0.320621	0.494008	0.915107
GO:0009959	negative gravitropism	0.0833333	0.320621	0.494008	0.91131
GO:0016114	terpenoid biosynthetic process	0.0952381	0.325044	0.488057	0.920063
GO:0016559	peroxisome fission	0.0952381	0.325044	0.488057	0.916277
GO:0010112	regulation of systemic acquired resistance	0.142857	0.328666	0.483246	0.922689
GO:0050665	hydrogen peroxide biosynthetic process	0.142857	0.328666	0.483246	0.918922
GO:1905183	negative regulation of protein serine/threonine phosphatase activity	0.142857	0.328666	0.483246	0.915187
GO:0045910	negative regulation of DNA recombination	0.142857	0.328666	0.483246	0.911482
GO:0010104	regulation of ethylene-activated signaling pathway	0.142857	0.328666	0.483246	0.907806
GO:0009651	response to salt stress	0.0608899	0.329451	0.482209	0.906322
GO:0015979	photosynthesis	0.0686275	0.333726	0.47661	0.914409
GO:0071395	cellular response to jasmonic acid stimulus	0.0810811	0.336082	0.473555	0.917195
GO:0071446	cellular response to salicylic acid stimulus	0.0810811	0.336082	0.473555	0.913555
GO:0009637	response to blue light	0.0714286	0.344917	0.462286	0.933866
GO:0009089	lysine biosynthetic process via diaminopimelate	0.0909091	0.345683	0.461323	0.932254
GO:0034765	regulation of ion transmembrane transport	0.0909091	0.345683	0.461323	0.928598
GO:0010078	maintenance of root meristem identity	0.0909091	0.345683	0.461323	0.924971
GO:0080024	indolebutyric acid metabolic process	0.0909091	0.345683	0.461323	0.921372
GO:0006221	pyrimidine nucleotide biosynthetic process	0.0909091	0.345683	0.461323	0.917801
GO:0005983	starch catabolic process	0.0909091	0.345683	0.461323	0.914257
GO:0042335	cuticle development	0.0909091	0.345683	0.461323	0.910741
GO:0080026	response to indolebutyric acid	0.0909091	0.345683	0.461323	0.907251
GO:0044794	positive regulation by host of viral process	0.0789474	0.351525	0.454044	0.919064
GO:1900864	mitochondrial RNA modification	0.0704225	0.3561	0.448428	0.927484
GO:2000022	regulation of jasmonic acid mediated signaling pathway	0.125	0.365848	0.4367	0.949264
GO:0017148	negative regulation of translation	0.125	0.365848	0.4367	0.945682
GO:0009942	longitudinal axis specification	0.125	0.365848	0.4367	0.942127
GO:0006680	glucosylceramide catabolic process	0.125	0.365848	0.4367	0.938598
GO:0006751	glutathione catabolic process	0.125	0.365848	0.4367	0.935096
GO:0080027	response to herbivore	0.125	0.365848	0.4367	0.93162
GO:0060968	regulation of gene silencing	0.125	0.365848	0.4367	0.928169
GO:0006779	porphyrin-containing compound biosynthetic process	0.125	0.365848	0.4367	0.924744
GO:0035999	tetrahydrofolate interconversion	0.125	0.365848	0.4367	0.921344
GO:1901918	negative regulation of exoribonuclease activity	0.125	0.365848	0.4367	0.91797
GO:0006536	glutamate metabolic process	0.125	0.365848	0.4367	0.914619
GO:0042868	antisense RNA metabolic process	0.125	0.365848	0.4367	0.911293
GO:1902395	regulation of 1-deoxy-D-xylulose-5-phosphate synthase activity	0.0869565	0.366112	0.436386	0.908647
GO:0006626	protein targeting to mitochondrion	0.0869565	0.366112	0.436386	0.905366
GO:0000076	DNA replication checkpoint	0.0869565	0.366112	0.436386	0.90211
GO:0009901	anther dehiscence	0.0869565	0.366112	0.436386	0.898876
GO:0010322	regulation of isopentenyl diphosphate biosynthetic process, methylerythritol 4-phosphate pathway	0.0869565	0.366112	0.436386	0.895666
GO:0009958	positive gravitropism	0.0694444	0.367298	0.434981	0.895371
GO:0010197	polar nucleus fusion	0.075	0.382269	0.417631	0.928562
GO:0015996	chlorophyll catabolic process	0.075	0.382269	0.417631	0.925281
GO:0016075	rRNA catabolic process	0.0833333	0.386292	0.413085	0.931725
GO:0009627	systemic acquired resistance	0.0731707	0.397527	0.400633	0.95546
GO:0006099	tricarboxylic acid cycle	0.0666667	0.40089	0.396974	0.960174
GO:0080117	secondary growth	0.111111	0.400978	0.396879	0.957038
GO:0032264	IMP salvage	0.111111	0.400978	0.396879	0.953715
GO:0010271	regulation of chlorophyll catabolic process	0.111111	0.400978	0.396879	0.950415
GO:0048573	photoperiodism, flowering	0.111111	0.400978	0.396879	0.947138
GO:0009088	threonine biosynthetic process	0.111111	0.400978	0.396879	0.943883
GO:0010405	arabinogalactan protein metabolic process	0.111111	0.400978	0.396879	0.940651
GO:0050790	regulation of catalytic activity	0.111111	0.400978	0.396879	0.93744
GO:2000031	regulation of salicylic acid mediated signaling pathway	0.111111	0.400978	0.396879	0.934252
GO:1900363	regulation of mRNA polyadenylation	0.111111	0.400978	0.396879	0.931085
GO:0042183	formate catabolic process	0.111111	0.400978	0.396879	0.927939
GO:0034757	negative regulation of iron ion transport	0.111111	0.400978	0.396879	0.924815
GO:0032957	inositol trisphosphate metabolic process	0.111111	0.400978	0.396879	0.921711
GO:0006422	aspartyl-tRNA aminoacylation	0.111111	0.400978	0.396879	0.918629
GO:0034052	positive regulation of plant-type hypersensitive response	0.111111	0.400978	0.396879	0.915567
GO:0006013	mannose metabolic process	0.111111	0.400978	0.396879	0.912525
GO:0010207	photosystem II assembly	0.08	0.406188	0.391273	0.92132
GO:0055070	copper ion homeostasis	0.08	0.406188	0.391273	0.918279
GO:0006002	fructose 6-phosphate metabolic process	0.08	0.406188	0.391273	0.915259
GO:0006541	glutamine metabolic process	0.08	0.406188	0.391273	0.912258
GO:0009860	pollen tube growth	0.0657895	0.412057	0.385042	0.922416
GO:0000184	nuclear-transcribed mRNA catabolic process, nonsense-mediated decay	0.0714286	0.412683	0.384383	0.920808
GO:0009660	amyloplast organization	0.0769231	0.425769	0.370825	0.946922
GO:0046856	phosphatidylinositol dephosphorylation	0.0697674	0.42772	0.368841	0.948181
GO:0009791	post-embryonic development	0.0697674	0.42772	0.368841	0.945123
GO:0006048	UDP-N-acetylglucosamine biosynthetic process	0.1	0.43417	0.362341	0.95629
GO:0006406	mRNA export from nucleus	0.1	0.43417	0.362341	0.953225
GO:0045036	protein targeting to chloroplast	0.1	0.43417	0.362341	0.95018
GO:0055072	iron ion homeostasis	0.1	0.43417	0.362341	0.947154
GO:0019748	secondary metabolic process	0.1	0.43417	0.362341	0.944147
GO:0006777	Mo-molybdopterin cofactor biosynthetic process	0.1	0.43417	0.362341	0.941159
GO:0072659	protein localization to plasma membrane	0.1	0.43417	0.362341	0.93819
GO:0006644	phospholipid metabolic process	0.1	0.43417	0.362341	0.93524
GO:0006654	phosphatidic acid biosynthetic process	0.1	0.43417	0.362341	0.932308
GO:0048017	inositol lipid-mediated signaling	0.1	0.43417	0.362341	0.929394
GO:0006482	protein demethylation	0.1	0.43417	0.362341	0.926499
GO:0009937	regulation of gibberellic acid mediated signaling pathway	0.1	0.43417	0.362341	0.923622
GO:0070681	glutaminyl-tRNAGln biosynthesis via transamidation	0.1	0.43417	0.362341	0.920762
GO:0060321	acceptance of pollen	0.1	0.43417	0.362341	0.91792
GO:0000290	deadenylation-dependent decapping of nuclear-transcribed mRNA	0.1	0.43417	0.362341	0.915096
GO:0006435	threonyl-tRNA aminoacylation	0.1	0.43417	0.362341	0.912289
GO:0006887	exocytosis	0.0641026	0.434295	0.362215	0.909762
GO:0043484	regulation of RNA splicing	0.0655738	0.438592	0.357939	0.915963
GO:0034975	protein folding in endoplasmic reticulum	0.0681818	0.442619	0.353969	0.921563
GO:0006012	galactose metabolic process	0.0681818	0.442619	0.353969	0.918771
GO:0030244	cellulose biosynthetic process	0.0614035	0.444316	0.352308	0.919506
GO:0006890	retrograde vesicle-mediated transport, Golgi to ER	0.0740741	0.445011	0.351629	0.91817
GO:0048767	root hair elongation	0.0740741	0.445011	0.351629	0.915413
GO:1900871	chloroplast mRNA modification	0.0645161	0.451103	0.345725	0.925165
GO:0009409	response to cold	0.0576923	0.452949	0.343951	0.926179
GO:0015995	chlorophyll biosynthetic process	0.0625	0.456352	0.3407	0.930361
GO:0042631	cellular response to water deprivation	0.0666667	0.457368	0.339735	0.929664
GO:0016973	poly(A)+ mRNA export from nucleus	0.0714286	0.463889	0.333585	0.940131
GO:0007143	female meiotic nuclear division	0.0909091	0.465529	0.332053	0.940671
GO:0060918	auxin transport	0.0909091	0.465529	0.332053	0.937904
GO:0006139	nucleobase-containing compound metabolic process	0.0909091	0.465529	0.332053	0.935153
GO:0006574	valine catabolic process	0.0909091	0.465529	0.332053	0.932419
GO:0048509	regulation of meristem development	0.0909091	0.465529	0.332053	0.929701
GO:0006551	leucine metabolic process	0.0909091	0.465529	0.332053	0.926998
GO:0050821	protein stabilization	0.0909091	0.465529	0.332053	0.924311
GO:0045003	double-strand break repair via synthesis-dependent strand annealing	0.0909091	0.465529	0.332053	0.92164
GO:0006465	signal peptide processing	0.0909091	0.465529	0.332053	0.918984
GO:0006428	isoleucyl-tRNA aminoacylation	0.0909091	0.465529	0.332053	0.916343
GO:0071329	cellular response to sucrose stimulus	0.0909091	0.465529	0.332053	0.913717
GO:0006952	defense response	0.0598291	0.471744	0.326294	0.92327
GO:0009644	response to high light intensity	0.0598291	0.471744	0.326294	0.92064
GO:0031047	gene silencing by RNA	0.0652174	0.47195	0.326104	0.918425
GO:0010023	proanthocyanidin biosynthetic process	0.0652174	0.47195	0.326104	0.915823
GO:0010311	lateral root formation	0.0609756	0.47817	0.320417	0.925273
GO:0008380	RNA splicing	0.06	0.479717	0.319014	0.925652
GO:0010030	positive regulation of seed germination	0.0689655	0.482387	0.316605	0.928188
GO:0031204	posttranslational protein targeting to membrane, translocation	0.0689655	0.482387	0.316605	0.925588
GO:0042372	phylloquinone biosynthetic process	0.0638298	0.486353	0.313048	0.930592
GO:0042793	plastid transcription	0.0638298	0.486353	0.313048	0.928
GO:0048868	pollen tube development	0.0638298	0.486353	0.313048	0.925423
GO:0042744	hydrogen peroxide catabolic process	0.0588235	0.489849	0.309938	0.929492
GO:0009733	response to auxin	0.0580645	0.490191	0.309635	0.927571
GO:0009658	chloroplast organization	0.0575916	0.4903	0.309538	0.925221
GO:0007140	male meiotic nuclear division	0.0833333	0.495157	0.305257	0.93182
GO:0000162	tryptophan biosynthetic process	0.0833333	0.495157	0.305257	0.929267
GO:0046034	ATP metabolic process	0.0833333	0.495157	0.305257	0.926728
GO:0006396	RNA processing	0.0574713	0.497761	0.302979	0.929063
GO:0060211	regulation of nuclear-transcribed mRNA poly(A) tail shortening	0.0597015	0.512134	0.290617	0.953292
GO:0010584	pollen exine formation	0.0612245	0.514579	0.288548	0.955248
GO:0007064	mitotic sister chromatid cohesion	0.0645161	0.518177	0.285522	0.959327
GO:0043161	proteasome-mediated ubiquitin-dependent protein catabolic process	0.0645161	0.518177	0.285522	0.956741
GO:0042144	vacuole fusion, non-autophagic	0.0769231	0.523148	0.281375	0.963324
GO:0070940	dephosphorylation of RNA polymerase II C-terminal domain	0.0769231	0.523148	0.281375	0.960741
GO:0009097	isoleucine biosynthetic process	0.0769231	0.523148	0.281375	0.958173
GO:0071732	cellular response to nitric oxide	0.0769231	0.523148	0.281375	0.955617
GO:0009556	microsporogenesis	0.0769231	0.523148	0.281375	0.953076
GO:0046473	phosphatidic acid metabolic process	0.0769231	0.523148	0.281375	0.950548
GO:0006555	methionine metabolic process	0.0769231	0.523148	0.281375	0.948033
GO:0048564	photosystem I assembly	0.0769231	0.523148	0.281375	0.945532
GO:0006000	fructose metabolic process	0.0769231	0.523148	0.281375	0.943044
GO:0006552	leucine catabolic process	0.0769231	0.523148	0.281375	0.940568
GO:0071281	cellular response to iron ion	0.0769231	0.523148	0.281375	0.938106
GO:0035542	regulation of SNARE complex assembly	0.0769231	0.523148	0.281375	0.935657
GO:0006417	regulation of translation	0.06	0.52838	0.277054	0.942553
GO:0009753	response to jasmonic acid	0.0574713	0.531327	0.274638	0.945348
GO:1902456	regulation of stomatal opening	0.0625	0.535447	0.271284	0.95021
GO:0035196	production of miRNAs involved in gene silencing by miRNA	0.0625	0.535447	0.271284	0.947754
GO:0043067	regulation of programmed cell death	0.0625	0.535447	0.271284	0.945312
GO:0030001	metal ion transport	0.0588235	0.541962	0.266031	0.954355
GO:0006904	vesicle docking involved in exocytosis	0.0714286	0.549594	0.259958	0.965312
GO:0006851	mitochondrial calcium ion transmembrane transport	0.0714286	0.549594	0.259958	0.962843
GO:0009095	aromatic amino acid family biosynthetic process, prephenate pathway	0.0714286	0.549594	0.259958	0.960387
GO:0009435	NAD biosynthetic process	0.0714286	0.549594	0.259958	0.957943
GO:0012501	programmed cell death	0.0714286	0.549594	0.259958	0.955512
GO:0006809	nitric oxide biosynthetic process	0.0714286	0.549594	0.259958	0.953093
GO:0055085	transmembrane transport	0.0555556	0.551591	0.258383	0.954141
GO:0000911	cytokinesis by cell plate formation	0.0606061	0.552289	0.257834	0.952942
GO:0010228	vegetative to reproductive phase transition of meristem	0.0545455	0.567448	0.246074	0.976637
GO:0009789	positive regulation of abscisic acid-activated signaling pathway	0.0566038	0.56844	0.245316	0.975892
GO:0045727	positive regulation of translation	0.0566038	0.56844	0.245316	0.973453
GO:0009908	flower development	0.0566038	0.56844	0.245316	0.971025
GO:0000919	cell plate assembly	0.0566038	0.56844	0.245316	0.96861
GO:0120029	proton export across plasma membrane	0.0588235	0.568697	0.245119	0.966645
GO:0009657	plastid organization	0.0588235	0.568697	0.245119	0.964252
GO:0006378	mRNA polyadenylation	0.0555556	0.569913	0.244192	0.963926
GO:0032784	regulation of DNA-templated transcription, elongation	0.0666667	0.574578	0.240651	0.969423
GO:0009695	jasmonic acid biosynthetic process	0.0666667	0.574578	0.240651	0.967041
GO:0034051	negative regulation of plant-type hypersensitive response	0.0666667	0.574578	0.240651	0.964671
GO:0016540	protein autoprocessing	0.0666667	0.574578	0.240651	0.962312
GO:0006646	phosphatidylethanolamine biosynthetic process	0.0666667	0.574578	0.240651	0.959965
GO:0031123	RNA 3'-end processing	0.0666667	0.574578	0.240651	0.95763
GO:0009247	glycolipid biosynthetic process	0.0666667	0.574578	0.240651	0.955305
GO:0006397	mRNA processing	0.0539216	0.58083	0.235951	0.963363
GO:0009734	auxin-activated signaling pathway	0.0571429	0.584669	0.23309	0.967387
GO:0040034	regulation of development, heterochronic	0.0625	0.598181	0.223167	0.987359
GO:0090333	regulation of stomatal closure	0.0625	0.598181	0.223167	0.984986
GO:0009902	chloroplast relocation	0.0625	0.598181	0.223167	0.982624
GO:0009664	plant-type cell wall organization	0.0625	0.598181	0.223167	0.980273
GO:2000082	regulation of L-ascorbic acid biosynthetic process	0.0625	0.598181	0.223167	0.977933
GO:0007017	microtubule-based process	0.0625	0.598181	0.223167	0.975605
GO:0051276	chromosome organization	0.0625	0.598181	0.223167	0.973288
GO:0009116	nucleoside metabolic process	0.0555556	0.600201	0.221703	0.97426
GO:0031048	chromatin silencing by small RNA	0.0535714	0.60635	0.217277	0.981914
GO:0030154	cell differentiation	0.0540541	0.615294	0.210918	0.994048
GO:0010080	regulation of floral meristem growth	0.0540541	0.615294	0.210918	0.991709
GO:0010239	chloroplast mRNA processing	0.0540541	0.615294	0.210918	0.989381
GO:0009693	ethylene biosynthetic process	0.0526316	0.618488	0.208669	0.992188
GO:0080156	mitochondrial mRNA modification	0.0520833	0.620285	0.207409	0.992746
GO:0051865	protein autoubiquitination	0.0588235	0.62048	0.207272	0.990743
GO:0045944	positive regulation of transcription by RNA polymerase II	0.0588235	0.62048	0.207272	0.988439
GO:0006367	transcription initiation from RNA polymerase II promoter	0.0588235	0.62048	0.207272	0.986146
GO:0046967	cytosol to ER transport	0.0588235	0.62048	0.207272	0.983863
GO:0009646	response to absence of light	0.0526316	0.629947	0.200696	0.996568
GO:0034599	cellular response to oxidative stress	0.0517241	0.630371	0.200404	0.994941
GO:0031124	mRNA 3'-end processing	0.0517241	0.630371	0.200404	0.992653
GO:0006090	pyruvate metabolic process	0.0555556	0.641546	0.192772	1.00793
GO:0009266	response to temperature stimulus	0.0555556	0.641546	0.192772	1.00563
GO:0006075	(1->3)-beta-D-glucan biosynthetic process	0.0555556	0.641546	0.192772	1.00333
GO:0009773	photosynthetic electron transport in photosystem I	0.0555556	0.641546	0.192772	1.00105
GO:0006260	DNA replication	0.0509554	0.647258	0.188922	1.00766
GO:0009620	response to fungus	0.05	0.653366	0.184844	1.01486
GO:0030259	lipid glycosylation	0.0526316	0.661447	0.179505	1.02509
GO:0055069	zinc ion homeostasis	0.0526316	0.661447	0.179505	1.02278
GO:0099402	plant organ development	0.0526316	0.661447	0.179505	1.02048
GO:0015691	cadmium ion transport	0.0526316	0.661447	0.179505	1.01818
GO:0006298	mismatch repair	0.0526316	0.661447	0.179505	1.0159
GO:0006829	zinc ion transport	0.0526316	0.661447	0.179505	1.01363
GO:0032940	secretion by cell	0.0526316	0.661447	0.179505	1.01136
GO:0010193	response to ozone	0.0526316	0.661447	0.179505	1.00911
GO:0032025	response to cobalt ion	0.0526316	0.661447	0.179505	1.00687
GO:0006457	protein folding	0.0504202	0.674851	0.170792	1.025
GO:0006310	DNA recombination	0.0492958	0.678669	0.168342	1.02851
GO:0000381	regulation of alternative mRNA splicing, via spliceosome	0.05	0.680247	0.167333	1.02863
GO:0016045	detection of bacterium	0.05	0.680247	0.167333	1.02636
GO:0010359	regulation of anion channel activity	0.05	0.680247	0.167333	1.02411
GO:0016197	endosomal transport	0.05	0.680247	0.167333	1.02186
GO:0030245	cellulose catabolic process	0.05	0.680247	0.167333	1.01963
GO:0019427	acetyl-CoA biosynthetic process from acetate	0.05	0.680247	0.167333	1.0174
GO:0052544	defense response by callose deposition in cell wall	0.05	0.680247	0.167333	1.01518
GO:0006898	receptor-mediated endocytosis	0.05	0.680247	0.167333	1.01298
GO:0006004	fucose metabolic process	0.05	0.680247	0.167333	1.01078
GO:0045324	late endosome to vacuole transport	0.047619	0.684235	0.164795	1.0145
GO:0010027	thylakoid membrane organization	0.047619	0.684235	0.164795	1.01231
GO:0016123	xanthophyll biosynthetic process	0.047619	0.684235	0.164795	1.01013
GO:0009767	photosynthetic electron transport chain	0.047619	0.684235	0.164795	1.00796
GO:0080148	negative regulation of response to water deprivation	0.047619	0.685914	0.16373	1.00826
GO:0010154	fruit development	0.047619	0.685914	0.16373	1.00611
GO:0009416	response to light stimulus	0.0480769	0.690389	0.160906	1.0105
GO:0009938	negative regulation of gibberellic acid mediated signaling pathway	0.047619	0.698007	0.15614	1.01948
GO:0019752	carboxylic acid metabolic process	0.047619	0.698007	0.15614	1.01731
GO:0048867	stem cell fate determination	0.047619	0.698007	0.15614	1.01515
GO:0006108	malate metabolic process	0.047619	0.698007	0.15614	1.013
GO:0043132	NAD transport	0.047619	0.698007	0.15614	1.01086
GO:0010114	response to red light	0.047619	0.698007	0.15614	1.00872
GO:0010073	meristem maintenance	0.047619	0.698007	0.15614	1.0066
GO:0030071	regulation of mitotic metaphase/anaphase transition	0.047619	0.698007	0.15614	1.00449
GO:0009072	aromatic amino acid family metabolic process	0.047619	0.698007	0.15614	1.00238
GO:1990559	mitochondrial coenzyme A transmembrane transport	0.047619	0.698007	0.15614	1.00028
GO:0048578	positive regulation of long-day photoperiodism, flowering	0.047619	0.698007	0.15614	0.998194
GO:0045489	pectin biosynthetic process	0.047619	0.698007	0.15614	0.996115
GO:0048268	clathrin coat assembly	0.047619	0.698007	0.15614	0.994044
GO:0006839	mitochondrial transport	0.047619	0.698007	0.15614	0.991981
GO:0010069	zygote asymmetric cytokinesis in embryo sac	0.047619	0.698007	0.15614	0.989928
GO:0048653	anther development	0.047619	0.70591	0.15125	0.999067
GO:0007623	circadian rhythm	0.0461538	0.706319	0.150999	0.997584
GO:0007015	actin filament organization	0.0461538	0.706319	0.150999	0.995532
GO:0042761	very long-chain fatty acid biosynthetic process	0.0454545	0.714785	0.145825	1.0054
GO:0033955	mitochondrial DNA inheritance	0.0454545	0.714785	0.145825	1.00334
GO:0048589	developmental growth	0.0454545	0.714785	0.145825	1.00128
GO:0016132	brassinosteroid biosynthetic process	0.0454545	0.714785	0.145825	0.99924
GO:0033674	positive regulation of kinase activity	0.0454545	0.714785	0.145825	0.997205
GO:0030010	establishment of cell polarity	0.0454545	0.714785	0.145825	0.995178
GO:0006888	ER to Golgi vesicle-mediated transport	0.0454545	0.716136	0.145005	0.995037
GO:0009911	positive regulation of flower development	0.0454545	0.726219	0.138932	1.007
GO:0009736	cytokinin-activated signaling pathway	0.0434783	0.730633	0.1363	1.01108
GO:0044375	regulation of peroxisome size	0.0434783	0.730633	0.1363	1.00904
GO:0000578	embryonic axis specification	0.0434783	0.730633	0.1363	1.00701
GO:0043044	ATP-dependent chromatin remodeling	0.0434783	0.730633	0.1363	1.00499
GO:1902600	proton transmembrane transport	0.0434783	0.730633	0.1363	1.00297
GO:0015977	carbon fixation	0.0434783	0.730633	0.1363	1.00097
GO:0015991	ATP hydrolysis coupled proton transport	0.0434783	0.730633	0.1363	0.99897
GO:0033611	oxalate catabolic process	0.0434783	0.730633	0.1363	0.99698
GO:0055122	response to very low light intensity stimulus	0.0434783	0.730633	0.1363	0.994998
GO:0010020	chloroplast fission	0.0434783	0.730633	0.1363	0.993024
GO:0007035	vacuolar acidification	0.0434783	0.730633	0.1363	0.991057
GO:0006875	cellular metal ion homeostasis	0.0434783	0.730633	0.1363	0.989099
GO:0002229	defense response to oomycetes	0.0434783	0.731846	0.135581	0.988785
GO:0048527	lateral root development	0.0458015	0.740829	0.130282	0.998953
GO:0006486	protein glycosylation	0.0444444	0.742439	0.129339	0.999157
GO:0045892	negative regulation of transcription, DNA-templated	0.0425532	0.742756	0.129154	0.997624
GO:0042128	nitrate assimilation	0.0416667	0.745605	0.127491	0.99949
GO:0006270	DNA replication initiation	0.0416667	0.745605	0.127491	0.997538
GO:0009735	response to cytokinin	0.043956	0.750273	0.124781	1.00183
GO:0000398	mRNA splicing, via spliceosome	0.0472103	0.75219	0.123672	1.00243
GO:0010143	cutin biosynthetic process	0.0416667	0.753286	0.12304	1.00194
GO:0008033	tRNA processing	0.04	0.759747	0.119331	1.00858
GO:0006760	folic acid-containing compound metabolic process	0.04	0.759747	0.119331	1.00663
GO:0090410	malonate catabolic process	0.04	0.759747	0.119331	1.00469
GO:0015743	malate transport	0.04	0.759747	0.119331	1.00275
GO:0046949	fatty-acyl-CoA biosynthetic process	0.04	0.759747	0.119331	1.00082
GO:0007030	Golgi organization	0.04	0.759747	0.119331	0.9989
GO:0010252	auxin homeostasis	0.04	0.759747	0.119331	0.996986
GO:0006807	nitrogen compound metabolic process	0.04	0.759747	0.119331	0.99508
GO:1901259	chloroplast rRNA processing	0.0430108	0.765393	0.116116	1.00056
GO:0015031	protein transport	0.0454545	0.767496	0.114924	1.0014
GO:0051017	actin filament bundle assembly	0.0384615	0.773106	0.111761	1.0068
GO:0010043	response to zinc ion	0.0384615	0.773106	0.111761	1.00489
GO:0046685	response to arsenic-containing substance	0.0384615	0.773106	0.111761	1.00299
GO:1905392	plant organ morphogenesis	0.0392157	0.782678	0.106417	1.01349
GO:0030968	endoplasmic reticulum unfolded protein response	0.0392157	0.782678	0.106417	1.01157
GO:0009991	response to extracellular stimulus	0.0392157	0.782678	0.106417	1.00967
GO:0006812	cation transport	0.037037	0.785725	0.104729	1.0117
GO:2000072	regulation of defense response to fungus, incompatible interaction	0.037037	0.785725	0.104729	1.0098
GO:0110102	chloroplast ribulose bisphosphate carboxylase complex assembly	0.037037	0.785725	0.104729	1.00791
GO:0071215	cellular response to abscisic acid stimulus	0.037037	0.785725	0.104729	1.00602
GO:0006817	phosphate ion transport	0.0357143	0.797645	0.0981902	1.01938
GO:0006972	hyperosmotic response	0.0357143	0.797645	0.0981902	1.01748
GO:0009663	plasmodesma organization	0.0357143	0.797645	0.0981902	1.01559
GO:0006968	cellular defense response	0.0357143	0.797645	0.0981902	1.01371
GO:0007131	reciprocal meiotic recombination	0.0377358	0.800531	0.096622	1.01549
GO:0006096	glycolytic process	0.0377358	0.800531	0.096622	1.01361
GO:1902584	positive regulation of response to water deprivation	0.0394737	0.80075	0.0965029	1.01202
GO:0042594	response to starvation	0.0344828	0.808904	0.0921028	1.02044
GO:0009630	gravitropism	0.0344828	0.808904	0.0921028	1.01857
GO:1990641	response to iron ion starvation	0.0344828	0.808904	0.0921028	1.0167
GO:0048507	meristem development	0.0344828	0.808904	0.0921028	1.01483
GO:0010497	plasmodesmata-mediated intercellular transport	0.037037	0.808962	0.0920719	1.01305
GO:0009631	cold acclimation	0.037037	0.808962	0.0920719	1.0112
GO:0009742	brassinosteroid mediated signaling pathway	0.0409836	0.814203	0.0892674	1.0159
GO:0016485	protein processing	0.0363636	0.817075	0.087738	1.01763
GO:0007032	endosome organization	0.0333333	0.81954	0.0864301	1.01885
GO:0009826	unidimensional cell growth	0.0392157	0.824757	0.0836739	1.02348
GO:0006515	protein quality control for misfolded or incompletely synthesized proteins	0.0357143	0.82488	0.0836093	1.02178
GO:0016192	vesicle-mediated transport	0.0425532	0.826626	0.0826909	1.02209
GO:0071369	cellular response to ethylene stimulus	0.0322581	0.829585	0.0811391	1.0239
GO:0048437	floral organ development	0.0322581	0.829585	0.0811391	1.02206
GO:0009817	defense response to fungus, incompatible interaction	0.038835	0.83052	0.0806499	1.02138
GO:0006974	cellular response to DNA damage stimulus	0.0350877	0.832385	0.0796758	1.02183
GO:0032008	positive regulation of TOR signaling	0.0350877	0.832385	0.0796758	1.02001
GO:0007062	sister chromatid cohesion	0.0350877	0.832385	0.0796758	1.01819
GO:0016117	carotenoid biosynthetic process	0.0350877	0.832385	0.0796758	1.01637
GO:0009814	defense response, incompatible interaction	0.03125	0.839073	0.0762001	1.02271
GO:0009638	phototropism	0.03125	0.839073	0.0762001	1.0209
GO:0009866	induced systemic resistance, ethylene mediated signaling pathway	0.03125	0.839073	0.0762001	1.01909
GO:0031929	TOR signaling	0.0344828	0.8396	0.0759277	1.01792
GO:0009880	embryonic pattern specification	0.0393701	0.840583	0.0754192	1.01731
GO:0010150	leaf senescence	0.0402685	0.841791	0.074796	1.01698
GO:1901001	negative regulation of response to salt stress	0.0377358	0.846874	0.0721814	1.02132
GO:0010082	regulation of root meristem growth	0.030303	0.848035	0.071586	1.02092
GO:0006662	glycerol ether metabolic process	0.030303	0.848035	0.071586	1.01913
GO:0048440	carpel development	0.030303	0.848035	0.071586	1.01735
GO:0010581	regulation of starch biosynthetic process	0.030303	0.848035	0.071586	1.01557
GO:0006338	chromatin remodeling	0.030303	0.848035	0.071586	1.01379
GO:0006979	response to oxidative stress	0.0440252	0.851674	0.0697267	1.01637
GO:0046686	response to cadmium ion	0.0423729	0.851805	0.0696599	1.01476
GO:0048316	seed development	0.0294118	0.8565	0.0672726	1.01858
GO:0042542	response to hydrogen peroxide	0.037037	0.857024	0.0670069	1.01744
GO:0016554	cytidine to uridine editing	0.037037	0.857024	0.0670069	1.01568
GO:0016036	cellular response to phosphate starvation	0.0366972	0.861882	0.0645521	1.01967
GO:0009611	response to wounding	0.0378788	0.863824	0.0635748	1.02021
GO:0001732	formation of cytoplasmic translation initiation complex	0.0378788	0.863824	0.0635748	1.01845
GO:0010051	xylem and phloem pattern formation	0.0285714	0.864495	0.0632374	1.01749
GO:0031540	regulation of anthocyanin biosynthetic process	0.0285714	0.864495	0.0632374	1.01574
GO:1901141	regulation of lignin biosynthetic process	0.0285714	0.864495	0.0632374	1.01401
GO:0090548	response to nitrate starvation	0.0285714	0.864495	0.0632374	1.01227
GO:1901333	positive regulation of lateral root development	0.0285714	0.864495	0.0632374	1.01054
GO:0034605	cellular response to heat	0.0285714	0.864495	0.0632374	1.00882
GO:1902025	nitrate import	0.0285714	0.864495	0.0632374	1.00711
GO:0080147	root hair cell development	0.0322581	0.865734	0.0626157	1.00684
GO:0007166	cell surface receptor signaling pathway	0.0322581	0.865734	0.0626157	1.00513
GO:2000280	regulation of root development	0.031746	0.871629	0.0596682	1.01026
GO:0048510	regulation of timing of transition from vegetative to reproductive phase	0.031746	0.871629	0.0596682	1.00856
GO:0070407	oxidation-dependent protein catabolic process	0.027027	0.879178	0.055923	1.01558
GO:0051131	chaperone-mediated protein complex assembly	0.027027	0.879178	0.055923	1.01387
GO:0043622	cortical microtubule organization	0.0353982	0.879933	0.0555506	1.01303
GO:0006364	rRNA processing	0.0367647	0.880317	0.0553609	1.01177
GO:0010029	regulation of seed germination	0.0367647	0.880317	0.0553609	1.01008
GO:0048833	specification of floral organ number	0.0263158	0.885914	0.0526082	1.0148
GO:0007186	G protein-coupled receptor signaling pathway	0.030303	0.88792	0.0516261	1.0154
GO:0045893	positive regulation of transcription, DNA-templated	0.0347826	0.888169	0.0515044	1.01399
GO:0048831	regulation of shoot system development	0.025641	0.892276	0.0495007	1.01699
GO:0009846	pollen germination	0.0322581	0.896079	0.0476537	1.01962
GO:0006623	protein targeting to vacuole	0.025	0.898285	0.046586	1.02044
GO:0009561	megagametogenesis	0.025	0.898285	0.046586	1.01875
GO:0050832	defense response to fungus	0.040146	0.902494	0.0445557	1.02183
GO:0010075	regulation of meristem growth	0.0243902	0.903959	0.0438512	1.0218
GO:0007639	homeostasis of number of meristem cells	0.0285714	0.906676	0.0425477	1.02319
GO:2000652	regulation of secondary cell wall biogenesis	0.0232558	0.91438	0.0388735	1.03018
GO:0045454	cell redox homeostasis	0.0352941	0.916832	0.0377104	1.03125
GO:0009845	seed germination	0.039604	0.919765	0.0363232	1.03285
GO:0031347	regulation of defense response	0.0266667	0.926012	0.0333836	1.03816
GO:0045128	negative regulation of reciprocal meiotic recombination	0.0217391	0.927936	0.0324819	1.03862
GO:0050826	response to freezing	0.0217391	0.927936	0.0324819	1.03693
GO:0009793	embryo development ending in seed dormancy	0.038835	0.931169	0.0309714	1.03885
GO:0006970	response to osmotic stress	0.0340909	0.931596	0.0307722	1.03763
GO:0097275	cellular ammonia homeostasis	0.0212766	0.931962	0.0306019	1.03635
GO:0051924	regulation of calcium ion transport	0.0212766	0.931962	0.0306019	1.03467
GO:0032981	mitochondrial respiratory chain complex I assembly	0.0208333	0.935763	0.028834	1.03721
GO:0042138	meiotic DNA double-strand break formation	0.0208333	0.935763	0.028834	1.03554
GO:0045087	innate immune response	0.0253165	0.938699	0.0274738	1.03711
GO:0010119	regulation of stomatal movement	0.0204082	0.939353	0.027171	1.03616
GO:0009832	plant-type cell wall biogenesis	0.0204082	0.939353	0.027171	1.0345
GO:0006606	protein import into nucleus	0.0204082	0.939353	0.027171	1.03284
GO:0010229	inflorescence development	0.02	0.942743	0.0256065	1.0349
GO:0016560	protein import into peroxisome matrix, docking	0.0196078	0.945945	0.0241342	1.03676
GO:0010152	pollen maturation	0.0243902	0.946833	0.0237267	1.03607
GO:0009744	response to sucrose	0.0243902	0.946833	0.0237267	1.03442
GO:0009553	embryo sac development	0.03125	0.947588	0.0233805	1.0336
GO:0009737	response to abscisic acid	0.0394089	0.948641	0.0228983	1.0331
GO:0007033	vacuole organization	0.0240964	0.949309	0.0225925	1.03218
GO:0009723	response to ethylene	0.027027	0.950521	0.0220381	1.03187
GO:0010118	stomatal movement	0.027027	0.950521	0.0220381	1.03023
GO:0006520	cellular amino acid metabolic process	0.0188679	0.951822	0.0214441	1.03001
GO:0010087	phloem or xylem histogenesis	0.0188679	0.951822	0.0214441	1.02839
GO:0051568	histone H3-K4 methylation	0.0188679	0.951822	0.0214441	1.02677
GO:0006355	regulation of transcription, DNA-templated	0.0419463	0.952143	0.0212978	1.0255
GO:0048586	regulation of long-day photoperiodism, flowering	0.0185185	0.954518	0.020216	1.02644
GO:0007018	microtubule-based movement	0.030303	0.956308	0.0194024	1.02676
GO:0010267	production of ta-siRNAs involved in RNA interference	0.0181818	0.957063	0.0190595	1.02596
GO:0031348	negative regulation of defense response	0.0229885	0.958158	0.0185628	1.02553
GO:0042538	hyperosmotic salinity response	0.0229885	0.958158	0.0185628	1.02393
GO:0006886	intracellular protein transport	0.0352113	0.959257	0.0180648	1.02351
GO:0000027	ribosomal large subunit assembly	0.0178571	0.959466	0.0179703	1.02214
GO:0031425	chloroplast RNA processing	0.0258621	0.960055	0.0177038	1.02118
GO:0048366	leaf development	0.027972	0.9612	0.017186	1.02081
GO:0002215	defense response to nematode	0.0175439	0.961736	0.0169443	1.0198
GO:0009788	negative regulation of abscisic acid-activated signaling pathway	0.025641	0.961743	0.0169409	1.01823
GO:0006625	protein targeting to peroxisome	0.0224719	0.96201	0.0168205	1.01694
GO:0048544	recognition of pollen	0.0295858	0.962311	0.0166847	1.01569
GO:0010214	seed coat development	0.0222222	0.963806	0.0160103	1.0157
GO:0019538	protein metabolic process	0.0172414	0.963878	0.0159778	1.01422
GO:0010091	trichome branching	0.0169492	0.965902	0.0150671	1.01479
GO:0000373	Group II intron splicing	0.0169492	0.965902	0.0150671	1.01324
GO:0016441	posttranscriptional gene silencing	0.0169492	0.965902	0.0150671	1.01169
GO:0034504	protein localization to nucleus	0.0169492	0.965902	0.0150671	1.01014
GO:0040015	negative regulation of multicellular organism growth	0.0169492	0.965902	0.0150671	1.0086
GO:0007275	multicellular organism development	0.0217391	0.967158	0.0145027	1.00838
GO:0009738	abscisic acid-activated signaling pathway	0.0289017	0.967551	0.014326	1.00725
GO:0009910	negative regulation of flower development	0.0166667	0.967812	0.014209	1.006
GO:0009933	meristem structural organization	0.0166667	0.967812	0.014209	1.00447
GO:0010305	leaf vascular tissue pattern formation	0.0166667	0.967812	0.014209	1.00295
GO:0001578	microtubule bundle formation	0.0215054	0.96872	0.0138017	1.00238
GO:0009909	regulation of flower development	0.0215054	0.96872	0.0138017	1.00086
GO:0009647	skotomorphogenesis	0.0212766	0.970211	0.0131339	1.0009
GO:0042026	protein refolding	0.016129	0.971319	0.0126383	1.00053
GO:0016579	protein deubiquitination	0.016129	0.971319	0.0126383	0.999029
GO:0009867	jasmonic acid mediated signaling pathway	0.0210526	0.971633	0.0124977	0.997854
GO:0046777	protein autophosphorylation	0.0264901	0.971867	0.0123933	0.9966
GO:0051607	defense response to virus	0.015873	0.972926	0.01192	0.996195
GO:0030163	protein catabolic process	0.015625	0.974445	0.0112429	0.99626
GO:0019722	calcium-mediated signaling	0.015625	0.974445	0.0112429	0.994776
GO:0006351	transcription, DNA-templated	0.0322581	0.976628	0.0102706	0.995522
GO:0048364	root development	0.0299145	0.978702	0.00934961	0.996153
GO:0000723	telomere maintenance	0.0147059	0.979715	0.00890037	0.995704
GO:0051301	cell division	0.0246914	0.982128	0.00783196	0.996678
GO:0006281	DNA repair	0.0318471	0.98392	0.00704021	0.99702
GO:0042742	defense response to bacterium	0.0284553	0.986143	0.00606012	0.997796
GO:0009555	pollen development	0.0269058	0.987254	0.00557098	0.997447
GO:0010224	response to UV-B	0.012987	0.987945	0.00526719	0.996675
GO:0016226	iron-sulfur cluster assembly	0.0126582	0.989263	0.00468814	0.996537
GO:0009729	detection of brassinosteroid stimulus	0.0108696	0.994948	0.00219946	1.00079
GO:0007165	signal transduction	0.0222222	0.996008	0.00173701	1.00039
GO:0009825	multidimensional cell growth	0.0135135	0.998093	0.000828852	1.00102
GO:0006511	ubiquitin-dependent protein catabolic process	0.00847458	0.998889	0.000482647	1.00035
GO:0040008	regulation of growth	0.00769231	0.99945	0.00023909	0.99945

## Sheet: B vs A. down enriched
TermID	Term	Ratio	pvalue	Enrichment	FDR
GO:0007639	homeostasis of number of meristem cells	0.257143	2.20385e-09	8.65682	1.54931e-06
GO:0051607	defense response to virus	0.269841	2.80086e-09	8.55271	9.84504e-07
GO:0010262	somatic embryogenesis	0.271186	7.73532e-09	8.11152	1.81264e-06
GO:0045089	positive regulation of innate immune response	0.271186	7.73532e-09	8.11152	1.35948e-06
GO:0034504	protein localization to nucleus	0.271186	7.73532e-09	8.11152	1.08759e-06
GO:0040015	negative regulation of multicellular organism growth	0.271186	7.73532e-09	8.11152	9.06321e-07
GO:0009738	abscisic acid-activated signaling pathway	0.156069	2.91558e-08	7.53528	2.92807e-06
GO:0009729	detection of brassinosteroid stimulus	0.206522	3.91468e-08	7.4073	3.44002e-06
GO:0048544	recognition of pollen	0.153846	7.28322e-08	7.13768	5.68901e-06
GO:0046777	protein autophosphorylation	0.15894	1.28048e-07	6.89263	9.00176e-06
GO:0019722	calcium-mediated signaling	0.234375	1.94273e-07	6.71159	1.24158e-05
GO:1900150	regulation of defense response to fungus	0.210526	3.6832e-07	6.43377	2.15774e-05
GO:0040008	regulation of growth	0.161538	6.24531e-07	6.20445	3.37727e-05
GO:0048653	anther development	0.15873	1.56331e-06	5.80596	7.85004e-05
GO:0009742	brassinosteroid mediated signaling pathway	0.155738	3.87529e-06	5.4117	0.000181622
GO:0009845	seed germination	0.108911	4.84046e-06	5.31511	0.000212678
GO:0007165	signal transduction	0.115556	1.92387e-05	4.71582	0.000795577
GO:0010089	xylem development	0.232558	2.45223e-05	4.61044	0.000957732
GO:0007166	cell surface receptor signaling pathway	0.193548	2.76215e-05	4.55875	0.00102199
GO:0048833	specification of floral organ number	0.236842	5.41257e-05	4.2666	0.00190252
GO:0002215	defense response to nematode	0.192982	6.1816e-05	4.2089	0.00206936
GO:0045087	innate immune response	0.164557	7.69505e-05	4.11379	0.00245892
GO:0009405	pathogenesis	1	0.000108261	3.96553	0.00330902
GO:0001578	microtubule bundle formation	0.150538	0.000111507	3.9527	0.00326624
GO:0009647	skotomorphogenesis	0.148936	0.000125543	3.90121	0.00353027
GO:0031347	regulation of defense response	0.16	0.000192216	3.71621	0.00519722
GO:0009631	cold acclimation	0.185185	0.000192491	3.71559	0.00501191
GO:0010080	regulation of floral meristem growth	0.216216	0.000280738	3.5517	0.00704852
GO:0097275	cellular ammonia homeostasis	0.191489	0.000310436	3.50803	0.00752539
GO:0051924	regulation of calcium ion transport	0.191489	0.000310436	3.50803	0.00727454
GO:0010069	zygote asymmetric cytokinesis in embryo sac	0.285714	0.000332623	3.47805	0.00754303
GO:0042742	defense response to bacterium	0.097561	0.000577311	3.23859	0.0126828
GO:0009638	phototropism	0.21875	0.000631211	3.19983	0.0134467
GO:0048364	root development	0.0982906	0.000679403	3.16787	0.0140476
GO:2000652	regulation of secondary cell wall biogenesis	0.186047	0.000822582	3.08482	0.0165221
GO:0010051	xylem and phloem pattern formation	0.2	0.00111563	2.95248	0.0217857
GO:0031540	regulation of anthocyanin biosynthetic process	0.2	0.00111563	2.95248	0.0211969
GO:1901141	regulation of lignin biosynthetic process	0.2	0.00111563	2.95248	0.0206391
GO:0090548	response to nitrate starvation	0.2	0.00111563	2.95248	0.0201099
GO:1901333	positive regulation of lateral root development	0.2	0.00111563	2.95248	0.0196071
GO:1902025	nitrate import	0.2	0.00111563	2.95248	0.0191289
GO:0060918	auxin transport	0.363636	0.00129199	2.88874	0.0216254
GO:0002229	defense response to oomycetes	0.173913	0.00130774	2.88348	0.02138
GO:0048831	regulation of shoot system development	0.179487	0.00216793	2.66396	0.0346376
GO:0018258	protein O-linked glycosylation via hydroxyproline	1	0.00228146	2.64179	0.0356415
GO:0080147	root hair cell development	0.145161	0.00247418	2.60657	0.0378119
GO:0030244	cellulose biosynthetic process	0.114035	0.0028534	2.54464	0.0426795
GO:0010075	regulation of meristem growth	0.170732	0.00292127	2.53443	0.0427844
GO:0010311	lateral root formation	0.121951	0.00532418	2.27375	0.0763857
GO:0015969	guanosine tetraphosphate metabolic process	0.25	0.00589771	2.22932	0.0829218
GO:0046373	L-arabinose metabolic process	0.333333	0.00733326	2.1347	0.101084
GO:0010405	arabinogalactan protein metabolic process	0.333333	0.00733326	2.1347	0.09914
GO:0010431	seed maturation	0.142857	0.00807142	2.09305	0.10706
GO:0042752	regulation of circadian rhythm	0.222222	0.00919752	2.03633	0.119738
GO:0006817	phosphate ion transport	0.178571	0.00956746	2.0192	0.12229
GO:0099402	plant organ development	0.210526	0.0112213	1.94996	0.140868
GO:0048437	floral organ development	0.16129	0.0147262	1.83191	0.181623
GO:2000605	positive regulation of secondary growth	0.181818	0.0189311	1.72282	0.229458
GO:0042335	cuticle development	0.181818	0.0189311	1.72282	0.225569
GO:2000028	regulation of photoperiodism, flowering	0.151515	0.0190414	1.7203	0.223102
GO:0050832	defense response to fungus	0.0766423	0.0204845	1.68857	0.236076
GO:0019288	isopentenyl diphosphate biosynthetic process, methylerythritol 4-phosphate pathway	0.4	0.0207252	1.6835	0.234997
GO:0009228	thiamine biosynthetic process	0.230769	0.0216689	1.66416	0.241797
GO:0000076	DNA replication checkpoint	0.173913	0.0220788	1.65602	0.242522
GO:0006851	mitochondrial calcium ion transmembrane transport	0.214286	0.0266246	1.57472	0.287955
GO:0061077	chaperone-mediated protein folding	0.138889	0.0269488	1.56946	0.287046
GO:0010019	chloroplast-nucleus signaling pathway	0.16	0.0292831	1.53338	0.307254
GO:0016567	protein ubiquitination	0.16	0.0292831	1.53338	0.302735
GO:0030001	metal ion transport	0.117647	0.0334563	1.47552	0.340866
GO:0007623	circadian rhythm	0.107692	0.0344199	1.46319	0.345674
GO:0006094	gluconeogenesis	0.285714	0.0408497	1.38881	0.404469
GO:0031204	posttranslational protein targeting to membrane, translocation	0.137931	0.0474292	1.32395	0.463093
GO:0006360	transcription by RNA polymerase I	1	0.0478689	1.31995	0.460984
GO:0035437	maintenance of protein localization in endoplasmic reticulum	1	0.0478689	1.31995	0.454754
GO:0010187	negative regulation of seed germination	1	0.0478689	1.31995	0.448691
GO:0045324	late endosome to vacuole transport	0.119048	0.0483441	1.31566	0.447183
GO:0010183	pollen tube guidance	0.107143	0.0496113	1.30442	0.452945
GO:0007018	microtubule-based movement	0.0787879	0.0511668	1.29101	0.461157
GO:0000422	autophagy of mitochondrion	0.25	0.0527775	1.27755	0.469653
GO:0009649	entrainment of circadian clock	0.25	0.0527775	1.27755	0.463782
GO:0032940	secretion by cell	0.157895	0.05952	1.22534	0.516575
GO:0006457	protein folding	0.0714286	0.0615985	1.21043	0.528095
GO:0009620	response to fungus	0.1	0.0654815	1.18388	0.554621
GO:0052837	thiazole biosynthetic process	0.222222	0.0657615	1.18203	0.550361
GO:0016197	endosomal transport	0.15	0.0676392	1.1698	0.559416
GO:0009934	regulation of meristem structural organization	0.15	0.0676392	1.1698	0.552911
GO:1902584	positive regulation of response to water deprivation	0.0921053	0.0698849	1.15562	0.564702
GO:0048440	carpel development	0.121212	0.0705721	1.15137	0.563775
GO:0042542	response to hydrogen peroxide	0.0833333	0.072354	1.14054	0.571515
GO:0048443	stamen development	0.0909091	0.073903	1.13134	0.577265
GO:0010224	response to UV-B	0.0909091	0.073903	1.13134	0.570921
GO:0018105	peptidyl-serine phosphorylation	0.142857	0.0762328	1.11786	0.582518
GO:0006521	regulation of cellular amino acid metabolic process	0.142857	0.0762328	1.11786	0.576254
GO:0007050	cell cycle arrest	0.142857	0.0762328	1.11786	0.570124
GO:0055085	transmembrane transport	0.0793651	0.0781477	1.10708	0.578293
GO:0000045	autophagosome assembly	0.2	0.0796744	1.09868	0.583449
GO:0010390	histone monoubiquitination	0.2	0.0796744	1.09868	0.577434
GO:0048589	developmental growth	0.136364	0.0852804	1.06915	0.611756
GO:0009959	negative gravitropism	0.111111	0.0910827	1.04056	0.646779
GO:0048263	determination of dorsal identity	0.5	0.0934562	1.02939	0.656997
GO:0006580	ethanolamine metabolic process	0.5	0.0934562	1.02939	0.650492
GO:0010266	response to vitamin B1	0.5	0.0934562	1.02939	0.644115
GO:0006597	spermine biosynthetic process	0.5	0.0934562	1.02939	0.637862
GO:0006557	S-adenosylmethioninamine biosynthetic process	0.5	0.0934562	1.02939	0.631728
GO:0006865	amino acid transport	0.5	0.0934562	1.02939	0.625712
GO:0071479	cellular response to ionizing radiation	0.5	0.0934562	1.02939	0.619809
GO:0009245	lipid A biosynthetic process	0.5	0.0934562	1.02939	0.614016
GO:0080060	integument development	0.5	0.0934562	1.02939	0.608331
GO:0048278	vesicle docking	0.5	0.0934562	1.02939	0.60275
GO:0048439	flower morphogenesis	0.5	0.0934562	1.02939	0.59727
GO:0007143	female meiotic nuclear division	0.181818	0.0943983	1.02504	0.597856
GO:0080005	photosystem stoichiometry adjustment	0.181818	0.0943983	1.02504	0.592518
GO:0006465	signal peptide processing	0.181818	0.0943983	1.02504	0.587274
GO:1990116	ribosome-associated ubiquitin-dependent protein catabolic process	0.181818	0.0943983	1.02504	0.582123
GO:0010074	maintenance of meristem identity	0.181818	0.0943983	1.02504	0.577061
GO:1902395	regulation of 1-deoxy-D-xylulose-5-phosphate synthase activity	0.130435	0.0947606	1.02337	0.574282
GO:0009635	response to herbicide	0.130435	0.0947606	1.02337	0.569374
GO:0055122	response to very low light intensity stimulus	0.130435	0.0947606	1.02337	0.564549
GO:0010322	regulation of isopentenyl diphosphate biosynthetic process, methylerythritol 4-phosphate pathway	0.130435	0.0947606	1.02337	0.559805
GO:0009611	response to wounding	0.0757576	0.0991969	1.0035	0.581128
GO:0010150	leaf senescence	0.0738255	0.0993263	1.00294	0.577078
GO:0010200	response to chitin	0.0961538	0.101236	0.994666	0.58335
GO:0006520	cellular amino acid metabolic process	0.0943396	0.107673	0.967893	0.6154
GO:0007140	male meiotic nuclear division	0.166667	0.109825	0.959301	0.622634
GO:0010207	photosystem II assembly	0.12	0.114929	0.939572	0.646358
GO:0006002	fructose 6-phosphate metabolic process	0.12	0.114929	0.939572	0.641228
GO:0009637	response to blue light	0.0857143	0.116661	0.933073	0.64577
GO:0006979	response to oxidative stress	0.0628931	0.123923	0.906849	0.680607
GO:0048453	sepal formation	0.115385	0.125569	0.901116	0.684304
GO:0031060	regulation of histone methylation	0.115385	0.125569	0.901116	0.67904
GO:0010338	leaf formation	0.115385	0.125569	0.901116	0.673857
GO:0010358	leaf shaping	0.115385	0.125569	0.901116	0.668752
GO:0009660	amyloplast organization	0.115385	0.125569	0.901116	0.663724
GO:0048825	cotyledon development	0.153846	0.125853	0.900137	0.660258
GO:0050688	regulation of defense response to virus	0.153846	0.125853	0.900137	0.655367
GO:0051262	protein tetramerization	0.153846	0.125853	0.900137	0.650548
GO:0009965	leaf morphogenesis	0.153846	0.125853	0.900137	0.645799
GO:0071669	plant-type cell wall organization or biogenesis	0.153846	0.125853	0.900137	0.64112
GO:0009958	positive gravitropism	0.0833333	0.128784	0.890137	0.651333
GO:0000740	nuclear membrane fusion	0.111111	0.13655	0.86471	0.685674
GO:0010198	synergid death	0.111111	0.13655	0.86471	0.680811
GO:0044249	cellular biosynthetic process	0.333333	0.13687	0.86369	0.677605
GO:0010016	shoot system morphogenesis	0.333333	0.13687	0.86369	0.672867
GO:0009590	detection of gravity	0.333333	0.13687	0.86369	0.668194
GO:0050992	dimethylallyl diphosphate biosynthetic process	0.333333	0.13687	0.86369	0.663586
GO:0033523	histone H2B ubiquitination	0.333333	0.13687	0.86369	0.65904
GO:0009229	thiamine diphosphate biosynthetic process	0.333333	0.13687	0.86369	0.654557
GO:0017183	peptidyl-diphthamide biosynthetic process from peptidyl-histidine	0.333333	0.13687	0.86369	0.650135
GO:0006772	thiamine metabolic process	0.333333	0.13687	0.86369	0.645771
GO:0006665	sphingolipid metabolic process	0.333333	0.13687	0.86369	0.641466
GO:0009955	adaxial/abaxial pattern specification	0.333333	0.13687	0.86369	0.637218
GO:0080040	positive regulation of cellular response to phosphate starvation	0.333333	0.13687	0.86369	0.633026
GO:0050687	negative regulation of defense response to virus	0.333333	0.13687	0.86369	0.628888
GO:0071277	cellular response to calcium ion	0.333333	0.13687	0.86369	0.624805
GO:0045038	protein import into chloroplast thylakoid membrane	0.142857	0.142391	0.846518	0.645811
GO:0070208	protein heterotrimerization	0.142857	0.142391	0.846518	0.641672
GO:0009058	biosynthetic process	0.0740741	0.144138	0.841222	0.645407
GO:0009415	response to water	0.107143	0.147845	0.830193	0.657817
GO:0051085	chaperone cofactor-dependent protein refolding	0.107143	0.147845	0.830193	0.653679
GO:1901002	positive regulation of response to salt stress	0.0653266	0.155747	0.807582	0.684311
GO:0010120	camalexin biosynthetic process	0.0909091	0.15742	0.802941	0.687367
GO:1902065	response to L-glutamate	0.0909091	0.15742	0.802941	0.683124
GO:0080136	priming of cellular response to stress	0.0909091	0.15742	0.802941	0.678933
GO:0055062	phosphate ion homeostasis	0.133333	0.159354	0.797638	0.683083
GO:0006857	oligopeptide transport	0.133333	0.159354	0.797638	0.678943
GO:0009834	plant-type secondary cell wall biogenesis	0.133333	0.159354	0.797638	0.674853
GO:0042391	regulation of membrane potential	0.133333	0.159354	0.797638	0.670812
GO:0042127	regulation of cell proliferation	0.103448	0.159431	0.797426	0.667144
GO:0009651	response to salt stress	0.058548	0.166141	0.779523	0.691108
GO:0009825	multidimensional cell growth	0.0675676	0.169856	0.76992	0.702404
GO:0050826	response to freezing	0.0869565	0.176238	0.7539	0.724535
GO:0005975	carbohydrate metabolic process	0.0589812	0.176649	0.75289	0.722
GO:0010103	stomatal complex morphogenesis	0.125	0.176663	0.752854	0.717886
GO:0006479	protein methylation	0.125	0.176663	0.752854	0.71376
GO:0009765	photosynthesis, light harvesting	0.125	0.176663	0.752854	0.709682
GO:2000082	regulation of L-ascorbic acid biosynthetic process	0.125	0.176663	0.752854	0.705649
GO:0006122	mitochondrial electron transport, ubiquinol to cytochrome c	0.25	0.178215	0.749057	0.707824
GO:0035246	peptidyl-arginine N-methylation	0.25	0.178215	0.749057	0.703847
GO:0071367	cellular response to brassinosteroid stimulus	0.25	0.178215	0.749057	0.699915
GO:0016124	xanthophyll catabolic process	0.25	0.178215	0.749057	0.696027
GO:0010617	circadian regulation of calcium ion oscillation	0.25	0.178215	0.749057	0.692181
GO:0032042	mitochondrial DNA metabolic process	0.25	0.178215	0.749057	0.688378
GO:1900490	positive regulation of hydroxymethylglutaryl-CoA reductase (NADPH) activity	0.25	0.178215	0.749057	0.684617
GO:0006783	heme biosynthetic process	0.25	0.178215	0.749057	0.680896
GO:1902347	response to strigolactone	0.25	0.178215	0.749057	0.677215
GO:0006144	purine nucleobase metabolic process	0.25	0.178215	0.749057	0.673574
GO:0072387	flavin adenine dinucleotide metabolic process	0.25	0.178215	0.749057	0.669972
GO:0006437	tyrosyl-tRNA aminoacylation	0.25	0.178215	0.749057	0.666409
GO:2000379	positive regulation of reactive oxygen species metabolic process	0.25	0.178215	0.749057	0.662883
GO:0006183	GTP biosynthetic process	0.25	0.178215	0.749057	0.659394
GO:0006241	CTP biosynthetic process	0.25	0.178215	0.749057	0.655942
GO:0010244	response to low fluence blue light stimulus by blue low-fluence system	0.25	0.178215	0.749057	0.652525
GO:1901371	regulation of leaf morphogenesis	0.25	0.178215	0.749057	0.649144
GO:0006228	UTP biosynthetic process	0.25	0.178215	0.749057	0.645798
GO:0048655	anther wall tapetum morphogenesis	0.25	0.178215	0.749057	0.642486
GO:0006351	transcription, DNA-templated	0.0609319	0.179306	0.746405	0.643124
GO:0009558	embryo sac cellularization	0.0967742	0.183381	0.736645	0.654401
GO:0051865	protein autoubiquitination	0.117647	0.194248	0.711643	0.689678
GO:0019290	siderophore biosynthetic process	0.117647	0.194248	0.711643	0.686213
GO:0034224	cellular response to zinc ion starvation	0.117647	0.194248	0.711643	0.682782
GO:0006656	phosphatidylcholine biosynthetic process	0.117647	0.194248	0.711643	0.679385
GO:0009814	defense response, incompatible interaction	0.09375	0.195697	0.708415	0.681066
GO:0018298	protein-chromophore linkage	0.09375	0.195697	0.708415	0.677711
GO:0009864	induced systemic resistance, jasmonic acid mediated signaling pathway	0.0833333	0.195779	0.708235	0.674668
GO:0006952	defense response	0.0683761	0.196271	0.707145	0.673064
GO:0009644	response to high light intensity	0.0683761	0.196271	0.707145	0.669797
GO:0010152	pollen maturation	0.0731707	0.197597	0.704219	0.671067
GO:0043066	negative regulation of apoptotic process	0.0816327	0.205791	0.686574	0.695534
GO:0007584	response to nutrient	0.0816327	0.205791	0.686574	0.692206
GO:1990573	potassium ion import across plasma membrane	0.0816327	0.205791	0.686574	0.68891
GO:0010082	regulation of root meristem growth	0.0909091	0.20821	0.681499	0.693704
GO:0042744	hydrogen peroxide catabolic process	0.0672269	0.208811	0.680247	0.692425
GO:0010229	inflorescence development	0.08	0.21595	0.665647	0.712736
GO:0032465	regulation of cytokinesis	0.08	0.21595	0.665647	0.709405
GO:0045815	positive regulation of gene expression, epigenetic	0.2	0.217587	0.662367	0.711459
GO:0009639	response to red or far red light	0.2	0.217587	0.662367	0.708165
GO:2000185	regulation of phosphate transmembrane transport	0.2	0.217587	0.662367	0.704901
GO:0017006	protein-tetrapyrrole linkage	0.2	0.217587	0.662367	0.701668
GO:2000616	negative regulation of histone H3-K9 acetylation	0.2	0.217587	0.662367	0.698464
GO:0009411	response to UV	0.2	0.217587	0.662367	0.695289
GO:0006996	organelle organization	0.2	0.217587	0.662367	0.692143
GO:0051259	protein complex oligomerization	0.2	0.217587	0.662367	0.689025
GO:0006568	tryptophan metabolic process	0.2	0.217587	0.662367	0.685935
GO:0006163	purine nucleotide metabolic process	0.2	0.217587	0.662367	0.682873
GO:0046951	ketone body biosynthetic process	0.2	0.217587	0.662367	0.679838
GO:0016126	sterol biosynthetic process	0.2	0.217587	0.662367	0.67683
GO:0002213	defense response to insect	0.2	0.217587	0.662367	0.673848
GO:0044257	cellular protein catabolic process	0.2	0.217587	0.662367	0.670893
GO:0009585	red, far-red light phototransduction	0.2	0.217587	0.662367	0.667963
GO:0000278	mitotic cell cycle	0.0784314	0.226244	0.645424	0.691518
GO:0007059	chromosome segregation	0.0784314	0.226244	0.645424	0.688525
GO:0006914	autophagy	0.0724638	0.233694	0.631352	0.708134
GO:0009734	auxin-activated signaling pathway	0.0857143	0.233734	0.631278	0.705216
GO:0042538	hyperosmotic salinity response	0.0689655	0.236287	0.62656	0.709872
GO:0048367	shoot system development	0.0833333	0.246703	0.607826	0.738008
GO:0000381	regulation of alternative mRNA splicing, via spliceosome	0.1	0.248025	0.605505	0.738819
GO:0036297	interstrand cross-link repair	0.1	0.248025	0.605505	0.735702
GO:0019427	acetyl-CoA biosynthetic process from acetate	0.1	0.248025	0.605505	0.73261
GO:0010336	gibberellic acid homeostasis	0.166667	0.255081	0.593322	0.750301
GO:0033567	DNA replication, Okazaki fragment processing	0.166667	0.255081	0.593322	0.747175
GO:0010628	positive regulation of gene expression	0.166667	0.255081	0.593322	0.744075
GO:0043617	cellular response to sucrose starvation	0.166667	0.255081	0.593322	0.741
GO:0009750	response to fructose	0.166667	0.255081	0.593322	0.737951
GO:0019284	L-methionine salvage from S-adenosylmethionine	0.166667	0.255081	0.593322	0.734926
GO:0090213	regulation of radial pattern formation	0.166667	0.255081	0.593322	0.731927
GO:0006790	sulfur compound metabolic process	0.166667	0.255081	0.593322	0.728951
GO:0010162	seed dormancy process	0.166667	0.255081	0.593322	0.726
GO:0010495	long-distance posttranscriptional gene silencing	0.166667	0.255081	0.593322	0.723073
GO:1900034	regulation of cellular response to heat	0.166667	0.255081	0.593322	0.720169
GO:0008643	carbohydrate transport	0.166667	0.255081	0.593322	0.717288
GO:2000014	regulation of endosperm development	0.166667	0.255081	0.593322	0.71443
GO:0008295	spermidine biosynthetic process	0.166667	0.255081	0.593322	0.711595
GO:0010540	basipetal auxin transport	0.0740741	0.257821	0.588681	0.716396
GO:0019752	carboxylic acid metabolic process	0.0952381	0.266108	0.574942	0.736511
GO:0010223	secondary shoot formation	0.0952381	0.266108	0.574942	0.733623
GO:0008299	isoprenoid biosynthetic process	0.0952381	0.266108	0.574942	0.730757
GO:0010167	response to nitrate	0.0727273	0.268542	0.570988	0.734572
GO:0044794	positive regulation by host of viral process	0.0789474	0.272947	0.563921	0.743729
GO:0009926	auxin polar transport	0.0714286	0.279342	0.553864	0.758214
GO:0000027	ribosomal large subunit assembly	0.0714286	0.279342	0.553864	0.755297
GO:0034765	regulation of ion transmembrane transport	0.0909091	0.284191	0.54639	0.765464
GO:0010078	maintenance of root meristem identity	0.0909091	0.284191	0.54639	0.762542
GO:0046854	phosphatidylinositol phosphorylation	0.0909091	0.284191	0.54639	0.759643
GO:0006221	pyrimidine nucleotide biosynthetic process	0.0909091	0.284191	0.54639	0.756765
GO:0006741	NADP biosynthetic process	0.142857	0.290786	0.536426	0.771407
GO:0009859	pollen hydration	0.142857	0.290786	0.536426	0.768507
GO:0042149	cellular response to glucose starvation	0.142857	0.290786	0.536426	0.765628
GO:0010381	peroxisome-chloroplast membrane tethering	0.142857	0.290786	0.536426	0.762772
GO:0048478	replication fork protection	0.142857	0.290786	0.536426	0.759936
GO:0007034	vacuolar transport	0.142857	0.290786	0.536426	0.757121
GO:0006513	protein monoubiquitination	0.142857	0.290786	0.536426	0.754328
GO:0016121	carotene catabolic process	0.142857	0.290786	0.536426	0.751554
GO:1900457	regulation of brassinosteroid mediated signaling pathway	0.142857	0.290786	0.536426	0.748801
GO:0019674	NAD metabolic process	0.142857	0.290786	0.536426	0.746069
GO:0097009	energy homeostasis	0.142857	0.290786	0.536426	0.743356
GO:0042823	pyridoxal phosphate biosynthetic process	0.142857	0.290786	0.536426	0.740662
GO:0009691	cytokinin biosynthetic process	0.142857	0.290786	0.536426	0.737988
GO:0009860	pollen tube growth	0.0657895	0.298401	0.5252	0.754589
GO:0010197	polar nucleus fusion	0.075	0.299472	0.523644	0.754584
GO:0000578	embryonic axis specification	0.0869565	0.302232	0.51966	0.758817
GO:0033611	oxalate catabolic process	0.0869565	0.302232	0.51966	0.756117
GO:0080156	mitochondrial mRNA modification	0.0625	0.310823	0.507487	0.774852
GO:0009627	systemic acquired resistance	0.0731707	0.312793	0.504743	0.777009
GO:0042128	nitrate assimilation	0.0833333	0.320194	0.494587	0.792592
GO:0006261	DNA-dependent DNA replication	0.0833333	0.320194	0.494587	0.789811
GO:0009933	meristem structural organization	0.0666667	0.323121	0.490635	0.794246
GO:0010305	leaf vascular tissue pattern formation	0.0666667	0.323121	0.490635	0.791478
GO:0010014	meristem initiation	0.125	0.324788	0.488401	0.792798
GO:2000022	regulation of jasmonic acid mediated signaling pathway	0.125	0.324788	0.488401	0.790054
GO:0006680	glucosylceramide catabolic process	0.125	0.324788	0.488401	0.78733
GO:0032508	DNA duplex unwinding	0.125	0.324788	0.488401	0.784624
GO:0000481	maturation of 5S rRNA	0.125	0.324788	0.488401	0.781937
GO:0032968	positive regulation of transcription elongation from RNA polymerase II promoter	0.125	0.324788	0.488401	0.779269
GO:0031125	rRNA 3'-end processing	0.125	0.324788	0.488401	0.776618
GO:0055046	microgametogenesis	0.125	0.324788	0.488401	0.773985
GO:0010192	mucilage biosynthetic process	0.125	0.324788	0.488401	0.771371
GO:0009584	detection of visible light	0.125	0.324788	0.488401	0.768773
GO:0030042	actin filament depolymerization	0.125	0.324788	0.488401	0.766194
GO:0006536	glutamate metabolic process	0.125	0.324788	0.488401	0.763631
GO:0006164	purine nucleotide biosynthetic process	0.125	0.324788	0.488401	0.761086
GO:0008652	cellular amino acid biosynthetic process	0.125	0.324788	0.488401	0.758557
GO:0009767	photosynthetic electron transport chain	0.0714286	0.32613	0.486609	0.759171
GO:0055078	sodium ion homeostasis	0.0714286	0.32613	0.486609	0.756665
GO:0006744	ubiquinone biosynthetic process	0.0632911	0.327028	0.485415	0.756253
GO:0043484	regulation of RNA splicing	0.0655738	0.33416	0.476046	0.770211
GO:0006694	steroid biosynthetic process	0.0655738	0.33416	0.476046	0.767694
GO:0015995	chlorophyll biosynthetic process	0.0625	0.336641	0.472833	0.770874
GO:0090410	malonate catabolic process	0.08	0.338043	0.471029	0.771571
GO:0046949	fatty-acyl-CoA biosynthetic process	0.08	0.338043	0.471029	0.769074
GO:0006807	nitrogen compound metabolic process	0.08	0.338043	0.471029	0.766593
GO:0010345	suberin biosynthetic process	0.0645161	0.345217	0.461908	0.780345
GO:0034975	protein folding in endoplasmic reticulum	0.0681818	0.352787	0.452487	0.794902
GO:0051017	actin filament bundle assembly	0.0769231	0.355749	0.448857	0.799014
GO:0009653	anatomical structure morphogenesis	0.111111	0.357166	0.44713	0.799642
GO:0032264	IMP salvage	0.111111	0.357166	0.44713	0.797104
GO:0009113	purine nucleobase biosynthetic process	0.111111	0.357166	0.44713	0.794581
GO:0030422	production of siRNA involved in RNA interference	0.111111	0.357166	0.44713	0.792074
GO:0009088	threonine biosynthetic process	0.111111	0.357166	0.44713	0.789584
GO:0050790	regulation of catalytic activity	0.111111	0.357166	0.44713	0.787108
GO:0010227	floral organ abscission	0.111111	0.357166	0.44713	0.784649
GO:0009875	pollen-pistil interaction	0.111111	0.357166	0.44713	0.782204
GO:0060548	negative regulation of cell death	0.111111	0.357166	0.44713	0.779775
GO:0010062	negative regulation of trichoblast fate specification	0.111111	0.357166	0.44713	0.777361
GO:0006422	aspartyl-tRNA aminoacylation	0.111111	0.357166	0.44713	0.774962
GO:0000957	mitochondrial RNA catabolic process	0.111111	0.357166	0.44713	0.772577
GO:0009826	unidimensional cell growth	0.0588235	0.362563	0.440616	0.781846
GO:0009414	response to water deprivation	0.0524934	0.365249	0.437411	0.78523
GO:0042631	cellular response to water deprivation	0.0666667	0.366077	0.436428	0.78461
GO:0048481	plant ovule development	0.0588235	0.384942	0.414605	0.822535
GO:0006891	intra-Golgi vesicle-mediated transport	0.1	0.387998	0.41117	0.826554
GO:0009704	de-etiolation	0.1	0.387998	0.41117	0.824057
GO:0006400	tRNA modification	0.1	0.387998	0.41117	0.821575
GO:0034337	RNA folding	0.1	0.387998	0.41117	0.819107
GO:0000266	mitochondrial fission	0.1	0.387998	0.41117	0.816655
GO:0072659	protein localization to plasma membrane	0.1	0.387998	0.41117	0.814217
GO:0019318	hexose metabolic process	0.1	0.387998	0.41117	0.811794
GO:0071596	ubiquitin-dependent protein catabolic process via the N-end rule pathway	0.1	0.387998	0.41117	0.809385
GO:0009098	leucine biosynthetic process	0.1	0.387998	0.41117	0.80699
GO:0009937	regulation of gibberellic acid mediated signaling pathway	0.1	0.387998	0.41117	0.80461
GO:0070681	glutaminyl-tRNAGln biosynthesis via transamidation	0.1	0.387998	0.41117	0.802243
GO:0000290	deadenylation-dependent decapping of nuclear-transcribed mRNA	0.1	0.387998	0.41117	0.799891
GO:0007020	microtubule nucleation	0.1	0.387998	0.41117	0.797552
GO:0006435	threonyl-tRNA aminoacylation	0.1	0.387998	0.41117	0.795227
GO:0044208	'de novo' AMP biosynthetic process	0.1	0.387998	0.41117	0.792915
GO:0000226	microtubule cytoskeleton organization	0.0606061	0.389442	0.409558	0.793558
GO:0042545	cell wall modification	0.0714286	0.390626	0.408239	0.793671
GO:0010044	response to aluminum ion	0.0714286	0.390626	0.408239	0.791384
GO:0042372	phylloquinone biosynthetic process	0.0638298	0.392508	0.406152	0.792911
GO:1901001	negative regulation of response to salt stress	0.0566038	0.397375	0.400799	0.800443
GO:0060211	regulation of nuclear-transcribed mRNA poly(A) tail shortening	0.0597015	0.400454	0.397447	0.804341
GO:0009753	response to jasmonic acid	0.0574713	0.404261	0.393339	0.809673
GO:0032981	mitochondrial respiratory chain complex I assembly	0.0625	0.405623	0.391877	0.810094
GO:0010143	cutin biosynthetic process	0.0625	0.405623	0.391877	0.807799
GO:0042594	response to starvation	0.0689655	0.407752	0.389604	0.809744
GO:0010030	positive regulation of seed germination	0.0689655	0.407752	0.389604	0.807463
GO:1990641	response to iron ion starvation	0.0689655	0.407752	0.389604	0.805195
GO:0009911	positive regulation of flower development	0.0568182	0.413897	0.383108	0.815041
GO:0006139	nucleobase-containing compound metabolic process	0.0909091	0.417358	0.379491	0.819561
GO:0006569	tryptophan catabolic process	0.0909091	0.417358	0.379491	0.817278
GO:0006596	polyamine biosynthetic process	0.0909091	0.417358	0.379491	0.815008
GO:0030187	melatonin biosynthetic process	0.0909091	0.417358	0.379491	0.81275
GO:1901997	negative regulation of indoleacetic acid biosynthetic process via tryptophan	0.0909091	0.417358	0.379491	0.810505
GO:0006558	L-phenylalanine metabolic process	0.0909091	0.417358	0.379491	0.808272
GO:0006529	asparagine biosynthetic process	0.0909091	0.417358	0.379491	0.806052
GO:0010366	negative regulation of ethylene biosynthetic process	0.0909091	0.417358	0.379491	0.803843
GO:0006570	tyrosine metabolic process	0.0909091	0.417358	0.379491	0.801647
GO:0010099	regulation of photomorphogenesis	0.0909091	0.417358	0.379491	0.799463
GO:0019509	L-methionine salvage from methylthioadenosine	0.0909091	0.417358	0.379491	0.79729
GO:0048281	inflorescence morphogenesis	0.0909091	0.417358	0.379491	0.79513
GO:0009698	phenylpropanoid metabolic process	0.0909091	0.417358	0.379491	0.792981
GO:0010584	pollen exine formation	0.0612245	0.418655	0.378143	0.793301
GO:0007032	endosome organization	0.0666667	0.424642	0.371977	0.802482
GO:0000724	double-strand break repair via homologous recombination	0.06	0.431594	0.364924	0.813433
GO:0007064	mitotic sister chromatid cohesion	0.0645161	0.441281	0.355285	0.829467
GO:0031408	oxylipin biosynthetic process	0.0645161	0.441281	0.355285	0.827255
GO:0010025	wax biosynthetic process	0.0833333	0.445316	0.351332	0.832599
GO:0009645	response to low light intensity stimulus	0.0833333	0.445316	0.351332	0.83039
GO:0009768	photosynthesis, light harvesting in photosystem I	0.0833333	0.445316	0.351332	0.828193
GO:0009641	shade avoidance	0.0833333	0.445316	0.351332	0.826008
GO:0019344	cysteine biosynthetic process	0.0833333	0.445316	0.351332	0.823834
GO:0032527	protein exit from endoplasmic reticulum	0.0833333	0.445316	0.351332	0.821672
GO:0048574	long-day photoperiodism, flowering	0.0833333	0.445316	0.351332	0.819521
GO:0009739	response to gibberellin	0.0576923	0.457149	0.339942	0.839101
GO:1902456	regulation of stomatal opening	0.0625	0.457653	0.339464	0.837839
GO:0043067	regulation of programmed cell death	0.0625	0.457653	0.339464	0.835663
GO:0009866	induced systemic resistance, ethylene mediated signaling pathway	0.0625	0.457653	0.339464	0.833498
GO:1901601	strigolactone biosynthetic process	0.0625	0.457653	0.339464	0.831344
GO:0043622	cortical microtubule organization	0.0530973	0.457973	0.33916	0.829781
GO:0009909	regulation of flower development	0.0537634	0.461639	0.335698	0.834272
GO:0009846	pollen germination	0.0537634	0.461639	0.335698	0.832133
GO:0006970	response to osmotic stress	0.0511364	0.46902	0.328808	0.843277
GO:0009789	positive regulation of abscisic acid-activated signaling pathway	0.0566038	0.469747	0.328136	0.842428
GO:0080110	sporopollenin biosynthetic process	0.0531915	0.471065	0.326919	0.842643
GO:0070940	dephosphorylation of RNA polymerase II C-terminal domain	0.0769231	0.471938	0.326115	0.842062
GO:0006366	transcription by RNA polymerase II	0.0769231	0.471938	0.326115	0.83993
GO:0032543	mitochondrial translation	0.0769231	0.471938	0.326115	0.837809
GO:0071732	cellular response to nitric oxide	0.0769231	0.471938	0.326115	0.835698
GO:0062034	L-pipecolic acid biosynthetic process	0.0769231	0.471938	0.326115	0.833599
GO:0009615	response to virus	0.0769231	0.471938	0.326115	0.831509
GO:0009556	microsporogenesis	0.0769231	0.471938	0.326115	0.829431
GO:0042549	photosystem II stabilization	0.0769231	0.471938	0.326115	0.827362
GO:0006555	methionine metabolic process	0.0769231	0.471938	0.326115	0.825304
GO:0048564	photosystem I assembly	0.0769231	0.471938	0.326115	0.823256
GO:0009642	response to light intensity	0.0769231	0.471938	0.326115	0.821218
GO:0071281	cellular response to iron ion	0.0769231	0.471938	0.326115	0.819191
GO:0080168	abscisic acid transport	0.0606061	0.473746	0.324454	0.820304
GO:0032012	regulation of ARF protein signal transduction	0.0606061	0.473746	0.324454	0.818289
GO:0010222	stem vascular tissue pattern formation	0.0606061	0.473746	0.324454	0.816283
GO:0000911	cytokinesis by cell plate formation	0.0606061	0.473746	0.324454	0.814288
GO:0010581	regulation of starch biosynthetic process	0.0606061	0.473746	0.324454	0.812302
GO:0006338	chromatin remodeling	0.0606061	0.473746	0.324454	0.810325
GO:0006633	fatty acid biosynthetic process	0.0510949	0.485981	0.313381	0.829235
GO:0055075	potassium ion homeostasis	0.0588235	0.489549	0.310203	0.833301
GO:0048316	seed development	0.0588235	0.489549	0.310203	0.831288
GO:0009788	negative regulation of abscisic acid-activated signaling pathway	0.0512821	0.491994	0.30804	0.833426
GO:0006355	regulation of transcription, DNA-templated	0.0486577	0.493256	0.306927	0.833556
GO:0010555	response to mannitol	0.0714286	0.497288	0.303392	0.838353
GO:0009095	aromatic amino acid family biosynthetic process, prephenate pathway	0.0714286	0.497288	0.303392	0.836347
GO:0010275	NAD(P)H dehydrogenase complex assembly	0.0714286	0.497288	0.303392	0.834351
GO:0010323	negative regulation of isopentenyl diphosphate biosynthetic process, methylerythritol 4-phosphate pathway	0.0714286	0.497288	0.303392	0.832365
GO:0012501	programmed cell death	0.0714286	0.497288	0.303392	0.830388
GO:0006809	nitric oxide biosynthetic process	0.0714286	0.497288	0.303392	0.82842
GO:0016120	carotene biosynthetic process	0.0714286	0.497288	0.303392	0.826461
GO:0019673	GDP-mannose metabolic process	0.0714286	0.497288	0.303392	0.824512
GO:0006511	ubiquitin-dependent protein catabolic process	0.0508475	0.500396	0.300686	0.827713
GO:0009555	pollen development	0.0493274	0.504756	0.296918	0.832966
GO:0006289	nucleotide-excision repair	0.0571429	0.505053	0.296663	0.831505
GO:0010148	transpiration	0.0571429	0.505053	0.296663	0.829562
GO:0009693	ethylene biosynthetic process	0.0526316	0.518749	0.285042	0.850072
GO:0042546	cell wall biogenesis	0.0555556	0.52025	0.283788	0.850549
GO:1900368	regulation of RNA interference	0.0555556	0.52025	0.283788	0.848576
GO:0009695	jasmonic acid biosynthetic process	0.0666667	0.521426	0.282808	0.848524
GO:0031145	anaphase-promoting complex-dependent catabolic process	0.0666667	0.521426	0.282808	0.846564
GO:0006401	RNA catabolic process	0.0666667	0.521426	0.282808	0.844613
GO:0018344	protein geranylgeranylation	0.0666667	0.521426	0.282808	0.842672
GO:0007129	synapsis	0.0666667	0.521426	0.282808	0.840739
GO:0009247	glycolipid biosynthetic process	0.0666667	0.521426	0.282808	0.838815
GO:0006629	lipid metabolic process	0.0486486	0.530298	0.27548	0.851141
GO:0034599	cellular response to oxidative stress	0.0517241	0.530619	0.275217	0.849716
GO:0031124	mRNA 3'-end processing	0.0517241	0.530619	0.275217	0.847785
GO:0010588	cotyledon vascular tissue pattern formation	0.0517241	0.530619	0.275217	0.845862
GO:0035556	intracellular signal transduction	0.0540541	0.535134	0.271537	0.85113
GO:0000373	Group II intron splicing	0.0508475	0.542325	0.26574	0.860619
GO:0006281	DNA repair	0.0477707	0.543777	0.264579	0.860981
GO:0040034	regulation of development, heterochronic	0.0625	0.54441	0.264074	0.860045
GO:0090333	regulation of stomatal closure	0.0625	0.54441	0.264074	0.858117
GO:0009902	chloroplast relocation	0.0625	0.54441	0.264074	0.856197
GO:0010218	response to far red light	0.0625	0.54441	0.264074	0.854286
GO:0010182	sugar mediated signaling pathway	0.0625	0.54441	0.264074	0.852383
GO:0005982	starch metabolic process	0.0625	0.54441	0.264074	0.850489
GO:0033355	ascorbate glutathione cycle	0.0625	0.54441	0.264074	0.848603
GO:2000032	regulation of secondary shoot formation	0.0526316	0.5497	0.259874	0.854954
GO:0010090	trichome morphogenesis	0.0526316	0.5497	0.259874	0.853067
GO:1902074	response to salt	0.0512821	0.563944	0.248764	0.873244
GO:0000963	mitochondrial RNA processing	0.0512821	0.563944	0.248764	0.871325
GO:0043481	anthocyanin accumulation in tissues in response to UV light	0.0512821	0.563944	0.248764	0.869414
GO:0005985	sucrose metabolic process	0.0512821	0.563944	0.248764	0.867512
GO:0006402	mRNA catabolic process	0.0588235	0.566295	0.246957	0.869226
GO:0006367	transcription initiation from RNA polymerase II promoter	0.0588235	0.566295	0.246957	0.867332
GO:0009685	gibberellin metabolic process	0.0588235	0.566295	0.246957	0.865446
GO:0006564	L-serine biosynthetic process	0.0588235	0.566295	0.246957	0.863569
GO:0010037	response to carbon dioxide	0.0588235	0.566295	0.246957	0.8617
GO:0098869	cellular oxidant detoxification	0.0588235	0.566295	0.246957	0.859839
GO:0055129	L-proline biosynthetic process	0.0588235	0.566295	0.246957	0.857986
GO:0071480	cellular response to gamma radiation	0.0588235	0.566295	0.246957	0.856141
GO:0002098	tRNA wobble uridine modification	0.0588235	0.566295	0.246957	0.854303
GO:0034976	response to endoplasmic reticulum stress	0.0588235	0.566295	0.246957	0.852474
GO:1900871	chloroplast mRNA modification	0.0483871	0.576413	0.239266	0.865851
GO:0032502	developmental process	0.0483871	0.576413	0.239266	0.864005
GO:0006869	lipid transport	0.047619	0.577292	0.238604	0.863482
GO:0006623	protein targeting to vacuole	0.05	0.577864	0.238174	0.862502
GO:0051304	chromosome separation	0.0555556	0.587133	0.231263	0.87448
GO:0006189	'de novo' IMP biosynthetic process	0.0555556	0.587133	0.231263	0.872632
GO:0046274	lignin catabolic process	0.0555556	0.587133	0.231263	0.870791
GO:0009266	response to temperature stimulus	0.0555556	0.587133	0.231263	0.868957
GO:0010208	pollen wall assembly	0.0555556	0.587133	0.231263	0.867132
GO:0016570	histone modification	0.0555556	0.587133	0.231263	0.865314
GO:0006431	methionyl-tRNA aminoacylation	0.0555556	0.587133	0.231263	0.863504
GO:0009773	photosynthetic electron transport in photosystem I	0.0555556	0.587133	0.231263	0.861701
GO:0009862	systemic acquired resistance, salicylic acid mediated signaling pathway	0.0555556	0.587133	0.231263	0.859906
GO:0009686	gibberellin biosynthetic process	0.0555556	0.587133	0.231263	0.858118
GO:0007093	mitotic cell cycle checkpoint	0.0555556	0.587133	0.231263	0.856338
GO:0080148	negative regulation of response to water deprivation	0.047619	0.587419	0.231052	0.854981
GO:0008219	cell death	0.047619	0.587419	0.231052	0.853214
GO:0016554	cytidine to uridine editing	0.0462963	0.595979	0.224769	0.863862
GO:0017004	cytochrome complex assembly	0.047619	0.604724	0.218443	0.874734
GO:0016123	xanthophyll biosynthetic process	0.047619	0.604724	0.218443	0.872938
GO:0030259	lipid glycosylation	0.0526316	0.606975	0.216829	0.874392
GO:0000105	histidine biosynthetic process	0.0526316	0.606975	0.216829	0.872604
GO:0006298	mismatch repair	0.0526316	0.606975	0.216829	0.870823
GO:0000160	phosphorelay signal transduction system	0.0526316	0.606975	0.216829	0.86905
GO:0010193	response to ozone	0.0526316	0.606975	0.216829	0.867283
GO:0071456	cellular response to hypoxia	0.0465116	0.617663	0.209248	0.880765
GO:0010118	stomatal movement	0.045045	0.620571	0.207209	0.88312
GO:0016045	detection of bacterium	0.05	0.625867	0.203518	0.888858
GO:0010359	regulation of anion channel activity	0.05	0.625867	0.203518	0.887066
GO:0009662	etioplast organization	0.05	0.625867	0.203518	0.885281
GO:0006312	mitotic recombination	0.05	0.625867	0.203518	0.883503
GO:0042821	pyridoxal biosynthetic process	0.05	0.625867	0.203518	0.881732
GO:0052544	defense response by callose deposition in cell wall	0.05	0.625867	0.203518	0.879969
GO:0006898	receptor-mediated endocytosis	0.05	0.625867	0.203518	0.878213
GO:0006004	fucose metabolic process	0.05	0.625867	0.203518	0.876463
GO:0006012	galactose metabolic process	0.0454545	0.630276	0.200469	0.880883
GO:0009809	lignin biosynthetic process	0.0454545	0.630276	0.200469	0.879135
GO:0009735	response to cytokinin	0.043956	0.641104	0.193072	0.892467
GO:0009226	nucleotide-sugar biosynthetic process	0.047619	0.643855	0.191212	0.894526
GO:0009690	cytokinin metabolic process	0.047619	0.643855	0.191212	0.892761
GO:0043132	NAD transport	0.047619	0.643855	0.191212	0.891004
GO:0010114	response to red light	0.047619	0.643855	0.191212	0.889253
GO:0045490	pectin catabolic process	0.047619	0.643855	0.191212	0.88751
GO:0016559	peroxisome fission	0.047619	0.643855	0.191212	0.885773
GO:0030071	regulation of mitotic metaphase/anaphase transition	0.047619	0.643855	0.191212	0.884043
GO:0009072	aromatic amino acid family metabolic process	0.047619	0.643855	0.191212	0.88232
GO:1990559	mitochondrial coenzyme A transmembrane transport	0.047619	0.643855	0.191212	0.880603
GO:0048578	positive regulation of long-day photoperiodism, flowering	0.047619	0.643855	0.191212	0.878893
GO:0010468	regulation of gene expression	0.047619	0.643855	0.191212	0.87719
GO:0048268	clathrin coat assembly	0.047619	0.643855	0.191212	0.875493
GO:0006839	mitochondrial transport	0.047619	0.643855	0.191212	0.873803
GO:0007275	multicellular organism development	0.0434783	0.649692	0.187292	0.880026
GO:0045893	positive regulation of transcription, DNA-templated	0.0434783	0.651955	0.185783	0.881393
GO:0071472	cellular response to salt stress	0.0434783	0.65453	0.18407	0.883176
GO:1901259	chloroplast rRNA processing	0.0430108	0.658144	0.181679	0.886351
GO:0045292	mRNA cis splicing, via spliceosome	0.0428571	0.659218	0.180971	0.886101
GO:0031425	chloroplast RNA processing	0.0431034	0.659541	0.180758	0.884842
GO:0009089	lysine biosynthetic process via diaminopimelate	0.0454545	0.660982	0.17981	0.885086
GO:0016132	brassinosteroid biosynthetic process	0.0454545	0.660982	0.17981	0.883403
GO:0009853	photorespiration	0.0454545	0.660982	0.17981	0.881727
GO:0005983	starch catabolic process	0.0454545	0.660982	0.17981	0.880057
GO:0016556	mRNA modification	0.0454545	0.660982	0.17981	0.878394
GO:0042793	plastid transcription	0.0425532	0.666176	0.176411	0.883626
GO:1900864	mitochondrial RNA modification	0.0422535	0.668709	0.174763	0.885316
GO:0009640	photomorphogenesis	0.0422535	0.668709	0.174763	0.883651
GO:0006464	cellular protein modification process	0.0434783	0.677289	0.169226	0.893309
GO:0006626	protein targeting to mitochondrion	0.0434783	0.677289	0.169226	0.891637
GO:0006006	glucose metabolic process	0.0434783	0.677289	0.169226	0.88997
GO:0044375	regulation of peroxisome size	0.0434783	0.677289	0.169226	0.88831
GO:0009851	auxin biosynthetic process	0.0434783	0.677289	0.169226	0.886655
GO:0009960	endosperm development	0.0434783	0.677289	0.169226	0.885007
GO:0010196	nonphotochemical quenching	0.0434783	0.677289	0.169226	0.883365
GO:0009624	response to nematode	0.0416667	0.677504	0.169088	0.88201
GO:0006635	fatty acid beta-oxidation	0.0416667	0.678007	0.168766	0.881033
GO:0010228	vegetative to reproductive phase transition of meristem	0.0424242	0.684245	0.164788	0.887499
GO:0006606	protein import into nucleus	0.0408163	0.688519	0.162084	0.891397
GO:0009443	pyridoxal 5'-phosphate salvage	0.0416667	0.692815	0.159383	0.89531
GO:0006561	proline biosynthetic process	0.0416667	0.692815	0.159383	0.893667
GO:0071249	cellular response to nitrate	0.0416667	0.692815	0.159383	0.89203
GO:0006270	DNA replication initiation	0.0416667	0.692815	0.159383	0.8904
GO:0006417	regulation of translation	0.04	0.699224	0.155384	0.896997
GO:0055070	copper ion homeostasis	0.04	0.707597	0.150214	0.906085
GO:2000377	regulation of reactive oxygen species metabolic process	0.04	0.707597	0.150214	0.904437
GO:0015743	malate transport	0.04	0.707597	0.150214	0.902796
GO:0007030	Golgi organization	0.04	0.707597	0.150214	0.90116
GO:0048255	mRNA stabilization	0.04	0.707597	0.150214	0.899531
GO:0006541	glutamine metabolic process	0.04	0.707597	0.150214	0.897907
GO:0010252	auxin homeostasis	0.04	0.707597	0.150214	0.896289
GO:0006207	'de novo' pyrimidine nucleobase biosynthetic process	0.04	0.707597	0.150214	0.894677
GO:0016560	protein import into peroxisome matrix, docking	0.0392157	0.709624	0.148972	0.89563
GO:0008361	regulation of cell size	0.0392157	0.709624	0.148972	0.894024
GO:0006357	regulation of transcription by RNA polymerase II	0.0392157	0.709624	0.148972	0.892425
GO:1904668	positive regulation of ubiquitin protein ligase activity	0.0392157	0.709624	0.148972	0.890832
GO:0008380	RNA splicing	0.04	0.713434	0.146646	0.894018
GO:0009816	defense response to bacterium, incompatible interaction	0.0384615	0.719723	0.142835	0.900294
GO:0052324	plant-type cell wall cellulose biosynthetic process	0.0384615	0.721671	0.141661	0.901127
GO:0046685	response to arsenic-containing substance	0.0384615	0.721671	0.141661	0.899529
GO:0006334	nucleosome assembly	0.0384615	0.721671	0.141661	0.897937
GO:0015979	photosynthesis	0.0392157	0.727979	0.137881	0.904185
GO:0009751	response to salicylic acid	0.0377358	0.729526	0.136959	0.904509
GO:0007131	reciprocal meiotic recombination	0.0377358	0.729526	0.136959	0.902917
GO:0016558	protein import into peroxisome matrix	0.0377358	0.729526	0.136959	0.90133
GO:0010087	phloem or xylem histogenesis	0.0377358	0.729526	0.136959	0.899749
GO:0006096	glycolytic process	0.0377358	0.729526	0.136959	0.898173
GO:0000919	cell plate assembly	0.0377358	0.729526	0.136959	0.896603
GO:0006887	exocytosis	0.0384615	0.72976	0.13682	0.895325
GO:0009817	defense response to fungus, incompatible interaction	0.038835	0.735043	0.133687	0.900236
GO:0016131	brassinosteroid metabolic process	0.037037	0.73507	0.133671	0.898703
GO:0006812	cation transport	0.037037	0.73507	0.133671	0.897143
GO:0006890	retrograde vesicle-mediated transport, Golgi to ER	0.037037	0.73507	0.133671	0.895588
GO:0016226	iron-sulfur cluster assembly	0.0379747	0.737723	0.132107	0.897265
GO:0071555	cell wall organization	0.0390625	0.742129	0.129521	0.901065
GO:0009749	response to glucose	0.0357143	0.747827	0.126199	0.906418
GO:0006972	hyperosmotic response	0.0357143	0.747827	0.126199	0.904858
GO:0009737	response to abscisic acid	0.0418719	0.75794	0.120365	0.915518
GO:0007205	protein kinase C-activating G protein-coupled receptor signaling pathway	0.0344828	0.759973	0.119202	0.916399
GO:0034314	Arp2/3 complex-mediated actin nucleation	0.0344828	0.759973	0.119202	0.91483
GO:0010215	cellulose microfibril organization	0.0344828	0.759973	0.119202	0.913266
GO:0010268	brassinosteroid homeostasis	0.0344828	0.759973	0.119202	0.911708
GO:0005978	glycogen biosynthetic process	0.0344828	0.759973	0.119202	0.910155
GO:0006614	SRP-dependent cotranslational protein targeting to membrane	0.0344828	0.759973	0.119202	0.908607
GO:0051302	regulation of cell division	0.0350877	0.765882	0.115838	0.914117
GO:0016117	carotenoid biosynthetic process	0.0350877	0.765882	0.115838	0.912568
GO:0007033	vacuole organization	0.0361446	0.767735	0.114789	0.913228
GO:0009409	response to cold	0.0412088	0.768508	0.114352	0.912603
GO:0009617	response to bacterium	0.0333333	0.771536	0.112644	0.914654
GO:0042775	mitochondrial ATP synthesis coupled electron transport	0.0333333	0.771536	0.112644	0.913114
GO:0009408	response to heat	0.0391304	0.782248	0.106656	0.924236
GO:0010091	trichome branching	0.0338983	0.782423	0.106558	0.922891
GO:0070417	cellular response to cold	0.0322581	0.782544	0.106491	0.921489
GO:0002933	lipid hydroxylation	0.0322581	0.782544	0.106491	0.919948
GO:0006537	glutamate biosynthetic process	0.0322581	0.782544	0.106491	0.918412
GO:0051792	medium-chain fatty acid biosynthetic process	0.0322581	0.782544	0.106491	0.916881
GO:0090709	regulation of timing of plant organ formation	0.0322581	0.782544	0.106491	0.915356
GO:0071369	cellular response to ethylene stimulus	0.0322581	0.782544	0.106491	0.913835
GO:0043161	proteasome-mediated ubiquitin-dependent protein catabolic process	0.0322581	0.782544	0.106491	0.91232
GO:0009723	response to ethylene	0.036036	0.786664	0.104211	0.915604
GO:0010029	regulation of seed germination	0.0367647	0.788469	0.103216	0.916187
GO:0009910	negative regulation of flower development	0.0333333	0.790304	0.102206	0.916805
GO:0009451	RNA modification	0.03125	0.793025	0.100713	0.918446
GO:1900865	chloroplast RNA modification	0.03125	0.793025	0.100713	0.916935
GO:0031348	negative regulation of defense response	0.0344828	0.794905	0.0996847	0.9176
GO:0051301	cell division	0.037037	0.79692	0.0985853	0.918418
GO:0006631	fatty acid metabolic process	0.0327869	0.797934	0.098033	0.918081
GO:0080167	response to karrikin	0.0340909	0.801271	0.0962205	0.920414
GO:0001558	regulation of cell growth	0.030303	0.803002	0.0952832	0.920898
GO:0006587	serotonin biosynthetic process from tryptophan	0.030303	0.803002	0.0952832	0.919398
GO:0051570	regulation of histone H3-K9 methylation	0.030303	0.803002	0.0952832	0.917903
GO:0009808	lignin metabolic process	0.030303	0.803002	0.0952832	0.916413
GO:0031935	regulation of chromatin silencing	0.030303	0.803002	0.0952832	0.914928
GO:0006325	chromatin organization	0.0322581	0.805318	0.0940325	0.916082
GO:0016579	protein deubiquitination	0.0322581	0.805318	0.0940325	0.914602
GO:0008283	cell proliferation	0.031746	0.812462	0.0901968	0.921227
GO:0006265	DNA topological change	0.0294118	0.812501	0.0901762	0.919788
GO:0045717	negative regulation of fatty acid biosynthetic process	0.0294118	0.812501	0.0901762	0.918309
GO:0006486	protein glycosylation	0.0333333	0.813509	0.0896375	0.917973
GO:0030163	protein catabolic process	0.03125	0.819373	0.0865185	0.923107
GO:0015986	ATP synthesis coupled proton transport	0.0277778	0.830152	0.0808425	0.933755
GO:0000712	resolution of meiotic recombination intermediates	0.0277778	0.830152	0.0808425	0.932263
GO:0009116	nucleoside metabolic process	0.0277778	0.830152	0.0808425	0.930776
GO:0007264	small GTPase mediated signal transduction	0.0277778	0.830152	0.0808425	0.929294
GO:0006888	ER to Golgi vesicle-mediated transport	0.030303	0.832515	0.0796079	0.930458
GO:0071395	cellular response to jasmonic acid stimulus	0.027027	0.838347	0.0765764	0.935488
GO:0070407	oxidation-dependent protein catabolic process	0.027027	0.838347	0.0765764	0.934006
GO:0071446	cellular response to salicylic acid stimulus	0.027027	0.838347	0.0765764	0.932528
GO:0010239	chloroplast mRNA processing	0.027027	0.838347	0.0765764	0.931055
GO:0051131	chaperone-mediated protein complex assembly	0.027027	0.838347	0.0765764	0.929586
GO:0000723	telomere maintenance	0.0294118	0.844792	0.07325	0.935258
GO:0009646	response to absence of light	0.0263158	0.846148	0.0725537	0.935286
GO:0006396	RNA processing	0.0344828	0.848734	0.0712282	0.936672
GO:0016042	lipid catabolic process	0.0285714	0.85625	0.0673992	0.943486
GO:0006397	mRNA processing	0.0343137	0.86648	0.0622416	0.953263
GO:0048015	phosphatidylinositol-mediated signaling	0.0243902	0.867373	0.0617939	0.952756
GO:1902184	negative regulation of shoot apical meristem development	0.0243902	0.867373	0.0617939	0.951269
GO:0000184	nuclear-transcribed mRNA catabolic process, nonsense-mediated decay	0.0238095	0.87378	0.0585981	0.956802
GO:0016571	histone methylation	0.0238095	0.87378	0.0585981	0.955314
GO:0010027	thylakoid membrane organization	0.0238095	0.87378	0.0585981	0.953831
GO:0000398	mRNA splicing, via spliceosome	0.0343348	0.879049	0.0559871	0.958095
GO:0035494	SNARE complex disassembly	0.0232558	0.879878	0.0555777	0.957514
GO:0001732	formation of cytoplasmic translation initiation complex	0.030303	0.88472	0.0531943	0.961295
GO:0016573	histone acetylation	0.0227273	0.885682	0.0527221	0.960856
GO:0061087	positive regulation of histone H3-K27 methylation	0.0227273	0.885682	0.0527221	0.959375
GO:0046686	response to cadmium ion	0.0338983	0.887389	0.0518858	0.959746
GO:0009553	embryo sac development	0.03125	0.889381	0.050912	0.960422
GO:0019252	starch biosynthetic process	0.0222222	0.891208	0.0500211	0.960919
GO:0045128	negative regulation of reciprocal meiotic recombination	0.0217391	0.896467	0.0474656	0.965109
GO:0010023	proanthocyanidin biosynthetic process	0.0217391	0.896467	0.0474656	0.963634
GO:0016036	cellular response to phosphate starvation	0.0275229	0.901028	0.0452615	0.967058
GO:0045892	negative regulation of transcription, DNA-templated	0.0212766	0.901473	0.045047	0.966061
GO:0048868	pollen tube development	0.0212766	0.901473	0.045047	0.96459
GO:0042138	meiotic DNA double-strand break formation	0.0208333	0.906239	0.0427573	0.968216
GO:0010235	guard mother cell cytokinesis	0.0208333	0.906239	0.0427573	0.966746
GO:0009744	response to sucrose	0.0243902	0.910226	0.0408509	0.969528
GO:0010119	regulation of stomatal movement	0.0204082	0.910775	0.0405891	0.968645
GO:0045824	negative regulation of innate immune response	0.0204082	0.910775	0.0405891	0.967182
GO:0009832	plant-type cell wall biogenesis	0.0204082	0.910775	0.0405891	0.965723
GO:0010452	histone H3-K36 methylation	0.0204082	0.910775	0.0405891	0.964269
GO:0051568	histone H3-K4 methylation	0.0188679	0.926836	0.0329973	0.979798
GO:0045727	positive regulation of translation	0.0188679	0.926836	0.0329973	0.978326
GO:0009908	flower development	0.0188679	0.926836	0.0329973	0.97686
GO:0048586	regulation of long-day photoperiodism, flowering	0.0185185	0.930379	0.0313402	0.979126
GO:0016485	protein processing	0.0181818	0.933751	0.0297688	0.981207
GO:0009793	embryo development ending in seed dormancy	0.0323625	0.934734	0.0293118	0.980774
GO:0010214	seed coat development	0.0222222	0.934986	0.029195	0.979575
GO:0006515	protein quality control for misfolded or incompletely synthesized proteins	0.0178571	0.936961	0.0282784	0.980184
GO:0031048	chromatin silencing by small RNA	0.0178571	0.936961	0.0282784	0.978728
GO:0006974	cellular response to DNA damage stimulus	0.0175439	0.940016	0.0268647	0.980462
GO:0032008	positive regulation of TOR signaling	0.0175439	0.940016	0.0268647	0.979009
GO:0007062	sister chromatid cohesion	0.0175439	0.940016	0.0268647	0.977561
GO:0051013	microtubule severing	0.0175439	0.940016	0.0268647	0.976117
GO:0031929	TOR signaling	0.0172414	0.942924	0.0255234	0.977692
GO:0019538	protein metabolic process	0.0172414	0.942924	0.0255234	0.976252
GO:0009733	response to auxin	0.0258065	0.944919	0.0246056	0.976879
GO:0016441	posttranscriptional gene silencing	0.0169492	0.945691	0.0242507	0.976242
GO:0009867	jasmonic acid mediated signaling pathway	0.0210526	0.947025	0.0236383	0.976186
GO:0006260	DNA replication	0.0254777	0.948485	0.0229694	0.976259
GO:0016192	vesicle-mediated transport	0.0265957	0.952375	0.0211921	0.97883
GO:0042026	protein refolding	0.016129	0.953217	0.0208084	0.978265
GO:0048510	regulation of timing of transition from vegetative to reproductive phase	0.015873	0.955487	0.0197753	0.979165
GO:0007015	actin filament organization	0.0153846	0.959704	0.0178629	0.982055
GO:0007005	mitochondrion organization	0.0153846	0.959704	0.0178629	0.980627
GO:0007186	G protein-coupled receptor signaling pathway	0.0151515	0.96166	0.0169783	0.981201
GO:0009416	response to light stimulus	0.0192308	0.963555	0.0161234	0.981709
GO:0045454	cell redox homeostasis	0.0235294	0.966974	0.0145851	0.983767
GO:0006310	DNA recombination	0.0211268	0.970244	0.0131191	0.985667
GO:0048366	leaf development	0.020979	0.971354	0.0126223	0.985371
GO:0006378	mRNA polyadenylation	0.0138889	0.971566	0.0125277	0.984166
GO:0006099	tricarboxylic acid cycle	0.0133333	0.975517	0.0107652	0.986746
GO:0009880	embryonic pattern specification	0.015748	0.986355	0.00596657	0.996276
GO:0006625	protein targeting to peroxisome	0.011236	0.987836	0.0053151	0.99634
GO:0006364	rRNA processing	0.0147059	0.990792	0.00401754	0.997889
GO:0006886	intracellular protein transport	0.0211268	0.994816	0.0022573	1.00051
GO:0009658	chloroplast organization	0.0157068	0.995765	0.00184316	1.00003
GO:0015031	protein transport	0.0113636	0.99847	0.000664765	1.00132
GO:0048527	lateral root development	0.00763359	0.998528	0.000639636	0.999951
GO:0006412	translation	0.0120968	0.99963	0.000160814	0.99963

## Sheet: C vs A. up enriched
TermID	Term	Ratio	pvalue	Enrichment	FDR
GO:0006412	translation	0.189516	5.94335e-06	5.22597	0.00551542
GO:0034975	protein folding in endoplasmic reticulum	0.295455	0.000216538	3.66447	0.100474
GO:0006081	cellular aldehyde metabolic process	0.421053	0.000245091	3.61067	0.0758147
GO:0010133	proline catabolic process to glutamate	0.461538	0.00085304	3.06903	0.197905
GO:0010081	regulation of inflorescence meristem growth	1	0.000964994	3.01548	0.179103
GO:0009450	gamma-aminobutyric acid catabolic process	0.428571	0.00136923	2.86352	0.211775
GO:0071454	cellular response to anoxia	0.4	0.00209351	2.67913	0.277539
GO:0005978	glycogen biosynthetic process	0.275862	0.00572056	2.24256	0.663585
GO:0006073	cellular glucan metabolic process	0.384615	0.00610945	2.214	0.629952
GO:0071669	plant-type cell wall organization or biogenesis	0.384615	0.00610945	2.214	0.566957
GO:0000302	response to reactive oxygen species	0.444444	0.00797183	2.09844	0.672533
GO:0019510	S-adenosylhomocysteine catabolic process	0.6	0.00828122	2.08191	0.640415
GO:0006231	dTMP biosynthetic process	1	0.00978474	2.00945	0.69848
GO:0019310	inositol catabolic process	1	0.00978474	2.00945	0.648589
GO:0006651	diacylglycerol biosynthetic process	1	0.00978474	2.00945	0.605349
GO:0080020	regulation of coenzyme A biosynthetic process	1	0.00978474	2.00945	0.567515
GO:0006730	one-carbon metabolic process	0.333333	0.0120676	1.91838	0.658749
GO:0006527	arginine catabolic process	0.5	0.0153525	1.81382	0.791508
GO:0009860	pollen tube growth	0.184211	0.0155862	1.80726	0.761261
GO:0080022	primary root development	0.3125	0.0161559	1.79167	0.749633
GO:0010411	xyloglucan metabolic process	0.272727	0.0171566	1.76557	0.758159
GO:0019419	sulfate reduction	0.363636	0.0177849	1.74995	0.750198
GO:0009058	biosynthetic process	0.166667	0.0181285	1.74164	0.731446
GO:0010431	seed maturation	0.204082	0.019607	1.70759	0.758137
GO:0006564	L-serine biosynthetic process	0.294118	0.0210712	1.67631	0.782165
GO:0042546	cell wall biogenesis	0.222222	0.0218165	1.66122	0.778681
GO:0009859	pollen hydration	0.428571	0.0249148	1.60354	0.85633
GO:0042149	cellular response to glucose starvation	0.428571	0.0249148	1.60354	0.825747
GO:0009590	detection of gravity	0.666667	0.0274242	1.56187	0.877576
GO:0030639	polyketide biosynthetic process	0.666667	0.0274242	1.56187	0.848323
GO:0034508	centromere complex assembly	0.666667	0.0274242	1.56187	0.820958
GO:0051307	meiotic chromosome separation	0.666667	0.0274242	1.56187	0.795303
GO:0009966	regulation of signal transduction	0.666667	0.0274242	1.56187	0.771203
GO:0017183	peptidyl-diphthamide biosynthetic process from peptidyl-histidine	0.666667	0.0274242	1.56187	0.74852
GO:0006592	ornithine biosynthetic process	0.666667	0.0274242	1.56187	0.727134
GO:0070940	dephosphorylation of RNA polymerase II C-terminal domain	0.307692	0.0328663	1.48325	0.84722
GO:0006629	lipid metabolic process	0.140541	0.0403145	1.39454	1.01113
GO:0080110	sporopollenin biosynthetic process	0.159574	0.0415473	1.38146	1.01463
GO:0006904	vesicle docking involved in exocytosis	0.285714	0.0425157	1.37145	1.01165
GO:0009435	NAD biosynthetic process	0.285714	0.0425157	1.37145	0.986363
GO:0009657	plastid organization	0.205882	0.0453862	1.34308	1.02728
GO:0080167	response to karrikin	0.159091	0.0489875	1.30991	1.08239
GO:0046688	response to copper ion	0.5	0.0512734	1.29011	1.10655
GO:0010039	response to iron ion	0.5	0.0512734	1.29011	1.0814
GO:0032006	regulation of TOR signaling	0.5	0.0512734	1.29011	1.05737
GO:0071484	cellular response to light intensity	0.5	0.0512734	1.29011	1.03439
GO:0046500	S-adenosylmethionine metabolic process	0.5	0.0512734	1.29011	1.01238
GO:0022900	electron transport chain	0.5	0.0512734	1.29011	0.991286
GO:0019915	lipid storage	0.5	0.0512734	1.29011	0.971056
GO:0035195	gene silencing by miRNA	0.5	0.0512734	1.29011	0.951635
GO:0006306	DNA methylation	0.5	0.0512734	1.29011	0.932975
GO:0071493	cellular response to UV-B	0.5	0.0512734	1.29011	0.915034
GO:0046294	formaldehyde catabolic process	0.5	0.0512734	1.29011	0.897769
GO:1901672	positive regulation of systemic acquired resistance	0.5	0.0512734	1.29011	0.881144
GO:0071457	cellular response to ozone	0.5	0.0512734	1.29011	0.865123
GO:0032264	IMP salvage	0.333333	0.0514888	1.28829	0.853243
GO:0009734	auxin-activated signaling pathway	0.2	0.0521034	1.28313	0.848281
GO:0009415	response to water	0.214286	0.0522919	1.28157	0.83667
GO:0006486	protein glycosylation	0.155556	0.0574614	1.24062	0.903799
GO:0010268	brassinosteroid homeostasis	0.206897	0.0606609	1.21709	0.938221
GO:0006457	protein folding	0.130252	0.0650004	1.18708	0.988858
GO:0006869	lipid transport	0.154762	0.0678186	1.16865	1.01509
GO:0006048	UDP-N-acetylglucosamine biosynthetic process	0.3	0.0683009	1.16557	1.00608
GO:0006542	glutamine biosynthetic process	0.3	0.0683009	1.16557	0.990363
GO:0000266	mitochondrial fission	0.3	0.0683009	1.16557	0.975127
GO:0006654	phosphatidic acid biosynthetic process	0.3	0.0683009	1.16557	0.960352
GO:0048017	inositol lipid-mediated signaling	0.3	0.0683009	1.16557	0.946019
GO:0006626	protein targeting to mitochondrion	0.217391	0.0701595	1.15391	0.957471
GO:0009960	endosperm development	0.217391	0.0701595	1.15391	0.943595
GO:0019252	starch biosynthetic process	0.177778	0.0713229	1.14677	0.945537
GO:0042744	hydrogen peroxide catabolic process	0.142857	0.0762181	1.11794	0.996203
GO:0071555	cell wall organization	0.140625	0.0784829	1.10522	1.01156
GO:0002933	lipid hydroxylation	0.193548	0.0796447	1.09884	1.01247
GO:0031408	oxylipin biosynthetic process	0.193548	0.0796447	1.09884	0.998788
GO:0051792	medium-chain fatty acid biosynthetic process	0.193548	0.0796447	1.09884	0.985471
GO:0090709	regulation of timing of plant organ formation	0.193548	0.0796447	1.09884	0.972504
GO:0055129	L-proline biosynthetic process	0.235294	0.0799091	1.0974	0.963061
GO:0006656	phosphatidylcholine biosynthetic process	0.235294	0.0799091	1.0974	0.950714
GO:0009411	response to UV	0.4	0.0799349	1.09726	0.938982
GO:0009567	double fertilization forming a zygote and endosperm	0.4	0.0799349	1.09726	0.927245
GO:0006419	alanyl-tRNA aminoacylation	0.4	0.0799349	1.09726	0.915798
GO:0008153	para-aminobenzoic acid biosynthetic process	0.4	0.0799349	1.09726	0.904629
GO:0000272	polysaccharide catabolic process	0.272727	0.0872444	1.05926	0.975456
GO:0050821	protein stabilization	0.272727	0.0872444	1.05926	0.963843
GO:0071329	cellular response to sucrose stimulus	0.272727	0.0872444	1.05926	0.952504
GO:0009640	photomorphogenesis	0.15493	0.087847	1.05627	0.947931
GO:0009263	deoxyribonucleotide biosynthetic process	1	0.0990164	1.00429	1.05617
GO:0001525	angiogenesis	1	0.0990164	1.00429	1.04417
GO:0001666	response to hypoxia	1	0.0990164	1.00429	1.03244
GO:0006879	cellular iron ion homeostasis	1	0.0990164	1.00429	1.02097
GO:0051252	regulation of RNA metabolic process	1	0.0990164	1.00429	1.00975
GO:0006801	superoxide metabolic process	1	0.0990164	1.00429	0.998774
GO:0072321	chaperone-mediated protein transport	1	0.0990164	1.00429	0.988035
GO:0010312	detoxification of zinc ion	1	0.0990164	1.00429	0.977524
GO:0010289	homogalacturonan biosynthetic process	1	0.0990164	1.00429	0.967234
GO:0051783	regulation of nuclear division	1	0.0990164	1.00429	0.957158
GO:0071242	cellular response to ammonium ion	1	0.0990164	1.00429	0.947291
GO:0009269	response to desiccation	1	0.0990164	1.00429	0.937625
GO:0000212	meiotic spindle organization	1	0.0990164	1.00429	0.928154
GO:0010315	auxin efflux	1	0.0990164	1.00429	0.918872
GO:0019408	dolichol biosynthetic process	1	0.0990164	1.00429	0.909774
GO:0006826	iron ion transport	1	0.0990164	1.00429	0.900855
GO:0006662	glycerol ether metabolic process	0.181818	0.101584	0.993176	0.915239
GO:0006587	serotonin biosynthetic process from tryptophan	0.181818	0.101584	0.993176	0.906438
GO:0009808	lignin metabolic process	0.181818	0.101584	0.993176	0.897806
GO:1990110	callus formation	0.333333	0.112226	0.949906	0.982508
GO:0015937	coenzyme A biosynthetic process	0.333333	0.112226	0.949906	0.973326
GO:0046654	tetrahydrofolate biosynthetic process	0.333333	0.112226	0.949906	0.964313
GO:2000014	regulation of endosperm development	0.333333	0.112226	0.949906	0.955466
GO:0070476	rRNA (guanine-N7)-methylation	0.333333	0.112226	0.949906	0.94678
GO:0008295	spermidine biosynthetic process	0.333333	0.112226	0.949906	0.938251
GO:0072593	reactive oxygen species metabolic process	0.151515	0.11273	0.947962	0.934046
GO:0016123	xanthophyll biosynthetic process	0.166667	0.115859	0.936071	0.951477
GO:0006099	tricarboxylic acid cycle	0.146667	0.118301	0.927012	0.963012
GO:0005975	carbohydrate metabolic process	0.117962	0.118834	0.925058	0.958941
GO:0016131	brassinosteroid metabolic process	0.185185	0.122065	0.913408	0.976522
GO:0030245	cellulose catabolic process	0.2	0.129007	0.889386	1.02324
GO:0048825	cotyledon development	0.230769	0.130689	0.88376	1.02779
GO:0046473	phosphatidic acid metabolic process	0.230769	0.130689	0.88376	1.01916
GO:0042545	cell wall modification	0.178571	0.137233	0.86254	1.06127
GO:0007076	mitotic chromosome condensation	0.285714	0.147151	0.832238	1.12856
GO:0006086	acetyl-CoA biosynthetic process from pyruvate	0.285714	0.147151	0.832238	1.11931
GO:0009099	valine biosynthetic process	0.285714	0.147151	0.832238	1.11021
GO:0009226	nucleotide-sugar biosynthetic process	0.190476	0.147618	0.83086	1.10476
GO:0016559	peroxisome fission	0.190476	0.147618	0.83086	1.09592
GO:0042631	cellular response to water deprivation	0.155556	0.151826	0.818654	1.11821
GO:0006744	ubiquinone biosynthetic process	0.139241	0.153994	0.812496	1.12525
GO:0012501	programmed cell death	0.214286	0.154737	0.810407	1.12184
GO:0031047	gene silencing by RNA	0.152174	0.164853	0.782904	1.18592
GO:0071472	cellular response to salt stress	0.152174	0.164853	0.782904	1.1768
GO:0042761	very long-chain fatty acid biosynthetic process	0.181818	0.16719	0.776789	1.18437
GO:0030010	establishment of cell polarity	0.181818	0.16719	0.776789	1.1754
GO:1901002	positive regulation of response to salt stress	0.120603	0.177097	0.751789	1.23568
GO:0017148	negative regulation of translation	0.25	0.183873	0.735482	1.27339
GO:0006680	glucosylceramide catabolic process	0.25	0.183873	0.735482	1.26396
GO:0030042	actin filament depolymerization	0.25	0.183873	0.735482	1.25466
GO:0009926	auxin polar transport	0.142857	0.18508	0.73264	1.25368
GO:0009651	response to salt stress	0.112412	0.186091	0.730274	1.2514
GO:0006098	pentose-phosphate shunt	0.173913	0.187618	0.726726	1.25258
GO:0033389	putrescine biosynthetic process from arginine, using agmatinase	0.5	0.188248	0.72527	1.24782
GO:0080187	floral organ senescence	0.5	0.188248	0.72527	1.23897
GO:0000395	mRNA 5'-splice site recognition	0.5	0.188248	0.72527	1.23024
GO:0060776	simple leaf morphogenesis	0.5	0.188248	0.72527	1.22164
GO:0006480	N-terminal protein amino acid methylation	0.5	0.188248	0.72527	1.21315
GO:0006627	protein processing involved in protein targeting to mitochondrion	0.5	0.188248	0.72527	1.20479
GO:0032447	protein urmylation	0.5	0.188248	0.72527	1.19654
GO:0002181	cytoplasmic translation	0.5	0.188248	0.72527	1.1884
GO:0040014	regulation of multicellular organism growth	0.5	0.188248	0.72527	1.18037
GO:0098721	uracil import across plasma membrane	0.5	0.188248	0.72527	1.17244
GO:0098702	adenine import across plasma membrane	0.5	0.188248	0.72527	1.16463
GO:0034227	tRNA thio-modification	0.5	0.188248	0.72527	1.15692
GO:1904667	negative regulation of ubiquitin protein ligase activity	0.5	0.188248	0.72527	1.1493
GO:0006342	chromatin silencing	0.5	0.188248	0.72527	1.14179
GO:0098710	guanine import across plasma membrane	0.5	0.188248	0.72527	1.13438
GO:0016444	somatic cell DNA recombination	0.5	0.188248	0.72527	1.12706
GO:0002128	tRNA nucleoside ribose methylation	0.5	0.188248	0.72527	1.11983
GO:0030418	nicotianamine biosynthetic process	0.5	0.188248	0.72527	1.1127
GO:0015936	coenzyme A metabolic process	0.5	0.188248	0.72527	1.10566
GO:0050994	regulation of lipid catabolic process	0.5	0.188248	0.72527	1.09871
GO:0042779	tRNA 3'-trailer cleavage	0.5	0.188248	0.72527	1.09184
GO:1900109	regulation of histone H3-K9 dimethylation	0.5	0.188248	0.72527	1.08506
GO:0035344	hypoxanthine transport	0.5	0.188248	0.72527	1.07836
GO:0032366	intracellular sterol transport	0.5	0.188248	0.72527	1.07174
GO:0002679	respiratory burst involved in defense response	0.5	0.188248	0.72527	1.06521
GO:0009814	defense response, incompatible interaction	0.15625	0.205175	0.687876	1.15395
GO:0046470	phosphatidylcholine metabolic process	0.15625	0.205175	0.687876	1.147
GO:0009866	induced systemic resistance, ethylene mediated signaling pathway	0.15625	0.205175	0.687876	1.14013
GO:0009846	pollen germination	0.129032	0.205909	0.686325	1.1374
GO:0090333	regulation of stomatal closure	0.1875	0.206322	0.685454	1.13294
GO:0015969	guanosine tetraphosphate metabolic process	0.1875	0.206322	0.685454	1.12628
GO:0009627	systemic acquired resistance	0.146341	0.215374	0.666807	1.16881
GO:0001887	selenium compound metabolic process	0.222222	0.221697	0.65424	1.19613
GO:0006426	glycyl-tRNA aminoacylation	0.222222	0.221697	0.65424	1.18922
GO:0048573	photoperiodism, flowering	0.222222	0.221697	0.65424	1.18239
GO:0010405	arabinogalactan protein metabolic process	0.222222	0.221697	0.65424	1.17563
GO:0050790	regulation of catalytic activity	0.222222	0.221697	0.65424	1.16895
GO:0007094	mitotic spindle assembly checkpoint	0.222222	0.221697	0.65424	1.16234
GO:0042183	formate catabolic process	0.222222	0.221697	0.65424	1.15581
GO:0032957	inositol trisphosphate metabolic process	0.222222	0.221697	0.65424	1.14936
GO:0006488	dolichol-linked oligosaccharide biosynthetic process	0.222222	0.221697	0.65424	1.14297
GO:0048193	Golgi vesicle transport	0.222222	0.221697	0.65424	1.13666
GO:0080168	abscisic acid transport	0.151515	0.223673	0.650386	1.14049
GO:0032012	regulation of ARF protein signal transduction	0.151515	0.223673	0.650386	1.13426
GO:0010082	regulation of root meristem growth	0.151515	0.223673	0.650386	1.12809
GO:0010222	stem vascular tissue pattern formation	0.151515	0.223673	0.650386	1.12199
GO:0008033	tRNA processing	0.16	0.230604	0.637133	1.15054
GO:0055070	copper ion homeostasis	0.16	0.230604	0.637133	1.14439
GO:2000377	regulation of reactive oxygen species metabolic process	0.16	0.230604	0.637133	1.1383
GO:0006002	fructose 6-phosphate metabolic process	0.16	0.230604	0.637133	1.13228
GO:0046967	cytosol to ER transport	0.176471	0.233411	0.631879	1.14003
GO:0010037	response to carbon dioxide	0.176471	0.233411	0.631879	1.13406
GO:0030001	metal ion transport	0.137255	0.236596	0.625992	1.14355
GO:0055075	potassium ion homeostasis	0.147059	0.242647	0.615025	1.16672
GO:0071456	cellular response to hypoxia	0.139535	0.24893	0.603923	1.19076
GO:0009739	response to gibberellin	0.134615	0.252054	0.598506	1.19952
GO:0009816	defense response to bacterium, incompatible interaction	0.134615	0.252054	0.598506	1.1934
GO:0051017	actin filament bundle assembly	0.153846	0.252944	0.596975	1.19154
GO:0010043	response to zinc ion	0.153846	0.252944	0.596975	1.18552
GO:0006334	nucleosome assembly	0.153846	0.252944	0.596975	1.17956
GO:0016042	lipid catabolic process	0.128571	0.253274	0.596409	1.17519
GO:0006694	steroid biosynthetic process	0.131148	0.253275	0.596408	1.16935
GO:0006631	fatty acid metabolic process	0.131148	0.253275	0.596408	1.16356
GO:0019748	secondary metabolic process	0.2	0.260046	0.584949	1.18878
GO:0009607	response to biotic stimulus	0.2	0.260046	0.584949	1.18296
GO:0006482	protein demethylation	0.2	0.260046	0.584949	1.17719
GO:0045039	protein import into mitochondrial inner membrane	0.2	0.260046	0.584949	1.17147
GO:0009266	response to temperature stimulus	0.166667	0.26108	0.583226	1.17045
GO:0009408	response to heat	0.113043	0.262923	0.580171	1.17304
GO:0009644	response to high light intensity	0.119658	0.265696	0.575615	1.17974
GO:0032502	developmental process	0.129032	0.267797	0.572195	1.18341
GO:0010345	suberin biosynthetic process	0.129032	0.267797	0.572195	1.1778
GO:0006520	cellular amino acid metabolic process	0.132075	0.267805	0.572181	1.17228
GO:0040010	positive regulation of growth rate	0.333333	0.26866	0.570797	1.1705
GO:0010439	regulation of glucosinolate biosynthetic process	0.333333	0.26866	0.570797	1.16503
GO:0030091	protein repair	0.333333	0.26866	0.570797	1.15961
GO:0032922	circadian regulation of gene expression	0.333333	0.26866	0.570797	1.15424
GO:0043137	DNA replication, removal of RNA primer	0.333333	0.26866	0.570797	1.14892
GO:0019761	glucosinolate biosynthetic process	0.333333	0.26866	0.570797	1.14365
GO:0010032	meiotic chromosome condensation	0.333333	0.26866	0.570797	1.13843
GO:0052325	cell wall pectin biosynthetic process	0.333333	0.26866	0.570797	1.13326
GO:0035065	regulation of histone acetylation	0.333333	0.26866	0.570797	1.12813
GO:0019358	nicotinate nucleotide salvage	0.333333	0.26866	0.570797	1.12305
GO:0006106	fumarate metabolic process	0.333333	0.26866	0.570797	1.11801
GO:0043087	regulation of GTPase activity	0.333333	0.26866	0.570797	1.11302
GO:0001708	cell fate specification	0.333333	0.26866	0.570797	1.10807
GO:0006611	protein export from nucleus	0.333333	0.26866	0.570797	1.10317
GO:0071586	CAAX-box protein processing	0.333333	0.26866	0.570797	1.09831
GO:2001009	regulation of plant-type cell wall cellulose biosynthetic process	0.333333	0.26866	0.570797	1.09349
GO:1902066	regulation of cell wall pectin metabolic process	0.333333	0.26866	0.570797	1.08872
GO:0009955	adaxial/abaxial pattern specification	0.333333	0.26866	0.570797	1.08398
GO:0010438	cellular response to sulfur starvation	0.333333	0.26866	0.570797	1.07929
GO:0005993	trehalose catabolic process	0.333333	0.26866	0.570797	1.07464
GO:0009081	branched-chain amino acid metabolic process	0.333333	0.26866	0.570797	1.07003
GO:0000244	spliceosomal tri-snRNP complex assembly	0.333333	0.26866	0.570797	1.06545
GO:0080188	RNA-directed DNA methylation	0.333333	0.26866	0.570797	1.06092
GO:0006007	glucose catabolic process	0.333333	0.26866	0.570797	1.05643
GO:0006788	heme oxidation	0.333333	0.26866	0.570797	1.05197
GO:0070921	regulation of production of siRNA involved in chromatin silencing by small RNA	0.333333	0.26866	0.570797	1.04755
GO:0000082	G1/S transition of mitotic cell cycle	0.333333	0.26866	0.570797	1.04316
GO:0006979	response to oxidative stress	0.110063	0.273922	0.562374	1.05916
GO:0000740	nuclear membrane fusion	0.148148	0.275706	0.559554	1.06164
GO:0010198	synergid death	0.148148	0.275706	0.559554	1.05725
GO:0061077	chaperone-mediated protein folding	0.138889	0.281753	0.550132	1.07599
GO:0055114	oxidation-reduction process	0.126984	0.282553	0.548901	1.07463
GO:0010497	plasmodesmata-mediated intercellular transport	0.12963	0.283815	0.546965	1.07502
GO:0006298	mismatch repair	0.157895	0.289134	0.538901	1.09072
GO:0008610	lipid biosynthetic process	0.157895	0.289134	0.538901	1.0863
GO:0009086	methionine biosynthetic process	0.181818	0.298447	0.525133	1.11677
GO:0051085	chaperone cofactor-dependent protein refolding	0.142857	0.298785	0.524642	1.11354
GO:0010023	proanthocyanidin biosynthetic process	0.130435	0.30169	0.520439	1.11987
GO:0010080	regulation of floral meristem growth	0.135135	0.301752	0.52035	1.11564
GO:0006004	fucose metabolic process	0.15	0.317392	0.498404	1.16881
GO:2000032	regulation of secondary shoot formation	0.131579	0.321961	0.492197	1.18095
GO:0044794	positive regulation by host of viral process	0.131579	0.321961	0.492197	1.1763
GO:0010030	positive regulation of seed germination	0.137931	0.322081	0.492036	1.17212
GO:0051302	regulation of cell division	0.122807	0.333053	0.477487	1.20732
GO:0051726	regulation of cell cycle	0.166667	0.336513	0.472998	1.21511
GO:0019344	cysteine biosynthetic process	0.166667	0.336513	0.472998	1.2104
GO:0000162	tryptophan biosynthetic process	0.166667	0.336513	0.472998	1.20573
GO:0032527	protein exit from endoplasmic reticulum	0.166667	0.336513	0.472998	1.20109
GO:0070478	nuclear-transcribed mRNA catabolic process, 3'-5' exonucleolytic nonsense-mediated decay	0.25	0.341122	0.46709	1.21288
GO:0071219	cellular response to molecule of bacterial origin	0.25	0.341122	0.46709	1.20825
GO:0035246	peptidyl-arginine N-methylation	0.25	0.341122	0.46709	1.20366
GO:0046907	intracellular transport	0.25	0.341122	0.46709	1.1991
GO:0048235	pollen sperm cell differentiation	0.25	0.341122	0.46709	1.19457
GO:0010105	negative regulation of ethylene-activated signaling pathway	0.25	0.341122	0.46709	1.19008
GO:0016180	snRNA processing	0.25	0.341122	0.46709	1.18562
GO:0080142	regulation of salicylic acid biosynthetic process	0.25	0.341122	0.46709	1.1812
GO:0019441	tryptophan catabolic process to kynurenine	0.25	0.341122	0.46709	1.17681
GO:0016578	histone deubiquitination	0.25	0.341122	0.46709	1.17245
GO:0006799	polyphosphate biosynthetic process	0.25	0.341122	0.46709	1.16812
GO:0009939	positive regulation of gibberellic acid mediated signaling pathway	0.25	0.341122	0.46709	1.16383
GO:0048016	inositol phosphate-mediated signaling	0.25	0.341122	0.46709	1.15957
GO:0098755	maintenance of seed dormancy by absisic acid	0.25	0.341122	0.46709	1.15533
GO:0006045	N-acetylglucosamine biosynthetic process	0.25	0.341122	0.46709	1.15113
GO:0006308	DNA catabolic process	0.25	0.341122	0.46709	1.14696
GO:0009051	pentose-phosphate shunt, oxidative branch	0.25	0.341122	0.46709	1.14282
GO:0010929	positive regulation of auxin mediated signaling pathway	0.25	0.341122	0.46709	1.13871
GO:0009626	plant-type hypersensitive response	0.25	0.341122	0.46709	1.13463
GO:1902074	response to salt	0.128205	0.342318	0.465571	1.13454
GO:0043481	anthocyanin accumulation in tissues in response to UV light	0.128205	0.342318	0.465571	1.1305
GO:0001522	pseudouridine synthesis	0.142857	0.345687	0.461316	1.13758
GO:0016114	terpenoid biosynthetic process	0.142857	0.345687	0.461316	1.13356
GO:0048867	stem cell fate determination	0.142857	0.345687	0.461316	1.12957
GO:0006108	malate metabolic process	0.142857	0.345687	0.461316	1.12561
GO:0010073	meristem maintenance	0.142857	0.345687	0.461316	1.12167
GO:0010197	polar nucleus fusion	0.125	0.362761	0.44038	1.17297
GO:0055085	transmembrane transport	0.111111	0.365403	0.437228	1.17741
GO:0009558	embryo sac cellularization	0.129032	0.368947	0.433036	1.18472
GO:0006952	defense response	0.111111	0.373245	0.428006	1.19438
GO:0010078	maintenance of root meristem identity	0.136364	0.373871	0.427278	1.19228
GO:0046854	phosphatidylinositol phosphorylation	0.136364	0.373871	0.427278	1.18819
GO:0016132	brassinosteroid biosynthetic process	0.136364	0.373871	0.427278	1.18414
GO:0006506	GPI anchor biosynthetic process	0.136364	0.373871	0.427278	1.18011
GO:0009097	isoleucine biosynthetic process	0.153846	0.373936	0.427203	1.17631
GO:0071732	cellular response to nitric oxide	0.153846	0.373936	0.427203	1.17234
GO:1902479	positive regulation of defense response to bacterium, incompatible interaction	0.153846	0.373936	0.427203	1.16839
GO:0051262	protein tetramerization	0.153846	0.373936	0.427203	1.16447
GO:0060149	negative regulation of posttranscriptional gene silencing	0.153846	0.373936	0.427203	1.16058
GO:0009642	response to light intensity	0.153846	0.373936	0.427203	1.15671
GO:0071281	cellular response to iron ion	0.153846	0.373936	0.427203	1.15286
GO:0048015	phosphatidylinositol-mediated signaling	0.121951	0.383231	0.416539	1.17761
GO:0010305	leaf vascular tissue pattern formation	0.116667	0.383386	0.416364	1.1742
GO:0009409	response to cold	0.104396	0.387558	0.411663	1.18307
GO:1901601	strigolactone biosynthetic process	0.125	0.392343	0.406334	1.19375
GO:0006357	regulation of transcription by RNA polymerase II	0.117647	0.393041	0.405562	1.19197
GO:1902600	proton transmembrane transport	0.130435	0.401809	0.39598	1.21459
GO:0042254	ribosome biogenesis	0.130435	0.401809	0.39598	1.21065
GO:0033611	oxalate catabolic process	0.130435	0.401809	0.39598	1.20673
GO:0007035	vacuolar acidification	0.130435	0.401809	0.39598	1.20284
GO:0006875	cellular metal ion homeostasis	0.130435	0.401809	0.39598	1.19897
GO:0017004	cytochrome complex assembly	0.119048	0.403673	0.39397	1.20067
GO:0055078	sodium ion homeostasis	0.119048	0.403673	0.39397	1.19683
GO:0009697	salicylic acid biosynthetic process	0.2	0.406419	0.391026	1.20114
GO:0045815	positive regulation of gene expression, epigenetic	0.2	0.406419	0.391026	1.19732
GO:0080038	positive regulation of cytokinin-activated signaling pathway	0.2	0.406419	0.391026	1.19353
GO:0007051	spindle organization	0.2	0.406419	0.391026	1.18977
GO:0044210	'de novo' CTP biosynthetic process	0.2	0.406419	0.391026	1.18603
GO:2000904	regulation of starch metabolic process	0.2	0.406419	0.391026	1.18231
GO:0051604	protein maturation	0.2	0.406419	0.391026	1.17861
GO:0001682	tRNA 5'-leader removal	0.2	0.406419	0.391026	1.17494
GO:0015976	carbon utilization	0.2	0.406419	0.391026	1.17129
GO:0046203	spermidine catabolic process	0.2	0.406419	0.391026	1.16767
GO:0048576	positive regulation of short-day photoperiodism, flowering	0.2	0.406419	0.391026	1.16406
GO:0051225	spindle assembly	0.2	0.406419	0.391026	1.16048
GO:0046951	ketone body biosynthetic process	0.2	0.406419	0.391026	1.15692
GO:0000038	very long-chain fatty acid metabolic process	0.2	0.406419	0.391026	1.15338
GO:0006427	histidyl-tRNA aminoacylation	0.2	0.406419	0.391026	1.14987
GO:0007031	peroxisome organization	0.2	0.406419	0.391026	1.14637
GO:0010971	positive regulation of G2/M transition of mitotic cell cycle	0.2	0.406419	0.391026	1.1429
GO:0010638	positive regulation of organelle organization	0.2	0.406419	0.391026	1.13945
GO:0070897	transcription preinitiation complex assembly	0.2	0.406419	0.391026	1.13601
GO:0006290	pyrimidine dimer repair	0.2	0.406419	0.391026	1.1326
GO:0006750	glutathione biosynthetic process	0.2	0.406419	0.391026	1.12921
GO:0080171	lytic vacuole organization	0.142857	0.410469	0.38672	1.13706
GO:0030433	ubiquitin-dependent ERAD pathway	0.142857	0.410469	0.38672	1.13368
GO:0010021	amylopectin biosynthetic process	0.142857	0.410469	0.38672	1.13031
GO:0010555	response to mannitol	0.142857	0.410469	0.38672	1.12697
GO:0009095	aromatic amino acid family biosynthetic process, prephenate pathway	0.142857	0.410469	0.38672	1.12364
GO:0010275	NAD(P)H dehydrogenase complex assembly	0.142857	0.410469	0.38672	1.12034
GO:0010323	negative regulation of isopentenyl diphosphate biosynthetic process, methylerythritol 4-phosphate pathway	0.142857	0.410469	0.38672	1.11705
GO:0015994	chlorophyll metabolic process	0.142857	0.410469	0.38672	1.11379
GO:0006809	nitric oxide biosynthetic process	0.142857	0.410469	0.38672	1.11054
GO:0016120	carotene biosynthetic process	0.142857	0.410469	0.38672	1.10731
GO:0019673	GDP-mannose metabolic process	0.142857	0.410469	0.38672	1.1041
GO:0009735	response to cytokinin	0.10989	0.413801	0.383208	1.10985
GO:0010581	regulation of starch biosynthetic process	0.121212	0.415608	0.381317	1.11148
GO:0009234	menaquinone biosynthetic process	0.125	0.429383	0.367155	1.14502
GO:0006561	proline biosynthetic process	0.125	0.429383	0.367155	1.14174
GO:0009751	response to salicylic acid	0.113208	0.429766	0.366768	1.13949
GO:0006096	glycolytic process	0.113208	0.429766	0.366768	1.13625
GO:0009789	positive regulation of abscisic acid-activated signaling pathway	0.113208	0.429766	0.366768	1.13302
GO:0009908	flower development	0.113208	0.429766	0.366768	1.12981
GO:0080148	negative regulation of response to water deprivation	0.111111	0.433929	0.362581	1.13753
GO:0006265	DNA topological change	0.117647	0.438669	0.357863	1.14672
GO:0120029	proton export across plasma membrane	0.117647	0.438669	0.357863	1.1435
GO:0007033	vacuole organization	0.108434	0.439564	0.356978	1.14262
GO:0006012	galactose metabolic process	0.113636	0.444264	0.352359	1.15161
GO:2000011	regulation of adaxial/abaxial pattern formation	0.133333	0.445922	0.350741	1.15269
GO:1990067	intrachromosomal DNA recombination	0.133333	0.445922	0.350741	1.14949
GO:0006401	RNA catabolic process	0.133333	0.445922	0.350741	1.1463
GO:0010093	specification of floral organ identity	0.133333	0.445922	0.350741	1.14314
GO:1902749	regulation of cell cycle G2/M phase transition	0.133333	0.445922	0.350741	1.13999
GO:0009834	plant-type secondary cell wall biogenesis	0.133333	0.445922	0.350741	1.13686
GO:0009247	glycolipid biosynthetic process	0.133333	0.445922	0.350741	1.13374
GO:0010148	transpiration	0.114286	0.461461	0.335865	1.17004
GO:0002191	cap-dependent translational initiation	0.166667	0.465257	0.332307	1.17645
GO:0046656	folic acid biosynthetic process	0.166667	0.465257	0.332307	1.17326
GO:0090697	post-embryonic plant organ morphogenesis	0.166667	0.465257	0.332307	1.17008
GO:0000122	negative regulation of transcription by RNA polymerase II	0.166667	0.465257	0.332307	1.16692
GO:0010231	maintenance of seed dormancy	0.166667	0.465257	0.332307	1.16377
GO:0036092	phosphatidylinositol-3-phosphate biosynthetic process	0.166667	0.465257	0.332307	1.16064
GO:0030307	positive regulation of cell growth	0.166667	0.465257	0.332307	1.15753
GO:0001676	long-chain fatty acid metabolic process	0.166667	0.465257	0.332307	1.15444
GO:1904143	positive regulation of carotenoid biosynthetic process	0.166667	0.465257	0.332307	1.15136
GO:0090213	regulation of radial pattern formation	0.166667	0.465257	0.332307	1.1483
GO:0015780	nucleotide-sugar transmembrane transport	0.166667	0.465257	0.332307	1.14525
GO:0010109	regulation of photosynthesis	0.166667	0.465257	0.332307	1.14222
GO:0071244	cellular response to carbon dioxide	0.166667	0.465257	0.332307	1.13921
GO:0006790	sulfur compound metabolic process	0.166667	0.465257	0.332307	1.13621
GO:2000469	negative regulation of peroxidase activity	0.166667	0.465257	0.332307	1.13323
GO:0009303	rRNA transcription	0.166667	0.465257	0.332307	1.13026
GO:0019521	D-gluconate metabolic process	0.166667	0.465257	0.332307	1.12731
GO:0016575	histone deacetylation	0.166667	0.465257	0.332307	1.12437
GO:0008643	carbohydrate transport	0.166667	0.465257	0.332307	1.12145
GO:0046855	inositol phosphate dephosphorylation	0.166667	0.465257	0.332307	1.11855
GO:0010103	stomatal complex morphogenesis	0.125	0.48015	0.318623	1.15137
GO:0006479	protein methylation	0.125	0.48015	0.318623	1.1484
GO:0051276	chromosome organization	0.125	0.48015	0.318623	1.14545
GO:0051050	positive regulation of transport	0.125	0.48015	0.318623	1.14251
GO:0009660	amyloplast organization	0.115385	0.483039	0.316018	1.14644
GO:0048367	shoot system development	0.111111	0.483925	0.315222	1.14562
GO:0048443	stamen development	0.103896	0.498884	0.302	1.17803
GO:0009693	ethylene biosynthetic process	0.105263	0.501855	0.299422	1.18203
GO:0042372	phylloquinone biosynthetic process	0.106383	0.503722	0.297809	1.18343
GO:0048868	pollen tube development	0.106383	0.503722	0.297809	1.18044
GO:0030154	cell differentiation	0.108108	0.506006	0.295844	1.18281
GO:0042542	response to hydrogen peroxide	0.101852	0.508434	0.293765	1.18549
GO:0006812	cation transport	0.111111	0.508955	0.29332	1.18374
GO:0006890	retrograde vesicle-mediated transport, Golgi to ER	0.111111	0.508955	0.29332	1.18078
GO:0006402	mRNA catabolic process	0.117647	0.513049	0.289841	1.18731
GO:0009685	gibberellin metabolic process	0.117647	0.513049	0.289841	1.18435
GO:0002098	tRNA wobble uridine modification	0.117647	0.513049	0.289841	1.18141
GO:0000723	telomere maintenance	0.102941	0.516491	0.286937	1.1864
GO:0017038	protein import	0.142857	0.518275	0.285439	1.18755
GO:0048478	replication fork protection	0.142857	0.518275	0.285439	1.18463
GO:0006021	inositol biosynthetic process	0.142857	0.518275	0.285439	1.18172
GO:0006605	protein targeting	0.142857	0.518275	0.285439	1.17882
GO:0010112	regulation of systemic acquired resistance	0.142857	0.518275	0.285439	1.17594
GO:1905183	negative regulation of protein serine/threonine phosphatase activity	0.142857	0.518275	0.285439	1.17307
GO:0043562	cellular response to nitrogen levels	0.142857	0.518275	0.285439	1.17022
GO:0006166	purine ribonucleoside salvage	0.142857	0.518275	0.285439	1.16738
GO:1900457	regulation of brassinosteroid mediated signaling pathway	0.142857	0.518275	0.285439	1.16455
GO:0045910	negative regulation of DNA recombination	0.142857	0.518275	0.285439	1.16174
GO:0006903	vesicle targeting	0.142857	0.518275	0.285439	1.15894
GO:0019953	sexual reproduction	0.142857	0.518275	0.285439	1.15615
GO:1990918	double-strand break repair involved in meiotic recombination	0.142857	0.518275	0.285439	1.15338
GO:0010104	regulation of ethylene-activated signaling pathway	0.142857	0.518275	0.285439	1.15062
GO:0042823	pyridoxal phosphate biosynthetic process	0.142857	0.518275	0.285439	1.14787
GO:0009691	cytokinin biosynthetic process	0.142857	0.518275	0.285439	1.14514
GO:0010588	cotyledon vascular tissue pattern formation	0.103448	0.519405	0.284494	1.14491
GO:0016036	cellular response to phosphate starvation	0.100917	0.521266	0.28294	1.14629
GO:0009624	response to nematode	0.104167	0.522999	0.281499	1.14738
GO:0006914	autophagy	0.101449	0.532523	0.273662	1.16552
GO:0006817	phosphate ion transport	0.107143	0.534176	0.272316	1.16639
GO:0010584	pollen exine formation	0.102041	0.541947	0.266043	1.18058
GO:0016570	histone modification	0.111111	0.544545	0.263966	1.18346
GO:0016233	telomere capping	0.111111	0.544545	0.263966	1.1807
GO:0009686	gibberellin biosynthetic process	0.111111	0.544545	0.263966	1.17794
GO:0045292	mRNA cis splicing, via spliceosome	0.1	0.548344	0.260947	1.1834
GO:0006310	DNA recombination	0.0985915	0.549505	0.260028	1.18316
GO:0034314	Arp2/3 complex-mediated actin nucleation	0.103448	0.558648	0.252861	1.20006
GO:1990641	response to iron ion starvation	0.103448	0.558648	0.252861	1.19729
GO:0009826	unidimensional cell growth	0.0980392	0.563107	0.249409	1.20406
GO:0031122	cytoplasmic microtubule organization	0.125	0.566047	0.247147	1.20757
GO:0000024	maltose biosynthetic process	0.125	0.566047	0.247147	1.2048
GO:2000022	regulation of jasmonic acid mediated signaling pathway	0.125	0.566047	0.247147	1.20204
GO:0009942	longitudinal axis specification	0.125	0.566047	0.247147	1.1993
GO:0031125	rRNA 3'-end processing	0.125	0.566047	0.247147	1.19656
GO:0006751	glutathione catabolic process	0.125	0.566047	0.247147	1.19384
GO:0010636	positive regulation of mitochondrial fusion	0.125	0.566047	0.247147	1.19114
GO:0060968	regulation of gene silencing	0.125	0.566047	0.247147	1.18844
GO:0006779	porphyrin-containing compound biosynthetic process	0.125	0.566047	0.247147	1.18576
GO:0048312	intracellular distribution of mitochondria	0.125	0.566047	0.247147	1.18309
GO:0035999	tetrahydrofolate interconversion	0.125	0.566047	0.247147	1.18043
GO:1901918	negative regulation of exoribonuclease activity	0.125	0.566047	0.247147	1.17778
GO:0006536	glutamate metabolic process	0.125	0.566047	0.247147	1.17515
GO:0019827	stem cell population maintenance	0.125	0.566047	0.247147	1.17253
GO:0009649	entrainment of circadian clock	0.125	0.566047	0.247147	1.16991
GO:0007010	cytoskeleton organization	0.125	0.566047	0.247147	1.16731
GO:0008652	cellular amino acid biosynthetic process	0.125	0.566047	0.247147	1.16473
GO:0042868	antisense RNA metabolic process	0.125	0.566047	0.247147	1.16215
GO:0019243	methylglyoxal catabolic process to D-lactate via S-lactoyl-glutathione	0.125	0.566047	0.247147	1.15958
GO:0046686	response to cadmium ion	0.0974576	0.566719	0.246632	1.1584
GO:0010311	lateral root formation	0.097561	0.572988	0.241855	1.16864
GO:0055069	zinc ion homeostasis	0.105263	0.574593	0.240639	1.16935
GO:0000245	spliceosomal complex assembly	0.105263	0.574593	0.240639	1.16679
GO:0015691	cadmium ion transport	0.105263	0.574593	0.240639	1.16424
GO:0006829	zinc ion transport	0.105263	0.574593	0.240639	1.16171
GO:0006284	base-excision repair	0.105263	0.574593	0.240639	1.15918
GO:0032025	response to cobalt ion	0.105263	0.574593	0.240639	1.15667
GO:0008361	regulation of cell size	0.0980392	0.578743	0.237514	1.1625
GO:0009733	response to auxin	0.0967742	0.578841	0.237441	1.16018
GO:0009958	positive gravitropism	0.0972222	0.579278	0.237113	1.15856
GO:1900871	chloroplast mRNA modification	0.0967742	0.586924	0.231418	1.17132
GO:1902184	negative regulation of shoot apical meristem development	0.097561	0.589655	0.229402	1.17425
GO:0010029	regulation of seed germination	0.0955882	0.59754	0.223633	1.1874
GO:0016192	vesicle-mediated transport	0.0957447	0.598411	0.223001	1.18659
GO:0008219	cell death	0.0952381	0.603029	0.219662	1.1932
GO:0048510	regulation of timing of transition from vegetative to reproductive phase	0.0952381	0.603029	0.219662	1.19066
GO:0019853	L-ascorbic acid biosynthetic process	0.1	0.603171	0.219559	1.18841
GO:0016045	detection of bacterium	0.1	0.603171	0.219559	1.1859
GO:0010359	regulation of anion channel activity	0.1	0.603171	0.219559	1.18339
GO:0006312	mitotic recombination	0.1	0.603171	0.219559	1.18089
GO:0019427	acetyl-CoA biosynthetic process from acetate	0.1	0.603171	0.219559	1.17841
GO:0052544	defense response by callose deposition in cell wall	0.1	0.603171	0.219559	1.17593
GO:0006898	receptor-mediated endocytosis	0.1	0.603171	0.219559	1.17347
GO:0070417	cellular response to cold	0.0967742	0.605194	0.218105	1.17494
GO:1903338	regulation of cell wall organization or biogenesis	0.111111	0.609091	0.215318	1.18003
GO:0080117	secondary growth	0.111111	0.609091	0.215318	1.17758
GO:0009653	anatomical structure morphogenesis	0.111111	0.609091	0.215318	1.17513
GO:0010271	regulation of chlorophyll catabolic process	0.111111	0.609091	0.215318	1.17269
GO:0097428	protein maturation by iron-sulfur cluster transfer	0.111111	0.609091	0.215318	1.17026
GO:0006814	sodium ion transport	0.111111	0.609091	0.215318	1.16784
GO:0051453	regulation of intracellular pH	0.111111	0.609091	0.215318	1.16544
GO:0010227	floral organ abscission	0.111111	0.609091	0.215318	1.16304
GO:2000031	regulation of salicylic acid mediated signaling pathway	0.111111	0.609091	0.215318	1.16065
GO:0060548	negative regulation of cell death	0.111111	0.609091	0.215318	1.15827
GO:1900363	regulation of mRNA polyadenylation	0.111111	0.609091	0.215318	1.1559
GO:0034757	negative regulation of iron ion transport	0.111111	0.609091	0.215318	1.15354
GO:0045492	xylan biosynthetic process	0.111111	0.609091	0.215318	1.15119
GO:0034052	positive regulation of plant-type hypersensitive response	0.111111	0.609091	0.215318	1.14885
GO:0006013	mannose metabolic process	0.111111	0.609091	0.215318	1.14652
GO:0000184	nuclear-transcribed mRNA catabolic process, nonsense-mediated decay	0.0952381	0.609232	0.215217	1.14447
GO:0009767	photosynthetic electron transport chain	0.0952381	0.609232	0.215217	1.14216
GO:0009880	embryonic pattern specification	0.0944882	0.613652	0.212078	1.14812
GO:1902456	regulation of stomatal opening	0.09375	0.627214	0.202585	1.17114
GO:0009791	post-embryonic development	0.0930233	0.628227	0.201883	1.17067
GO:0009938	negative regulation of gibberellic acid mediated signaling pathway	0.0952381	0.630275	0.20047	1.17213
GO:0019752	carboxylic acid metabolic process	0.0952381	0.630275	0.20047	1.16979
GO:0018105	peptidyl-serine phosphorylation	0.0952381	0.630275	0.20047	1.16746
GO:0006535	cysteine biosynthetic process from serine	0.0952381	0.630275	0.20047	1.16513
GO:0006521	regulation of cellular amino acid metabolic process	0.0952381	0.630275	0.20047	1.16281
GO:0030071	regulation of mitotic metaphase/anaphase transition	0.0952381	0.630275	0.20047	1.16051
GO:0008299	isoprenoid biosynthetic process	0.0952381	0.630275	0.20047	1.15821
GO:0010468	regulation of gene expression	0.0952381	0.630275	0.20047	1.15592
GO:0045489	pectin biosynthetic process	0.0952381	0.630275	0.20047	1.15364
GO:0010380	regulation of chlorophyll biosynthetic process	0.0952381	0.630275	0.20047	1.15137
GO:0007015	actin filament organization	0.0923077	0.634191	0.19778	1.15625
GO:1902584	positive regulation of response to water deprivation	0.0921053	0.637887	0.195256	1.1607
GO:0009753	response to jasmonic acid	0.091954	0.641746	0.192637	1.16544
GO:0070143	mitochondrial alanyl-tRNA aminoacylation	0.1	0.647873	0.18851	1.17427
GO:0010265	SCF complex assembly	0.1	0.647873	0.18851	1.17198
GO:0006644	phospholipid metabolic process	0.1	0.647873	0.18851	1.1697
GO:0071596	ubiquitin-dependent protein catabolic process via the N-end rule pathway	0.1	0.647873	0.18851	1.16743
GO:0009772	photosynthetic electron transport in photosystem II	0.1	0.647873	0.18851	1.16517
GO:0000387	spliceosomal snRNP assembly	0.1	0.647873	0.18851	1.16291
GO:0070681	glutaminyl-tRNAGln biosynthesis via transamidation	0.1	0.647873	0.18851	1.16067
GO:0060321	acceptance of pollen	0.1	0.647873	0.18851	1.15843
GO:0000290	deadenylation-dependent decapping of nuclear-transcribed mRNA	0.1	0.647873	0.18851	1.1562
GO:0007020	microtubule nucleation	0.1	0.647873	0.18851	1.15399
GO:0006435	threonyl-tRNA aminoacylation	0.1	0.647873	0.18851	1.15178
GO:0009423	chorismate biosynthetic process	0.1	0.647873	0.18851	1.14957
GO:0048440	carpel development	0.0909091	0.648374	0.188174	1.14827
GO:0006338	chromatin remodeling	0.0909091	0.648374	0.188174	1.14608
GO:0010224	response to UV-B	0.0909091	0.651787	0.185894	1.14992
GO:0019430	removal of superoxide radicals	0.0909091	0.655915	0.183152	1.15501
GO:0005992	trehalose biosynthetic process	0.0909091	0.655915	0.183152	1.15282
GO:0006221	pyrimidine nucleotide biosynthetic process	0.0909091	0.655915	0.183152	1.15064
GO:0005983	starch catabolic process	0.0909091	0.655915	0.183152	1.14847
GO:0033674	positive regulation of kinase activity	0.0909091	0.655915	0.183152	1.14631
GO:0042335	cuticle development	0.0909091	0.655915	0.183152	1.14415
GO:0048527	lateral root development	0.0916031	0.65738	0.182184	1.14456
GO:0060211	regulation of nuclear-transcribed mRNA poly(A) tail shortening	0.0895522	0.663873	0.177915	1.1537
GO:0001732	formation of cytoplasmic translation initiation complex	0.0909091	0.66788	0.175302	1.15849
GO:0006974	cellular response to DNA damage stimulus	0.0877193	0.678844	0.16823	1.17531
GO:0016117	carotenoid biosynthetic process	0.0877193	0.678844	0.16823	1.17312
GO:0010214	seed coat development	0.0888889	0.679851	0.167586	1.17268
GO:1902395	regulation of 1-deoxy-D-xylulose-5-phosphate synthase activity	0.0869565	0.680116	0.167417	1.17096
GO:0006464	cellular protein modification process	0.0869565	0.680116	0.167417	1.16879
GO:0009635	response to herbicide	0.0869565	0.680116	0.167417	1.16663
GO:0015977	carbon fixation	0.0869565	0.680116	0.167417	1.16448
GO:0015991	ATP hydrolysis coupled proton transport	0.0869565	0.680116	0.167417	1.16233
GO:0006302	double-strand break repair	0.0869565	0.680116	0.167417	1.1602
GO:0010020	chloroplast fission	0.0869565	0.680116	0.167417	1.15807
GO:0010322	regulation of isopentenyl diphosphate biosynthetic process, methylerythritol 4-phosphate pathway	0.0869565	0.680116	0.167417	1.15595
GO:0050826	response to freezing	0.0869565	0.681577	0.166485	1.15631
GO:0007143	female meiotic nuclear division	0.0909091	0.682816	0.165696	1.1563
GO:0060918	auxin transport	0.0909091	0.682816	0.165696	1.1542
GO:0006139	nucleobase-containing compound metabolic process	0.0909091	0.682816	0.165696	1.1521
GO:0030187	melatonin biosynthetic process	0.0909091	0.682816	0.165696	1.15001
GO:0006574	valine catabolic process	0.0909091	0.682816	0.165696	1.14792
GO:0048509	regulation of meristem development	0.0909091	0.682816	0.165696	1.14585
GO:0006551	leucine metabolic process	0.0909091	0.682816	0.165696	1.14378
GO:0045003	double-strand break repair via synthesis-dependent strand annealing	0.0909091	0.682816	0.165696	1.14172
GO:0019509	L-methionine salvage from methylthioadenosine	0.0909091	0.682816	0.165696	1.13966
GO:0048281	inflorescence morphogenesis	0.0909091	0.682816	0.165696	1.13762
GO:0006465	signal peptide processing	0.0909091	0.682816	0.165696	1.13558
GO:1990019	protein storage vacuole organization	0.0909091	0.682816	0.165696	1.13355
GO:1990116	ribosome-associated ubiquitin-dependent protein catabolic process	0.0909091	0.682816	0.165696	1.13152
GO:0010051	xylem and phloem pattern formation	0.0857143	0.688094	0.162352	1.13824
GO:0031540	regulation of anthocyanin biosynthetic process	0.0857143	0.688094	0.162352	1.13621
GO:1901141	regulation of lignin biosynthetic process	0.0857143	0.688094	0.162352	1.13419
GO:0090548	response to nitrate starvation	0.0857143	0.688094	0.162352	1.13218
GO:1901333	positive regulation of lateral root development	0.0857143	0.688094	0.162352	1.13018
GO:1902025	nitrate import	0.0857143	0.688094	0.162352	1.12818
GO:0015979	photosynthesis	0.0882353	0.693036	0.159244	1.13428
GO:0031124	mRNA 3'-end processing	0.0862069	0.693886	0.158712	1.13367
GO:0045892	negative regulation of transcription, DNA-templated	0.0851064	0.698121	0.156069	1.13859
GO:0000463	maturation of LSU-rRNA from tricistronic rRNA transcript (SSU-rRNA, 5.8S rRNA, LSU-rRNA)	0.0851064	0.698121	0.156069	1.13659
GO:0000466	maturation of 5.8S rRNA from tricistronic rRNA transcript (SSU-rRNA, 5.8S rRNA, LSU-rRNA)	0.0851064	0.698121	0.156069	1.1346
GO:0042128	nitrate assimilation	0.0833333	0.70291	0.1531	1.14038
GO:0016075	rRNA catabolic process	0.0833333	0.70291	0.1531	1.13839
GO:0071249	cellular response to nitrate	0.0833333	0.70291	0.1531	1.13641
GO:0006261	DNA-dependent DNA replication	0.0833333	0.70291	0.1531	1.13444
GO:0006270	DNA replication initiation	0.0833333	0.70291	0.1531	1.13247
GO:0009637	response to blue light	0.0857143	0.705472	0.15152	1.13462
GO:1900368	regulation of RNA interference	0.0833333	0.706655	0.150793	1.13456
GO:0009959	negative gravitropism	0.0833333	0.706655	0.150793	1.1326
GO:0000373	Group II intron splicing	0.0847458	0.708439	0.149698	1.1335
GO:0016441	posttranscriptional gene silencing	0.0847458	0.708439	0.149698	1.13155
GO:0009414	response to water deprivation	0.0918635	0.713708	0.146479	1.13801
GO:0009864	induced systemic resistance, jasmonic acid mediated signaling pathway	0.0833333	0.714042	0.146276	1.13659
GO:0010025	wax biosynthetic process	0.0833333	0.714298	0.14612	1.13505
GO:0009082	branched-chain amino acid biosynthetic process	0.0833333	0.714298	0.14612	1.13311
GO:0007140	male meiotic nuclear division	0.0833333	0.714298	0.14612	1.13118
GO:0046034	ATP metabolic process	0.0833333	0.714298	0.14612	1.12925
GO:1901259	chloroplast rRNA processing	0.0860215	0.715363	0.145473	1.12901
GO:0006633	fatty acid biosynthetic process	0.0875912	0.71757	0.144136	1.13057
GO:1900864	mitochondrial RNA modification	0.084507	0.718537	0.143551	1.13017
GO:0090410	malonate catabolic process	0.08	0.724338	0.140059	1.13737
GO:0015743	malate transport	0.08	0.724338	0.140059	1.13545
GO:0046949	fatty-acyl-CoA biosynthetic process	0.08	0.724338	0.140059	1.13353
GO:0016567	protein ubiquitination	0.08	0.724338	0.140059	1.13163
GO:0010252	auxin homeostasis	0.08	0.724338	0.140059	1.12972
GO:0035556	intracellular signal transduction	0.0810811	0.724359	0.140046	1.12786
GO:0010150	leaf senescence	0.0872483	0.727964	0.13789	1.13158
GO:0043066	negative regulation of apoptotic process	0.0816327	0.729339	0.137071	1.13182
GO:0007584	response to nutrient	0.0816327	0.729339	0.137071	1.12993
GO:1990573	potassium ion import across plasma membrane	0.0816327	0.729339	0.137071	1.12804
GO:0043484	regulation of RNA splicing	0.0819672	0.736074	0.133078	1.13657
GO:1901001	negative regulation of response to salt stress	0.0849057	0.736271	0.132962	1.13498
GO:0010090	trichome morphogenesis	0.0789474	0.741219	0.130054	1.14071
GO:0042144	vacuole fusion, non-autophagic	0.0769231	0.742662	0.129209	1.14104
GO:0009073	aromatic amino acid family biosynthetic process	0.0769231	0.742662	0.129209	1.13916
GO:0032543	mitochondrial translation	0.0769231	0.742662	0.129209	1.13728
GO:0062034	L-pipecolic acid biosynthetic process	0.0769231	0.742662	0.129209	1.1354
GO:0009615	response to virus	0.0769231	0.742662	0.129209	1.13354
GO:0009556	microsporogenesis	0.0769231	0.742662	0.129209	1.13168
GO:0006555	methionine metabolic process	0.0769231	0.742662	0.129209	1.12982
GO:0006896	Golgi to vacuole transport	0.0769231	0.742662	0.129209	1.12797
GO:0006552	leucine catabolic process	0.0769231	0.742662	0.129209	1.12613
GO:0035542	regulation of SNARE complex assembly	0.0769231	0.742662	0.129209	1.12429
GO:0010229	inflorescence development	0.08	0.744017	0.128417	1.12451
GO:0032465	regulation of cytokinesis	0.08	0.744017	0.128417	1.12268
GO:0006417	regulation of translation	0.08	0.744017	0.128417	1.12086
GO:0048453	sepal formation	0.0769231	0.744446	0.128167	1.11969
GO:0031060	regulation of histone methylation	0.0769231	0.744446	0.128167	1.11787
GO:0010338	leaf formation	0.0769231	0.744446	0.128167	1.11607
GO:0010358	leaf shaping	0.0769231	0.744446	0.128167	1.11427
GO:0080156	mitochondrial mRNA modification	0.0833333	0.748182	0.125993	1.11806
GO:0048831	regulation of shoot system development	0.0769231	0.75725	0.120761	1.12979
GO:0005985	sucrose metabolic process	0.0769231	0.75725	0.120761	1.12797
GO:1905392	plant organ morphogenesis	0.0784314	0.758083	0.120283	1.12741
GO:0000278	mitotic cell cycle	0.0784314	0.758083	0.120283	1.1256
GO:0030968	endoplasmic reticulum unfolded protein response	0.0784314	0.758083	0.120283	1.1238
GO:0009991	response to extracellular stimulus	0.0784314	0.758083	0.120283	1.12201
GO:0007059	chromosome segregation	0.0784314	0.758083	0.120283	1.12022
GO:0110102	chloroplast ribulose bisphosphate carboxylase complex assembly	0.0740741	0.763285	0.117313	1.12612
GO:0071215	cellular response to abscisic acid stimulus	0.0740741	0.763285	0.117313	1.12433
GO:0051211	anisotropic cell growth	0.0714286	0.768215	0.114517	1.1298
GO:0072699	protein localization to cortical microtubule cytoskeleton	0.0714286	0.768215	0.114517	1.12801
GO:0006069	ethanol oxidation	0.0714286	0.768215	0.114517	1.12623
GO:0051592	response to calcium ion	0.0714286	0.768215	0.114517	1.12445
GO:0042550	photosystem I stabilization	0.0714286	0.768215	0.114517	1.12268
GO:0009833	plant-type primary cell wall biogenesis	0.0714286	0.768215	0.114517	1.12092
GO:0006851	mitochondrial calcium ion transmembrane transport	0.0714286	0.768215	0.114517	1.11916
GO:2000067	regulation of root morphogenesis	0.0714286	0.768215	0.114517	1.1174
GO:0048467	gynoecium development	0.0714286	0.768215	0.114517	1.11566
GO:0006418	tRNA aminoacylation for protein translation	0.0714286	0.768215	0.114517	1.11391
GO:0042176	regulation of protein catabolic process	0.0714286	0.768215	0.114517	1.11217
GO:0070507	regulation of microtubule cytoskeleton organization	0.0714286	0.768215	0.114517	1.11044
GO:0006970	response to osmotic stress	0.0852273	0.770173	0.113412	1.11154
GO:0050832	defense response to fungus	0.0875912	0.772412	0.112151	1.11304
GO:0010044	response to aluminum ion	0.0714286	0.780909	0.1074	1.12354
GO:0007131	reciprocal meiotic recombination	0.0754717	0.784413	0.105455	1.12683
GO:0051568	histone H3-K4 methylation	0.0754717	0.784413	0.105455	1.12509
GO:0000919	cell plate assembly	0.0754717	0.784413	0.105455	1.12336
GO:0008380	RNA splicing	0.08	0.787704	0.103637	1.12633
GO:0032784	regulation of DNA-templated transcription, elongation	0.0666667	0.791236	0.101694	1.12964
GO:0031145	anaphase-promoting complex-dependent catabolic process	0.0666667	0.791236	0.101694	1.12791
GO:0006352	DNA-templated transcription, initiation	0.0666667	0.791236	0.101694	1.12618
GO:0016540	protein autoprocessing	0.0666667	0.791236	0.101694	1.12445
GO:0010236	plastoquinone biosynthetic process	0.0666667	0.791236	0.101694	1.12273
GO:0009688	abscisic acid biosynthetic process	0.0666667	0.791236	0.101694	1.12102
GO:0040029	regulation of gene expression, epigenetic	0.0666667	0.791236	0.101694	1.11931
GO:0006646	phosphatidylethanolamine biosynthetic process	0.0666667	0.791236	0.101694	1.11761
GO:0007029	endoplasmic reticulum organization	0.0666667	0.791236	0.101694	1.11591
GO:0031123	RNA 3'-end processing	0.0666667	0.791236	0.101694	1.11421
GO:0007129	synapsis	0.0666667	0.791236	0.101694	1.11253
GO:0009616	virus induced gene silencing	0.0666667	0.791236	0.101694	1.11084
GO:0000226	microtubule cytoskeleton organization	0.0757576	0.796682	0.0987149	1.1168
GO:0007186	G protein-coupled receptor signaling pathway	0.0757576	0.796682	0.0987149	1.11511
GO:0006888	ER to Golgi vesicle-mediated transport	0.0757576	0.796682	0.0987149	1.11344
GO:0048586	regulation of long-day photoperiodism, flowering	0.0740741	0.796698	0.0987062	1.11178
GO:0010540	basipetal auxin transport	0.0740741	0.796698	0.0987062	1.11011
GO:0042594	response to starvation	0.0689655	0.797373	0.0983387	1.10939
GO:0042127	regulation of cell proliferation	0.0689655	0.797373	0.0983387	1.10773
GO:0031204	posttranslational protein targeting to membrane, translocation	0.0689655	0.797373	0.0983387	1.10607
GO:0009630	gravitropism	0.0689655	0.797373	0.0983387	1.10442
GO:0010928	regulation of auxin mediated signaling pathway	0.0689655	0.797373	0.0983387	1.10277
GO:0016571	histone methylation	0.0714286	0.800572	0.0965996	1.10555
GO:0043622	cortical microtubule organization	0.079646	0.801604	0.0960402	1.10533
GO:0006364	rRNA processing	0.0808824	0.80395	0.0947709	1.10692
GO:0010267	production of ta-siRNAs involved in RNA interference	0.0727273	0.808414	0.0923659	1.11142
GO:0010167	response to nitrate	0.0727273	0.808414	0.0923659	1.10978
GO:0016226	iron-sulfur cluster assembly	0.0759494	0.808565	0.0922853	1.10834
GO:0040034	regulation of development, heterochronic	0.0625	0.811975	0.0904573	1.11138
GO:0033014	tetrapyrrole biosynthetic process	0.0625	0.811975	0.0904573	1.10974
GO:0009902	chloroplast relocation	0.0625	0.811975	0.0904573	1.10811
GO:0010218	response to far red light	0.0625	0.811975	0.0904573	1.10648
GO:0009664	plant-type cell wall organization	0.0625	0.811975	0.0904573	1.10486
GO:0005982	starch metabolic process	0.0625	0.811975	0.0904573	1.10324
GO:0009765	photosynthesis, light harvesting	0.0625	0.811975	0.0904573	1.10163
GO:2000082	regulation of L-ascorbic acid biosynthetic process	0.0625	0.811975	0.0904573	1.10002
GO:0007032	endosome organization	0.0666667	0.812733	0.0900523	1.09944
GO:0046856	phosphatidylinositol dephosphorylation	0.0697674	0.813498	0.0896435	1.09887
GO:2000652	regulation of secondary cell wall biogenesis	0.0697674	0.813498	0.0896435	1.09728
GO:0000027	ribosomal large subunit assembly	0.0714286	0.819576	0.0864109	1.10387
GO:0031048	chromatin silencing by small RNA	0.0714286	0.819576	0.0864109	1.10227
GO:0007275	multicellular organism development	0.076087	0.819832	0.086275	1.10102
GO:0031425	chloroplast RNA processing	0.0775862	0.825622	0.0832187	1.10719
GO:0010120	camalexin biosynthetic process	0.0681818	0.825708	0.0831733	1.10571
GO:1902065	response to L-glutamate	0.0681818	0.825708	0.0831733	1.10412
GO:0061087	positive regulation of histone H3-K27 methylation	0.0681818	0.825708	0.0831733	1.10253
GO:0080136	priming of cellular response to stress	0.0681818	0.825708	0.0831733	1.10094
GO:0048437	floral organ development	0.0645161	0.827046	0.0824705	1.10115
GO:0051301	cell division	0.0802469	0.82794	0.0820013	1.10076
GO:0009909	regulation of flower development	0.0752688	0.828336	0.0817937	1.09971
GO:0032008	positive regulation of TOR signaling	0.0701754	0.830197	0.0808189	1.1006
GO:0051013	microtubule severing	0.0701754	0.830197	0.0808189	1.09903
GO:0045944	positive regulation of transcription by RNA polymerase II	0.0588235	0.830658	0.0805778	1.09808
GO:0019290	siderophore biosynthetic process	0.0588235	0.830658	0.0805778	1.09652
GO:0034224	cellular response to zinc ion starvation	0.0588235	0.830658	0.0805778	1.09496
GO:0042147	retrograde transport, endosome to Golgi	0.0588235	0.830658	0.0805778	1.09341
GO:0000338	protein deneddylation	0.0588235	0.830658	0.0805778	1.09186
GO:0051603	proteolysis involved in cellular protein catabolic process	0.0588235	0.830658	0.0805778	1.09031
GO:0006396	RNA processing	0.0804598	0.832458	0.0796377	1.09113
GO:0010152	pollen maturation	0.0731707	0.835916	0.0778375	1.09412
GO:0009744	response to sucrose	0.0731707	0.835916	0.0778375	1.09258
GO:0031929	TOR signaling	0.0689655	0.840294	0.0755687	1.09676
GO:0035196	production of miRNAs involved in gene silencing by miRNA	0.0625	0.840368	0.0755306	1.09531
GO:0043067	regulation of programmed cell death	0.0625	0.840368	0.0755306	1.09377
GO:0006090	pyruvate metabolic process	0.0555556	0.847488	0.0718664	1.1015
GO:0051304	chromosome separation	0.0555556	0.847488	0.0718664	1.09996
GO:0010208	pollen wall assembly	0.0555556	0.847488	0.0718664	1.09842
GO:0006075	(1->3)-beta-D-glucan biosynthetic process	0.0555556	0.847488	0.0718664	1.09689
GO:0031053	primary miRNA processing	0.0555556	0.847488	0.0718664	1.09536
GO:0009773	photosynthetic electron transport in photosystem I	0.0555556	0.847488	0.0718664	1.09384
GO:0007093	mitotic cell cycle checkpoint	0.0555556	0.847488	0.0718664	1.09232
GO:0045128	negative regulation of reciprocal meiotic recombination	0.0652174	0.848089	0.0715585	1.09158
GO:0002229	defense response to oomycetes	0.0652174	0.848089	0.0715585	1.09006
GO:0000398	mRNA splicing, via spliceosome	0.0815451	0.848951	0.0711174	1.08966
GO:0048366	leaf development	0.0769231	0.852271	0.0694222	1.09241
GO:0008618	7-methylguanosine metabolic process	0.0606061	0.852754	0.069176	1.09153
GO:0051570	regulation of histone H3-K9 methylation	0.0606061	0.852754	0.069176	1.09002
GO:0036265	RNA (guanine-N7)-methylation	0.0606061	0.852754	0.069176	1.08852
GO:0031935	regulation of chromatin silencing	0.0606061	0.852754	0.069176	1.08703
GO:0000911	cytokinesis by cell plate formation	0.0606061	0.852754	0.069176	1.08554
GO:0006635	fatty acid beta-oxidation	0.0694444	0.854368	0.068355	1.0861
GO:0006378	mRNA polyadenylation	0.0694444	0.854368	0.068355	1.08462
GO:0009611	response to wounding	0.0757576	0.856047	0.0675023	1.08526
GO:0060267	positive regulation of respiratory burst	0.0638298	0.858314	0.0663537	1.08665
GO:0009620	response to fungus	0.0666667	0.858982	0.0660159	1.08602
GO:0009910	negative regulation of flower development	0.0666667	0.858982	0.0660159	1.08454
GO:0009933	meristem structural organization	0.0666667	0.858982	0.0660159	1.08306
GO:0030259	lipid glycosylation	0.0526316	0.862649	0.0641659	1.08621
GO:1903602	thermospermine catabolic process	0.0526316	0.862649	0.0641659	1.08474
GO:0046208	spermine catabolic process	0.0526316	0.862649	0.0641659	1.08327
GO:0000160	phosphorelay signal transduction system	0.0526316	0.862649	0.0641659	1.08181
GO:0010193	response to ozone	0.0526316	0.862649	0.0641659	1.08035
GO:0030488	tRNA methylation	0.0588235	0.86426	0.0633557	1.08091
GO:0006260	DNA replication	0.0764331	0.866492	0.0622354	1.08224
GO:0042138	meiotic DNA double-strand break formation	0.0625	0.867932	0.0615141	1.08258
GO:0010143	cutin biosynthetic process	0.0625	0.867932	0.0615141	1.08113
GO:0010235	guard mother cell cytokinesis	0.0625	0.867932	0.0615141	1.07968
GO:0006397	mRNA processing	0.0784314	0.87228	0.0593441	1.08364
GO:0009723	response to ethylene	0.0720721	0.872509	0.0592302	1.08247
GO:0010118	stomatal movement	0.0720721	0.872509	0.0592302	1.08103
GO:0042538	hyperosmotic salinity response	0.0689655	0.874444	0.0582682	1.08198
GO:0006289	nucleotide-excision repair	0.0571429	0.874937	0.0580234	1.08115
GO:0006325	chromatin organization	0.0645161	0.875776	0.0576069	1.08075
GO:0000381	regulation of alternative mRNA splicing, via spliceosome	0.05	0.876306	0.0573444	1.07996
GO:0009662	etioplast organization	0.05	0.876306	0.0573444	1.07853
GO:0048658	anther wall tapetum development	0.05	0.876306	0.0573444	1.0771
GO:0010304	PSII associated light-harvesting complex II catabolic process	0.05	0.876306	0.0573444	1.07568
GO:0042821	pyridoxal biosynthetic process	0.05	0.876306	0.0573444	1.07426
GO:0010119	regulation of stomatal movement	0.0612245	0.876971	0.0570147	1.07365
GO:0045824	negative regulation of innate immune response	0.0612245	0.876971	0.0570147	1.07224
GO:0009832	plant-type cell wall biogenesis	0.0612245	0.876971	0.0570147	1.07083
GO:0006606	protein import into nucleus	0.0612245	0.876971	0.0570147	1.06942
GO:0010452	histone H3-K36 methylation	0.0612245	0.876971	0.0570147	1.06802
GO:2000280	regulation of root development	0.0634921	0.883506	0.0537903	1.07457
GO:0008283	cell proliferation	0.0634921	0.883506	0.0537903	1.07316
GO:0010154	fruit development	0.0634921	0.883506	0.0537903	1.07176
GO:0045022	early endosome to late endosome transport	0.0555556	0.884836	0.0531375	1.07197
GO:0043551	regulation of phosphatidylinositol 3-kinase activity	0.0555556	0.884836	0.0531375	1.07057
GO:0000712	resolution of meiotic recombination intermediates	0.0555556	0.884836	0.0531375	1.06918
GO:0009116	nucleoside metabolic process	0.0555556	0.884836	0.0531375	1.06779
GO:0006625	protein targeting to peroxisome	0.0674157	0.887589	0.0517883	1.06972
GO:0009793	embryo development ending in seed dormancy	0.0809061	0.887724	0.0517223	1.06849
GO:0043132	NAD transport	0.047619	0.888607	0.0512901	1.06817
GO:0010223	secondary shoot formation	0.047619	0.888607	0.0512901	1.06679
GO:0010114	response to red light	0.047619	0.888607	0.0512901	1.06541
GO:0045490	pectin catabolic process	0.047619	0.888607	0.0512901	1.06404
GO:0007050	cell cycle arrest	0.047619	0.888607	0.0512901	1.06266
GO:1990559	mitochondrial coenzyme A transmembrane transport	0.047619	0.888607	0.0512901	1.0613
GO:0048578	positive regulation of long-day photoperiodism, flowering	0.047619	0.888607	0.0512901	1.05993
GO:0010286	heat acclimation	0.047619	0.888607	0.0512901	1.05857
GO:0048268	clathrin coat assembly	0.047619	0.888607	0.0512901	1.05721
GO:0006839	mitochondrial transport	0.047619	0.888607	0.0512901	1.05586
GO:0030244	cellulose biosynthetic process	0.0701754	0.890118	0.0505522	1.0563
GO:0030163	protein catabolic process	0.0625	0.890815	0.0502123	1.05578
GO:1904668	positive regulation of ubiquitin protein ligase activity	0.0588235	0.893418	0.0489451	1.05752
GO:0032467	positive regulation of cytokinesis	0.0540541	0.894006	0.0486598	1.05686
GO:0044030	regulation of DNA methylation	0.0540541	0.894006	0.0486598	1.05552
GO:0070407	oxidation-dependent protein catabolic process	0.0540541	0.894006	0.0486598	1.05418
GO:2000694	regulation of phragmoplast microtubule organization	0.0540541	0.894006	0.0486598	1.05284
GO:0010239	chloroplast mRNA processing	0.0540541	0.894006	0.0486598	1.0515
GO:1901535	regulation of DNA demethylation	0.0540541	0.894006	0.0486598	1.05017
GO:0009827	plant-type cell wall modification	0.0540541	0.894006	0.0486598	1.04885
GO:0051131	chaperone-mediated protein complex assembly	0.0540541	0.894006	0.0486598	1.04752
GO:0009817	defense response to fungus, incompatible interaction	0.0679612	0.896951	0.0472314	1.04965
GO:0006887	exocytosis	0.0641026	0.897762	0.0468388	1.04927
GO:0009089	lysine biosynthetic process via diaminopimelate	0.0454545	0.899688	0.0459082	1.0502
GO:0034765	regulation of ion transmembrane transport	0.0454545	0.899688	0.0459082	1.04888
GO:0033955	mitochondrial DNA inheritance	0.0454545	0.899688	0.0459082	1.04757
GO:0048589	developmental growth	0.0454545	0.899688	0.0459082	1.04625
GO:0035194	posttranscriptional gene silencing by RNA	0.0454545	0.899688	0.0459082	1.04494
GO:2000605	positive regulation of secondary growth	0.0454545	0.899688	0.0459082	1.04364
GO:0010200	response to chitin	0.0576923	0.90088	0.045333	1.04372
GO:0009646	response to absence of light	0.0526316	0.902494	0.0445558	1.04428
GO:0048833	specification of floral organ number	0.0526316	0.902494	0.0445558	1.04298
GO:0009555	pollen development	0.0762332	0.903987	0.0438379	1.04341
GO:0006913	nucleocytoplasmic transport	0.0566038	0.907868	0.0419772	1.04659
GO:0015995	chlorophyll biosynthetic process	0.0625	0.909504	0.0411951	1.04717
GO:0009736	cytokinin-activated signaling pathway	0.0434783	0.909668	0.0411169	1.04606
GO:0006006	glucose metabolic process	0.0434783	0.909668	0.0411169	1.04477
GO:0044375	regulation of peroxisome size	0.0434783	0.909668	0.0411169	1.04348
GO:0000578	embryonic axis specification	0.0434783	0.909668	0.0411169	1.04219
GO:0043044	ATP-dependent chromatin remodeling	0.0434783	0.909668	0.0411169	1.0409
GO:0000076	DNA replication checkpoint	0.0434783	0.909668	0.0411169	1.03962
GO:0055122	response to very low light intensity stimulus	0.0434783	0.909668	0.0411169	1.03834
GO:0009901	anther dehiscence	0.0434783	0.909668	0.0411169	1.03707
GO:0006782	protoporphyrinogen IX biosynthetic process	0.0434783	0.909668	0.0411169	1.03579
GO:0006511	ubiquitin-dependent protein catabolic process	0.0677966	0.910407	0.0407644	1.03536
GO:0006623	protein targeting to vacuole	0.05	0.917601	0.037346	1.04227
GO:0009443	pyridoxal 5'-phosphate salvage	0.0416667	0.918658	0.0368462	1.04219
GO:0006355	regulation of transcription, DNA-templated	0.0838926	0.921396	0.0355535	1.04402
GO:0016554	cytidine to uridine editing	0.0648148	0.921506	0.0355017	1.04288
GO:0010075	regulation of meristem growth	0.0487805	0.924304	0.0341854	1.04477
GO:0006515	protein quality control for misfolded or incompletely synthesized proteins	0.0535714	0.926237	0.0332781	1.04568
GO:0010183	pollen tube guidance	0.0535714	0.926237	0.0332781	1.04441
GO:0006760	folic acid-containing compound metabolic process	0.04	0.926755	0.0330353	1.04372
GO:0010019	chloroplast-nucleus signaling pathway	0.04	0.926755	0.0330353	1.04246
GO:0007030	Golgi organization	0.04	0.926755	0.0330353	1.0412
GO:0048255	mRNA stabilization	0.04	0.926755	0.0330353	1.03994
GO:0006541	glutamine metabolic process	0.04	0.926755	0.0330353	1.03868
GO:0045787	positive regulation of cell cycle	0.047619	0.93049	0.0312882	1.04161
GO:0031507	heterochromatin assembly	0.047619	0.93049	0.0312882	1.04036
GO:2000653	regulation of genetic imprinting	0.047619	0.93049	0.0312882	1.0391
GO:0010026	trichome differentiation	0.047619	0.93049	0.0312882	1.03785
GO:0007062	sister chromatid cohesion	0.0526316	0.931572	0.0307835	1.03781
GO:0002215	defense response to nematode	0.0526316	0.931572	0.0307835	1.03657
GO:0052324	plant-type cell wall cellulose biosynthetic process	0.0384615	0.934047	0.0296313	1.03808
GO:0046685	response to arsenic-containing substance	0.0384615	0.934047	0.0296313	1.03684
GO:0006349	regulation of gene expression by genetic imprinting	0.0465116	0.936197	0.0286327	1.03798
GO:0035494	SNARE complex disassembly	0.0465116	0.936197	0.0286327	1.03674
GO:0034599	cellular response to oxidative stress	0.0517241	0.936551	0.0284686	1.0359
GO:2000072	regulation of defense response to fungus, incompatible interaction	0.037037	0.940615	0.0265883	1.03916
GO:0048767	root hair elongation	0.037037	0.940615	0.0265883	1.03792
GO:0010091	trichome branching	0.0508475	0.941194	0.026321	1.03733
GO:0016573	histone acetylation	0.0454545	0.941458	0.0261988	1.03639
GO:0060236	regulation of mitotic spindle organization	0.0454545	0.941458	0.0261988	1.03516
GO:0009809	lignin biosynthetic process	0.0454545	0.941458	0.0261988	1.03393
GO:0048653	anther development	0.0634921	0.941569	0.0261481	1.03283
GO:0031348	negative regulation of defense response	0.0574713	0.941814	0.0260349	1.03188
GO:0015031	protein transport	0.0681818	0.942704	0.0256247	1.03164
GO:0010228	vegetative to reproductive phase transition of meristem	0.0666667	0.946066	0.0240787	1.0341
GO:0009749	response to glucose	0.0357143	0.94653	0.0238658	1.03339
GO:0016973	poly(A)+ mRNA export from nucleus	0.0357143	0.94653	0.0238658	1.03217
GO:0006972	hyperosmotic response	0.0357143	0.94653	0.0238658	1.03096
GO:0009663	plasmodesma organization	0.0357143	0.94653	0.0238658	1.02975
GO:0006968	cellular defense response	0.0357143	0.94653	0.0238658	1.02855
GO:0031347	regulation of defense response	0.0533333	0.948198	0.023101	1.02916
GO:0009658	chloroplast organization	0.0680628	0.949894	0.0223247	1.02979
GO:0007205	protein kinase C-activating G protein-coupled receptor signaling pathway	0.0344828	0.951857	0.0214284	1.03072
GO:0010215	cellulose microfibril organization	0.0344828	0.951857	0.0214284	1.02951
GO:0006614	SRP-dependent cotranslational protein targeting to membrane	0.0344828	0.951857	0.0214284	1.02832
GO:0048507	meristem development	0.0344828	0.951857	0.0214284	1.02712
GO:0009788	negative regulation of abscisic acid-activated signaling pathway	0.0598291	0.953129	0.0208484	1.0273
GO:0042026	protein refolding	0.0483871	0.953302	0.0207695	1.02629
GO:0009416	response to light stimulus	0.0576923	0.953694	0.0205909	1.02553
GO:0042793	plastid transcription	0.0425532	0.95488	0.0200512	1.02561
GO:0009617	response to bacterium	0.0333333	0.956654	0.0192451	1.02633
GO:0042775	mitochondrial ATP synthesis coupled electron transport	0.0333333	0.956654	0.0192451	1.02514
GO:0045454	cell redox homeostasis	0.0647059	0.958067	0.018604	1.02547
GO:0001578	microtubule bundle formation	0.0537634	0.960807	0.0173637	1.02722
GO:0007064	mitotic sister chromatid cohesion	0.0322581	0.960974	0.0172882	1.02622
GO:0071369	cellular response to ethylene stimulus	0.0322581	0.960974	0.0172882	1.02504
GO:0043161	proteasome-mediated ubiquitin-dependent protein catabolic process	0.0322581	0.960974	0.0172882	1.02386
GO:0045087	innate immune response	0.0506329	0.961022	0.0172665	1.02274
GO:0007005	mitochondrion organization	0.0461538	0.963052	0.0163504	1.02373
GO:0009647	skotomorphogenesis	0.0531915	0.963356	0.0162133	1.02288
GO:0018298	protein-chromophore linkage	0.03125	0.964865	0.0155335	1.02331
GO:0009638	phototropism	0.03125	0.964865	0.0155335	1.02214
GO:1900865	chloroplast RNA modification	0.03125	0.964865	0.0155335	1.02097
GO:0009825	multidimensional cell growth	0.0608108	0.964928	0.0155052	1.01988
GO:0000724	double-strand break repair via homologous recombination	0.04	0.965331	0.0153236	1.01914
GO:0009867	jasmonic acid mediated signaling pathway	0.0526316	0.965751	0.0151346	1.01843
GO:0001558	regulation of cell growth	0.030303	0.968368	0.0139594	1.02003
GO:2000028	regulation of photoperiodism, flowering	0.030303	0.968368	0.0139594	1.01887
GO:0045717	negative regulation of fatty acid biosynthetic process	0.0294118	0.971523	0.0125468	1.02103
GO:1904263	positive regulation of TORC1 signaling	0.0294118	0.971523	0.0125468	1.01988
GO:0048316	seed development	0.0294118	0.971523	0.0125468	1.01873
GO:0016558	protein import into peroxisome matrix	0.0377358	0.973436	0.0116925	1.01958
GO:0010087	phloem or xylem histogenesis	0.0377358	0.973436	0.0116925	1.01843
GO:0045727	positive regulation of translation	0.0377358	0.973436	0.0116925	1.01728
GO:0034605	cellular response to heat	0.0285714	0.974364	0.0112788	1.01711
GO:0048481	plant ovule development	0.0470588	0.974852	0.0110615	1.01647
GO:0009631	cold acclimation	0.037037	0.975707	0.0106808	1.01622
GO:0007264	small GTPase mediated signal transduction	0.0277778	0.976922	0.0101401	1.01635
GO:0045893	positive regulation of transcription, DNA-templated	0.0521739	0.977155	0.0100366	1.01545
GO:0016485	protein processing	0.0363636	0.977789	0.00975485	1.01498
GO:0071395	cellular response to jasmonic acid stimulus	0.027027	0.979225	0.00911744	1.01533
GO:0071446	cellular response to salicylic acid stimulus	0.027027	0.979225	0.00911744	1.0142
GO:0009911	positive regulation of flower development	0.0454545	0.979896	0.00882007	1.01376
GO:0006886	intracellular protein transport	0.0669014	0.980212	0.00867989	1.01296
GO:0009553	embryo sac development	0.05625	0.982455	0.00768736	1.01415
GO:0019538	protein metabolic process	0.0344828	0.983052	0.00742356	1.01364
GO:0000963	mitochondrial RNA processing	0.025641	0.983166	0.00737306	1.01263
GO:0006281	DNA repair	0.066879	0.984761	0.00666903	1.01315
GO:0015996	chlorophyll catabolic process	0.025	0.984847	0.00663108	1.01211
GO:0009561	megagametogenesis	0.025	0.984847	0.00663108	1.01099
GO:0009845	seed germination	0.0660066	0.985562	0.0063162	1.01061
GO:0009742	brassinosteroid mediated signaling pathway	0.0491803	0.985732	0.00624107	1.00967
GO:0090114	COPII-coated vesicle budding	0.0243902	0.986361	0.00596413	1.0092
GO:0046777	protein autophosphorylation	0.0529801	0.986688	0.00582003	1.00842
GO:0045324	late endosome to vacuole transport	0.0238095	0.987724	0.00536455	1.00837
GO:0010027	thylakoid membrane organization	0.0238095	0.987724	0.00536455	1.00726
GO:0016579	protein deubiquitination	0.0322581	0.988223	0.00514509	1.00666
GO:0048364	root development	0.0598291	0.989283	0.0046795	1.00664
GO:0007623	circadian rhythm	0.0307692	0.991058	0.00390109	1.00734
GO:0032981	mitochondrial respiratory chain complex I assembly	0.0208333	0.993475	0.0028429	1.00869
GO:0016560	protein import into peroxisome matrix, docking	0.0196078	0.995245	0.00207002	1.00939
GO:0009729	detection of brassinosteroid stimulus	0.0326087	0.996052	0.00171786	1.0091
GO:0006351	transcription, DNA-templated	0.0573477	0.996239	0.00163635	1.00819
GO:0040008	regulation of growth	0.0384615	0.997363	0.00114692	1.00823
GO:0042742	defense response to bacterium	0.0528455	0.997461	0.0011039	1.00723
GO:0009737	response to abscisic acid	0.0615764	0.998052	0.000846907	1.00673
GO:0007018	microtubule-based movement	0.0424242	0.998064	0.000841611	1.00565
GO:0080147	root hair cell development	0.016129	0.998512	0.000646604	1.00501
GO:0007166	cell surface receptor signaling pathway	0.016129	0.998512	0.000646604	1.00392
GO:0048544	recognition of pollen	0.0414201	0.998554	0.000628338	1.00288
GO:0009738	abscisic acid-activated signaling pathway	0.0404624	0.998924	0.000467573	1.00216
GO:0007639	homeostasis of number of meristem cells	0.0142857	0.999362	0.000277101	1.00152
GO:1900150	regulation of defense response to fungus	0.0131579	0.999662	0.000146642	1.00074
GO:0007165	signal transduction	0.04	0.999778	9.62829e-05	0.999778

## Sheet: C vs A. down enriched
TermID	Term	Ratio	pvalue	Enrichment	FDR
GO:0005986	sucrose biosynthetic process	0.8	9.7967e-05	4.00892	0.0777858
GO:0048544	recognition of pollen	0.142012	0.000366841	3.43552	0.145636
GO:0006006	glucose metabolic process	0.304348	0.000583206	3.23418	0.154355
GO:0006621	protein retention in ER lumen	1	0.00457755	2.33937	0.908643
GO:0060918	auxin transport	0.363636	0.00465957	2.33165	0.73994
GO:0045037	protein import into chloroplast stroma	0.363636	0.00465957	2.33165	0.616617
GO:0009638	phototropism	0.21875	0.00472179	2.32589	0.535586
GO:0010262	somatic embryogenesis	0.169492	0.00563919	2.24878	0.559689
GO:0045089	positive regulation of innate immune response	0.169492	0.00563919	2.24878	0.497502
GO:0034504	protein localization to nucleus	0.169492	0.00563919	2.24878	0.447751
GO:0040015	negative regulation of multicellular organism growth	0.169492	0.00563919	2.24878	0.407047
GO:0007639	homeostasis of number of meristem cells	0.157143	0.0067968	2.1677	0.449722
GO:0010089	xylem development	0.186047	0.00728725	2.13744	0.445083
GO:0051607	defense response to virus	0.15873	0.00902179	2.04471	0.511664
GO:0019853	L-ascorbic acid biosynthetic process	0.25	0.00919746	2.03633	0.486852
GO:0019722	calcium-mediated signaling	0.15625	0.0100704	1.99695	0.499743
GO:0010080	regulation of floral meristem growth	0.189189	0.0107953	1.96676	0.504206
GO:0010069	zygote asymmetric cytokinesis in embryo sac	0.238095	0.0114169	1.94245	0.503613
GO:0048833	specification of floral organ number	0.184211	0.0124872	1.90353	0.521834
GO:0009081	branched-chain amino acid metabolic process	0.666667	0.013116	1.8822	0.520706
GO:0032508	DNA duplex unwinding	0.375	0.0133582	1.87425	0.505067
GO:0000481	maturation of 5S rRNA	0.375	0.0133582	1.87425	0.48211
GO:0030388	fructose 1,6-bisphosphate metabolic process	0.375	0.0133582	1.87425	0.461148
GO:0002215	defense response to nematode	0.157895	0.0134099	1.87257	0.443646
GO:2000605	positive regulation of secondary growth	0.227273	0.013975	1.85465	0.443845
GO:0045087	innate immune response	0.139241	0.0164984	1.78256	0.503835
GO:0015995	chlorophyll biosynthetic process	0.1375	0.0180129	1.74442	0.529713
GO:0009735	response to cytokinin	0.131868	0.018817	1.72545	0.533596
GO:0000957	mitochondrial RNA catabolic process	0.333333	0.0190456	1.72021	0.521456
GO:0001578	microtubule bundle formation	0.129032	0.0220198	1.65719	0.582791
GO:0048653	anther development	0.119048	0.0221512	1.6546	0.567356
GO:0007166	cell surface receptor signaling pathway	0.145161	0.0224949	1.64792	0.558154
GO:0009738	abscisic acid-activated signaling pathway	0.109827	0.0237366	1.62458	0.571117
GO:0009647	skotomorphogenesis	0.12766	0.0237649	1.62406	0.55498
GO:0010207	photosystem II assembly	0.2	0.0238752	1.62205	0.541626
GO:0016567	protein ubiquitination	0.2	0.0238752	1.62205	0.526581
GO:0019290	siderophore biosynthetic process	0.235294	0.0243343	1.61378	0.522202
GO:0034224	cellular response to zinc ion starvation	0.235294	0.0243343	1.61378	0.50846
GO:0009740	gibberellic acid mediated signaling pathway	0.5	0.0250609	1.601	0.510215
GO:1903507	negative regulation of nucleic acid-templated transcription	0.5	0.0250609	1.601	0.49746
GO:0006437	tyrosyl-tRNA aminoacylation	0.5	0.0250609	1.601	0.485327
GO:0042742	defense response to bacterium	0.101626	0.0252384	1.59794	0.477127
GO:0034337	RNA folding	0.3	0.0258663	1.58727	0.477625
GO:0031347	regulation of defense response	0.133333	0.028589	1.5438	0.515901
GO:0009862	systemic acquired resistance, salicylic acid mediated signaling pathway	0.222222	0.0296629	1.52779	0.523386
GO:0007623	circadian rhythm	0.138462	0.0297014	1.52722	0.512671
GO:1900150	regulation of defense response to fungus	0.131579	0.031023	1.50832	0.524091
GO:0009658	chloroplast organization	0.104712	0.0325471	1.48749	0.538382
GO:0050821	protein stabilization	0.272727	0.0338189	1.47084	0.548004
GO:0099402	plant organ development	0.210526	0.0356278	1.44821	0.56577
GO:0000160	phosphorelay signal transduction system	0.210526	0.0356278	1.44821	0.554677
GO:0009639	response to red or far red light	0.4	0.0399143	1.39887	0.609461
GO:0019288	isopentenyl diphosphate biosynthetic process, methylerythritol 4-phosphate pathway	0.4	0.0399143	1.39887	0.597962
GO:0042821	pyridoxal biosynthetic process	0.2	0.0422354	1.37432	0.621017
GO:0048579	negative regulation of long-day photoperiodism, flowering	0.25	0.0428848	1.3677	0.619101
GO:0009641	shade avoidance	0.25	0.0428848	1.3677	0.608046
GO:0030244	cellulose biosynthetic process	0.114035	0.0432048	1.36447	0.601835
GO:0048831	regulation of shoot system development	0.153846	0.0452161	1.34471	0.618992
GO:0005985	sucrose metabolic process	0.153846	0.0452161	1.34471	0.608501
GO:0046777	protein autophosphorylation	0.10596	0.0479397	1.3193	0.634402
GO:0019752	carboxylic acid metabolic process	0.190476	0.0494869	1.30551	0.64414
GO:0015996	chlorophyll catabolic process	0.15	0.050296	1.29847	0.644113
GO:0062034	L-pipecolic acid biosynthetic process	0.230769	0.053032	1.27546	0.668372
GO:0042549	photosystem II stabilization	0.230769	0.053032	1.27546	0.657929
GO:0006555	methionine metabolic process	0.230769	0.053032	1.27546	0.647807
GO:0030001	metal ion transport	0.137255	0.0542669	1.26547	0.652847
GO:1904143	positive regulation of carotenoid biosynthetic process	0.333333	0.0572298	1.24238	0.678215
GO:0016575	histone deacetylation	0.333333	0.0572298	1.24238	0.668242
GO:0006813	potassium ion transport	0.333333	0.0572298	1.24238	0.658557
GO:0016123	xanthophyll biosynthetic process	0.142857	0.0614675	1.21135	0.697217
GO:0018298	protein-chromophore linkage	0.15625	0.0616372	1.21016	0.689295
GO:0010323	negative regulation of isopentenyl diphosphate biosynthetic process, methylerythritol 4-phosphate pathway	0.214286	0.0642172	1.19235	0.708173
GO:0016120	carotene biosynthetic process	0.214286	0.0642172	1.19235	0.698472
GO:2000652	regulation of secondary cell wall biogenesis	0.139535	0.0675622	1.1703	0.724924
GO:0006360	transcription by RNA polymerase I	1	0.0677596	1.16903	0.717348
GO:0032955	regulation of division septum assembly	1	0.0677596	1.16903	0.707909
GO:0044238	primary metabolic process	1	0.0677596	1.16903	0.698715
GO:0010187	negative regulation of seed germination	1	0.0677596	1.16903	0.689758
GO:0009631	cold acclimation	0.12963	0.070003	1.15488	0.703575
GO:0009443	pyridoxal 5'-phosphate salvage	0.166667	0.0750449	1.12468	0.74482
GO:0007129	synapsis	0.2	0.0763882	1.11697	0.748793
GO:0009834	plant-type secondary cell wall biogenesis	0.2	0.0763882	1.11697	0.739661
GO:0032544	plastid translation	0.285714	0.0766076	1.11573	0.732848
GO:0006094	gluconeogenesis	0.285714	0.0766076	1.11573	0.724124
GO:0097009	energy homeostasis	0.285714	0.0766076	1.11573	0.715605
GO:0006177	GMP biosynthetic process	0.285714	0.0766076	1.11573	0.707284
GO:1990918	double-strand break repair involved in meiotic recombination	0.285714	0.0766076	1.11573	0.699154
GO:0015979	photosynthesis	0.107843	0.0826021	1.08301	0.745296
GO:0055085	transmembrane transport	0.103175	0.0828394	1.08176	0.73904
GO:0009734	auxin-activated signaling pathway	0.142857	0.0844398	1.07345	0.744947
GO:0010051	xylem and phloem pattern formation	0.142857	0.0844398	1.07345	0.736761
GO:0031540	regulation of anthocyanin biosynthetic process	0.142857	0.0844398	1.07345	0.728753
GO:1901141	regulation of lignin biosynthetic process	0.142857	0.0844398	1.07345	0.720916
GO:0090548	response to nitrate starvation	0.142857	0.0844398	1.07345	0.713247
GO:1901333	positive regulation of lateral root development	0.142857	0.0844398	1.07345	0.705739
GO:1902025	nitrate import	0.142857	0.0844398	1.07345	0.698388
GO:0033014	tetrapyrrole biosynthetic process	0.1875	0.0894861	1.04824	0.732495
GO:0009765	photosynthesis, light harvesting	0.1875	0.0894861	1.04824	0.72502
GO:0015969	guanosine tetraphosphate metabolic process	0.1875	0.0894861	1.04824	0.717697
GO:0007018	microtubule-based movement	0.0969697	0.0909701	1.0411	0.722303
GO:0009729	detection of brassinosteroid stimulus	0.108696	0.09132	1.03943	0.717901
GO:0009959	negative gravitropism	0.138889	0.092905	1.03196	0.723202
GO:0005975	carbohydrate metabolic process	0.0857909	0.0932537	1.03033	0.718868
GO:0051017	actin filament bundle assembly	0.153846	0.0951223	1.02172	0.726222
GO:0097275	cellular ammonia homeostasis	0.12766	0.0953138	1.02084	0.720754
GO:0051924	regulation of calcium ion transport	0.12766	0.0953138	1.02084	0.713954
GO:0031125	rRNA 3'-end processing	0.25	0.0976907	1.01015	0.72492
GO:0009584	detection of visible light	0.25	0.0976907	1.01015	0.718208
GO:0040008	regulation of growth	0.1	0.0999719	1.00012	0.728236
GO:0051865	protein autoubiquitination	0.176471	0.103447	0.985281	0.746701
GO:0006402	mRNA catabolic process	0.176471	0.103447	0.985281	0.739974
GO:0042752	regulation of circadian rhythm	0.166667	0.118204	0.927367	0.837983
GO:0009266	response to temperature stimulus	0.166667	0.118204	0.927367	0.830567
GO:0009773	photosynthetic electron transport in photosystem I	0.166667	0.118204	0.927367	0.823281
GO:0019563	glycerol catabolic process	0.222222	0.120161	0.920237	0.829631
GO:0006426	glycyl-tRNA aminoacylation	0.222222	0.120161	0.920237	0.822479
GO:0044211	CTP salvage	0.222222	0.120161	0.920237	0.81545
GO:0044206	UMP salvage	0.222222	0.120161	0.920237	0.808539
GO:0080147	root hair cell development	0.112903	0.123885	0.906982	0.826592
GO:1990641	response to iron ion starvation	0.137931	0.129385	0.888117	0.856096
GO:0048263	determination of dorsal identity	0.5	0.130942	0.882922	0.859236
GO:0045048	protein insertion into ER membrane	0.5	0.130942	0.882922	0.852194
GO:0018026	peptidyl-lysine monomethylation	0.5	0.130942	0.882922	0.845265
GO:0050482	arachidonic acid secretion	0.5	0.130942	0.882922	0.838448
GO:0010266	response to vitamin B1	0.5	0.130942	0.882922	0.831741
GO:0043686	co-translational protein modification	0.5	0.130942	0.882922	0.82514
GO:0006597	spermine biosynthetic process	0.5	0.130942	0.882922	0.818643
GO:0033314	mitotic DNA replication checkpoint	0.5	0.130942	0.882922	0.812247
GO:0032504	multicellular organism reproduction	0.5	0.130942	0.882922	0.80595
GO:0006557	S-adenosylmethioninamine biosynthetic process	0.5	0.130942	0.882922	0.799751
GO:0042794	plastid rRNA transcription	0.5	0.130942	0.882922	0.793646
GO:0010024	phytochromobilin biosynthetic process	0.5	0.130942	0.882922	0.787633
GO:0006865	amino acid transport	0.5	0.130942	0.882922	0.781711
GO:0010212	response to ionizing radiation	0.5	0.130942	0.882922	0.775878
GO:0080060	integument development	0.5	0.130942	0.882922	0.77013
GO:0006642	triglyceride mobilization	0.5	0.130942	0.882922	0.764468
GO:0062055	photosynthetic state transition	0.5	0.130942	0.882922	0.758888
GO:0048439	flower morphogenesis	0.5	0.130942	0.882922	0.753388
GO:0046166	glyceraldehyde-3-phosphate biosynthetic process	0.5	0.130942	0.882922	0.747968
GO:0002679	respiratory burst involved in defense response	0.5	0.130942	0.882922	0.742626
GO:0000105	histidine biosynthetic process	0.157895	0.133687	0.87391	0.75282
GO:0010075	regulation of meristem growth	0.121951	0.141265	0.849964	0.789892
GO:0007032	endosome organization	0.133333	0.141806	0.848306	0.78737
GO:0006048	UDP-N-acetylglucosamine biosynthetic process	0.2	0.143734	0.84244	0.792535
GO:0000103	sulfate assimilation	0.2	0.143734	0.84244	0.787069
GO:0009607	response to biotic stimulus	0.2	0.143734	0.84244	0.781678
GO:0019318	hexose metabolic process	0.2	0.143734	0.84244	0.776361
GO:0045039	protein import into mitochondrial inner membrane	0.2	0.143734	0.84244	0.771115
GO:0009098	leucine biosynthetic process	0.2	0.143734	0.84244	0.76594
GO:0044208	'de novo' AMP biosynthetic process	0.2	0.143734	0.84244	0.760834
GO:0045324	late endosome to vacuole transport	0.119048	0.152049	0.818017	0.799515
GO:0048437	floral organ development	0.129032	0.154678	0.810571	0.807989
GO:0016114	terpenoid biosynthetic process	0.142857	0.166549	0.778458	0.864312
GO:0006108	malate metabolic process	0.142857	0.166549	0.778458	0.8587
GO:0010223	secondary shoot formation	0.142857	0.166549	0.778458	0.85316
GO:0016559	peroxisome fission	0.142857	0.166549	0.778458	0.847691
GO:0048268	clathrin coat assembly	0.142857	0.166549	0.778458	0.842291
GO:0006952	defense response	0.0940171	0.167089	0.777053	0.839673
GO:0006569	tryptophan catabolic process	0.181818	0.16816	0.774277	0.839742
GO:0030187	melatonin biosynthetic process	0.181818	0.16816	0.774277	0.834494
GO:0006526	arginine biosynthetic process	0.181818	0.16816	0.774277	0.829311
GO:1901997	negative regulation of indoleacetic acid biosynthetic process via tryptophan	0.181818	0.16816	0.774277	0.824191
GO:0006558	L-phenylalanine metabolic process	0.181818	0.16816	0.774277	0.819135
GO:0006529	asparagine biosynthetic process	0.181818	0.16816	0.774277	0.81414
GO:0010366	negative regulation of ethylene biosynthetic process	0.181818	0.16816	0.774277	0.809206
GO:0006570	tyrosine metabolic process	0.181818	0.16816	0.774277	0.804331
GO:0009698	phenylpropanoid metabolic process	0.181818	0.16816	0.774277	0.799515
GO:0006662	glycerol ether metabolic process	0.121212	0.181648	0.740769	0.858504
GO:0034765	regulation of ion transmembrane transport	0.136364	0.183786	0.735687	0.863469
GO:0016132	brassinosteroid biosynthetic process	0.136364	0.183786	0.735687	0.85839
GO:0009853	photorespiration	0.136364	0.183786	0.735687	0.85337
GO:0042335	cuticle development	0.136364	0.183786	0.735687	0.848409
GO:0007165	signal transduction	0.0844444	0.185689	0.731213	0.852239
GO:0016117	carotenoid biosynthetic process	0.105263	0.186409	0.729532	0.850626
GO:0010446	response to alkaline pH	0.333333	0.189854	0.721579	0.861396
GO:0048577	negative regulation of short-day photoperiodism, flowering	0.333333	0.189854	0.721579	0.856502
GO:0010016	shoot system morphogenesis	0.333333	0.189854	0.721579	0.851663
GO:0050992	dimethylallyl diphosphate biosynthetic process	0.333333	0.189854	0.721579	0.846878
GO:0009229	thiamine diphosphate biosynthetic process	0.333333	0.189854	0.721579	0.842147
GO:0017183	peptidyl-diphthamide biosynthetic process from peptidyl-histidine	0.333333	0.189854	0.721579	0.837469
GO:0009718	anthocyanin-containing compound biosynthetic process	0.333333	0.189854	0.721579	0.832842
GO:0006772	thiamine metabolic process	0.333333	0.189854	0.721579	0.828266
GO:0017196	N-terminal peptidyl-methionine acetylation	0.333333	0.189854	0.721579	0.82374
GO:0006611	protein export from nucleus	0.333333	0.189854	0.721579	0.819263
GO:0006665	sphingolipid metabolic process	0.333333	0.189854	0.721579	0.814834
GO:0043488	regulation of mRNA stability	0.333333	0.189854	0.721579	0.810454
GO:0080040	positive regulation of cellular response to phosphate starvation	0.333333	0.189854	0.721579	0.80612
GO:1901698	response to nitrogen compound	0.333333	0.189854	0.721579	0.801832
GO:0090307	mitotic spindle assembly	0.333333	0.189854	0.721579	0.797589
GO:0070919	production of siRNA involved in chromatin silencing by small RNA	0.333333	0.189854	0.721579	0.793391
GO:0006007	glucose catabolic process	0.333333	0.189854	0.721579	0.789237
GO:0006788	heme oxidation	0.333333	0.189854	0.721579	0.785127
GO:0009094	L-phenylalanine biosynthetic process	0.333333	0.189854	0.721579	0.781059
GO:0018023	peptidyl-lysine trimethylation	0.333333	0.189854	0.721579	0.777033
GO:0071277	cellular response to calcium ion	0.333333	0.189854	0.721579	0.773048
GO:0009082	branched-chain amino acid biosynthetic process	0.166667	0.193215	0.713959	0.782718
GO:0009645	response to low light intensity stimulus	0.166667	0.193215	0.713959	0.778745
GO:0009768	photosynthesis, light harvesting in photosystem I	0.166667	0.193215	0.713959	0.774812
GO:0046034	ATP metabolic process	0.166667	0.193215	0.713959	0.770918
GO:0034599	cellular response to oxidative stress	0.103448	0.196979	0.70558	0.782006
GO:0019538	protein metabolic process	0.103448	0.196979	0.70558	0.778116
GO:0009409	response to cold	0.0796703	0.19985	0.699297	0.785547
GO:0000578	embryonic axis specification	0.130435	0.201469	0.695792	0.788011
GO:1902600	proton transmembrane transport	0.130435	0.201469	0.695792	0.784149
GO:0015977	carbon fixation	0.130435	0.201469	0.695792	0.780324
GO:0006098	pentose-phosphate shunt	0.130435	0.201469	0.695792	0.776536
GO:0010020	chloroplast fission	0.130435	0.201469	0.695792	0.772784
GO:0009742	brassinosteroid mediated signaling pathway	0.0901639	0.202264	0.694082	0.772104
GO:0050688	regulation of defense response to virus	0.153846	0.218703	0.660146	0.830861
GO:0071669	plant-type cell wall organization or biogenesis	0.153846	0.218703	0.660146	0.826905
GO:0009228	thiamine biosynthetic process	0.153846	0.218703	0.660146	0.822986
GO:0032981	mitochondrial respiratory chain complex I assembly	0.104167	0.223098	0.651504	0.835567
GO:0015986	ATP synthesis coupled proton transport	0.111111	0.224676	0.648443	0.837524
GO:0048367	shoot system development	0.111111	0.224676	0.648443	0.833611
GO:0006631	fatty acid metabolic process	0.0983607	0.229946	0.638373	0.849198
GO:0048364	root development	0.0811966	0.234653	0.629575	0.862565
GO:0006760	folic acid-containing compound metabolic process	0.12	0.237903	0.6236	0.870483
GO:0010252	auxin homeostasis	0.12	0.237903	0.6236	0.86649
GO:0009911	positive regulation of flower development	0.0909091	0.244288	0.612097	0.885684
GO:0045038	protein import into chloroplast thylakoid membrane	0.142857	0.24445	0.611809	0.882244
GO:0006851	mitochondrial calcium ion transmembrane transport	0.142857	0.24445	0.611809	0.878252
GO:0070208	protein heterotrimerization	0.142857	0.24445	0.611809	0.874296
GO:0009095	aromatic amino acid family biosynthetic process, prephenate pathway	0.142857	0.24445	0.611809	0.870375
GO:0019673	GDP-mannose metabolic process	0.142857	0.24445	0.611809	0.866489
GO:0006122	mitochondrial electron transport, ubiquinol to cytochrome c	0.25	0.244785	0.611214	0.863821
GO:0071367	cellular response to brassinosteroid stimulus	0.25	0.244785	0.611214	0.859999
GO:0016124	xanthophyll catabolic process	0.25	0.244785	0.611214	0.85621
GO:0032042	mitochondrial DNA metabolic process	0.25	0.244785	0.611214	0.852455
GO:0010105	negative regulation of ethylene-activated signaling pathway	0.25	0.244785	0.611214	0.848732
GO:0009904	chloroplast accumulation movement	0.25	0.244785	0.611214	0.845042
GO:0001731	formation of translation preinitiation complex	0.25	0.244785	0.611214	0.841384
GO:0006799	polyphosphate biosynthetic process	0.25	0.244785	0.611214	0.837757
GO:0048016	inositol phosphate-mediated signaling	0.25	0.244785	0.611214	0.834162
GO:0006045	N-acetylglucosamine biosynthetic process	0.25	0.244785	0.611214	0.830597
GO:0009051	pentose-phosphate shunt, oxidative branch	0.25	0.244785	0.611214	0.827062
GO:0006183	GTP biosynthetic process	0.25	0.244785	0.611214	0.823558
GO:0006241	CTP biosynthetic process	0.25	0.244785	0.611214	0.820083
GO:0043985	histone H4-R3 methylation	0.25	0.244785	0.611214	0.816637
GO:0006228	UTP biosynthetic process	0.25	0.244785	0.611214	0.81322
GO:0009626	plant-type hypersensitive response	0.25	0.244785	0.611214	0.809832
GO:0019253	reductive pentose-phosphate cycle	0.25	0.244785	0.611214	0.806472
GO:0048655	anther wall tapetum morphogenesis	0.25	0.244785	0.611214	0.803139
GO:0009660	amyloplast organization	0.115385	0.256526	0.590868	0.838197
GO:0000963	mitochondrial RNA processing	0.102564	0.269994	0.568646	0.878586
GO:0009695	jasmonic acid biosynthetic process	0.133333	0.270306	0.568144	0.876013
GO:0009688	abscisic acid biosynthetic process	0.133333	0.270306	0.568144	0.872452
GO:0040029	regulation of gene expression, epigenetic	0.133333	0.270306	0.568144	0.868919
GO:0006401	RNA catabolic process	0.133333	0.270306	0.568144	0.865416
GO:0042391	regulation of membrane potential	0.133333	0.270306	0.568144	0.86194
GO:0009739	response to gibberellin	0.0961538	0.275079	0.560542	0.873651
GO:0016131	brassinosteroid metabolic process	0.111111	0.27534	0.56013	0.870997
GO:0006744	ubiquinone biosynthetic process	0.0886076	0.286398	0.543029	0.902382
GO:0045815	positive regulation of gene expression, epigenetic	0.2	0.296003	0.528703	0.928959
GO:0080038	positive regulation of cytokinin-activated signaling pathway	0.2	0.296003	0.528703	0.925302
GO:0007051	spindle organization	0.2	0.296003	0.528703	0.921673
GO:0017006	protein-tetrapyrrole linkage	0.2	0.296003	0.528703	0.918073
GO:0001682	tRNA 5'-leader removal	0.2	0.296003	0.528703	0.9145
GO:0006282	regulation of DNA repair	0.2	0.296003	0.528703	0.910956
GO:0006568	tryptophan metabolic process	0.2	0.296003	0.528703	0.907439
GO:0046203	spermidine catabolic process	0.2	0.296003	0.528703	0.903948
GO:0009249	protein lipoylation	0.2	0.296003	0.528703	0.900485
GO:0048576	positive regulation of short-day photoperiodism, flowering	0.2	0.296003	0.528703	0.897048
GO:0070935	3'-UTR-mediated mRNA stabilization	0.2	0.296003	0.528703	0.893637
GO:0006163	purine nucleotide metabolic process	0.2	0.296003	0.528703	0.890252
GO:0009567	double fertilization forming a zygote and endosperm	0.2	0.296003	0.528703	0.886893
GO:1990164	histone H2A phosphorylation	0.2	0.296003	0.528703	0.883559
GO:0046951	ketone body biosynthetic process	0.2	0.296003	0.528703	0.880249
GO:0010205	photoinhibition	0.2	0.296003	0.528703	0.876965
GO:0016126	sterol biosynthetic process	0.2	0.296003	0.528703	0.873705
GO:0008153	para-aminobenzoic acid biosynthetic process	0.2	0.296003	0.528703	0.870469
GO:0010638	positive regulation of organelle organization	0.2	0.296003	0.528703	0.867257
GO:0002213	defense response to insect	0.2	0.296003	0.528703	0.864068
GO:0006995	cellular response to nitrogen starvation	0.2	0.296003	0.528703	0.860903
GO:0009585	red, far-red light phototransduction	0.2	0.296003	0.528703	0.857761
GO:0010218	response to far red light	0.125	0.296138	0.528506	0.85503
GO:0010103	stomatal complex morphogenesis	0.125	0.296138	0.528506	0.851932
GO:0005982	starch metabolic process	0.125	0.296138	0.528506	0.848856
GO:2000082	regulation of L-ascorbic acid biosynthetic process	0.125	0.296138	0.528506	0.845803
GO:0009825	multidimensional cell growth	0.0810811	0.300427	0.522261	0.854979
GO:0010150	leaf senescence	0.0805369	0.308537	0.510693	0.874922
GO:0009845	seed germination	0.0759076	0.312528	0.50511	0.883087
GO:0042594	response to starvation	0.103448	0.313315	0.504019	0.882171
GO:0010030	positive regulation of seed germination	0.103448	0.313315	0.504019	0.879054
GO:0031204	posttranslational protein targeting to membrane, translocation	0.103448	0.313315	0.504019	0.875958
GO:0010268	brassinosteroid homeostasis	0.103448	0.313315	0.504019	0.872885
GO:0048507	meristem development	0.103448	0.313315	0.504019	0.869833
GO:0010027	thylakoid membrane organization	0.0952381	0.316728	0.499314	0.876244
GO:0010311	lateral root formation	0.0853659	0.319498	0.495532	0.880837
GO:0006633	fatty acid biosynthetic process	0.080292	0.323368	0.490303	0.888423
GO:0000027	ribosomal large subunit assembly	0.0892857	0.329244	0.482483	0.901446
GO:0031048	chromatin silencing by small RNA	0.0892857	0.329244	0.482483	0.898349
GO:0009637	response to blue light	0.0857143	0.336946	0.472439	0.916217
GO:0019684	photosynthesis, light reaction	0.166667	0.343758	0.463747	0.931549
GO:0009052	pentose-phosphate shunt, non-oxidative branch	0.166667	0.343758	0.463747	0.92838
GO:0030327	prenylated protein catabolic process	0.166667	0.343758	0.463747	0.925233
GO:0090697	post-embryonic plant organ morphogenesis	0.166667	0.343758	0.463747	0.922108
GO:0000122	negative regulation of transcription by RNA polymerase II	0.166667	0.343758	0.463747	0.919003
GO:0006433	prolyl-tRNA aminoacylation	0.166667	0.343758	0.463747	0.915919
GO:0043617	cellular response to sucrose starvation	0.166667	0.343758	0.463747	0.912856
GO:0030307	positive regulation of cell growth	0.166667	0.343758	0.463747	0.909813
GO:0009750	response to fructose	0.166667	0.343758	0.463747	0.90679
GO:0006986	response to unfolded protein	0.166667	0.343758	0.463747	0.903788
GO:0030835	negative regulation of actin filament depolymerization	0.166667	0.343758	0.463747	0.900805
GO:0015780	nucleotide-sugar transmembrane transport	0.166667	0.343758	0.463747	0.897842
GO:0045338	farnesyl diphosphate metabolic process	0.166667	0.343758	0.463747	0.894898
GO:0006897	endocytosis	0.166667	0.343758	0.463747	0.891973
GO:0010476	gibberellin mediated signaling pathway	0.166667	0.343758	0.463747	0.889068
GO:2000469	negative regulation of peroxidase activity	0.166667	0.343758	0.463747	0.886181
GO:0030328	prenylcysteine catabolic process	0.166667	0.343758	0.463747	0.883313
GO:0009970	cellular response to sulfate starvation	0.166667	0.343758	0.463747	0.880464
GO:0010495	long-distance posttranscriptional gene silencing	0.166667	0.343758	0.463747	0.877633
GO:0002100	tRNA wobble adenosine to inosine editing	0.166667	0.343758	0.463747	0.87482
GO:2000014	regulation of endosperm development	0.166667	0.343758	0.463747	0.872025
GO:0008295	spermidine biosynthetic process	0.166667	0.343758	0.463747	0.869248
GO:0006090	pyruvate metabolic process	0.111111	0.347283	0.459317	0.875373
GO:0009643	photosynthetic acclimation	0.111111	0.347283	0.459317	0.872603
GO:0051304	chromosome separation	0.111111	0.347283	0.459317	0.86985
GO:0006189	'de novo' IMP biosynthetic process	0.111111	0.347283	0.459317	0.867115
GO:0046274	lignin catabolic process	0.111111	0.347283	0.459317	0.864397
GO:0007093	mitotic cell cycle checkpoint	0.111111	0.347283	0.459317	0.861696
GO:0009809	lignin biosynthetic process	0.0909091	0.348266	0.458089	0.861443
GO:0002933	lipid hydroxylation	0.0967742	0.35141	0.454186	0.866521
GO:0051792	medium-chain fatty acid biosynthetic process	0.0967742	0.35141	0.454186	0.863838
GO:0090709	regulation of timing of plant organ formation	0.0967742	0.35141	0.454186	0.861172
GO:0009958	positive gravitropism	0.0833333	0.361655	0.441706	0.88355
GO:0019252	starch biosynthetic process	0.0888889	0.364065	0.438821	0.88671
GO:0045454	cell redox homeostasis	0.0764706	0.365986	0.436536	0.888663
GO:1901601	strigolactone biosynthetic process	0.09375	0.370387	0.431344	0.896607
GO:0010091	trichome branching	0.0847458	0.370546	0.431158	0.894266
GO:1903602	thermospermine catabolic process	0.105263	0.372412	0.428977	0.896045
GO:0046208	spermine catabolic process	0.105263	0.372412	0.428977	0.893338
GO:0009231	riboflavin biosynthetic process	0.105263	0.372412	0.428977	0.890647
GO:0032940	secretion by cell	0.105263	0.372412	0.428977	0.887973
GO:0006629	lipid metabolic process	0.0756757	0.372915	0.42839	0.886511
GO:0009753	response to jasmonic acid	0.0804598	0.375901	0.424927	0.890941
GO:0009859	pollen hydration	0.142857	0.388283	0.410852	0.91755
GO:0042149	cellular response to glucose starvation	0.142857	0.388283	0.410852	0.914827
GO:0006376	mRNA splice site selection	0.142857	0.388283	0.410852	0.912121
GO:0006003	fructose 2,6-bisphosphate metabolic process	0.142857	0.388283	0.410852	0.90943
GO:1905183	negative regulation of protein serine/threonine phosphatase activity	0.142857	0.388283	0.410852	0.906755
GO:0006275	regulation of DNA replication	0.142857	0.388283	0.410852	0.904096
GO:0016121	carotene catabolic process	0.142857	0.388283	0.410852	0.901452
GO:1900457	regulation of brassinosteroid mediated signaling pathway	0.142857	0.388283	0.410852	0.898824
GO:0006525	arginine metabolic process	0.142857	0.388283	0.410852	0.896211
GO:0006471	protein ADP-ribosylation	0.142857	0.388283	0.410852	0.893614
GO:0006903	vesicle targeting	0.142857	0.388283	0.410852	0.891031
GO:0070814	hydrogen sulfide biosynthetic process	0.142857	0.388283	0.410852	0.888463
GO:0032147	activation of protein kinase activity	0.142857	0.388283	0.410852	0.88591
GO:0006072	glycerol-3-phosphate metabolic process	0.142857	0.388283	0.410852	0.883372
GO:1902182	shoot apical meristem development	0.142857	0.388283	0.410852	0.880848
GO:0002237	response to molecule of bacterial origin	0.142857	0.388283	0.410852	0.878338
GO:0042548	regulation of photosynthesis, light reaction	0.142857	0.388283	0.410852	0.875843
GO:0042823	pyridoxal phosphate biosynthetic process	0.142857	0.388283	0.410852	0.873362
GO:0009691	cytokinin biosynthetic process	0.142857	0.388283	0.410852	0.870895
GO:0006587	serotonin biosynthetic process from tryptophan	0.0909091	0.389261	0.409759	0.870628
GO:0051570	regulation of histone H3-K9 methylation	0.0909091	0.389261	0.409759	0.868183
GO:0009808	lignin metabolic process	0.0909091	0.389261	0.409759	0.865751
GO:0031935	regulation of chromatin silencing	0.0909091	0.389261	0.409759	0.863333
GO:0045892	negative regulation of transcription, DNA-templated	0.0851064	0.395593	0.402751	0.874934
GO:0042793	plastid transcription	0.0851064	0.395593	0.402751	0.872503
GO:0000381	regulation of alternative mRNA splicing, via spliceosome	0.1	0.397144	0.401053	0.873496
GO:0016197	endosomal transport	0.1	0.397144	0.401053	0.871083
GO:0009662	etioplast organization	0.1	0.397144	0.401053	0.868683
GO:0010304	PSII associated light-harvesting complex II catabolic process	0.1	0.397144	0.401053	0.866297
GO:0009934	regulation of meristem structural organization	0.1	0.397144	0.401053	0.863923
GO:0019427	acetyl-CoA biosynthetic process from acetate	0.1	0.397144	0.401053	0.861563
GO:0006694	steroid biosynthetic process	0.0819672	0.39813	0.399975	0.86135
GO:0009416	response to light stimulus	0.0769231	0.408434	0.388878	0.881242
GO:0009860	pollen tube growth	0.0789474	0.41128	0.385863	0.884976
GO:1902584	positive regulation of response to water deprivation	0.0789474	0.41128	0.385863	0.882584
GO:0010345	suberin biosynthetic process	0.0806452	0.411886	0.385223	0.881503
GO:0009226	nucleotide-sugar biosynthetic process	0.0952381	0.421417	0.375288	0.899475
GO:0010114	response to red light	0.0952381	0.421417	0.375288	0.897064
GO:0008299	isoprenoid biosynthetic process	0.0952381	0.421417	0.375288	0.894665
GO:0008219	cell death	0.0793651	0.425597	0.371001	0.901132
GO:0010584	pollen exine formation	0.0816327	0.426871	0.369703	0.901424
GO:0010014	meristem initiation	0.125	0.429796	0.366737	0.905194
GO:0006796	phosphate-containing compound metabolic process	0.125	0.429796	0.366737	0.902799
GO:2000022	regulation of jasmonic acid mediated signaling pathway	0.125	0.429796	0.366737	0.900417
GO:0009942	longitudinal axis specification	0.125	0.429796	0.366737	0.898048
GO:0006680	glucosylceramide catabolic process	0.125	0.429796	0.366737	0.895691
GO:0010188	response to microbial phytotoxin	0.125	0.429796	0.366737	0.893346
GO:0019544	arginine catabolic process to glutamate	0.125	0.429796	0.366737	0.891014
GO:0009873	ethylene-activated signaling pathway	0.125	0.429796	0.366737	0.888693
GO:0009413	response to flooding	0.125	0.429796	0.366737	0.886385
GO:0055046	microgametogenesis	0.125	0.429796	0.366737	0.884089
GO:0080027	response to herbivore	0.125	0.429796	0.366737	0.881804
GO:0006593	ornithine catabolic process	0.125	0.429796	0.366737	0.879531
GO:0010192	mucilage biosynthetic process	0.125	0.429796	0.366737	0.87727
GO:0010930	negative regulation of auxin mediated signaling pathway	0.125	0.429796	0.366737	0.875021
GO:0006779	porphyrin-containing compound biosynthetic process	0.125	0.429796	0.366737	0.872783
GO:0035999	tetrahydrofolate interconversion	0.125	0.429796	0.366737	0.870557
GO:0006536	glutamate metabolic process	0.125	0.429796	0.366737	0.868341
GO:0051646	mitochondrion localization	0.125	0.429796	0.366737	0.866138
GO:0019243	methylglyoxal catabolic process to D-lactate via S-lactoyl-glutathione	0.125	0.429796	0.366737	0.863945
GO:0042546	cell wall biogenesis	0.0833333	0.444905	0.351732	0.892058
GO:0000712	resolution of meiotic recombination intermediates	0.0833333	0.444905	0.351732	0.889811
GO:0009116	nucleoside metabolic process	0.0833333	0.444905	0.351732	0.887575
GO:0010078	maintenance of root meristem identity	0.0909091	0.44518	0.351465	0.885896
GO:0048589	developmental growth	0.0909091	0.44518	0.351465	0.883682
GO:0005992	trehalose biosynthetic process	0.0909091	0.44518	0.351465	0.881478
GO:0005983	starch catabolic process	0.0909091	0.44518	0.351465	0.879285
GO:0080110	sporopollenin biosynthetic process	0.0744681	0.45536	0.341645	0.897161
GO:0016560	protein import into peroxisome matrix, docking	0.0784314	0.457726	0.339395	0.899589
GO:0035556	intracellular signal transduction	0.0810811	0.463023	0.334397	0.907754
GO:0070407	oxidation-dependent protein catabolic process	0.0810811	0.463023	0.334397	0.905518
GO:0051131	chaperone-mediated protein complex assembly	0.0810811	0.463023	0.334397	0.903293
GO:1902395	regulation of 1-deoxy-D-xylulose-5-phosphate synthase activity	0.0869565	0.46839	0.329392	0.911524
GO:0006464	cellular protein modification process	0.0869565	0.46839	0.329392	0.909295
GO:0043044	ATP-dependent chromatin remodeling	0.0869565	0.46839	0.329392	0.907078
GO:0009851	auxin biosynthetic process	0.0869565	0.46839	0.329392	0.904871
GO:0015991	ATP hydrolysis coupled proton transport	0.0869565	0.46839	0.329392	0.902674
GO:0033611	oxalate catabolic process	0.0869565	0.46839	0.329392	0.900489
GO:0009960	endosperm development	0.0869565	0.46839	0.329392	0.898314
GO:0055122	response to very low light intensity stimulus	0.0869565	0.46839	0.329392	0.896149
GO:0010196	nonphotochemical quenching	0.0869565	0.46839	0.329392	0.893995
GO:0006782	protoporphyrinogen IX biosynthetic process	0.0869565	0.46839	0.329392	0.891851
GO:0010322	regulation of isopentenyl diphosphate biosynthetic process, methylerythritol 4-phosphate pathway	0.0869565	0.46839	0.329392	0.889717
GO:0009653	anatomical structure morphogenesis	0.111111	0.468501	0.32929	0.887803
GO:0032264	IMP salvage	0.111111	0.468501	0.32929	0.885689
GO:0009113	purine nucleobase biosynthetic process	0.111111	0.468501	0.32929	0.883586
GO:0046373	L-arabinose metabolic process	0.111111	0.468501	0.32929	0.881492
GO:0009156	ribonucleoside monophosphate biosynthetic process	0.111111	0.468501	0.32929	0.879408
GO:0030422	production of siRNA involved in RNA interference	0.111111	0.468501	0.32929	0.877334
GO:0009088	threonine biosynthetic process	0.111111	0.468501	0.32929	0.875269
GO:0010405	arabinogalactan protein metabolic process	0.111111	0.468501	0.32929	0.873215
GO:0052837	thiazole biosynthetic process	0.111111	0.468501	0.32929	0.87117
GO:0010227	floral organ abscission	0.111111	0.468501	0.32929	0.869134
GO:0009875	pollen-pistil interaction	0.111111	0.468501	0.32929	0.867108
GO:0009102	biotin biosynthetic process	0.111111	0.468501	0.32929	0.865092
GO:0010062	negative regulation of trichoblast fate specification	0.111111	0.468501	0.32929	0.863085
GO:0006422	aspartyl-tRNA aminoacylation	0.111111	0.468501	0.32929	0.861087
GO:0048193	Golgi vesicle transport	0.111111	0.468501	0.32929	0.859098
GO:0080156	mitochondrial mRNA modification	0.0729167	0.477782	0.32077	0.874098
GO:0010090	trichome morphogenesis	0.0789474	0.48088	0.317963	0.877745
GO:0010152	pollen maturation	0.0731707	0.484802	0.314436	0.882873
GO:0009744	response to sucrose	0.0731707	0.484802	0.314436	0.880853
GO:0009751	response to salicylic acid	0.0754717	0.488006	0.311575	0.88465
GO:0006520	cellular amino acid metabolic process	0.0754717	0.488006	0.311575	0.882634
GO:0006096	glycolytic process	0.0754717	0.488006	0.311575	0.880628
GO:0042128	nitrate assimilation	0.0833333	0.491014	0.308906	0.884048
GO:0019500	cyanide catabolic process	0.1	0.504586	0.297065	0.906428
GO:0090322	regulation of superoxide metabolic process	0.1	0.504586	0.297065	0.904382
GO:0006891	intra-Golgi vesicle-mediated transport	0.1	0.504586	0.297065	0.902345
GO:0009704	de-etiolation	0.1	0.504586	0.297065	0.900317
GO:0006542	glutamine biosynthetic process	0.1	0.504586	0.297065	0.898299
GO:1901347	negative regulation of secondary cell wall biogenesis	0.1	0.504586	0.297065	0.896289
GO:0000266	mitochondrial fission	0.1	0.504586	0.297065	0.894288
GO:0072659	protein localization to plasma membrane	0.1	0.504586	0.297065	0.892297
GO:0006644	phospholipid metabolic process	0.1	0.504586	0.297065	0.890314
GO:0006955	immune response	0.1	0.504586	0.297065	0.88834
GO:0006482	protein demethylation	0.1	0.504586	0.297065	0.886374
GO:0051511	negative regulation of unidimensional cell growth	0.1	0.504586	0.297065	0.884418
GO:0019499	cyanide metabolic process	0.1	0.504586	0.297065	0.882469
GO:0060321	acceptance of pollen	0.1	0.504586	0.297065	0.88053
GO:0000290	deadenylation-dependent decapping of nuclear-transcribed mRNA	0.1	0.504586	0.297065	0.878599
GO:0006435	threonyl-tRNA aminoacylation	0.1	0.504586	0.297065	0.876676
GO:0006914	autophagy	0.0724638	0.506124	0.295743	0.877429
GO:0010019	chloroplast-nucleus signaling pathway	0.08	0.513024	0.289863	0.887453
GO:0090410	malonate catabolic process	0.08	0.513024	0.289863	0.885523
GO:0046949	fatty-acyl-CoA biosynthetic process	0.08	0.513024	0.289863	0.883602
GO:0007030	Golgi organization	0.08	0.513024	0.289863	0.88169
GO:0006807	nitrogen compound metabolic process	0.08	0.513024	0.289863	0.879786
GO:0010197	polar nucleus fusion	0.075	0.515724	0.287582	0.882511
GO:0006623	protein targeting to vacuole	0.075	0.515724	0.287582	0.880613
GO:0010183	pollen tube guidance	0.0714286	0.532068	0.274033	0.906571
GO:0031425	chloroplast RNA processing	0.0689655	0.533142	0.273157	0.906455
GO:0046685	response to arsenic-containing substance	0.0769231	0.534398	0.272135	0.90665
GO:0007143	female meiotic nuclear division	0.0909091	0.538228	0.269033	0.911201
GO:0006139	nucleobase-containing compound metabolic process	0.0909091	0.538228	0.269033	0.909262
GO:0080005	photosystem stoichiometry adjustment	0.0909091	0.538228	0.269033	0.907332
GO:0016925	protein sumoylation	0.0909091	0.538228	0.269033	0.90541
GO:0010310	regulation of hydrogen peroxide metabolic process	0.0909091	0.538228	0.269033	0.903495
GO:0006465	signal peptide processing	0.0909091	0.538228	0.269033	0.901589
GO:0052889	9,9'-di-cis-zeta-carotene desaturation to 7,9,7',9'-tetra-cis-lycopene	0.0909091	0.538228	0.269033	0.899691
GO:1990019	protein storage vacuole organization	0.0909091	0.538228	0.269033	0.897801
GO:1990116	ribosome-associated ubiquitin-dependent protein catabolic process	0.0909091	0.538228	0.269033	0.895919
GO:0006508	proteolysis	0.0909091	0.538228	0.269033	0.894045
GO:0010074	maintenance of meristem identity	0.0909091	0.538228	0.269033	0.892178
GO:0042538	hyperosmotic salinity response	0.0689655	0.543816	0.264548	0.899562
GO:0006635	fatty acid beta-oxidation	0.0694444	0.544718	0.263828	0.899182
GO:0006378	mRNA polyadenylation	0.0694444	0.544718	0.263828	0.897316
GO:0009693	ethylene biosynthetic process	0.0701754	0.546339	0.262538	0.898122
GO:0055078	sodium ion homeostasis	0.0714286	0.549284	0.260203	0.901098
GO:0006355	regulation of transcription, DNA-templated	0.0671141	0.554195	0.256337	0.907281
GO:0006812	cation transport	0.0740741	0.555123	0.255611	0.906929
GO:0006890	retrograde vesicle-mediated transport, Golgi to ER	0.0740741	0.555123	0.255611	0.905067
GO:0000740	nuclear membrane fusion	0.0740741	0.555123	0.255611	0.903212
GO:2000072	regulation of defense response to fungus, incompatible interaction	0.0740741	0.555123	0.255611	0.901365
GO:0048767	root hair elongation	0.0740741	0.555123	0.255611	0.899526
GO:0010198	synergid death	0.0740741	0.555123	0.255611	0.897694
GO:0035494	SNARE complex disassembly	0.0697674	0.565545	0.247533	0.912688
GO:0031426	polycistronic mRNA processing	0.0833333	0.569593	0.244435	0.917357
GO:0009165	nucleotide biosynthetic process	0.0833333	0.569593	0.244435	0.9155
GO:0007140	male meiotic nuclear division	0.0833333	0.569593	0.244435	0.913651
GO:0045116	protein neddylation	0.0833333	0.569593	0.244435	0.911809
GO:0032527	protein exit from endoplasmic reticulum	0.0833333	0.569593	0.244435	0.909974
GO:0048574	long-day photoperiodism, flowering	0.0833333	0.569593	0.244435	0.908147
GO:0009749	response to glucose	0.0714286	0.575187	0.240191	0.915228
GO:0009415	response to water	0.0714286	0.575187	0.240191	0.913397
GO:0010044	response to aluminum ion	0.0714286	0.575187	0.240191	0.911574
GO:0051085	chaperone cofactor-dependent protein refolding	0.0714286	0.575187	0.240191	0.909758
GO:0006486	protein glycosylation	0.0666667	0.577774	0.238242	0.912033
GO:0034975	protein folding in endoplasmic reticulum	0.0681818	0.581443	0.235493	0.916003
GO:1901001	negative regulation of response to salt stress	0.0660377	0.585117	0.232757	0.919966
GO:0042127	regulation of cell proliferation	0.0689655	0.594585	0.225786	0.933005
GO:0010215	cellulose microfibril organization	0.0689655	0.594585	0.225786	0.931165
GO:0006614	SRP-dependent cotranslational protein targeting to membrane	0.0689655	0.594585	0.225786	0.929332
GO:0010133	proline catabolic process to glutamate	0.0769231	0.598834	0.222693	0.934134
GO:0051262	protein tetramerization	0.0769231	0.598834	0.222693	0.932303
GO:0006000	fructose metabolic process	0.0769231	0.598834	0.222693	0.930478
GO:0009965	leaf morphogenesis	0.0769231	0.598834	0.222693	0.928661
GO:0043484	regulation of RNA splicing	0.0655738	0.601056	0.221085	0.930289
GO:0042542	response to hydrogen peroxide	0.0648148	0.605291	0.218036	0.935021
GO:0009846	pollen germination	0.0645161	0.610432	0.214363	0.941132
GO:0045128	negative regulation of reciprocal meiotic recombination	0.0652174	0.612118	0.213165	0.941902
GO:0071472	cellular response to salt stress	0.0652174	0.612118	0.213165	0.940081
GO:0002229	defense response to oomycetes	0.0652174	0.612118	0.213165	0.938266
GO:0009617	response to bacterium	0.0666667	0.613315	0.212317	0.938289
GO:0032502	developmental process	0.0645161	0.614102	0.21176	0.937686
GO:0009793	embryo development ending in seed dormancy	0.0647249	0.62193	0.206259	0.947816
GO:0080171	lytic vacuole organization	0.0714286	0.626094	0.20336	0.952335
GO:0006069	ethanol oxidation	0.0714286	0.626094	0.20336	0.950514
GO:0042550	photosystem I stabilization	0.0714286	0.626094	0.20336	0.9487
GO:0009450	gamma-aminobutyric acid catabolic process	0.0714286	0.626094	0.20336	0.946893
GO:0015994	chlorophyll metabolic process	0.0714286	0.626094	0.20336	0.945093
GO:0006809	nitric oxide biosynthetic process	0.0714286	0.626094	0.20336	0.9433
GO:0042372	phylloquinone biosynthetic process	0.0638298	0.626881	0.202815	0.942696
GO:0080148	negative regulation of response to water deprivation	0.0634921	0.626882	0.202814	0.940915
GO:0016226	iron-sulfur cluster assembly	0.0632911	0.628712	0.201548	0.941882
GO:0070417	cellular response to cold	0.0645161	0.631377	0.199711	0.944093
GO:0007064	mitotic sister chromatid cohesion	0.0645161	0.631377	0.199711	0.942318
GO:0031408	oxylipin biosynthetic process	0.0645161	0.631377	0.199711	0.94055
GO:0009558	embryo sac cellularization	0.0645161	0.631377	0.199711	0.938789
GO:0042138	meiotic DNA double-strand break formation	0.0625	0.641255	0.192969	0.951694
GO:0010143	cutin biosynthetic process	0.0625	0.641255	0.192969	0.949918
GO:0009624	response to nematode	0.0625	0.641255	0.192969	0.948149
GO:0009814	defense response, incompatible interaction	0.0625	0.648776	0.187905	0.957488
GO:0043067	regulation of programmed cell death	0.0625	0.648776	0.187905	0.955711
GO:1900865	chloroplast RNA modification	0.0625	0.648776	0.187905	0.953942
GO:0055062	phosphate ion homeostasis	0.0666667	0.651508	0.18608	0.956187
GO:0034051	negative regulation of plant-type hypersensitive response	0.0666667	0.651508	0.18608	0.954423
GO:0006352	DNA-templated transcription, initiation	0.0666667	0.651508	0.18608	0.952665
GO:0071454	cellular response to anoxia	0.0666667	0.651508	0.18608	0.950914
GO:0007029	endoplasmic reticulum organization	0.0666667	0.651508	0.18608	0.949169
GO:0009247	glycolipid biosynthetic process	0.0666667	0.651508	0.18608	0.947431
GO:0043622	cortical microtubule organization	0.0619469	0.653385	0.184831	0.948423
GO:0043066	negative regulation of apoptotic process	0.0612245	0.655236	0.183602	0.949375
GO:0009832	plant-type cell wall biogenesis	0.0612245	0.655236	0.183602	0.947646
GO:0010431	seed maturation	0.0612245	0.655236	0.183602	0.945923
GO:0006606	protein import into nucleus	0.0612245	0.655236	0.183602	0.944206
GO:2000028	regulation of photoperiodism, flowering	0.0606061	0.665519	0.176839	0.957287
GO:0000911	cytokinesis by cell plate formation	0.0606061	0.665519	0.176839	0.955556
GO:0090333	regulation of stomatal closure	0.0625	0.675199	0.170568	0.967704
GO:0080022	primary root development	0.0625	0.675199	0.170568	0.965961
GO:0009902	chloroplast relocation	0.0625	0.675199	0.170568	0.964223
GO:0006479	protein methylation	0.0625	0.675199	0.170568	0.962492
GO:0051179	localization	0.0625	0.675199	0.170568	0.960767
GO:0006749	glutathione metabolic process	0.0625	0.675199	0.170568	0.959049
GO:0008380	RNA splicing	0.06	0.680892	0.166922	0.965408
GO:0055075	potassium ion homeostasis	0.0588235	0.681615	0.166461	0.96471
GO:0009651	response to salt stress	0.0632319	0.682149	0.166121	0.963748
GO:0050832	defense response to fungus	0.0620438	0.687361	0.162815	0.969387
GO:0009644	response to high light intensity	0.0598291	0.689254	0.161621	0.970333
GO:0009816	defense response to bacterium, incompatible interaction	0.0576923	0.694818	0.158129	0.976434
GO:0045944	positive regulation of transcription by RNA polymerase II	0.0588235	0.697285	0.15659	0.97817
GO:0009685	gibberellin metabolic process	0.0588235	0.697285	0.15659	0.976445
GO:0009741	response to brassinosteroid	0.0588235	0.697285	0.15659	0.974726
GO:0055129	L-proline biosynthetic process	0.0588235	0.697285	0.15659	0.973013
GO:0042147	retrograde transport, endosome to Golgi	0.0588235	0.697285	0.15659	0.971306
GO:0002098	tRNA wobble uridine modification	0.0588235	0.697285	0.15659	0.969604
GO:0034976	response to endoplasmic reticulum stress	0.0588235	0.697285	0.15659	0.967909
GO:0007131	reciprocal meiotic recombination	0.0566038	0.707227	0.150441	0.979997
GO:0016558	protein import into peroxisome matrix	0.0566038	0.707227	0.150441	0.978289
GO:0009789	positive regulation of abscisic acid-activated signaling pathway	0.0566038	0.707227	0.150441	0.976588
GO:0045727	positive regulation of translation	0.0566038	0.707227	0.150441	0.974892
GO:0000919	cell plate assembly	0.0566038	0.707227	0.150441	0.973203
GO:0045022	early endosome to late endosome transport	0.0555556	0.711906	0.147577	0.977947
GO:0043551	regulation of phosphatidylinositol 3-kinase activity	0.0555556	0.711906	0.147577	0.976258
GO:0061077	chaperone-mediated protein folding	0.0555556	0.711906	0.147577	0.974575
GO:0031348	negative regulation of defense response	0.0574713	0.712362	0.147299	0.973521
GO:0010208	pollen wall assembly	0.0555556	0.717873	0.143952	0.979366
GO:0006075	(1->3)-beta-D-glucan biosynthetic process	0.0555556	0.717873	0.143952	0.977687
GO:0009686	gibberellin biosynthetic process	0.0555556	0.717873	0.143952	0.976012
GO:1900864	mitochondrial RNA modification	0.056338	0.719124	0.143196	0.976042
GO:0010540	basipetal auxin transport	0.0555556	0.719247	0.143122	0.974542
GO:0080167	response to karrikin	0.0568182	0.721825	0.141568	0.97637
GO:0016485	protein processing	0.0545455	0.730881	0.136153	0.986938
GO:0030259	lipid glycosylation	0.0526316	0.737065	0.132494	0.993599
GO:0006081	cellular aldehyde metabolic process	0.0526316	0.737065	0.132494	0.991915
GO:0006298	mismatch repair	0.0526316	0.737065	0.132494	0.990237
GO:0008610	lipid biosynthetic process	0.0526316	0.737065	0.132494	0.988564
GO:0006438	valyl-tRNA aminoacylation	0.0526316	0.737065	0.132494	0.986897
GO:0010193	response to ozone	0.0526316	0.737065	0.132494	0.985236
GO:2000032	regulation of secondary shoot formation	0.0526316	0.739753	0.130913	0.987166
GO:0044794	positive regulation by host of viral process	0.0526316	0.739753	0.130913	0.98551
GO:0006515	protein quality control for misfolded or incompletely synthesized proteins	0.0535714	0.742135	0.129517	0.987027
GO:0006260	DNA replication	0.0573248	0.747819	0.126203	0.992924
GO:0009058	biosynthetic process	0.0555556	0.750666	0.124554	0.995039
GO:1902074	response to salt	0.0512821	0.752796	0.123323	0.9962
GO:0007062	sister chromatid cohesion	0.0526316	0.753012	0.123198	0.994828
GO:0051302	regulation of cell division	0.0526316	0.753012	0.123198	0.993176
GO:0030245	cellulose catabolic process	0.05	0.754956	0.122078	0.994088
GO:0036297	interstrand cross-link repair	0.05	0.754956	0.122078	0.992442
GO:0006004	fucose metabolic process	0.05	0.754956	0.122078	0.990802
GO:0009555	pollen development	0.058296	0.756581	0.121144	0.991296
GO:0016036	cellular response to phosphate starvation	0.0550459	0.758558	0.120011	0.992248
GO:0031124	mRNA 3'-end processing	0.0517241	0.763519	0.11718	0.997096
GO:1901259	chloroplast rRNA processing	0.0537634	0.765804	0.115882	0.998438
GO:0009553	embryo sac development	0.05625	0.767526	0.114907	0.999042
GO:0001522	pseudouridine synthesis	0.047619	0.771633	0.112589	1.00274
GO:0018105	peptidyl-serine phosphorylation	0.047619	0.771633	0.112589	1.00111
GO:0006535	cysteine biosynthetic process from serine	0.047619	0.771633	0.112589	0.999473
GO:0048867	stem cell fate determination	0.047619	0.771633	0.112589	0.997845
GO:0043132	NAD transport	0.047619	0.771633	0.112589	0.996222
GO:0010073	meristem maintenance	0.047619	0.771633	0.112589	0.994605
GO:0006521	regulation of cellular amino acid metabolic process	0.047619	0.771633	0.112589	0.992993
GO:0007050	cell cycle arrest	0.047619	0.771633	0.112589	0.991386
GO:1990559	mitochondrial coenzyme A transmembrane transport	0.047619	0.771633	0.112589	0.989785
GO:0010468	regulation of gene expression	0.047619	0.771633	0.112589	0.988188
GO:0006839	mitochondrial transport	0.047619	0.771633	0.112589	0.986597
GO:0009627	systemic acquired resistance	0.0487805	0.777202	0.109466	0.99212
GO:0010305	leaf vascular tissue pattern formation	0.05	0.783447	0.10599	0.998486
GO:0006887	exocytosis	0.0512821	0.785105	0.105072	0.998996
GO:0042761	very long-chain fatty acid biosynthetic process	0.0454545	0.787178	0.103927	1.00003
GO:0019430	removal of superoxide radicals	0.0454545	0.787178	0.103927	0.998434
GO:0009089	lysine biosynthetic process via diaminopimelate	0.0454545	0.787178	0.103927	0.996842
GO:0080024	indolebutyric acid metabolic process	0.0454545	0.787178	0.103927	0.995254
GO:0006221	pyrimidine nucleotide biosynthetic process	0.0454545	0.787178	0.103927	0.993672
GO:0030010	establishment of cell polarity	0.0454545	0.787178	0.103927	0.992095
GO:0080026	response to indolebutyric acid	0.0454545	0.787178	0.103927	0.990523
GO:0006506	GPI anchor biosynthetic process	0.0454545	0.787178	0.103927	0.988955
GO:0016556	mRNA modification	0.0454545	0.787178	0.103927	0.987393
GO:0009408	response to heat	0.0565217	0.79387	0.100251	0.994216
GO:0009737	response to abscisic acid	0.0591133	0.794484	0.0999147	0.993418
GO:0071456	cellular response to hypoxia	0.0465116	0.799479	0.0971932	0.998091
GO:0009611	response to wounding	0.0530303	0.801584	0.0960507	0.999149
GO:0009736	cytokinin-activated signaling pathway	0.0434783	0.801669	0.096005	0.997688
GO:0009635	response to herbicide	0.0434783	0.801669	0.096005	0.996127
GO:0044375	regulation of peroxisome size	0.0434783	0.801669	0.096005	0.99457
GO:0042254	ribosome biogenesis	0.0434783	0.801669	0.096005	0.993019
GO:0000076	DNA replication checkpoint	0.0434783	0.801669	0.096005	0.991472
GO:0006875	cellular metal ion homeostasis	0.0434783	0.801669	0.096005	0.98993
GO:1900871	chloroplast mRNA modification	0.0483871	0.801971	0.0958411	0.988766
GO:0042026	protein refolding	0.0483871	0.801971	0.0958411	0.987233
GO:0045893	positive regulation of transcription, DNA-templated	0.0521739	0.802091	0.0957761	0.985852
GO:0010120	camalexin biosynthetic process	0.0454545	0.809861	0.0915894	0.993864
GO:1902065	response to L-glutamate	0.0454545	0.809861	0.0915894	0.99233
GO:0006012	galactose metabolic process	0.0454545	0.809861	0.0915894	0.990801
GO:0080136	priming of cellular response to stress	0.0454545	0.809861	0.0915894	0.989277
GO:0009234	menaquinone biosynthetic process	0.0416667	0.815176	0.0887488	0.994239
GO:0006561	proline biosynthetic process	0.0416667	0.815176	0.0887488	0.992714
GO:0006270	DNA replication initiation	0.0416667	0.815176	0.0887488	0.991194
GO:0030163	protein catabolic process	0.046875	0.819152	0.0866354	0.994506
GO:0046686	response to cadmium ion	0.0550847	0.822463	0.0848837	0.997001
GO:0007033	vacuole organization	0.0481928	0.824245	0.0839439	0.997637
GO:0006979	response to oxidative stress	0.0566038	0.824703	0.0837024	0.996673
GO:0007005	mitochondrion organization	0.0461538	0.827258	0.0823588	0.998242
GO:0042744	hydrogen peroxide catabolic process	0.0504202	0.827583	0.0821883	0.997118
GO:2000377	regulation of reactive oxygen species metabolic process	0.04	0.827765	0.0820928	0.995827
GO:0015743	malate transport	0.04	0.827765	0.0820928	0.99432
GO:0006002	fructose 6-phosphate metabolic process	0.04	0.827765	0.0820928	0.992818
GO:0006541	glutamine metabolic process	0.04	0.827765	0.0820928	0.991321
GO:0006207	'de novo' pyrimidine nucleobase biosynthetic process	0.04	0.827765	0.0820928	0.989828
GO:0031047	gene silencing by RNA	0.0434783	0.829202	0.0813399	0.990054
GO:0050826	response to freezing	0.0434783	0.829202	0.0813399	0.988568
GO:0006457	protein folding	0.0546218	0.831314	0.0802348	0.9896
GO:0048453	sepal formation	0.0384615	0.8395	0.0759793	0.997849
GO:0031060	regulation of histone methylation	0.0384615	0.8395	0.0759793	0.996357
GO:0010338	leaf formation	0.0384615	0.8395	0.0759793	0.99487
GO:0006334	nucleosome assembly	0.0384615	0.8395	0.0759793	0.993387
GO:0010358	leaf shaping	0.0384615	0.8395	0.0759793	0.991909
GO:0060211	regulation of nuclear-transcribed mRNA poly(A) tail shortening	0.0447761	0.842543	0.0744078	0.994026
GO:0009864	induced systemic resistance, jasmonic acid mediated signaling pathway	0.0416667	0.846756	0.0722416	0.997514
GO:0071215	cellular response to abscisic acid stimulus	0.037037	0.850437	0.0703576	1.00037
GO:0010452	histone H3-K36 methylation	0.0408163	0.854906	0.0680817	1.00414
GO:0007584	response to nutrient	0.0408163	0.854906	0.0680817	1.00265
GO:1990573	potassium ion import across plasma membrane	0.0408163	0.854906	0.0680817	1.00117
GO:0006817	phosphate ion transport	0.0357143	0.860632	0.0651825	1.00639
GO:0042545	cell wall modification	0.0357143	0.860632	0.0651825	1.00491
GO:0006972	hyperosmotic response	0.0357143	0.860632	0.0651825	1.00344
GO:0009663	plasmodesma organization	0.0357143	0.860632	0.0651825	1.00197
GO:0048366	leaf development	0.048951	0.862211	0.0643862	1.00234
GO:0000724	double-strand break repair via homologous recombination	0.04	0.862659	0.0641607	1.00139
GO:0010229	inflorescence development	0.04	0.862659	0.0641607	0.999929
GO:0006417	regulation of translation	0.04	0.862659	0.0641607	0.998472
GO:0006625	protein targeting to peroxisome	0.0449438	0.863258	0.0638593	0.99771
GO:0045292	mRNA cis splicing, via spliceosome	0.0428571	0.863276	0.0638501	0.996281
GO:0006357	regulation of transcription by RNA polymerase II	0.0392157	0.870032	0.0604645	1.00262
GO:0007205	protein kinase C-activating G protein-coupled receptor signaling pathway	0.0344828	0.870134	0.0604141	1.00128
GO:0034314	Arp2/3 complex-mediated actin nucleation	0.0344828	0.870134	0.0604141	0.999835
GO:0005978	glycogen biosynthetic process	0.0344828	0.870134	0.0604141	0.99839
GO:0010200	response to chitin	0.0384615	0.877041	0.0569801	1.00486
GO:1901002	positive regulation of response to salt stress	0.0502513	0.878099	0.0564566	1.00463
GO:0042775	mitochondrial ATP synthesis coupled electron transport	0.0333333	0.878989	0.0560163	1.0042
GO:0007275	multicellular organism development	0.0434783	0.87983	0.0556011	1.00371
GO:0010087	phloem or xylem histogenesis	0.0377358	0.8837	0.0536949	1.00668
GO:0009908	flower development	0.0377358	0.8837	0.0536949	1.00524
GO:0006537	glutamate biosynthetic process	0.0322581	0.887243	0.0519573	1.00783
GO:0010497	plasmodesmata-mediated intercellular transport	0.037037	0.890026	0.0505975	1.00954
GO:0006099	tricarboxylic acid cycle	0.04	0.89254	0.0493721	1.01095
GO:1902456	regulation of stomatal opening	0.03125	0.894936	0.0482082	1.01222
GO:0035196	production of miRNAs involved in gene silencing by miRNA	0.03125	0.894936	0.0482082	1.01078
GO:0009451	RNA modification	0.03125	0.894936	0.0482082	1.00935
GO:0009866	induced systemic resistance, ethylene mediated signaling pathway	0.03125	0.894936	0.0482082	1.00791
GO:0006397	mRNA processing	0.0490196	0.895677	0.0478486	1.00732
GO:0010167	response to nitrate	0.0363636	0.896031	0.0476769	1.00629
GO:0009926	auxin polar transport	0.0357143	0.901731	0.044923	1.01126
GO:0080168	abscisic acid transport	0.030303	0.902105	0.0447429	1.01026
GO:0010082	regulation of root meristem growth	0.030303	0.902105	0.0447429	1.00883
GO:0010222	stem vascular tissue pattern formation	0.030303	0.902105	0.0447429	1.00741
GO:0048440	carpel development	0.030303	0.902105	0.0447429	1.006
GO:0010581	regulation of starch biosynthetic process	0.030303	0.902105	0.0447429	1.00459
GO:0006338	chromatin remodeling	0.030303	0.902105	0.0447429	1.00318
GO:0010224	response to UV-B	0.038961	0.902586	0.0445112	1.00231
GO:0006265	DNA topological change	0.0294118	0.908786	0.0415382	1.00779
GO:0120029	proton export across plasma membrane	0.0294118	0.908786	0.0415382	1.00638
GO:1904263	positive regulation of TORC1 signaling	0.0294118	0.908786	0.0415382	1.00498
GO:0009657	plastid organization	0.0294118	0.908786	0.0415382	1.00358
GO:0048316	seed development	0.0294118	0.908786	0.0415382	1.00219
GO:0006511	ubiquitin-dependent protein catabolic process	0.0423729	0.910847	0.0405545	1.00307
GO:0010588	cotyledon vascular tissue pattern formation	0.0344828	0.912268	0.0398775	1.00324
GO:0006351	transcription, DNA-templated	0.0501792	0.912769	0.0396392	1.0024
GO:0034605	cellular response to heat	0.0285714	0.915013	0.0385726	1.00348
GO:0010148	transpiration	0.0285714	0.915013	0.0385726	1.0021
GO:0000373	Group II intron splicing	0.0338983	0.917131	0.0375684	1.00303
GO:0006970	response to osmotic stress	0.0454545	0.918949	0.0367086	1.00364
GO:0007264	small GTPase mediated signal transduction	0.0277778	0.920816	0.035827	1.0043
GO:0009620	response to fungus	0.0333333	0.921741	0.0353909	1.00393
GO:0009826	unidimensional cell growth	0.0392157	0.923127	0.0347385	1.00406
GO:0030154	cell differentiation	0.027027	0.926224	0.0332838	1.00605
GO:0071395	cellular response to jasmonic acid stimulus	0.027027	0.926224	0.0332838	1.00468
GO:0071446	cellular response to salicylic acid stimulus	0.027027	0.926224	0.0332838	1.0033
GO:0010239	chloroplast mRNA processing	0.027027	0.926224	0.0332838	1.00194
GO:0009817	defense response to fungus, incompatible interaction	0.038835	0.926579	0.0331174	1.00096
GO:0016579	protein deubiquitination	0.0322581	0.930247	0.0314015	1.00355
GO:0051301	cell division	0.0432099	0.931014	0.0310436	1.00302
GO:0009646	response to absence of light	0.0263158	0.931264	0.0309271	1.00193
GO:0006869	lipid transport	0.0357143	0.93142	0.0308543	1.00074
GO:0043481	anthocyanin accumulation in tissues in response to UV light	0.025641	0.935961	0.0287424	1.00426
GO:0010228	vegetative to reproductive phase transition of meristem	0.0424242	0.938554	0.0275407	1.00568
GO:0009880	embryonic pattern specification	0.0393701	0.939281	0.0272043	1.00511
GO:0007015	actin filament organization	0.0307692	0.941388	0.0262314	1.00601
GO:0016554	cytidine to uridine editing	0.037037	0.941836	0.0260246	1.00513
GO:0071555	cell wall organization	0.0390625	0.941878	0.0260054	1.00383
GO:0000226	microtubule cytoskeleton organization	0.030303	0.944711	0.0247011	1.0055
GO:0000184	nuclear-transcribed mRNA catabolic process, nonsense-mediated decay	0.0238095	0.948216	0.0230927	1.00788
GO:0017004	cytochrome complex assembly	0.0238095	0.948216	0.0230927	1.00653
GO:0009767	photosynthetic electron transport chain	0.0238095	0.948216	0.0230927	1.00518
GO:0048527	lateral root development	0.0381679	0.94908	0.0226971	1.00476
GO:0000723	telomere maintenance	0.0294118	0.950828	0.0218982	1.00527
GO:0060236	regulation of mitotic spindle organization	0.0227273	0.955057	0.0199706	1.0084
GO:0006412	translation	0.0443548	0.956256	0.0194258	1.00832
GO:0009909	regulation of flower development	0.0322581	0.956989	0.0190931	1.00776
GO:0042631	cellular response to water deprivation	0.0222222	0.958132	0.0185746	1.00763
GO:0010023	proanthocyanidin biosynthetic process	0.0217391	0.960997	0.0172778	1.0093
GO:0032465	regulation of cytokinesis	0.02	0.970632	0.0129456	1.01807
GO:0048443	stamen development	0.025974	0.971214	0.0126853	1.01734
GO:0000278	mitotic cell cycle	0.0196078	0.972644	0.0120463	1.0175
GO:0007059	chromosome segregation	0.0196078	0.972644	0.0120463	1.01616
GO:0008361	regulation of cell size	0.0196078	0.972644	0.0120463	1.01482
GO:0051568	histone H3-K4 methylation	0.0188679	0.976265	0.0104325	1.01726
GO:0006913	nucleocytoplasmic transport	0.0188679	0.976265	0.0104325	1.01593
GO:0048586	regulation of long-day photoperiodism, flowering	0.0185185	0.977892	0.00970922	1.01629
GO:0009414	response to water deprivation	0.0446194	0.981041	0.00831276	1.01823
GO:0006396	RNA processing	0.0344828	0.981726	0.00800977	1.01761
GO:0032008	positive regulation of TOR signaling	0.0175439	0.982136	0.00782849	1.01671
GO:0048481	plant ovule development	0.0235294	0.982283	0.00776327	1.01554
GO:0009733	response to auxin	0.0322581	0.983316	0.00730705	1.01528
GO:0031929	TOR signaling	0.0172414	0.983361	0.00728681	1.01401
GO:0009723	response to ethylene	0.027027	0.983793	0.00709646	1.01314
GO:0010118	stomatal movement	0.027027	0.983793	0.00709646	1.01183
GO:0006281	DNA repair	0.0414013	0.984553	0.00676079	1.0113
GO:0010029	regulation of seed germination	0.0294118	0.985512	0.00633807	1.01098
GO:0009910	negative regulation of flower development	0.0166667	0.985567	0.00631379	1.00973
GO:0009933	meristem structural organization	0.0166667	0.985567	0.00631379	1.00843
GO:0010214	seed coat development	0.0222222	0.986971	0.00569574	1.00856
GO:0006325	chromatin organization	0.016129	0.987481	0.00547116	1.00779
GO:2000280	regulation of root development	0.015873	0.988341	0.00509313	1.00737
GO:0008283	cell proliferation	0.015873	0.988341	0.00509313	1.00608
GO:0048510	regulation of timing of transition from vegetative to reproductive phase	0.015873	0.988341	0.00509313	1.00479
GO:0010154	fruit development	0.015873	0.988341	0.00509313	1.00351
GO:0009788	negative regulation of abscisic acid-activated signaling pathway	0.025641	0.988419	0.00505891	1.0023
GO:0072593	reactive oxygen species metabolic process	0.0151515	0.990583	0.00410897	1.00322
GO:0006888	ER to Golgi vesicle-mediated transport	0.0151515	0.990583	0.00410897	1.00194
GO:0000398	mRNA splicing, via spliceosome	0.0343348	0.991873	0.00354376	1.00197
GO:0016042	lipid catabolic process	0.0142857	0.992919	0.00308633	1.00175
GO:0009640	photomorphogenesis	0.0140845	0.993406	0.00287325	1.00097
GO:0001732	formation of cytoplasmic translation initiation complex	0.0227273	0.9951	0.00213342	1.00141
GO:0006364	rRNA processing	0.0220588	0.996121	0.001688	1.00116
GO:0006310	DNA recombination	0.0211268	0.997276	0.00118455	1.00106
GO:0015031	protein transport	0.0227273	0.998357	0.000714124	1.00088
GO:0016192	vesicle-mediated transport	0.0159574	0.999837	7.08969e-05	1.0011
GO:0006886	intracellular protein transport	0.0105634	1	1.31387e-07	1

## Sheet: C vs B. up enriched
TermID	Term	Ratio	pvalue	Enrichment	FDR
GO:0010431	seed maturation	0.265306	3.44556e-06	5.46274	0.00258417
GO:0042744	hydrogen peroxide catabolic process	0.151261	0.000201366	3.69601	0.0755123
GO:0006979	response to oxidative stress	0.106918	0.000499978	3.30105	0.124995
GO:0046688	response to copper ion	0.75	0.000803892	3.0948	0.15073
GO:0010039	response to iron ion	0.75	0.000803892	3.0948	0.120584
GO:0071484	cellular response to light intensity	0.75	0.000803892	3.0948	0.100487
GO:0035195	gene silencing by miRNA	0.75	0.000803892	3.0948	0.0861313
GO:0071493	cellular response to UV-B	0.75	0.000803892	3.0948	0.0753649
GO:0071457	cellular response to ozone	0.75	0.000803892	3.0948	0.066991
GO:0009308	amine metabolic process	0.6	0.00192098	2.71648	0.144073
GO:0071329	cellular response to sucrose stimulus	0.363636	0.00292985	2.53316	0.199762
GO:0006680	glucosylceramide catabolic process	0.375	0.00940203	2.02678	0.587627
GO:0006098	pentose-phosphate shunt	0.217391	0.0100876	1.99621	0.581977
GO:0006592	ornithine biosynthetic process	0.666667	0.0102249	1.99034	0.547763
GO:0005975	carbohydrate metabolic process	0.0884718	0.0127607	1.89412	0.638037
GO:0006099	tricarboxylic acid cycle	0.133333	0.0128037	1.89266	0.600174
GO:0010405	arabinogalactan protein metabolic process	0.333333	0.0134877	1.87006	0.595047
GO:0006002	fructose 6-phosphate metabolic process	0.2	0.0144483	1.84018	0.602014
GO:0022900	electron transport chain	0.5	0.0196459	1.70673	0.775497
GO:0050821	protein stabilization	0.272727	0.0242428	1.61542	0.909103
GO:0010033	response to organic substance	0.272727	0.0242428	1.61542	0.865813
GO:0019419	sulfate reduction	0.272727	0.0242428	1.61542	0.826457
GO:0009058	biosynthetic process	0.111111	0.0261997	1.5817	0.854339
GO:0006004	fucose metabolic process	0.2	0.0281443	1.55061	0.87951
GO:0045815	positive regulation of gene expression, epigenetic	0.4	0.0314626	1.50221	0.943877
GO:0009411	response to UV	0.4	0.0314626	1.50221	0.907574
GO:0006878	cellular copper ion homeostasis	0.4	0.0314626	1.50221	0.87396
GO:0006825	copper ion transport	0.4	0.0314626	1.50221	0.842747
GO:0033617	mitochondrial respiratory chain complex IV assembly	0.4	0.0314626	1.50221	0.813687
GO:0006073	cellular glucan metabolic process	0.230769	0.038473	1.41484	0.961825
GO:0010133	proline catabolic process to glutamate	0.230769	0.038473	1.41484	0.930798
GO:0071555	cell wall organization	0.101562	0.040394	1.39368	0.946735
GO:0006662	glycerol ether metabolic process	0.151515	0.0438493	1.35804	0.996575
GO:0006527	arginine catabolic process	0.333333	0.0453575	1.34335	1.00053
GO:0009450	gamma-aminobutyric acid catabolic process	0.214286	0.0468634	1.32917	1.00422
GO:0009435	NAD biosynthetic process	0.214286	0.0468634	1.32917	0.976321
GO:0009657	plastid organization	0.147059	0.049004	1.30977	0.993325
GO:0070084	protein initiator methionine removal	0.2	0.0560728	1.25125	1.1067
GO:0071454	cellular response to anoxia	0.2	0.0560728	1.25125	1.07832
GO:0009845	seed germination	0.0825083	0.058346	1.23399	1.09399
GO:0001525	angiogenesis	1	0.0596721	1.22423	1.09156
GO:0006801	superoxide metabolic process	1	0.0596721	1.22423	1.06557
GO:0006301	postreplication repair	1	0.0596721	1.22423	1.04079
GO:0015853	adenine transport	1	0.0596721	1.22423	1.01714
GO:0010608	posttranscriptional regulation of gene expression	1	0.0596721	1.22423	0.994536
GO:0019464	glycine decarboxylation via glycine cleavage system	1	0.0596721	1.22423	0.972915
GO:0019646	aerobic electron transport chain	1	0.0596721	1.22423	0.952215
GO:0015854	guanine transport	1	0.0596721	1.22423	0.932377
GO:0019408	dolichol biosynthetic process	1	0.0596721	1.22423	0.913349
GO:0009099	valine biosynthetic process	0.285714	0.0610424	1.21437	0.915635
GO:0006635	fatty acid beta-oxidation	0.111111	0.0631801	1.19942	0.929119
GO:0009664	plant-type cell wall organization	0.1875	0.0660698	1.18	0.95293
GO:0010037	response to carbon dioxide	0.176471	0.0768183	1.11454	1.08705
GO:0032968	positive regulation of transcription elongation from RNA polymerase II promoter	0.25	0.0782558	1.10648	1.08689
GO:0030042	actin filament depolymerization	0.25	0.0782558	1.10648	1.06712
GO:0010928	regulation of auxin mediated signaling pathway	0.137931	0.091083	1.04056	1.21986
GO:0005978	glycogen biosynthetic process	0.137931	0.091083	1.04056	1.19846
GO:0050832	defense response to fungus	0.080292	0.0914941	1.03861	1.18311
GO:0072593	reactive oxygen species metabolic process	0.106061	0.0963668	1.01607	1.225
GO:0032264	IMP salvage	0.222222	0.096761	1.0143	1.20951
GO:0046373	L-arabinose metabolic process	0.222222	0.096761	1.0143	1.18968
GO:0050790	regulation of catalytic activity	0.222222	0.096761	1.0143	1.1705
GO:0006081	cellular aldehyde metabolic process	0.157895	0.100407	0.998236	1.19532
GO:0009651	response to salt stress	0.0749415	0.100756	0.99673	1.18073
GO:0009909	regulation of flower development	0.0967742	0.101109	0.995212	1.16664
GO:0000723	telomere maintenance	0.102941	0.108712	0.963722	1.23537
GO:0030245	cellulose catabolic process	0.15	0.113159	0.94631	1.26671
GO:0033389	putrescine biosynthetic process from arginine, using agmatinase	0.5	0.115796	0.936307	1.27716
GO:0060776	simple leaf morphogenesis	0.5	0.115796	0.936307	1.25865
GO:0006580	ethanolamine metabolic process	0.5	0.115796	0.936307	1.24067
GO:0002181	cytoplasmic translation	0.5	0.115796	0.936307	1.22319
GO:0019310	inositol catabolic process	0.5	0.115796	0.936307	1.20621
GO:0002128	tRNA nucleoside ribose methylation	0.5	0.115796	0.936307	1.18968
GO:0050994	regulation of lipid catabolic process	0.5	0.115796	0.936307	1.17361
GO:0018258	protein O-linked glycosylation via hydroxyproline	0.5	0.115796	0.936307	1.15796
GO:0048439	flower morphogenesis	0.5	0.115796	0.936307	1.14272
GO:0002679	respiratory burst involved in defense response	0.5	0.115796	0.936307	1.12788
GO:0006542	glutamine biosynthetic process	0.2	0.116344	0.934257	1.11869
GO:0000266	mitochondrial fission	0.2	0.116344	0.934257	1.10453
GO:0071596	ubiquitin-dependent protein catabolic process via the N-end rule pathway	0.2	0.116344	0.934257	1.09072
GO:0009423	chorismate biosynthetic process	0.2	0.116344	0.934257	1.07726
GO:0019752	carboxylic acid metabolic process	0.142857	0.126489	0.897949	1.15691
GO:0006108	malate metabolic process	0.142857	0.126489	0.897949	1.14297
GO:0043132	NAD transport	0.142857	0.126489	0.897949	1.12936
GO:1990559	mitochondrial coenzyme A transmembrane transport	0.142857	0.126489	0.897949	1.11608
GO:0006839	mitochondrial transport	0.142857	0.126489	0.897949	1.1031
GO:0031929	TOR signaling	0.103448	0.129698	0.887067	1.11809
GO:0019509	L-methionine salvage from methylthioadenosine	0.181818	0.136811	0.86388	1.166
GO:0044375	regulation of peroxisome size	0.130435	0.154688	0.810543	1.30355
GO:0009960	endosperm development	0.130435	0.154688	0.810543	1.28907
GO:0006782	protoporphyrinogen IX biosynthetic process	0.130435	0.154688	0.810543	1.2749
GO:0009082	branched-chain amino acid biosynthetic process	0.166667	0.157987	0.801378	1.28794
GO:0019344	cysteine biosynthetic process	0.166667	0.157987	0.801378	1.27409
GO:0032527	protein exit from endoplasmic reticulum	0.166667	0.157987	0.801378	1.26054
GO:0009817	defense response to fungus, incompatible interaction	0.0873786	0.159585	0.797007	1.25988
GO:0048367	shoot system development	0.111111	0.164658	0.783416	1.28639
GO:0010119	regulation of stomatal movement	0.102041	0.165564	0.781034	1.28013
GO:0045824	negative regulation of innate immune response	0.102041	0.165564	0.781034	1.26707
GO:0006486	protein glycosylation	0.0888889	0.166735	0.777974	1.26314
GO:0040010	positive regulation of growth rate	0.333333	0.168581	0.773191	1.26436
GO:0006637	acyl-CoA metabolic process	0.333333	0.168581	0.773191	1.25184
GO:0044249	cellular biosynthetic process	0.333333	0.168581	0.773191	1.23957
GO:1902000	homogentisate catabolic process	0.333333	0.168581	0.773191	1.22753
GO:0035065	regulation of histone acetylation	0.333333	0.168581	0.773191	1.21573
GO:0006106	fumarate metabolic process	0.333333	0.168581	0.773191	1.20415
GO:0006572	tyrosine catabolic process	0.333333	0.168581	0.773191	1.19279
GO:0033523	histone H2B ubiquitination	0.333333	0.168581	0.773191	1.18164
GO:0018160	peptidyl-pyrromethane cofactor linkage	0.333333	0.168581	0.773191	1.1707
GO:0051260	protein homooligomerization	0.333333	0.168581	0.773191	1.15996
GO:0009966	regulation of signal transduction	0.333333	0.168581	0.773191	1.14942
GO:0017183	peptidyl-diphthamide biosynthetic process from peptidyl-histidine	0.333333	0.168581	0.773191	1.13906
GO:0043488	regulation of mRNA stability	0.333333	0.168581	0.773191	1.12889
GO:0005993	trehalose catabolic process	0.333333	0.168581	0.773191	1.1189
GO:0006788	heme oxidation	0.333333	0.168581	0.773191	1.10909
GO:0006561	proline biosynthetic process	0.125	0.169463	0.770925	1.10519
GO:0006281	DNA repair	0.0732484	0.175091	0.756735	1.13206
GO:0042144	vacuole fusion, non-autophagic	0.153846	0.179717	0.74541	1.15203
GO:0009073	aromatic amino acid family biosynthetic process	0.153846	0.179717	0.74541	1.14227
GO:0009097	isoleucine biosynthetic process	0.153846	0.179717	0.74541	1.13267
GO:0071732	cellular response to nitric oxide	0.153846	0.179717	0.74541	1.12323
GO:0051262	protein tetramerization	0.153846	0.179717	0.74541	1.11395
GO:0009642	response to light intensity	0.153846	0.179717	0.74541	1.10482
GO:0071669	plant-type cell wall organization or biogenesis	0.153846	0.179717	0.74541	1.09584
GO:0071281	cellular response to iron ion	0.153846	0.179717	0.74541	1.087
GO:0035542	regulation of SNARE complex assembly	0.153846	0.179717	0.74541	1.0783
GO:1904668	positive regulation of ubiquitin protein ligase activity	0.0980392	0.185927	0.730658	1.10671
GO:0006744	ubiquinone biosynthetic process	0.0886076	0.190167	0.720866	1.12303
GO:0007186	G protein-coupled receptor signaling pathway	0.0909091	0.198888	0.701391	1.16536
GO:0052324	plant-type cell wall cellulose biosynthetic process	0.115385	0.200127	0.698694	1.16353
GO:0006069	ethanol oxidation	0.142857	0.201859	0.694951	1.16457
GO:0010555	response to mannitol	0.142857	0.201859	0.694951	1.15568
GO:0010275	NAD(P)H dehydrogenase complex assembly	0.142857	0.201859	0.694951	1.14693
GO:0006520	cellular amino acid metabolic process	0.0943396	0.207147	0.683722	1.16812
GO:0016558	protein import into peroxisome matrix	0.0943396	0.207147	0.683722	1.1594
GO:0051568	histone H3-K4 methylation	0.0943396	0.207147	0.683722	1.15082
GO:0006890	retrograde vesicle-mediated transport, Golgi to ER	0.111111	0.215925	0.665698	1.19076
GO:0048653	anther development	0.0793651	0.217865	0.661812	1.19269
GO:0071219	cellular response to molecule of bacterial origin	0.25	0.218226	0.661093	1.18601
GO:0046907	intracellular transport	0.25	0.218226	0.661093	1.17748
GO:1900490	positive regulation of hydroxymethylglutaryl-CoA reductase (NADPH) activity	0.25	0.218226	0.661093	1.16907
GO:0080142	regulation of salicylic acid biosynthetic process	0.25	0.218226	0.661093	1.16078
GO:0006414	translational elongation	0.25	0.218226	0.661093	1.1526
GO:0006144	purine nucleobase metabolic process	0.25	0.218226	0.661093	1.14454
GO:0019303	D-ribose catabolic process	0.25	0.218226	0.661093	1.1366
GO:0006799	polyphosphate biosynthetic process	0.25	0.218226	0.661093	1.12876
GO:0048016	inositol phosphate-mediated signaling	0.25	0.218226	0.661093	1.12103
GO:0009051	pentose-phosphate shunt, oxidative branch	0.25	0.218226	0.661093	1.1134
GO:0006306	DNA methylation	0.25	0.218226	0.661093	1.10588
GO:0006425	glutaminyl-tRNA aminoacylation	0.25	0.218226	0.661093	1.09845
GO:0009626	plant-type hypersensitive response	0.25	0.218226	0.661093	1.09113
GO:0031145	anaphase-promoting complex-dependent catabolic process	0.133333	0.224288	0.649194	1.11401
GO:1902184	negative regulation of shoot apical meristem development	0.097561	0.226732	0.644486	1.11875
GO:0016192	vesicle-mediated transport	0.0744681	0.230134	0.638019	1.12811
GO:0009415	response to water	0.107143	0.231973	0.634563	1.12974
GO:0006972	hyperosmotic response	0.107143	0.231973	0.634563	1.12245
GO:0000027	ribosomal large subunit assembly	0.0892857	0.240351	0.619155	1.15553
GO:0080022	primary root development	0.125	0.246891	0.607495	1.17941
GO:0009902	chloroplast relocation	0.125	0.246891	0.607495	1.17195
GO:0033355	ascorbate glutathione cycle	0.125	0.246891	0.607495	1.16458
GO:0034314	Arp2/3 complex-mediated actin nucleation	0.103448	0.24823	0.605147	1.16358
GO:0010268	brassinosteroid homeostasis	0.103448	0.24823	0.605147	1.15635
GO:0006974	cellular response to DNA damage stimulus	0.0877193	0.25173	0.599064	1.16542
GO:0032008	positive regulation of TOR signaling	0.0877193	0.25173	0.599064	1.15827
GO:0051013	microtubule severing	0.0877193	0.25173	0.599064	1.15121
GO:0002215	defense response to nematode	0.0877193	0.25173	0.599064	1.14423
GO:0048527	lateral root development	0.0763359	0.254194	0.594834	1.14847
GO:0009617	response to bacterium	0.1	0.264653	0.577323	1.18856
GO:0009697	salicylic acid biosynthetic process	0.2	0.264917	0.57689	1.18267
GO:0043966	histone H3 acetylation	0.2	0.264917	0.57689	1.17567
GO:0043967	histone H4 acetylation	0.2	0.264917	0.57689	1.16875
GO:2000616	negative regulation of histone H3-K9 acetylation	0.2	0.264917	0.57689	1.16192
GO:0071528	tRNA re-export from nucleus	0.2	0.264917	0.57689	1.15516
GO:0006996	organelle organization	0.2	0.264917	0.57689	1.14848
GO:0006102	isocitrate metabolic process	0.2	0.264917	0.57689	1.14188
GO:0048576	positive regulation of short-day photoperiodism, flowering	0.2	0.264917	0.57689	1.13536
GO:0070935	3'-UTR-mediated mRNA stabilization	0.2	0.264917	0.57689	1.12891
GO:0010205	photoinhibition	0.2	0.264917	0.57689	1.12253
GO:0006427	histidyl-tRNA aminoacylation	0.2	0.264917	0.57689	1.11622
GO:0007031	peroxisome organization	0.2	0.264917	0.57689	1.10999
GO:0010017	red or far-red light signaling pathway	0.2	0.264917	0.57689	1.10382
GO:0010638	positive regulation of organelle organization	0.2	0.264917	0.57689	1.09772
GO:0080111	DNA demethylation	0.2	0.264917	0.57689	1.09169
GO:0034975	protein folding in endoplasmic reticulum	0.0909091	0.266467	0.574356	1.09208
GO:0006012	galactose metabolic process	0.0909091	0.266467	0.574356	1.08614
GO:0061087	positive regulation of histone H3-K27 methylation	0.0909091	0.266467	0.574356	1.08027
GO:0009809	lignin biosynthetic process	0.0909091	0.266467	0.574356	1.07447
GO:0051865	protein autoubiquitination	0.117647	0.269567	0.569333	1.08115
GO:0006367	transcription initiation from RNA polymerase II promoter	0.117647	0.269567	0.569333	1.0754
GO:0055129	L-proline biosynthetic process	0.117647	0.269567	0.569333	1.06971
GO:0034976	response to endoplasmic reticulum stress	0.117647	0.269567	0.569333	1.06408
GO:0010091	trichome branching	0.0847458	0.274874	0.560866	1.07935
GO:0007018	microtubule-based movement	0.0727273	0.279189	0.554101	1.09058
GO:0019252	starch biosynthetic process	0.0888889	0.279995	0.55285	1.08806
GO:0002933	lipid hydroxylation	0.0967742	0.281205	0.550978	1.08713
GO:0051792	medium-chain fatty acid biosynthetic process	0.0967742	0.281205	0.550978	1.08156
GO:0090709	regulation of timing of plant organ formation	0.0967742	0.281205	0.550978	1.07604
GO:0009910	negative regulation of flower development	0.0833333	0.286612	0.542706	1.09116
GO:0006189	'de novo' IMP biosynthetic process	0.111111	0.292228	0.534278	1.10693
GO:0045128	negative regulation of reciprocal meiotic recombination	0.0869565	0.293628	0.532203	1.10664
GO:0071472	cellular response to salt stress	0.0869565	0.293628	0.532203	1.1011
GO:0060267	positive regulation of respiratory burst	0.0851064	0.307346	0.512373	1.14681
GO:0030327	prenylated protein catabolic process	0.166667	0.308829	0.510282	1.14664
GO:0090697	post-embryonic plant organ morphogenesis	0.166667	0.308829	0.510282	1.14099
GO:0000122	negative regulation of transcription by RNA polymerase II	0.166667	0.308829	0.510282	1.1354
GO:0010628	positive regulation of gene expression	0.166667	0.308829	0.510282	1.12986
GO:0010231	maintenance of seed dormancy	0.166667	0.308829	0.510282	1.12438
GO:0016051	carbohydrate biosynthetic process	0.166667	0.308829	0.510282	1.11895
GO:0036092	phosphatidylinositol-3-phosphate biosynthetic process	0.166667	0.308829	0.510282	1.11357
GO:0030307	positive regulation of cell growth	0.166667	0.308829	0.510282	1.10824
GO:0001676	long-chain fatty acid metabolic process	0.166667	0.308829	0.510282	1.10296
GO:1904143	positive regulation of carotenoid biosynthetic process	0.166667	0.308829	0.510282	1.09773
GO:0019284	L-methionine salvage from S-adenosylmethionine	0.166667	0.308829	0.510282	1.09256
GO:0045338	farnesyl diphosphate metabolic process	0.166667	0.308829	0.510282	1.08743
GO:0071244	cellular response to carbon dioxide	0.166667	0.308829	0.510282	1.08235
GO:0006368	transcription elongation from RNA polymerase II promoter	0.166667	0.308829	0.510282	1.07731
GO:0006468	protein phosphorylation	0.166667	0.308829	0.510282	1.07232
GO:0048208	COPII vesicle coating	0.166667	0.308829	0.510282	1.06738
GO:2000469	negative regulation of peroxidase activity	0.166667	0.308829	0.510282	1.06249
GO:0030328	prenylcysteine catabolic process	0.166667	0.308829	0.510282	1.05763
GO:0010162	seed dormancy process	0.166667	0.308829	0.510282	1.05283
GO:0010495	long-distance posttranscriptional gene silencing	0.166667	0.308829	0.510282	1.04806
GO:1905428	regulation of plant organ formation	0.166667	0.308829	0.510282	1.04334
GO:0008295	spermidine biosynthetic process	0.166667	0.308829	0.510282	1.03866
GO:0006325	chromatin organization	0.0806452	0.310348	0.508151	1.03911
GO:0001558	regulation of cell growth	0.0909091	0.314542	0.502321	1.04847
GO:0008618	7-methylguanosine metabolic process	0.0909091	0.314542	0.502321	1.04384
GO:0006587	serotonin biosynthetic process from tryptophan	0.0909091	0.314542	0.502321	1.03924
GO:0009808	lignin metabolic process	0.0909091	0.314542	0.502321	1.03468
GO:0036265	RNA (guanine-N7)-methylation	0.0909091	0.314542	0.502321	1.03016
GO:0010581	regulation of starch biosynthetic process	0.0909091	0.314542	0.502321	1.02568
GO:0000245	spliceosomal complex assembly	0.105263	0.314795	0.501972	1.02206
GO:0009846	pollen germination	0.0752688	0.318626	0.496718	1.03004
GO:0010143	cutin biosynthetic process	0.0833333	0.321128	0.493321	1.03368
GO:0010235	guard mother cell cytokinesis	0.0833333	0.321128	0.493321	1.02926
GO:0055114	oxidation-reduction process	0.0793651	0.322321	0.491712	1.02868
GO:0030488	tRNA methylation	0.0882353	0.331259	0.479832	1.05273
GO:0048316	seed development	0.0882353	0.331259	0.479832	1.04829
GO:0016226	iron-sulfur cluster assembly	0.0759494	0.331856	0.479051	1.04576
GO:0006886	intracellular protein transport	0.0669014	0.333809	0.476502	1.04752
GO:0006260	DNA replication	0.0700637	0.334493	0.475613	1.04529
GO:0009832	plant-type cell wall biogenesis	0.0816327	0.334956	0.475012	1.0424
GO:0010452	histone H3-K36 methylation	0.0816327	0.334956	0.475012	1.03809
GO:0006310	DNA recombination	0.0704225	0.340152	0.468327	1.04985
GO:0009880	embryonic pattern specification	0.0708661	0.34598	0.460949	1.06346
GO:0007005	mitochondrion organization	0.0769231	0.346411	0.460409	1.06044
GO:0009734	auxin-activated signaling pathway	0.0857143	0.347965	0.458465	1.06087
GO:0009859	pollen hydration	0.142857	0.350127	0.455774	1.06314
GO:0042149	cellular response to glucose starvation	0.142857	0.350127	0.455774	1.05885
GO:0010381	peroxisome-chloroplast membrane tethering	0.142857	0.350127	0.455774	1.0546
GO:0048478	replication fork protection	0.142857	0.350127	0.455774	1.05038
GO:0007034	vacuolar transport	0.142857	0.350127	0.455774	1.0462
GO:0046506	sulfolipid biosynthetic process	0.142857	0.350127	0.455774	1.04204
GO:0010112	regulation of systemic acquired resistance	0.142857	0.350127	0.455774	1.03793
GO:0006513	protein monoubiquitination	0.142857	0.350127	0.455774	1.03384
GO:1905183	negative regulation of protein serine/threonine phosphatase activity	0.142857	0.350127	0.455774	1.02979
GO:0006303	double-strand break repair via nonhomologous end joining	0.142857	0.350127	0.455774	1.02576
GO:0016121	carotene catabolic process	0.142857	0.350127	0.455774	1.02177
GO:1900457	regulation of brassinosteroid mediated signaling pathway	0.142857	0.350127	0.455774	1.01781
GO:0006011	UDP-glucose metabolic process	0.142857	0.350127	0.455774	1.01388
GO:0006903	vesicle targeting	0.142857	0.350127	0.455774	1.00998
GO:0019953	sexual reproduction	0.142857	0.350127	0.455774	1.00611
GO:0042823	pyridoxal phosphate biosynthetic process	0.142857	0.350127	0.455774	1.00227
GO:0009691	cytokinin biosynthetic process	0.142857	0.350127	0.455774	0.998461
GO:0006888	ER to Golgi vesicle-mediated transport	0.0757576	0.358503	0.445507	1.01847
GO:0001522	pseudouridine synthesis	0.0952381	0.35938	0.444447	1.01711
GO:0010223	secondary shoot formation	0.0952381	0.35938	0.444447	1.01329
GO:0030071	regulation of mitotic metaphase/anaphase transition	0.0952381	0.35938	0.444447	1.00949
GO:0009072	aromatic amino acid family metabolic process	0.0952381	0.35938	0.444447	1.00573
GO:0010286	heat acclimation	0.0952381	0.35938	0.444447	1.00199
GO:0045489	pectin biosynthetic process	0.0952381	0.35938	0.444447	0.998277
GO:1905392	plant organ morphogenesis	0.0784314	0.362673	0.440485	1.00371
GO:0030968	endoplasmic reticulum unfolded protein response	0.0784314	0.362673	0.440485	1.00002
GO:0009991	response to extracellular stimulus	0.0784314	0.362673	0.440485	0.996355
GO:0009744	response to sucrose	0.0731707	0.364372	0.438455	0.997369
GO:0045022	early endosome to late endosome transport	0.0833333	0.364629	0.438149	0.994442
GO:0043551	regulation of phosphatidylinositol 3-kinase activity	0.0833333	0.364629	0.438149	0.990839
GO:0042546	cell wall biogenesis	0.0833333	0.364629	0.438149	0.987262
GO:0007264	small GTPase mediated signal transduction	0.0833333	0.364629	0.438149	0.983711
GO:0061077	chaperone-mediated protein folding	0.0833333	0.364629	0.438149	0.980185
GO:0030244	cellulose biosynthetic process	0.0701754	0.370433	0.431291	0.992231
GO:0009816	defense response to bacterium, incompatible interaction	0.0769231	0.376526	0.424205	1.00496
GO:0032467	positive regulation of cytokinesis	0.0810811	0.381224	0.41882	1.01389
GO:0044030	regulation of DNA methylation	0.0810811	0.381224	0.41882	1.01031
GO:2000694	regulation of phragmoplast microtubule organization	0.0810811	0.381224	0.41882	1.00675
GO:1901535	regulation of DNA demethylation	0.0810811	0.381224	0.41882	1.00322
GO:0042761	very long-chain fatty acid biosynthetic process	0.0909091	0.381283	0.418753	0.999867
GO:0010411	xyloglucan metabolic process	0.0909091	0.381283	0.418753	0.996384
GO:0005992	trehalose biosynthetic process	0.0909091	0.381283	0.418753	0.992924
GO:0030010	establishment of cell polarity	0.0909091	0.381283	0.418753	0.989488
GO:0042335	cuticle development	0.0909091	0.381283	0.418753	0.986076
GO:0006506	GPI anchor biosynthetic process	0.0909091	0.381283	0.418753	0.982688
GO:0010014	meristem initiation	0.125	0.388966	0.410089	0.999056
GO:0006751	glutathione catabolic process	0.125	0.388966	0.410089	0.995646
GO:1901918	negative regulation of exoribonuclease activity	0.125	0.388966	0.410089	0.992259
GO:0006536	glutamate metabolic process	0.125	0.388966	0.410089	0.988896
GO:0009649	entrainment of circadian clock	0.125	0.388966	0.410089	0.985555
GO:0008652	cellular amino acid biosynthetic process	0.125	0.388966	0.410089	0.982237
GO:0009825	multidimensional cell growth	0.0675676	0.389141	0.409893	0.979381
GO:0009789	positive regulation of abscisic acid-activated signaling pathway	0.0754717	0.390353	0.408542	0.979147
GO:0006913	nucleocytoplasmic transport	0.0754717	0.390353	0.408542	0.975883
GO:0000919	cell plate assembly	0.0754717	0.390353	0.408542	0.972641
GO:0010228	vegetative to reproductive phase transition of meristem	0.0666667	0.396524	0.401731	0.984745
GO:0010090	trichome morphogenesis	0.0789474	0.397723	0.400419	0.984463
GO:0006626	protein targeting to mitochondrion	0.0869565	0.402863	0.394842	0.993906
GO:0006006	glucose metabolic process	0.0869565	0.402863	0.394842	0.990647
GO:0000076	DNA replication checkpoint	0.0869565	0.402863	0.394842	0.98741
GO:0010196	nonphotochemical quenching	0.0869565	0.402863	0.394842	0.984193
GO:0010497	plasmodesmata-mediated intercellular transport	0.0740741	0.404138	0.393471	0.984102
GO:0005985	sucrose metabolic process	0.0769231	0.414103	0.382892	1.0051
GO:0042128	nitrate assimilation	0.0833333	0.424081	0.372551	1.026
GO:0071249	cellular response to nitrate	0.0833333	0.424081	0.372551	1.0227
GO:0010029	regulation of seed germination	0.0661765	0.42413	0.372501	1.01954
GO:0080117	secondary growth	0.111111	0.425491	0.371109	1.01955
GO:0009653	anatomical structure morphogenesis	0.111111	0.425491	0.371109	1.0163
GO:0010271	regulation of chlorophyll catabolic process	0.111111	0.425491	0.371109	1.01307
GO:0048573	photoperiodism, flowering	0.111111	0.425491	0.371109	1.00987
GO:0046417	chorismate metabolic process	0.111111	0.425491	0.371109	1.00668
GO:0030422	production of siRNA involved in RNA interference	0.111111	0.425491	0.371109	1.00352
GO:0009088	threonine biosynthetic process	0.111111	0.425491	0.371109	1.00037
GO:0052837	thiazole biosynthetic process	0.111111	0.425491	0.371109	0.997245
GO:0010227	floral organ abscission	0.111111	0.425491	0.371109	0.994138
GO:0034757	negative regulation of iron ion transport	0.111111	0.425491	0.371109	0.991051
GO:0032957	inositol trisphosphate metabolic process	0.111111	0.425491	0.371109	0.987983
GO:0045492	xylan biosynthetic process	0.111111	0.425491	0.371109	0.984934
GO:0048193	Golgi vesicle transport	0.111111	0.425491	0.371109	0.981903
GO:0006559	L-phenylalanine catabolic process	0.111111	0.425491	0.371109	0.978891
GO:0010197	polar nucleus fusion	0.075	0.43034	0.366189	0.987018
GO:0006623	protein targeting to vacuole	0.075	0.43034	0.366189	0.984009
GO:0031048	chromatin silencing by small RNA	0.0714286	0.43152	0.364999	0.983708
GO:0046686	response to cadmium ion	0.0635593	0.438605	0.357926	0.996829
GO:0006625	protein targeting to peroxisome	0.0674157	0.440484	0.35607	0.998075
GO:2000377	regulation of reactive oxygen species metabolic process	0.08	0.444904	0.351734	1.00505
GO:0016117	carotenoid biosynthetic process	0.0701754	0.445089	0.351553	1.00245
GO:0048015	phosphatidylinositol-mediated signaling	0.0731707	0.446414	0.350262	1.00243
GO:0009738	abscisic acid-activated signaling pathway	0.0635838	0.4592	0.337998	1.02806
GO:0010265	SCF complex assembly	0.1	0.459841	0.337392	1.02643
GO:0000902	cell morphogenesis	0.1	0.459841	0.337392	1.02339
GO:0055072	iron ion homeostasis	0.1	0.459841	0.337392	1.02036
GO:0019748	secondary metabolic process	0.1	0.459841	0.337392	1.01735
GO:0009607	response to biotic stimulus	0.1	0.459841	0.337392	1.01436
GO:0009098	leucine biosynthetic process	0.1	0.459841	0.337392	1.01138
GO:0009937	regulation of gibberellic acid mediated signaling pathway	0.1	0.459841	0.337392	1.00842
GO:0070681	glutaminyl-tRNAGln biosynthesis via transamidation	0.1	0.459841	0.337392	1.00548
GO:0010390	histone monoubiquitination	0.1	0.459841	0.337392	1.00256
GO:0044208	'de novo' AMP biosynthetic process	0.1	0.459841	0.337392	0.999654
GO:0016571	histone methylation	0.0714286	0.462306	0.33507	1.00211
GO:0045787	positive regulation of cell cycle	0.0714286	0.462306	0.33507	0.999221
GO:0031507	heterochromatin assembly	0.0714286	0.462306	0.33507	0.99635
GO:0016123	xanthophyll biosynthetic process	0.0714286	0.462306	0.33507	0.993495
GO:0009767	photosynthetic electron transport chain	0.0714286	0.462306	0.33507	0.990656
GO:2000653	regulation of genetic imprinting	0.0714286	0.462306	0.33507	0.987834
GO:0010026	trichome differentiation	0.0714286	0.462306	0.33507	0.985028
GO:0048453	sepal formation	0.0769231	0.465302	0.332265	0.988601
GO:0010043	response to zinc ion	0.0769231	0.465302	0.332265	0.985809
GO:0031060	regulation of histone methylation	0.0769231	0.465302	0.332265	0.983032
GO:0010338	leaf formation	0.0769231	0.465302	0.332265	0.98027
GO:0006334	nucleosome assembly	0.0769231	0.465302	0.332265	0.977525
GO:0010358	leaf shaping	0.0769231	0.465302	0.332265	0.974794
GO:0016441	posttranscriptional gene silencing	0.0677966	0.471918	0.326134	0.9859
GO:0016036	cellular response to phosphate starvation	0.0642202	0.477449	0.321073	0.994686
GO:0006349	regulation of gene expression by genetic imprinting	0.0697674	0.477999	0.320573	0.993073
GO:0035494	SNARE complex disassembly	0.0697674	0.477999	0.320573	0.99033
GO:0009860	pollen tube growth	0.0657895	0.478422	0.320189	0.988475
GO:0015031	protein transport	0.0625	0.482551	0.316457	0.994267
GO:0001578	microtubule bundle formation	0.0645161	0.483309	0.315775	0.993101
GO:0010305	leaf vascular tissue pattern formation	0.0666667	0.485154	0.314121	0.994168
GO:0016131	brassinosteroid metabolic process	0.0740741	0.485252	0.314033	0.991659
GO:0000740	nuclear membrane fusion	0.0740741	0.485252	0.314033	0.988964
GO:0010198	synergid death	0.0740741	0.485252	0.314033	0.986284
GO:0009553	embryo sac development	0.0625	0.487684	0.311861	0.98855
GO:0080005	photosystem stoichiometry adjustment	0.0909091	0.492144	0.307908	0.9949
GO:0006596	polyamine biosynthetic process	0.0909091	0.492144	0.307908	0.992226
GO:0048509	regulation of meristem development	0.0909091	0.492144	0.307908	0.989566
GO:0052889	9,9'-di-cis-zeta-carotene desaturation to 7,9,7',9'-tetra-cis-lycopene	0.0909091	0.492144	0.307908	0.98692
GO:0006428	isoleucyl-tRNA aminoacylation	0.0909091	0.492144	0.307908	0.984288
GO:1990019	protein storage vacuole organization	0.0909091	0.492144	0.307908	0.98167
GO:1990116	ribosome-associated ubiquitin-dependent protein catabolic process	0.0909091	0.492144	0.307908	0.979066
GO:0010074	maintenance of meristem identity	0.0909091	0.492144	0.307908	0.976476
GO:0016573	histone acetylation	0.0681818	0.493477	0.306733	0.976538
GO:0060236	regulation of mitotic spindle organization	0.0681818	0.493477	0.306733	0.973968
GO:0009647	skotomorphogenesis	0.0638298	0.493869	0.306389	0.972182
GO:0043484	regulation of RNA splicing	0.0655738	0.498256	0.302547	0.978252
GO:0006694	steroid biosynthetic process	0.0655738	0.498256	0.302547	0.975698
GO:0006887	exocytosis	0.0641026	0.501666	0.299585	0.979816
GO:0006351	transcription, DNA-templated	0.0609319	0.501934	0.299354	0.977793
GO:0009867	jasmonic acid mediated signaling pathway	0.0631579	0.504357	0.297262	0.979968
GO:0042545	cell wall modification	0.0714286	0.504735	0.296937	0.978168
GO:0051085	chaperone cofactor-dependent protein refolding	0.0714286	0.504735	0.296937	0.975647
GO:0042026	protein refolding	0.0645161	0.511216	0.291396	0.985634
GO:0045087	innate immune response	0.0632911	0.51314	0.289765	0.986807
GO:0080156	mitochondrial mRNA modification	0.0625	0.514768	0.288389	0.987406
GO:0051726	regulation of cell cycle	0.0833333	0.522522	0.281895	0.999723
GO:0010025	wax biosynthetic process	0.0833333	0.522522	0.281895	0.997179
GO:0000162	tryptophan biosynthetic process	0.0833333	0.522522	0.281895	0.994648
GO:0031047	gene silencing by RNA	0.0652174	0.523733	0.28089	0.994429
GO:0042594	response to starvation	0.0689655	0.523735	0.280888	0.991923
GO:0009630	gravitropism	0.0689655	0.523735	0.280888	0.989424
GO:2000280	regulation of root development	0.0634921	0.524022	0.28065	0.987479
GO:0008283	cell proliferation	0.0634921	0.524022	0.28065	0.985004
GO:0010154	fruit development	0.0634921	0.524022	0.28065	0.982541
GO:0000398	mRNA splicing, via spliceosome	0.0600858	0.530714	0.275139	0.992608
GO:0045893	positive regulation of transcription, DNA-templated	0.0608696	0.535215	0.271471	0.998536
GO:0030163	protein catabolic process	0.0625	0.536667	0.270295	0.99876
GO:0019722	calcium-mediated signaling	0.0625	0.536667	0.270295	0.996288
GO:0000463	maturation of LSU-rRNA from tricistronic rRNA transcript (SSU-rRNA, 5.8S rRNA, LSU-rRNA)	0.0638298	0.538486	0.268825	0.997197
GO:0000466	maturation of 5.8S rRNA from tricistronic rRNA transcript (SSU-rRNA, 5.8S rRNA, LSU-rRNA)	0.0638298	0.538486	0.268825	0.994741
GO:0007032	endosome organization	0.0666667	0.542241	0.265808	0.999216
GO:0031425	chloroplast RNA processing	0.0603448	0.544607	0.263917	1.00112
GO:0070940	dephosphorylation of RNA polymerase II C-terminal domain	0.0769231	0.551089	0.258778	1.01055
GO:0006366	transcription by RNA polymerase II	0.0769231	0.551089	0.258778	1.00809
GO:0050688	regulation of defense response to virus	0.0769231	0.551089	0.258778	1.00564
GO:0032543	mitochondrial translation	0.0769231	0.551089	0.258778	1.0032
GO:0009615	response to virus	0.0769231	0.551089	0.258778	1.00077
GO:0009556	microsporogenesis	0.0769231	0.551089	0.258778	0.99835
GO:0042549	photosystem II stabilization	0.0769231	0.551089	0.258778	0.995944
GO:1902479	positive regulation of defense response to bacterium, incompatible interaction	0.0769231	0.551089	0.258778	0.99355
GO:0010015	root morphogenesis	0.0769231	0.551089	0.258778	0.991167
GO:0006000	fructose metabolic process	0.0769231	0.551089	0.258778	0.988796
GO:0009965	leaf morphogenesis	0.0769231	0.551089	0.258778	0.986436
GO:0006552	leucine catabolic process	0.0769231	0.551089	0.258778	0.984088
GO:0009396	folic acid-containing compound biosynthetic process	0.0769231	0.551089	0.258778	0.98175
GO:0009228	thiamine biosynthetic process	0.0769231	0.551089	0.258778	0.979424
GO:0009788	negative regulation of abscisic acid-activated signaling pathway	0.0598291	0.553921	0.256552	0.982129
GO:0008380	RNA splicing	0.06	0.555534	0.25529	0.982666
GO:0031408	oxylipin biosynthetic process	0.0645161	0.560244	0.251623	0.988665
GO:0009558	embryo sac cellularization	0.0645161	0.560244	0.251623	0.986344
GO:0006457	protein folding	0.0588235	0.563974	0.248741	0.990587
GO:0045454	cell redox homeostasis	0.0588235	0.566959	0.246449	0.993503
GO:0060211	regulation of nuclear-transcribed mRNA poly(A) tail shortening	0.0597015	0.573559	0.241422	1.00273
GO:1902456	regulation of stomatal opening	0.0625	0.577737	0.23827	1.00768
GO:0043067	regulation of programmed cell death	0.0625	0.577737	0.23827	1.00534
GO:1901601	strigolactone biosynthetic process	0.0625	0.577737	0.23827	1.00302
GO:0080171	lytic vacuole organization	0.0714286	0.577953	0.238108	1.00107
GO:0030433	ubiquitin-dependent ERAD pathway	0.0714286	0.577953	0.238108	0.998766
GO:0010021	amylopectin biosynthetic process	0.0714286	0.577953	0.238108	0.99647
GO:0010323	negative regulation of isopentenyl diphosphate biosynthetic process, methylerythritol 4-phosphate pathway	0.0714286	0.577953	0.238108	0.994185
GO:0006809	nitric oxide biosynthetic process	0.0714286	0.577953	0.238108	0.99191
GO:0016120	carotene biosynthetic process	0.0714286	0.577953	0.238108	0.989645
GO:0019673	GDP-mannose metabolic process	0.0714286	0.577953	0.238108	0.987391
GO:0006417	regulation of translation	0.06	0.581135	0.235723	0.990571
GO:0032012	regulation of ARF protein signal transduction	0.0606061	0.594717	0.22569	1.01142
GO:0010082	regulation of root meristem growth	0.0606061	0.594717	0.22569	1.00914
GO:0048440	carpel development	0.0606061	0.594717	0.22569	1.00686
GO:0030001	metal ion transport	0.0588235	0.594789	0.225637	1.00471
GO:0016560	protein import into peroxisome matrix, docking	0.0588235	0.594789	0.225637	1.00245
GO:0006914	autophagy	0.057971	0.597219	0.223866	1.00429
GO:0009695	jasmonic acid biosynthetic process	0.0666667	0.603215	0.219528	1.0121
GO:0016540	protein autoprocessing	0.0666667	0.603215	0.219528	1.00985
GO:0010236	plastoquinone biosynthetic process	0.0666667	0.603215	0.219528	1.0076
GO:0009688	abscisic acid biosynthetic process	0.0666667	0.603215	0.219528	1.00536
GO:0006646	phosphatidylethanolamine biosynthetic process	0.0666667	0.603215	0.219528	1.00313
GO:0009834	plant-type secondary cell wall biogenesis	0.0666667	0.603215	0.219528	1.00091
GO:0009616	virus induced gene silencing	0.0666667	0.603215	0.219528	0.9987
GO:0007639	homeostasis of number of meristem cells	0.0571429	0.608753	0.215559	1.00565
GO:0009911	positive regulation of flower development	0.0568182	0.61081	0.214094	1.00683
GO:0006265	DNA topological change	0.0588235	0.611183	0.213829	1.00524
GO:0045717	negative regulation of fatty acid biosynthetic process	0.0588235	0.611183	0.213829	1.00304
GO:1904263	positive regulation of TORC1 signaling	0.0588235	0.611183	0.213829	1.00085
GO:0006970	response to osmotic stress	0.0568182	0.612046	0.213216	1.00007
GO:1900864	mitochondrial RNA modification	0.056338	0.620085	0.207549	1.01101
GO:0007131	reciprocal meiotic recombination	0.0566038	0.62122	0.206755	1.01066
GO:0009408	response to heat	0.0565217	0.623904	0.204882	1.01283
GO:0033014	tetrapyrrole biosynthetic process	0.0625	0.626969	0.202754	1.01561
GO:0010182	sugar mediated signaling pathway	0.0625	0.626969	0.202754	1.01342
GO:0005982	starch metabolic process	0.0625	0.626969	0.202754	1.01124
GO:0051179	localization	0.0625	0.626969	0.202754	1.00907
GO:0015969	guanosine tetraphosphate metabolic process	0.0625	0.626969	0.202754	1.00691
GO:2000082	regulation of L-ascorbic acid biosynthetic process	0.0625	0.626969	0.202754	1.00476
GO:0051050	positive regulation of transport	0.0625	0.626969	0.202754	1.00262
GO:0006289	nucleotide-excision repair	0.0571429	0.627136	0.202638	1.00075
GO:0010051	xylem and phloem pattern formation	0.0571429	0.627136	0.202638	0.998624
GO:0031540	regulation of anthocyanin biosynthetic process	0.0571429	0.627136	0.202638	0.996508
GO:1901141	regulation of lignin biosynthetic process	0.0571429	0.627136	0.202638	0.994401
GO:0090548	response to nitrate starvation	0.0571429	0.627136	0.202638	0.992303
GO:1901333	positive regulation of lateral root development	0.0571429	0.627136	0.202638	0.990214
GO:0034605	cellular response to heat	0.0571429	0.627136	0.202638	0.988134
GO:1902025	nitrate import	0.0571429	0.627136	0.202638	0.986063
GO:0009958	positive gravitropism	0.0555556	0.631209	0.199827	0.990391
GO:0006378	mRNA polyadenylation	0.0555556	0.631209	0.199827	0.988323
GO:0016554	cytidine to uridine editing	0.0555556	0.631927	0.199333	0.987387
GO:0048586	regulation of long-day photoperiodism, flowering	0.0555556	0.63399	0.197918	0.988549
GO:0009631	cold acclimation	0.0555556	0.63399	0.197918	0.986498
GO:0009735	response to cytokinin	0.0549451	0.640751	0.193311	0.994955
GO:0010267	production of ta-siRNAs involved in RNA interference	0.0545455	0.646458	0.189459	1.00174
GO:0016485	protein processing	0.0545455	0.646458	0.189459	0.999678
GO:0048364	root development	0.0555556	0.649032	0.187734	1.00159
GO:0006402	mRNA catabolic process	0.0588235	0.649307	0.18755	0.99996
GO:0045944	positive regulation of transcription by RNA polymerase II	0.0588235	0.649307	0.18755	0.997911
GO:0006564	L-serine biosynthetic process	0.0588235	0.649307	0.18755	0.99587
GO:0046967	cytosol to ER transport	0.0588235	0.649307	0.18755	0.993837
GO:0098869	cellular oxidant detoxification	0.0588235	0.649307	0.18755	0.991813
GO:0042147	retrograde transport, endosome to Golgi	0.0588235	0.649307	0.18755	0.989797
GO:0071480	cellular response to gamma radiation	0.0588235	0.649307	0.18755	0.98779
GO:0006656	phosphatidylcholine biosynthetic process	0.0588235	0.649307	0.18755	0.98579
GO:0009729	detection of brassinosteroid stimulus	0.0543478	0.65041	0.186813	0.98547
GO:0030154	cell differentiation	0.0540541	0.657512	0.182096	0.994222
GO:0009827	plant-type cell wall modification	0.0540541	0.657512	0.182096	0.992221
GO:0009723	response to ethylene	0.0540541	0.658528	0.181426	0.991759
GO:0006515	protein quality control for misfolded or incompletely synthesized proteins	0.0535714	0.658625	0.181362	0.989917
GO:0031347	regulation of defense response	0.0533333	0.663314	0.178281	0.994971
GO:0080110	sporopollenin biosynthetic process	0.0531915	0.669232	0.174423	1.00184
GO:0006090	pyruvate metabolic process	0.0555556	0.670312	0.173723	1.00146
GO:0046274	lignin catabolic process	0.0555556	0.670312	0.173723	0.999471
GO:0009266	response to temperature stimulus	0.0555556	0.670312	0.173723	0.997488
GO:0016570	histone modification	0.0555556	0.670312	0.173723	0.995513
GO:0006075	(1->3)-beta-D-glucan biosynthetic process	0.0555556	0.670312	0.173723	0.993545
GO:0031053	primary miRNA processing	0.0555556	0.670312	0.173723	0.991585
GO:0009773	photosynthetic electron transport in photosystem I	0.0555556	0.670312	0.173723	0.989634
GO:0051302	regulation of cell division	0.0526316	0.670488	0.173609	0.987949
GO:0009693	ethylene biosynthetic process	0.0526316	0.670488	0.173609	0.986011
GO:0044794	positive regulation by host of viral process	0.0526316	0.671945	0.172667	0.98622
GO:0009646	response to absence of light	0.0526316	0.671945	0.172667	0.984294
GO:1902584	positive regulation of response to water deprivation	0.0526316	0.673585	0.171607	0.984774
GO:1900150	regulation of defense response to fungus	0.0526316	0.673585	0.171607	0.982858
GO:0031124	mRNA 3'-end processing	0.0517241	0.682048	0.166185	0.993273
GO:0001732	formation of cytoplasmic translation initiation complex	0.0530303	0.682063	0.166176	0.99137
GO:0048443	stamen development	0.0519481	0.68364	0.165173	0.991741
GO:0010224	response to UV-B	0.0519481	0.68364	0.165173	0.989826
GO:0048831	regulation of shoot system development	0.0512821	0.685882	0.163751	0.991159
GO:0030259	lipid glycosylation	0.0526316	0.690063	0.161111	0.995283
GO:1903602	thermospermine catabolic process	0.0526316	0.690063	0.161111	0.993372
GO:0046208	spermine catabolic process	0.0526316	0.690063	0.161111	0.991469
GO:0009231	riboflavin biosynthetic process	0.0526316	0.690063	0.161111	0.989574
GO:0006298	mismatch repair	0.0526316	0.690063	0.161111	0.987685
GO:0000160	phosphorelay signal transduction system	0.0526316	0.690063	0.161111	0.985804
GO:0032940	secretion by cell	0.0526316	0.690063	0.161111	0.98393
GO:0010193	response to ozone	0.0526316	0.690063	0.161111	0.982063
GO:0010262	somatic embryogenesis	0.0508475	0.693305	0.159076	0.984808
GO:0000373	Group II intron splicing	0.0508475	0.693305	0.159076	0.982946
GO:0045089	positive regulation of innate immune response	0.0508475	0.693305	0.159076	0.981091
GO:0009620	response to fungus	0.05	0.70426	0.152267	0.994717
GO:0009933	meristem structural organization	0.05	0.70426	0.152267	0.992848
GO:0006952	defense response	0.0512821	0.708048	0.149937	0.996316
GO:0000381	regulation of alternative mRNA splicing, via spliceosome	0.05	0.708634	0.149578	0.995273
GO:0016045	detection of bacterium	0.05	0.708634	0.149578	0.993413
GO:0010359	regulation of anion channel activity	0.05	0.708634	0.149578	0.991559
GO:0016197	endosomal transport	0.05	0.708634	0.149578	0.989713
GO:0009662	etioplast organization	0.05	0.708634	0.149578	0.987873
GO:0048658	anther wall tapetum development	0.05	0.708634	0.149578	0.98604
GO:0009934	regulation of meristem structural organization	0.05	0.708634	0.149578	0.984214
GO:0036297	interstrand cross-link repair	0.05	0.708634	0.149578	0.982395
GO:0019427	acetyl-CoA biosynthetic process from acetate	0.05	0.708634	0.149578	0.980583
GO:0052544	defense response by callose deposition in cell wall	0.05	0.708634	0.149578	0.978777
GO:0006898	receptor-mediated endocytosis	0.05	0.708634	0.149578	0.976978
GO:0090114	COPII-coated vesicle budding	0.0487805	0.712302	0.147336	0.980232
GO:0009627	systemic acquired resistance	0.0487805	0.712302	0.147336	0.978436
GO:0015995	chlorophyll biosynthetic process	0.05	0.712494	0.147219	0.976911
GO:0042742	defense response to bacterium	0.0528455	0.7188	0.143392	0.98376
GO:0006633	fatty acid biosynthetic process	0.0510949	0.719199	0.143151	0.982513
GO:0045324	late endosome to vacuole transport	0.047619	0.724802	0.139781	0.988366
GO:0055078	sodium ion homeostasis	0.047619	0.724802	0.139781	0.986572
GO:1900871	chloroplast mRNA modification	0.0483871	0.725273	0.139499	0.985425
GO:0032502	developmental process	0.0483871	0.725273	0.139499	0.983643
GO:0010345	suberin biosynthetic process	0.0483871	0.725273	0.139499	0.981867
GO:0009938	negative regulation of gibberellic acid mediated signaling pathway	0.047619	0.726097	0.139005	0.981212
GO:0009690	cytokinin metabolic process	0.047619	0.726097	0.139005	0.979448
GO:0010114	response to red light	0.047619	0.726097	0.139005	0.977689
GO:0016559	peroxisome fission	0.047619	0.726097	0.139005	0.975937
GO:0007050	cell cycle arrest	0.047619	0.726097	0.139005	0.974191
GO:0008299	isoprenoid biosynthetic process	0.047619	0.726097	0.139005	0.972452
GO:0010380	regulation of chlorophyll biosynthetic process	0.047619	0.726097	0.139005	0.970718
GO:0010311	lateral root formation	0.0487805	0.730639	0.136297	0.975052
GO:0080148	negative regulation of response to water deprivation	0.047619	0.735335	0.133515	0.979576
GO:0008219	cell death	0.047619	0.735335	0.133515	0.97784
GO:0048510	regulation of timing of transition from vegetative to reproductive phase	0.047619	0.735335	0.133515	0.976109
GO:0071456	cellular response to hypoxia	0.0465116	0.736841	0.132626	0.976379
GO:0010089	xylem development	0.0465116	0.736841	0.132626	0.974657
GO:2000652	regulation of secondary cell wall biogenesis	0.0465116	0.736841	0.132626	0.972941
GO:0009791	post-embryonic development	0.0465116	0.736841	0.132626	0.971231
GO:0007033	vacuole organization	0.0481928	0.739386	0.131129	0.972876
GO:0019430	removal of superoxide radicals	0.0454545	0.742517	0.129294	0.975285
GO:0009089	lysine biosynthetic process via diaminopimelate	0.0454545	0.742517	0.129294	0.97358
GO:0034765	regulation of ion transmembrane transport	0.0454545	0.742517	0.129294	0.971881
GO:0048589	developmental growth	0.0454545	0.742517	0.129294	0.970188
GO:0046854	phosphatidylinositol phosphorylation	0.0454545	0.742517	0.129294	0.9685
GO:0016132	brassinosteroid biosynthetic process	0.0454545	0.742517	0.129294	0.966819
GO:0009853	photorespiration	0.0454545	0.742517	0.129294	0.965143
GO:0035194	posttranscriptional gene silencing by RNA	0.0454545	0.742517	0.129294	0.963474
GO:0042273	ribosomal large subunit biogenesis	0.0454545	0.742517	0.129294	0.961809
GO:0006221	pyrimidine nucleotide biosynthetic process	0.0454545	0.742517	0.129294	0.960151
GO:0033674	positive regulation of kinase activity	0.0454545	0.742517	0.129294	0.958499
GO:0009416	response to light stimulus	0.0480769	0.753135	0.123127	0.970535
GO:0007015	actin filament organization	0.0461538	0.754588	0.12229	0.970739
GO:1902395	regulation of 1-deoxy-D-xylulose-5-phosphate synthase activity	0.0434783	0.757956	0.120356	0.973402
GO:0009736	cytokinin-activated signaling pathway	0.0434783	0.757956	0.120356	0.971738
GO:0000578	embryonic axis specification	0.0434783	0.757956	0.120356	0.97008
GO:1902600	proton transmembrane transport	0.0434783	0.757956	0.120356	0.968427
GO:0033611	oxalate catabolic process	0.0434783	0.757956	0.120356	0.96678
GO:0055122	response to very low light intensity stimulus	0.0434783	0.757956	0.120356	0.965139
GO:0010322	regulation of isopentenyl diphosphate biosynthetic process, methylerythritol 4-phosphate pathway	0.0434783	0.757956	0.120356	0.963503
GO:0042631	cellular response to water deprivation	0.0444444	0.759578	0.119427	0.963932
GO:0048366	leaf development	0.048951	0.759765	0.119321	0.962541
GO:1901002	positive regulation of response to salt stress	0.0502513	0.760203	0.11907	0.961471
GO:1901001	negative regulation of response to salt stress	0.0471698	0.767863	0.114716	0.969524
GO:0002229	defense response to oomycetes	0.0434783	0.770299	0.113341	0.970965
GO:0031348	negative regulation of defense response	0.045977	0.772235	0.11225	0.971773
GO:0006270	DNA replication initiation	0.0416667	0.772472	0.112117	0.970442
GO:0080167	response to karrikin	0.0454545	0.779922	0.107949	0.978163
GO:0042372	phylloquinone biosynthetic process	0.0425532	0.780601	0.107571	0.977381
GO:0042793	plastid transcription	0.0425532	0.780601	0.107571	0.975752
GO:0048868	pollen tube development	0.0425532	0.780601	0.107571	0.974128
GO:0006629	lipid metabolic process	0.0486486	0.785157	0.105043	0.978186
GO:0008033	tRNA processing	0.04	0.786121	0.104511	0.977762
GO:0055070	copper ion homeostasis	0.04	0.786121	0.104511	0.976143
GO:0010019	chloroplast-nucleus signaling pathway	0.04	0.786121	0.104511	0.97453
GO:0090410	malonate catabolic process	0.04	0.786121	0.104511	0.972922
GO:0046949	fatty-acyl-CoA biosynthetic process	0.04	0.786121	0.104511	0.971319
GO:0048255	mRNA stabilization	0.04	0.786121	0.104511	0.969721
GO:0006541	glutamine metabolic process	0.04	0.786121	0.104511	0.968129
GO:0016567	protein ubiquitination	0.04	0.786121	0.104511	0.966542
GO:0010252	auxin homeostasis	0.04	0.786121	0.104511	0.96496
GO:0006207	'de novo' pyrimidine nucleobase biosynthetic process	0.04	0.786121	0.104511	0.963383
GO:0009555	pollen development	0.0493274	0.788393	0.103257	0.964591
GO:0042138	meiotic DNA double-strand break formation	0.0416667	0.790498	0.102099	0.965592
GO:0009624	response to nematode	0.0416667	0.790498	0.102099	0.964022
GO:0010214	seed coat development	0.0444444	0.794681	0.099807	0.96755
GO:0045292	mRNA cis splicing, via spliceosome	0.0428571	0.797815	0.0980979	0.969791
GO:0040008	regulation of growth	0.0461538	0.797898	0.0980526	0.968323
GO:0046685	response to arsenic-containing substance	0.0384615	0.798953	0.0974785	0.968037
GO:0009660	amyloplast organization	0.0384615	0.798953	0.0974785	0.966476
GO:0010584	pollen exine formation	0.0408163	0.8	0.0969098	0.966184
GO:0010118	stomatal movement	0.045045	0.801762	0.0959543	0.966755
GO:0000724	double-strand break repair via homologous recombination	0.04	0.80912	0.0919872	0.974061
GO:2000072	regulation of defense response to fungus, incompatible interaction	0.037037	0.811019	0.090969	0.974782
GO:0048767	root hair elongation	0.037037	0.811019	0.090969	0.973223
GO:0071215	cellular response to abscisic acid stimulus	0.037037	0.811019	0.090969	0.971668
GO:0043622	cortical microtubule organization	0.0442478	0.814186	0.0892762	0.973907
GO:1901259	chloroplast rRNA processing	0.0430108	0.815323	0.0886705	0.973713
GO:0006357	regulation of transcription by RNA polymerase II	0.0392157	0.817868	0.0873168	0.9752
GO:0006817	phosphate ion transport	0.0357143	0.822363	0.0849366	0.979003
GO:0010044	response to aluminum ion	0.0357143	0.822363	0.0849366	0.977452
GO:0009739	response to gibberellin	0.0384615	0.826257	0.0828851	0.980526
GO:0010200	response to chitin	0.0384615	0.826257	0.0828851	0.978977
GO:0009733	response to auxin	0.0451613	0.8279	0.0820223	0.979377
GO:0007205	protein kinase C-activating G protein-coupled receptor signaling pathway	0.0344828	0.833028	0.0793404	0.983891
GO:0042127	regulation of cell proliferation	0.0344828	0.833028	0.0793404	0.982344
GO:0010030	positive regulation of seed germination	0.0344828	0.833028	0.0793404	0.980802
GO:0031204	posttranslational protein targeting to membrane, translocation	0.0344828	0.833028	0.0793404	0.979265
GO:0010215	cellulose microfibril organization	0.0344828	0.833028	0.0793404	0.977732
GO:1990641	response to iron ion starvation	0.0344828	0.833028	0.0793404	0.976205
GO:0006614	SRP-dependent cotranslational protein targeting to membrane	0.0344828	0.833028	0.0793404	0.974682
GO:0048507	meristem development	0.0344828	0.833028	0.0793404	0.973164
GO:0009751	response to salicylic acid	0.0377358	0.834297	0.0786792	0.97313
GO:0010087	phloem or xylem histogenesis	0.0377358	0.834297	0.0786792	0.971619
GO:0006096	glycolytic process	0.0377358	0.834297	0.0786792	0.970113
GO:0045727	positive regulation of translation	0.0377358	0.834297	0.0786792	0.968611
GO:0009908	flower development	0.0377358	0.834297	0.0786792	0.967114
GO:0009644	response to high light intensity	0.042735	0.83717	0.0771866	0.968946
GO:0006511	ubiquitin-dependent protein catabolic process	0.0423729	0.842539	0.0744098	0.973659
GO:0042775	mitochondrial ATP synthesis coupled electron transport	0.0333333	0.843055	0.074144	0.972756
GO:0009737	response to abscisic acid	0.0492611	0.851	0.0700702	0.980415
GO:0070417	cellular response to cold	0.0322581	0.852482	0.0693147	0.980616
GO:0007064	mitotic sister chromatid cohesion	0.0322581	0.852482	0.0693147	0.979114
GO:0071369	cellular response to ethylene stimulus	0.0322581	0.852482	0.0693147	0.977617
GO:0048437	floral organ development	0.0322581	0.852482	0.0693147	0.976125
GO:0009814	defense response, incompatible interaction	0.03125	0.861345	0.0648229	0.984769
GO:0009638	phototropism	0.03125	0.861345	0.0648229	0.98327
GO:0009866	induced systemic resistance, ethylene mediated signaling pathway	0.03125	0.861345	0.0648229	0.981776
GO:1900865	chloroplast RNA modification	0.03125	0.861345	0.0648229	0.980286
GO:0009742	brassinosteroid mediated signaling pathway	0.0409836	0.862585	0.0641982	0.98021
GO:0007062	sister chromatid cohesion	0.0350877	0.863207	0.0638848	0.979434
GO:0009826	unidimensional cell growth	0.0392157	0.867253	0.0618541	0.982538
GO:0006397	mRNA processing	0.0441176	0.869574	0.0606932	0.983682
GO:0080168	abscisic acid transport	0.030303	0.869677	0.060642	0.982316
GO:2000028	regulation of photoperiodism, flowering	0.030303	0.869677	0.060642	0.980839
GO:0051570	regulation of histone H3-K9 methylation	0.030303	0.869677	0.060642	0.979366
GO:0031935	regulation of chromatin silencing	0.030303	0.869677	0.060642	0.977898
GO:0000911	cytokinesis by cell plate formation	0.030303	0.869677	0.060642	0.976434
GO:0006338	chromatin remodeling	0.030303	0.869677	0.060642	0.974974
GO:0034599	cellular response to oxidative stress	0.0344828	0.869677	0.0606418	0.97352
GO:0019538	protein metabolic process	0.0344828	0.869677	0.0606418	0.972069
GO:0007165	signal transduction	0.0444444	0.874562	0.0582092	0.976074
GO:0034504	protein localization to nucleus	0.0338983	0.875866	0.0575624	0.976076
GO:0040015	negative regulation of multicellular organism growth	0.0338983	0.875866	0.0575624	0.974628
GO:0055075	potassium ion homeostasis	0.0294118	0.87751	0.0567478	0.975011
GO:0055085	transmembrane transport	0.0396825	0.880455	0.0552928	0.976836
GO:0009414	response to water deprivation	0.0472441	0.884192	0.0534533	0.979534
GO:0010148	transpiration	0.0285714	0.884874	0.0531185	0.978843
GO:0006631	fatty acid metabolic process	0.0327869	0.88744	0.051861	0.980236
GO:0010150	leaf senescence	0.0402685	0.889023	0.0510868	0.980541
GO:0048481	plant ovule development	0.0352941	0.891024	0.0501104	0.981304
GO:0015986	ATP synthesis coupled proton transport	0.0277778	0.891797	0.049734	0.980715
GO:0000712	resolution of meiotic recombination intermediates	0.0277778	0.891797	0.049734	0.979279
GO:1900368	regulation of RNA interference	0.0277778	0.891797	0.049734	0.977848
GO:0009959	negative gravitropism	0.0277778	0.891797	0.049734	0.97642
GO:0009116	nucleoside metabolic process	0.0277778	0.891797	0.049734	0.974997
GO:0007166	cell surface receptor signaling pathway	0.0322581	0.892846	0.0492237	0.974722
GO:0009658	chloroplast organization	0.0418848	0.893125	0.0490876	0.97361
GO:0009793	embryo development ending in seed dormancy	0.0453074	0.894064	0.0486313	0.973219
GO:0046777	protein autophosphorylation	0.0397351	0.896209	0.0475906	0.97414
GO:0051607	defense response to virus	0.031746	0.89801	0.0467189	0.974685
GO:0035556	intracellular signal transduction	0.027027	0.898305	0.0465763	0.973596
GO:0010080	regulation of floral meristem growth	0.027027	0.898305	0.0465763	0.972191
GO:0070407	oxidation-dependent protein catabolic process	0.027027	0.898305	0.0465763	0.970791
GO:0010239	chloroplast mRNA processing	0.027027	0.898305	0.0465763	0.969394
GO:0051131	chaperone-mediated protein complex assembly	0.027027	0.898305	0.0465763	0.968001
GO:2000032	regulation of secondary shoot formation	0.0263158	0.904423	0.0436285	0.973195
GO:0048833	specification of floral organ number	0.0263158	0.904423	0.0436285	0.971801
GO:1902074	response to salt	0.025641	0.910174	0.0408757	0.976581
GO:0000963	mitochondrial RNA processing	0.025641	0.910174	0.0408757	0.975186
GO:0043481	anthocyanin accumulation in tissues in response to UV light	0.025641	0.910174	0.0408757	0.973795
GO:0000226	microtubule cytoskeleton organization	0.030303	0.912148	0.0399348	0.974517
GO:0006364	rRNA processing	0.0367647	0.916694	0.0377755	0.977981
GO:0010075	regulation of meristem growth	0.0243902	0.920662	0.0358998	0.980819
GO:0010027	thylakoid membrane organization	0.0238095	0.925439	0.0336522	0.98451
GO:0017004	cytochrome complex assembly	0.0238095	0.925439	0.0336522	0.983115
GO:0016042	lipid catabolic process	0.0285714	0.928161	0.0323765	0.984612
GO:0051301	cell division	0.037037	0.929024	0.0319731	0.984135
GO:0046856	phosphatidylinositol dephosphorylation	0.0232558	0.929929	0.03155	0.983705
GO:0010120	camalexin biosynthetic process	0.0227273	0.93415	0.0295832	0.986779
GO:1902065	response to L-glutamate	0.0227273	0.93415	0.0295832	0.985391
GO:0080136	priming of cellular response to stress	0.0227273	0.93415	0.0295832	0.984007
GO:0050826	response to freezing	0.0217391	0.941847	0.0260195	0.990723
GO:0010023	proanthocyanidin biosynthetic process	0.0217391	0.941847	0.0260195	0.989335
GO:0048544	recognition of pollen	0.035503	0.944818	0.0246519	0.991068
GO:0097275	cellular ammonia homeostasis	0.0212766	0.945353	0.0244062	0.990244
GO:0051924	regulation of calcium ion transport	0.0212766	0.945353	0.0244062	0.988863
GO:0032981	mitochondrial respiratory chain complex I assembly	0.0208333	0.948647	0.0228952	0.990927
GO:0009864	induced systemic resistance, jasmonic acid mediated signaling pathway	0.0208333	0.948647	0.0228952	0.989549
GO:0015979	photosynthesis	0.0294118	0.948739	0.0228534	0.98827
GO:0043066	negative regulation of apoptotic process	0.0204082	0.951744	0.0214798	0.990025
GO:0006606	protein import into nucleus	0.0204082	0.951744	0.0214798	0.988654
GO:0007584	response to nutrient	0.0204082	0.951744	0.0214798	0.987286
GO:1990573	potassium ion import across plasma membrane	0.0204082	0.951744	0.0214798	0.985923
GO:0010229	inflorescence development	0.02	0.954655	0.0201536	0.987574
GO:0032465	regulation of cytokinesis	0.02	0.954655	0.0201536	0.986214
GO:0000278	mitotic cell cycle	0.0196078	0.957391	0.0189108	0.987679
GO:0007059	chromosome segregation	0.0196078	0.957391	0.0189108	0.986323
GO:0008361	regulation of cell size	0.0196078	0.957391	0.0189108	0.98497
GO:0006355	regulation of transcription, DNA-templated	0.045302	0.957605	0.0188135	0.983841
GO:0009409	response to cold	0.0412088	0.957932	0.0186652	0.982831
GO:0009611	response to wounding	0.030303	0.960476	0.0175136	0.984094
GO:0010152	pollen maturation	0.0243902	0.961254	0.0171619	0.983548
GO:0010540	basipetal auxin transport	0.0185185	0.96465	0.0156303	0.985678
GO:0006869	lipid transport	0.0238095	0.965104	0.0154257	0.9848
GO:0010167	response to nitrate	0.0181818	0.966784	0.0146704	0.985174
GO:0009926	auxin polar transport	0.0178571	0.968791	0.0137701	0.985879
GO:0010183	pollen tube guidance	0.0178571	0.968791	0.0137701	0.984543
GO:0009753	response to jasmonic acid	0.0229885	0.9702	0.0131386	0.984642
GO:0010588	cotyledon vascular tissue pattern formation	0.0172414	0.972448	0.0121337	0.985589
GO:0080147	root hair cell development	0.016129	0.978531	0.00942557	0.990416
GO:0016579	protein deubiquitination	0.016129	0.978531	0.00942557	0.989081
GO:0006396	RNA processing	0.0287356	0.98167	0.00803453	0.990918
GO:0007623	circadian rhythm	0.0153846	0.982197	0.00780156	0.990118
GO:0009637	response to blue light	0.0142857	0.986973	0.0056948	0.993597
GO:0009640	photomorphogenesis	0.0140845	0.987762	0.00534756	0.993059
GO:0042542	response to hydrogen peroxide	0.0185185	0.990375	0.00420045	0.994352
GO:0042538	hyperosmotic salinity response	0.0114943	0.995508	0.00195537	0.99817
GO:0007275	multicellular organism development	0.0108696	0.996718	0.00142766	0.998049
GO:0006412	translation	0.0241935	0.997876	0.000923509	0.997876

## Sheet: C vs B. down enriched
TermID	Term	Ratio	pvalue	Enrichment	FDR
GO:0006621	protein retention in ER lumen	1	0.00215788	2.66597	1.48894
GO:0030388	fructose 1,6-bisphosphate metabolic process	0.375	0.00468294	2.32948	1.61562
GO:0009081	branched-chain amino acid metabolic process	0.666667	0.00627452	2.20242	1.44314
GO:0018023	peptidyl-lysine trimethylation	0.666667	0.00627452	2.20242	1.08236
GO:0009416	response to light stimulus	0.105769	0.00846097	2.07258	1.16761
GO:0009735	response to cytokinin	0.10989	0.00913357	2.03936	1.05036
GO:0009740	gibberellic acid mediated signaling pathway	0.5	0.0121645	1.91491	1.19907
GO:1903507	negative regulation of nucleic acid-templated transcription	0.5	0.0121645	1.91491	1.04919
GO:2001289	lipid X metabolic process	0.5	0.0121645	1.91491	0.932612
GO:0019853	L-ascorbic acid biosynthetic process	0.2	0.012288	1.91052	0.847875
GO:0042821	pyridoxal biosynthetic process	0.2	0.012288	1.91052	0.770796
GO:0016114	terpenoid biosynthetic process	0.190476	0.0146375	1.83453	0.841658
GO:0009658	chloroplast organization	0.0837696	0.0153971	1.81256	0.81723
GO:0009082	branched-chain amino acid biosynthetic process	0.25	0.0160238	1.79523	0.789746
GO:0048579	negative regulation of long-day photoperiodism, flowering	0.25	0.0160238	1.79523	0.737097
GO:0019252	starch biosynthetic process	0.133333	0.0169134	1.77177	0.729391
GO:0043693	monoterpene biosynthetic process	0.4	0.0196553	1.70652	0.797774
GO:0005986	sucrose biosynthetic process	0.4	0.0196553	1.70652	0.753453
GO:0070601	centromeric sister chromatid cohesion	0.4	0.0196553	1.70652	0.713798
GO:0006552	leucine catabolic process	0.230769	0.0201282	1.6962	0.694422
GO:0006006	glucose metabolic process	0.173913	0.020142	1.6959	0.661808
GO:0045892	negative regulation of transcription, DNA-templated	0.12766	0.0206514	1.68505	0.647704
GO:0009443	pyridoxal 5'-phosphate salvage	0.166667	0.023312	1.63242	0.69936
GO:0009058	biosynthetic process	0.0925926	0.0277834	1.55621	0.798773
GO:1904143	positive regulation of carotenoid biosynthetic process	0.333333	0.0285865	1.54384	0.788986
GO:0015995	chlorophyll biosynthetic process	0.1	0.0314461	1.50243	0.834531
GO:0033014	tetrapyrrole biosynthetic process	0.1875	0.035574	1.44887	0.909112
GO:0051179	localization	0.1875	0.035574	1.44887	0.876644
GO:0019290	siderophore biosynthetic process	0.176471	0.0417539	1.3793	0.993455
GO:0034224	cellular response to zinc ion starvation	0.176471	0.0417539	1.3793	0.96034
GO:0051603	proteolysis involved in cellular protein catabolic process	0.176471	0.0417539	1.3793	0.929361
GO:0006879	cellular iron ion homeostasis	1	0.0465574	1.33201	1.00389
GO:0009446	putrescine biosynthetic process	1	0.0465574	1.33201	0.973472
GO:0009554	megasporogenesis	1	0.0465574	1.33201	0.944841
GO:0055121	response to high fluence blue light stimulus by blue high-fluence system	1	0.0465574	1.33201	0.917845
GO:0006949	syncytium formation	1	0.0465574	1.33201	0.89235
GO:0032955	regulation of division septum assembly	1	0.0465574	1.33201	0.868232
GO:0070192	chromosome organization involved in meiotic cell cycle	1	0.0465574	1.33201	0.845384
GO:0006826	iron ion transport	1	0.0465574	1.33201	0.823707
GO:0009266	response to temperature stimulus	0.166667	0.0484352	1.31484	0.835507
GO:0009773	photosynthetic electron transport in photosystem I	0.166667	0.0484352	1.31484	0.815129
GO:0032508	DNA duplex unwinding	0.25	0.0501843	1.29943	0.824456
GO:0000481	maturation of 5S rRNA	0.25	0.0501843	1.29943	0.805282
GO:0009873	ethylene-activated signaling pathway	0.25	0.0501843	1.29943	0.786981
GO:0009584	detection of visible light	0.25	0.0501843	1.29943	0.769492
GO:0006779	porphyrin-containing compound biosynthetic process	0.25	0.0501843	1.29943	0.752764
GO:0018298	protein-chromophore linkage	0.125	0.059213	1.22758	0.869298
GO:0006426	glycyl-tRNA aminoacylation	0.222222	0.062584	1.20354	0.899645
GO:0000957	mitochondrial RNA catabolic process	0.222222	0.062584	1.20354	0.881285
GO:0009662	etioplast organization	0.15	0.0632494	1.19894	0.872842
GO:0042793	plastid transcription	0.106383	0.0655836	1.1832	0.887307
GO:0034337	RNA folding	0.2	0.0758891	1.11982	1.00699
GO:0009098	leucine biosynthetic process	0.2	0.0758891	1.11982	0.98799
GO:0009116	nucleoside metabolic process	0.111111	0.0841684	1.07485	1.07549
GO:0008361	regulation of cell size	0.0980392	0.0867346	1.06181	1.08812
GO:0006782	protoporphyrinogen IX biosynthetic process	0.130435	0.088856	1.05131	1.09483
GO:0006526	arginine biosynthetic process	0.181818	0.0899892	1.04581	1.08934
GO:0050821	protein stabilization	0.181818	0.0899892	1.04581	1.07056
GO:0006529	asparagine biosynthetic process	0.181818	0.0899892	1.04581	1.05242
GO:1990019	protein storage vacuole organization	0.181818	0.0899892	1.04581	1.03488
GO:0045037	protein import into chloroplast stroma	0.181818	0.0899892	1.04581	1.01791
GO:0000395	mRNA 5'-splice site recognition	0.5	0.0909569	1.04116	1.01226
GO:0006480	N-terminal protein amino acid methylation	0.5	0.0909569	1.04116	0.996194
GO:0006580	ethanolamine metabolic process	0.5	0.0909569	1.04116	0.980629
GO:0018026	peptidyl-lysine monomethylation	0.5	0.0909569	1.04116	0.965542
GO:0040014	regulation of multicellular organism growth	0.5	0.0909569	1.04116	0.950913
GO:1904667	negative regulation of ubiquitin protein ligase activity	0.5	0.0909569	1.04116	0.93672
GO:0033314	mitotic DNA replication checkpoint	0.5	0.0909569	1.04116	0.922945
GO:0032504	multicellular organism reproduction	0.5	0.0909569	1.04116	0.909569
GO:0010024	phytochromobilin biosynthetic process	0.5	0.0909569	1.04116	0.896575
GO:0008612	peptidyl-lysine modification to peptidyl-hypusine	0.5	0.0909569	1.04116	0.883947
GO:0010375	stomatal complex patterning	0.5	0.0909569	1.04116	0.87167
GO:0010212	response to ionizing radiation	0.5	0.0909569	1.04116	0.859729
GO:0006642	triglyceride mobilization	0.5	0.0909569	1.04116	0.848111
GO:0070455	positive regulation of heme biosynthetic process	0.5	0.0909569	1.04116	0.836803
GO:0046166	glyceraldehyde-3-phosphate biosynthetic process	0.5	0.0909569	1.04116	0.825793
GO:0010090	trichome morphogenesis	0.105263	0.0982935	1.00748	0.880812
GO:0015979	photosynthesis	0.0784314	0.10104	0.995507	0.893815
GO:0006633	fatty acid biosynthetic process	0.0729927	0.10401	0.982925	0.908441
GO:0010025	wax biosynthetic process	0.166667	0.104782	0.979712	0.903747
GO:0009641	shade avoidance	0.166667	0.104782	0.979712	0.89259
GO:0048831	regulation of shoot system development	0.102564	0.105745	0.97574	0.889805
GO:0043481	anthocyanin accumulation in tissues in response to UV light	0.102564	0.105745	0.97574	0.879085
GO:0010252	auxin homeostasis	0.12	0.107963	0.966726	0.886837
GO:0080167	response to karrikin	0.0795455	0.113977	0.943181	0.925228
GO:0009958	positive gravitropism	0.0833333	0.116922	0.932106	0.938091
GO:0009926	auxin polar transport	0.0892857	0.117568	0.929712	0.932434
GO:0042549	photosystem II stabilization	0.153846	0.120174	0.92019	0.942273
GO:0006429	leucyl-tRNA aminoacylation	0.153846	0.120174	0.92019	0.931686
GO:0009627	systemic acquired resistance	0.097561	0.121387	0.915829	0.930631
GO:0010027	thylakoid membrane organization	0.0952381	0.12956	0.88753	0.982376
GO:0055085	transmembrane transport	0.0714286	0.131203	0.882057	0.984022
GO:1905775	negative regulation of DNA helicase activity	0.333333	0.133298	0.875176	0.988985
GO:0048577	negative regulation of short-day photoperiodism, flowering	0.333333	0.133298	0.875176	0.978464
GO:0030639	polyketide biosynthetic process	0.333333	0.133298	0.875176	0.968165
GO:0043087	regulation of GTPase activity	0.333333	0.133298	0.875176	0.95808
GO:0018160	peptidyl-pyrromethane cofactor linkage	0.333333	0.133298	0.875176	0.948203
GO:0017183	peptidyl-diphthamide biosynthetic process from peptidyl-histidine	0.333333	0.133298	0.875176	0.938527
GO:0009718	anthocyanin-containing compound biosynthetic process	0.333333	0.133298	0.875176	0.929047
GO:0001708	cell fate specification	0.333333	0.133298	0.875176	0.919756
GO:0017196	N-terminal peptidyl-methionine acetylation	0.333333	0.133298	0.875176	0.91065
GO:0006268	DNA unwinding involved in DNA replication	0.333333	0.133298	0.875176	0.901722
GO:0080040	positive regulation of cellular response to phosphate starvation	0.333333	0.133298	0.875176	0.892967
GO:0090307	mitotic spindle assembly	0.333333	0.133298	0.875176	0.884381
GO:0070919	production of siRNA involved in chromatin silencing by small RNA	0.333333	0.133298	0.875176	0.875959
GO:0006788	heme oxidation	0.333333	0.133298	0.875176	0.867695
GO:0006851	mitochondrial calcium ion transmembrane transport	0.142857	0.136077	0.866215	0.877506
GO:0010323	negative regulation of isopentenyl diphosphate biosynthetic process, methylerythritol 4-phosphate pathway	0.142857	0.136077	0.866215	0.869381
GO:0016120	carotene biosynthetic process	0.142857	0.136077	0.866215	0.861405
GO:2000652	regulation of secondary cell wall biogenesis	0.0930233	0.137956	0.86026	0.865359
GO:0010044	response to aluminum ion	0.107143	0.139256	0.856187	0.865644
GO:0009809	lignin biosynthetic process	0.0909091	0.146565	0.833969	0.902947
GO:1990641	response to iron ion starvation	0.103448	0.150301	0.823038	0.917767
GO:0005978	glycogen biosynthetic process	0.103448	0.150301	0.823038	0.909717
GO:0032784	regulation of DNA-templated transcription, elongation	0.133333	0.152411	0.816983	0.914467
GO:0016540	protein autoprocessing	0.133333	0.152411	0.816983	0.906583
GO:0040029	regulation of gene expression, epigenetic	0.133333	0.152411	0.816983	0.898835
GO:0006646	phosphatidylethanolamine biosynthetic process	0.133333	0.152411	0.816983	0.891218
GO:0006631	fatty acid metabolic process	0.0819672	0.15286	0.815706	0.886331
GO:0055114	oxidation-reduction process	0.0793651	0.168092	0.774453	0.966529
GO:0080022	primary root development	0.125	0.169102	0.771851	0.964302
GO:0015969	guanosine tetraphosphate metabolic process	0.125	0.169102	0.771851	0.956397
GO:2000082	regulation of L-ascorbic acid biosynthetic process	0.125	0.169102	0.771851	0.948622
GO:0048437	floral organ development	0.0967742	0.17318	0.761503	0.963662
GO:0035246	peptidyl-arginine N-methylation	0.25	0.173676	0.76026	0.958691
GO:0000372	Group I intron splicing	0.25	0.173676	0.76026	0.951082
GO:0033384	geranyl diphosphate biosynthetic process	0.25	0.173676	0.76026	0.943593
GO:0032042	mitochondrial DNA metabolic process	0.25	0.173676	0.76026	0.936222
GO:0016255	attachment of GPI anchor to protein	0.25	0.173676	0.76026	0.928964
GO:0017014	protein nitrosylation	0.25	0.173676	0.76026	0.921818
GO:1900458	negative regulation of brassinosteroid mediated signaling pathway	0.25	0.173676	0.76026	0.914781
GO:0046443	FAD metabolic process	0.25	0.173676	0.76026	0.907851
GO:0006624	vacuolar protein processing	0.25	0.173676	0.76026	0.901025
GO:0001731	formation of translation preinitiation complex	0.25	0.173676	0.76026	0.894301
GO:0019303	D-ribose catabolic process	0.25	0.173676	0.76026	0.887677
GO:0006799	polyphosphate biosynthetic process	0.25	0.173676	0.76026	0.88115
GO:0048016	inositol phosphate-mediated signaling	0.25	0.173676	0.76026	0.874718
GO:0022900	electron transport chain	0.25	0.173676	0.76026	0.868379
GO:0045337	farnesyl diphosphate biosynthetic process	0.25	0.173676	0.76026	0.862132
GO:0033484	nitric oxide homeostasis	0.25	0.173676	0.76026	0.855974
GO:0006425	glutaminyl-tRNA aminoacylation	0.25	0.173676	0.76026	0.849903
GO:0090549	response to carbon starvation	0.25	0.173676	0.76026	0.843918
GO:0009744	response to sucrose	0.0731707	0.181134	0.742	0.874004
GO:0010143	cutin biosynthetic process	0.0833333	0.182941	0.737689	0.876593
GO:0009624	response to nematode	0.0833333	0.182941	0.737689	0.870547
GO:0043067	regulation of programmed cell death	0.09375	0.184969	0.7329	0.874171
GO:0051865	protein autoubiquitination	0.117647	0.186082	0.730296	0.873446
GO:0006402	mRNA catabolic process	0.117647	0.186082	0.730296	0.867544
GO:0045944	positive regulation of transcription by RNA polymerase II	0.117647	0.186082	0.730296	0.861722
GO:0055129	L-proline biosynthetic process	0.117647	0.186082	0.730296	0.855977
GO:0042147	retrograde transport, endosome to Golgi	0.117647	0.186082	0.730296	0.850308
GO:0002098	tRNA wobble uridine modification	0.117647	0.186082	0.730296	0.844714
GO:0006656	phosphatidylcholine biosynthetic process	0.117647	0.186082	0.730296	0.839193
GO:0010584	pollen exine formation	0.0816327	0.192469	0.71564	0.862359
GO:0080168	abscisic acid transport	0.0909091	0.196964	0.705614	0.876807
GO:0010222	stem vascular tissue pattern formation	0.0909091	0.196964	0.705614	0.871186
GO:0006189	'de novo' IMP biosynthetic process	0.111111	0.203288	0.691889	0.89343
GO:0080038	positive regulation of cytokinin-activated signaling pathway	0.2	0.212181	0.673293	0.926613
GO:0017006	protein-tetrapyrrole linkage	0.2	0.212181	0.673293	0.920786
GO:0009411	response to UV	0.2	0.212181	0.673293	0.915031
GO:0043157	response to cation stress	0.2	0.212181	0.673293	0.909347
GO:0006282	regulation of DNA repair	0.2	0.212181	0.673293	0.903734
GO:0010264	myo-inositol hexakisphosphate biosynthetic process	0.2	0.212181	0.673293	0.89819
GO:0048576	positive regulation of short-day photoperiodism, flowering	0.2	0.212181	0.673293	0.892713
GO:0019288	isopentenyl diphosphate biosynthetic process, methylerythritol 4-phosphate pathway	0.2	0.212181	0.673293	0.887303
GO:0000038	very long-chain fatty acid metabolic process	0.2	0.212181	0.673293	0.881957
GO:0035303	regulation of dephosphorylation	0.2	0.212181	0.673293	0.876676
GO:0060359	response to ammonium ion	0.2	0.212181	0.673293	0.871458
GO:0051168	nuclear export	0.2	0.212181	0.673293	0.866301
GO:0008153	para-aminobenzoic acid biosynthetic process	0.2	0.212181	0.673293	0.861205
GO:0010638	positive regulation of organelle organization	0.2	0.212181	0.673293	0.856169
GO:0009585	red, far-red light phototransduction	0.2	0.212181	0.673293	0.851191
GO:0006556	S-adenosylmethionine biosynthetic process	0.2	0.212181	0.673293	0.846271
GO:0009231	riboflavin biosynthetic process	0.105263	0.220662	0.656272	0.87504
GO:0000160	phosphorelay signal transduction system	0.105263	0.220662	0.656272	0.870039
GO:0008610	lipid biosynthetic process	0.105263	0.220662	0.656272	0.865096
GO:0009734	auxin-activated signaling pathway	0.0857143	0.221482	0.654661	0.863405
GO:0010051	xylem and phloem pattern formation	0.0857143	0.221482	0.654661	0.858555
GO:0031540	regulation of anthocyanin biosynthetic process	0.0857143	0.221482	0.654661	0.853758
GO:1901141	regulation of lignin biosynthetic process	0.0857143	0.221482	0.654661	0.849015
GO:0090548	response to nitrate starvation	0.0857143	0.221482	0.654661	0.844325
GO:1901333	positive regulation of lateral root development	0.0857143	0.221482	0.654661	0.839685
GO:0010148	transpiration	0.0857143	0.221482	0.654661	0.835097
GO:1902025	nitrate import	0.0857143	0.221482	0.654661	0.830558
GO:0009637	response to blue light	0.0714286	0.225586	0.646687	0.841376
GO:0009751	response to salicylic acid	0.0754717	0.232001	0.63451	0.86065
GO:0016045	detection of bacterium	0.1	0.238152	0.623145	0.878744
GO:0010359	regulation of anion channel activity	0.1	0.238152	0.623145	0.87407
GO:0052544	defense response by callose deposition in cell wall	0.1	0.238152	0.623145	0.869446
GO:0006898	receptor-mediated endocytosis	0.1	0.238152	0.623145	0.86487
GO:0006486	protein glycosylation	0.0666667	0.240614	0.618679	0.869235
GO:0035556	intracellular signal transduction	0.0810811	0.246571	0.608058	0.886115
GO:0010080	regulation of floral meristem growth	0.0810811	0.246571	0.608058	0.881524
GO:0019684	photosynthesis, light reaction	0.166667	0.2489	0.603975	0.885263
GO:0030327	prenylated protein catabolic process	0.166667	0.2489	0.603975	0.880723
GO:1990110	callus formation	0.166667	0.2489	0.603975	0.876229
GO:0090697	post-embryonic plant organ morphogenesis	0.166667	0.2489	0.603975	0.871782
GO:0000122	negative regulation of transcription by RNA polymerase II	0.166667	0.2489	0.603975	0.867379
GO:0006433	prolyl-tRNA aminoacylation	0.166667	0.2489	0.603975	0.86302
GO:0016051	carbohydrate biosynthetic process	0.166667	0.2489	0.603975	0.858705
GO:0043617	cellular response to sucrose starvation	0.166667	0.2489	0.603975	0.854433
GO:0030307	positive regulation of cell growth	0.166667	0.2489	0.603975	0.850203
GO:0009750	response to fructose	0.166667	0.2489	0.603975	0.846015
GO:0006986	response to unfolded protein	0.166667	0.2489	0.603975	0.841867
GO:0015780	nucleotide-sugar transmembrane transport	0.166667	0.2489	0.603975	0.837761
GO:0045338	farnesyl diphosphate metabolic process	0.166667	0.2489	0.603975	0.833694
GO:0010476	gibberellin mediated signaling pathway	0.166667	0.2489	0.603975	0.829667
GO:0006527	arginine catabolic process	0.166667	0.2489	0.603975	0.825678
GO:0006420	arginyl-tRNA aminoacylation	0.166667	0.2489	0.603975	0.821727
GO:0006434	seryl-tRNA aminoacylation	0.166667	0.2489	0.603975	0.817814
GO:2000469	negative regulation of peroxidase activity	0.166667	0.2489	0.603975	0.813938
GO:0030328	prenylcysteine catabolic process	0.166667	0.2489	0.603975	0.810099
GO:0051693	actin filament capping	0.166667	0.2489	0.603975	0.806296
GO:0009970	cellular response to sulfate starvation	0.166667	0.2489	0.603975	0.802528
GO:0010495	long-distance posttranscriptional gene silencing	0.166667	0.2489	0.603975	0.798795
GO:0002100	tRNA wobble adenosine to inosine editing	0.166667	0.2489	0.603975	0.795097
GO:1900034	regulation of cellular response to heat	0.166667	0.2489	0.603975	0.791433
GO:0008643	carbohydrate transport	0.166667	0.2489	0.603975	0.787803
GO:0019432	triglyceride biosynthetic process	0.166667	0.2489	0.603975	0.784205
GO:0070476	rRNA (guanine-N7)-methylation	0.166667	0.2489	0.603975	0.780641
GO:0008295	spermidine biosynthetic process	0.166667	0.2489	0.603975	0.777108
GO:0051014	actin filament severing	0.166667	0.2489	0.603975	0.773608
GO:0042742	defense response to bacterium	0.0569106	0.254031	0.595113	0.786015
GO:0001522	pseudouridine synthesis	0.0952381	0.25571	0.592251	0.78768
GO:0009226	nucleotide-sugar biosynthetic process	0.0952381	0.25571	0.592251	0.784179
GO:0019752	carboxylic acid metabolic process	0.0952381	0.25571	0.592251	0.780709
GO:0009646	response to absence of light	0.0789474	0.259281	0.58623	0.788122
GO:0048833	specification of floral organ number	0.0789474	0.259281	0.58623	0.784665
GO:0045454	cell redox homeostasis	0.0588235	0.266911	0.573634	0.804229
GO:0006099	tricarboxylic acid cycle	0.0666667	0.269767	0.569011	0.809302
GO:1902074	response to salt	0.0769231	0.272075	0.565311	0.812693
GO:0000963	mitochondrial RNA processing	0.0769231	0.272075	0.565311	0.80919
GO:0005985	sucrose metabolic process	0.0769231	0.272075	0.565311	0.805717
GO:0010078	maintenance of root meristem identity	0.0909091	0.273292	0.563373	0.805862
GO:0005992	trehalose biosynthetic process	0.0909091	0.273292	0.563373	0.802432
GO:0010588	cotyledon vascular tissue pattern formation	0.0689655	0.283838	0.546929	0.829866
GO:0006424	glutamyl-tRNA aminoacylation	0.142857	0.283915	0.546811	0.826588
GO:0006376	mRNA splice site selection	0.142857	0.283915	0.546811	0.823115
GO:0032544	plastid translation	0.142857	0.283915	0.546811	0.819671
GO:0009099	valine biosynthetic process	0.142857	0.283915	0.546811	0.816256
GO:0050665	hydrogen peroxide biosynthetic process	0.142857	0.283915	0.546811	0.812869
GO:0006166	purine ribonucleoside salvage	0.142857	0.283915	0.546811	0.80951
GO:0006525	arginine metabolic process	0.142857	0.283915	0.546811	0.806179
GO:0097009	energy homeostasis	0.142857	0.283915	0.546811	0.802875
GO:0006177	GMP biosynthetic process	0.142857	0.283915	0.546811	0.799598
GO:0006903	vesicle targeting	0.142857	0.283915	0.546811	0.796347
GO:0019953	sexual reproduction	0.142857	0.283915	0.546811	0.793123
GO:0052546	cell wall pectin metabolic process	0.142857	0.283915	0.546811	0.789925
GO:0032147	activation of protein kinase activity	0.142857	0.283915	0.546811	0.786753
GO:0051555	flavonol biosynthetic process	0.142857	0.283915	0.546811	0.783606
GO:2000012	regulation of auxin polar transport	0.142857	0.283915	0.546811	0.780484
GO:1990918	double-strand break repair involved in meiotic recombination	0.142857	0.283915	0.546811	0.777387
GO:0042548	regulation of photosynthesis, light reaction	0.142857	0.283915	0.546811	0.774314
GO:0009635	response to herbicide	0.0869565	0.290858	0.53632	0.790125
GO:0043044	ATP-dependent chromatin remodeling	0.0869565	0.290858	0.53632	0.787026
GO:0015977	carbon fixation	0.0869565	0.290858	0.53632	0.783952
GO:0006302	double-strand break repair	0.0869565	0.290858	0.53632	0.780902
GO:0042254	ribosome biogenesis	0.0869565	0.290858	0.53632	0.777875
GO:0010075	regulation of meristem growth	0.0731707	0.297849	0.526004	0.793498
GO:0006952	defense response	0.0598291	0.30232	0.519534	0.80231
GO:0006270	DNA replication initiation	0.0833333	0.30837	0.510928	0.815231
GO:0017004	cytochrome complex assembly	0.0714286	0.310794	0.507527	0.818504
GO:0016123	xanthophyll biosynthetic process	0.0714286	0.310794	0.507527	0.815392
GO:0006694	steroid biosynthetic process	0.0655738	0.315748	0.50066	0.825249
GO:0031122	cytoplasmic microtubule organization	0.125	0.317305	0.498523	0.826191
GO:0009942	longitudinal axis specification	0.125	0.317305	0.498523	0.823085
GO:0019544	arginine catabolic process to glutamate	0.125	0.317305	0.498523	0.820002
GO:0009413	response to flooding	0.125	0.317305	0.498523	0.816943
GO:0032968	positive regulation of transcription elongation from RNA polymerase II promoter	0.125	0.317305	0.498523	0.813906
GO:0031125	rRNA 3'-end processing	0.125	0.317305	0.498523	0.810891
GO:0080027	response to herbivore	0.125	0.317305	0.498523	0.807899
GO:0006593	ornithine catabolic process	0.125	0.317305	0.498523	0.804929
GO:0010192	mucilage biosynthetic process	0.125	0.317305	0.498523	0.80198
GO:0051646	mitochondrion localization	0.125	0.317305	0.498523	0.799053
GO:1901135	carbohydrate derivative metabolic process	0.125	0.317305	0.498523	0.796148
GO:0010207	photosystem II assembly	0.08	0.325797	0.487053	0.814492
GO:0008033	tRNA processing	0.08	0.325797	0.487053	0.811552
GO:0015743	malate transport	0.08	0.325797	0.487053	0.808632
GO:0006541	glutamine metabolic process	0.08	0.325797	0.487053	0.805734
GO:0006807	nitrogen compound metabolic process	0.08	0.325797	0.487053	0.802857
GO:0009653	anatomical structure morphogenesis	0.111111	0.349145	0.456994	0.857332
GO:0009113	purine nucleobase biosynthetic process	0.111111	0.349145	0.456994	0.854292
GO:0019563	glycerol catabolic process	0.111111	0.349145	0.456994	0.851273
GO:0097428	protein maturation by iron-sulfur cluster transfer	0.111111	0.349145	0.456994	0.848276
GO:0030422	production of siRNA involved in RNA interference	0.111111	0.349145	0.456994	0.845299
GO:0052837	thiazole biosynthetic process	0.111111	0.349145	0.456994	0.842344
GO:0010227	floral organ abscission	0.111111	0.349145	0.456994	0.839409
GO:2000031	regulation of salicylic acid mediated signaling pathway	0.111111	0.349145	0.456994	0.836494
GO:1900363	regulation of mRNA polyadenylation	0.111111	0.349145	0.456994	0.8336
GO:0009102	biotin biosynthetic process	0.111111	0.349145	0.456994	0.830725
GO:0010062	negative regulation of trichoblast fate specification	0.111111	0.349145	0.456994	0.827871
GO:0034052	positive regulation of plant-type hypersensitive response	0.111111	0.349145	0.456994	0.825035
GO:0048193	Golgi vesicle transport	0.111111	0.349145	0.456994	0.82222
GO:0006869	lipid transport	0.0595238	0.353031	0.452188	0.828541
GO:0007623	circadian rhythm	0.0615385	0.358707	0.44526	0.83901
GO:0007015	actin filament organization	0.0615385	0.358707	0.44526	0.836175
GO:0006629	lipid metabolic process	0.0540541	0.359291	0.444553	0.834717
GO:0048481	plant ovule development	0.0588235	0.362425	0.440782	0.839172
GO:0031047	gene silencing by RNA	0.0652174	0.362603	0.440569	0.836776
GO:0050826	response to freezing	0.0652174	0.362603	0.440569	0.833987
GO:0006048	UDP-N-acetylglucosamine biosynthetic process	0.1	0.379507	0.42078	0.869967
GO:0000103	sulfate assimilation	0.1	0.379507	0.42078	0.867086
GO:0006400	tRNA modification	0.1	0.379507	0.42078	0.864224
GO:0006542	glutamine biosynthetic process	0.1	0.379507	0.42078	0.861381
GO:1901347	negative regulation of secondary cell wall biogenesis	0.1	0.379507	0.42078	0.858557
GO:0072659	protein localization to plasma membrane	0.1	0.379507	0.42078	0.855752
GO:0006644	phospholipid metabolic process	0.1	0.379507	0.42078	0.852964
GO:0051511	negative regulation of unidimensional cell growth	0.1	0.379507	0.42078	0.850195
GO:0009772	photosynthetic electron transport in photosystem II	0.1	0.379507	0.42078	0.847443
GO:0045039	protein import into mitochondrial inner membrane	0.1	0.379507	0.42078	0.84471
GO:0000387	spliceosomal snRNP assembly	0.1	0.379507	0.42078	0.841993
GO:0009937	regulation of gibberellic acid mediated signaling pathway	0.1	0.379507	0.42078	0.839295
GO:0007020	microtubule nucleation	0.1	0.379507	0.42078	0.836613
GO:0006435	threonyl-tRNA aminoacylation	0.1	0.379507	0.42078	0.833949
GO:0044208	'de novo' AMP biosynthetic process	0.1	0.379507	0.42078	0.831302
GO:0009753	response to jasmonic acid	0.0574713	0.38123	0.418813	0.832432
GO:0042127	regulation of cell proliferation	0.0689655	0.394091	0.404404	0.857801
GO:0010215	cellulose microfibril organization	0.0689655	0.394091	0.404404	0.855103
GO:0048507	meristem development	0.0689655	0.394091	0.404404	0.852422
GO:0016036	cellular response to phosphate starvation	0.0550459	0.397491	0.400673	0.85709
GO:0043066	negative regulation of apoptotic process	0.0612245	0.401101	0.396746	0.86218
GO:0007143	female meiotic nuclear division	0.0909091	0.408459	0.388852	0.875269
GO:0060918	auxin transport	0.0909091	0.408459	0.388852	0.872559
GO:0006139	nucleobase-containing compound metabolic process	0.0909091	0.408459	0.388852	0.869866
GO:0006569	tryptophan catabolic process	0.0909091	0.408459	0.388852	0.86719
GO:0006596	polyamine biosynthetic process	0.0909091	0.408459	0.388852	0.86453
GO:0030187	melatonin biosynthetic process	0.0909091	0.408459	0.388852	0.861886
GO:1901997	negative regulation of indoleacetic acid biosynthetic process via tryptophan	0.0909091	0.408459	0.388852	0.859258
GO:0006558	L-phenylalanine metabolic process	0.0909091	0.408459	0.388852	0.856647
GO:0010366	negative regulation of ethylene biosynthetic process	0.0909091	0.408459	0.388852	0.854051
GO:0006570	tyrosine metabolic process	0.0909091	0.408459	0.388852	0.85147
GO:0010033	response to organic substance	0.0909091	0.408459	0.388852	0.848906
GO:0010099	regulation of photomorphogenesis	0.0909091	0.408459	0.388852	0.846357
GO:0019509	L-methionine salvage from methylthioadenosine	0.0909091	0.408459	0.388852	0.843823
GO:0006465	signal peptide processing	0.0909091	0.408459	0.388852	0.841304
GO:0019419	sulfate reduction	0.0909091	0.408459	0.388852	0.8388
GO:0009698	phenylpropanoid metabolic process	0.0909091	0.408459	0.388852	0.836311
GO:0006428	isoleucyl-tRNA aminoacylation	0.0909091	0.408459	0.388852	0.833836
GO:1990116	ribosome-associated ubiquitin-dependent protein catabolic process	0.0909091	0.408459	0.388852	0.831377
GO:0009617	response to bacterium	0.0666667	0.410696	0.386479	0.833472
GO:0046686	response to cadmium ion	0.0508475	0.418968	0.377819	0.847765
GO:0009640	photomorphogenesis	0.056338	0.422938	0.373723	0.853296
GO:0030001	metal ion transport	0.0588235	0.426415	0.370168	0.857802
GO:0007059	chromosome segregation	0.0588235	0.426415	0.370168	0.855308
GO:0006357	regulation of transcription by RNA polymerase II	0.0588235	0.426415	0.370168	0.852829
GO:0070417	cellular response to cold	0.0645161	0.427077	0.369494	0.851685
GO:0080119	ER body organization	0.0833333	0.436066	0.360448	0.867105
GO:0007140	male meiotic nuclear division	0.0833333	0.436066	0.360448	0.864614
GO:0019344	cysteine biosynthetic process	0.0833333	0.436066	0.360448	0.862136
GO:0048232	male gamete generation	0.0833333	0.436066	0.360448	0.859673
GO:0032876	negative regulation of DNA endoreduplication	0.0833333	0.436066	0.360448	0.857224
GO:0032527	protein exit from endoplasmic reticulum	0.0833333	0.436066	0.360448	0.854788
GO:0009739	response to gibberellin	0.0576923	0.438934	0.3576	0.857974
GO:0009814	defense response, incompatible interaction	0.0625	0.443217	0.353383	0.863898
GO:1902456	regulation of stomatal opening	0.0625	0.443217	0.353383	0.861464
GO:0009866	induced systemic resistance, ethylene mediated signaling pathway	0.0625	0.443217	0.353383	0.859045
GO:1900865	chloroplast RNA modification	0.0625	0.443217	0.353383	0.856638
GO:0006520	cellular amino acid metabolic process	0.0566038	0.45135	0.345486	0.869921
GO:0032012	regulation of ARF protein signal transduction	0.0606061	0.459105	0.338088	0.882401
GO:0006662	glycerol ether metabolic process	0.0606061	0.459105	0.338088	0.87995
GO:0006338	chromatin remodeling	0.0606061	0.459105	0.338088	0.877513
GO:0070940	dephosphorylation of RNA polymerase II C-terminal domain	0.0769231	0.46239	0.334991	0.881352
GO:0006366	transcription by RNA polymerase II	0.0769231	0.46239	0.334991	0.878924
GO:0050688	regulation of defense response to virus	0.0769231	0.46239	0.334991	0.876509
GO:0009097	isoleucine biosynthetic process	0.0769231	0.46239	0.334991	0.874108
GO:0006073	cellular glucan metabolic process	0.0769231	0.46239	0.334991	0.871719
GO:0062034	L-pipecolic acid biosynthetic process	0.0769231	0.46239	0.334991	0.869344
GO:0009556	microsporogenesis	0.0769231	0.46239	0.334991	0.866982
GO:0006555	methionine metabolic process	0.0769231	0.46239	0.334991	0.864632
GO:0048564	photosystem I assembly	0.0769231	0.46239	0.334991	0.862295
GO:0006000	fructose metabolic process	0.0769231	0.46239	0.334991	0.859971
GO:0006896	Golgi to vacuole transport	0.0769231	0.46239	0.334991	0.857659
GO:0009642	response to light intensity	0.0769231	0.46239	0.334991	0.85536
GO:0009228	thiamine biosynthetic process	0.0769231	0.46239	0.334991	0.853073
GO:0010540	basipetal auxin transport	0.0555556	0.463654	0.333806	0.853123
GO:0031347	regulation of defense response	0.0533333	0.464937	0.332606	0.853208
GO:0055075	potassium ion homeostasis	0.0588235	0.474727	0.323556	0.868864
GO:0048443	stamen development	0.0519481	0.48554	0.313775	0.886303
GO:0006904	vesicle docking involved in exocytosis	0.0714286	0.487491	0.312033	0.887517
GO:0080171	lytic vacuole organization	0.0714286	0.487491	0.312033	0.885182
GO:0006069	ethanol oxidation	0.0714286	0.487491	0.312033	0.882858
GO:0010555	response to mannitol	0.0714286	0.487491	0.312033	0.880547
GO:0009095	aromatic amino acid family biosynthetic process, prephenate pathway	0.0714286	0.487491	0.312033	0.878248
GO:0009435	NAD biosynthetic process	0.0714286	0.487491	0.312033	0.875961
GO:0010275	NAD(P)H dehydrogenase complex assembly	0.0714286	0.487491	0.312033	0.873686
GO:0015994	chlorophyll metabolic process	0.0714286	0.487491	0.312033	0.871422
GO:0010183	pollen tube guidance	0.0535714	0.487893	0.311675	0.869887
GO:0002215	defense response to nematode	0.0526316	0.499814	0.301191	0.888845
GO:0045022	early endosome to late endosome transport	0.0555556	0.505141	0.296588	0.896008
GO:0043551	regulation of phosphatidylinositol 3-kinase activity	0.0555556	0.505141	0.296588	0.89371
GO:0042546	cell wall biogenesis	0.0555556	0.505141	0.296588	0.891425
GO:0009695	jasmonic acid biosynthetic process	0.0666667	0.511426	0.291218	0.900214
GO:0006857	oligopeptide transport	0.0666667	0.511426	0.291218	0.897923
GO:0006352	DNA-templated transcription, initiation	0.0666667	0.511426	0.291218	0.895644
GO:0009688	abscisic acid biosynthetic process	0.0666667	0.511426	0.291218	0.893376
GO:0006401	RNA catabolic process	0.0666667	0.511426	0.291218	0.89112
GO:0007029	endoplasmic reticulum organization	0.0666667	0.511426	0.291218	0.888876
GO:0007129	synapsis	0.0666667	0.511426	0.291218	0.886642
GO:0006730	one-carbon metabolic process	0.0666667	0.511426	0.291218	0.88442
GO:0009902	chloroplast relocation	0.0625	0.534247	0.272258	0.921576
GO:0009664	plant-type cell wall organization	0.0625	0.534247	0.272258	0.919278
GO:0006479	protein methylation	0.0625	0.534247	0.272258	0.916991
GO:0009765	photosynthesis, light harvesting	0.0625	0.534247	0.272258	0.914716
GO:0051276	chromosome organization	0.0625	0.534247	0.272258	0.912452
GO:0006749	glutathione metabolic process	0.0625	0.534247	0.272258	0.910199
GO:2000032	regulation of secondary shoot formation	0.0526316	0.534396	0.272137	0.90821
GO:0010311	lateral root formation	0.0487805	0.535567	0.271186	0.907964
GO:0009685	gibberellin metabolic process	0.0588235	0.556008	0.254919	0.940307
GO:0009741	response to brassinosteroid	0.0588235	0.556008	0.254919	0.938008
GO:0034976	response to endoplasmic reticulum stress	0.0588235	0.556008	0.254919	0.93572
GO:0015996	chlorophyll catabolic process	0.05	0.562451	0.249915	0.944261
GO:0009643	photosynthetic acclimation	0.0555556	0.576756	0.239008	0.965926
GO:0051304	chromosome separation	0.0555556	0.576756	0.239008	0.963587
GO:0042752	regulation of circadian rhythm	0.0555556	0.576756	0.239008	0.96126
GO:0006431	methionyl-tRNA aminoacylation	0.0555556	0.576756	0.239008	0.958943
GO:0006075	(1->3)-beta-D-glucan biosynthetic process	0.0555556	0.576756	0.239008	0.956638
GO:0031053	primary miRNA processing	0.0555556	0.576756	0.239008	0.954344
GO:0009862	systemic acquired resistance, salicylic acid mediated signaling pathway	0.0555556	0.576756	0.239008	0.952061
GO:0009686	gibberellin biosynthetic process	0.0555556	0.576756	0.239008	0.949789
GO:0007093	mitotic cell cycle checkpoint	0.0555556	0.576756	0.239008	0.947527
GO:0042538	hyperosmotic salinity response	0.045977	0.583076	0.234275	0.955635
GO:1901002	positive regulation of response to salt stress	0.0452261	0.586112	0.232019	0.958335
GO:0055078	sodium ion homeostasis	0.047619	0.589282	0.229677	0.96124
GO:0030259	lipid glycosylation	0.0526316	0.596539	0.224361	0.970782
GO:0099402	plant organ development	0.0526316	0.596539	0.224361	0.968498
GO:1903602	thermospermine catabolic process	0.0526316	0.596539	0.224361	0.966225
GO:0046208	spermine catabolic process	0.0526316	0.596539	0.224361	0.963962
GO:0006298	mismatch repair	0.0526316	0.596539	0.224361	0.96171
GO:0006438	valyl-tRNA aminoacylation	0.0526316	0.596539	0.224361	0.959468
GO:0032940	secretion by cell	0.0526316	0.596539	0.224361	0.957237
GO:0006284	base-excision repair	0.0526316	0.596539	0.224361	0.955016
GO:0071456	cellular response to hypoxia	0.0465116	0.602234	0.220235	0.961902
GO:0046856	phosphatidylinositol dephosphorylation	0.0465116	0.602234	0.220235	0.95968
GO:0006412	translation	0.0443548	0.612454	0.212927	0.973717
GO:0010120	camalexin biosynthetic process	0.0454545	0.614877	0.211211	0.975323
GO:1902065	response to L-glutamate	0.0454545	0.614877	0.211211	0.973086
GO:0080136	priming of cellular response to stress	0.0454545	0.614877	0.211211	0.970859
GO:0000381	regulation of alternative mRNA splicing, via spliceosome	0.05	0.615401	0.210842	0.969468
GO:0016197	endosomal transport	0.05	0.615401	0.210842	0.967259
GO:0048658	anther wall tapetum development	0.05	0.615401	0.210842	0.965061
GO:0010304	PSII associated light-harvesting complex II catabolic process	0.05	0.615401	0.210842	0.962873
GO:0036297	interstrand cross-link repair	0.05	0.615401	0.210842	0.960694
GO:0019427	acetyl-CoA biosynthetic process from acetate	0.05	0.615401	0.210842	0.958526
GO:0006004	fucose metabolic process	0.05	0.615401	0.210842	0.956367
GO:0030244	cellulose biosynthetic process	0.0438596	0.619505	0.207955	0.96058
GO:0045893	positive regulation of transcription, DNA-templated	0.0434783	0.627297	0.202526	0.970483
GO:0018105	peptidyl-serine phosphorylation	0.047619	0.633386	0.198332	0.977709
GO:0006108	malate metabolic process	0.047619	0.633386	0.198332	0.975527
GO:0043132	NAD transport	0.047619	0.633386	0.198332	0.973354
GO:0016559	peroxisome fission	0.047619	0.633386	0.198332	0.971191
GO:0006521	regulation of cellular amino acid metabolic process	0.047619	0.633386	0.198332	0.969038
GO:0007050	cell cycle arrest	0.047619	0.633386	0.198332	0.966894
GO:1990559	mitochondrial coenzyme A transmembrane transport	0.047619	0.633386	0.198332	0.96476
GO:0008299	isoprenoid biosynthetic process	0.047619	0.633386	0.198332	0.962635
GO:0010286	heat acclimation	0.047619	0.633386	0.198332	0.960519
GO:0048268	clathrin coat assembly	0.047619	0.633386	0.198332	0.958413
GO:0006839	mitochondrial transport	0.047619	0.633386	0.198332	0.956315
GO:0010069	zygote asymmetric cytokinesis in embryo sac	0.047619	0.633386	0.198332	0.954227
GO:0009409	response to cold	0.043956	0.635378	0.196968	0.955144
GO:0071472	cellular response to salt stress	0.0434783	0.63924	0.194336	0.95886
GO:0007639	homeostasis of number of meristem cells	0.0428571	0.640355	0.19358	0.958448
GO:0080110	sporopollenin biosynthetic process	0.0425532	0.64467	0.190662	0.962819
GO:0034765	regulation of ion transmembrane transport	0.0454545	0.650533	0.186731	0.969477
GO:0010411	xyloglucan metabolic process	0.0454545	0.650533	0.186731	0.967387
GO:0080024	indolebutyric acid metabolic process	0.0454545	0.650533	0.186731	0.965307
GO:0048589	developmental growth	0.0454545	0.650533	0.186731	0.963236
GO:0046854	phosphatidylinositol phosphorylation	0.0454545	0.650533	0.186731	0.961173
GO:0009853	photorespiration	0.0454545	0.650533	0.186731	0.959119
GO:0080026	response to indolebutyric acid	0.0454545	0.650533	0.186731	0.957074
GO:0006506	GPI anchor biosynthetic process	0.0454545	0.650533	0.186731	0.955038
GO:0016556	mRNA modification	0.0454545	0.650533	0.186731	0.95301
GO:0042372	phylloquinone biosynthetic process	0.0425532	0.650962	0.186444	0.951619
GO:0006351	transcription, DNA-templated	0.0430108	0.656988	0.182442	0.958397
GO:0006378	mRNA polyadenylation	0.0416667	0.659356	0.18088	0.959822
GO:0032981	mitochondrial respiratory chain complex I assembly	0.0416667	0.662381	0.178892	0.962196
GO:0009864	induced systemic resistance, jasmonic acid mediated signaling pathway	0.0416667	0.662381	0.178892	0.960174
GO:0009736	cytokinin-activated signaling pathway	0.0434783	0.666882	0.175951	0.964672
GO:0044375	regulation of peroxisome size	0.0434783	0.666882	0.175951	0.962654
GO:0009851	auxin biosynthetic process	0.0434783	0.666882	0.175951	0.960644
GO:0033611	oxalate catabolic process	0.0434783	0.666882	0.175951	0.958643
GO:0009960	endosperm development	0.0434783	0.666882	0.175951	0.95665
GO:0000076	DNA replication checkpoint	0.0434783	0.666882	0.175951	0.954665
GO:0009901	anther dehiscence	0.0434783	0.666882	0.175951	0.952688
GO:0010452	histone H3-K36 methylation	0.0408163	0.673499	0.171663	0.960154
GO:0007584	response to nutrient	0.0408163	0.673499	0.171663	0.958175
GO:1990573	potassium ion import across plasma membrane	0.0408163	0.673499	0.171663	0.956203
GO:0005975	carbohydrate metabolic process	0.0428954	0.674638	0.170929	0.955853
GO:0048544	recognition of pollen	0.0414201	0.680309	0.167293	0.961913
GO:0009234	menaquinone biosynthetic process	0.0416667	0.682469	0.165917	0.962994
GO:0006561	proline biosynthetic process	0.0416667	0.682469	0.165917	0.961028
GO:0042128	nitrate assimilation	0.0416667	0.682469	0.165917	0.959071
GO:0071249	cellular response to nitrate	0.0416667	0.682469	0.165917	0.957122
GO:0006261	DNA-dependent DNA replication	0.0416667	0.682469	0.165917	0.95518
GO:0010229	inflorescence development	0.04	0.68432	0.164741	0.955832
GO:0032465	regulation of cytokinesis	0.04	0.68432	0.164741	0.953901
GO:0008380	RNA splicing	0.04	0.692504	0.159578	0.963363
GO:0000278	mitotic cell cycle	0.0392157	0.694847	0.158111	0.964677
GO:1902584	positive regulation of response to water deprivation	0.0394737	0.69517	0.157909	0.963188
GO:0006760	folic acid-containing compound metabolic process	0.04	0.697331	0.156561	0.964245
GO:0010019	chloroplast-nucleus signaling pathway	0.04	0.697331	0.156561	0.962316
GO:0090410	malonate catabolic process	0.04	0.697331	0.156561	0.960396
GO:0046949	fatty-acyl-CoA biosynthetic process	0.04	0.697331	0.156561	0.958482
GO:0007030	Golgi organization	0.04	0.697331	0.156561	0.956577
GO:0048255	mRNA stabilization	0.04	0.697331	0.156561	0.954679
GO:0016567	protein ubiquitination	0.04	0.697331	0.156561	0.952789
GO:0010150	leaf senescence	0.0402685	0.701336	0.154074	0.956367
GO:0009816	defense response to bacterium, incompatible interaction	0.0384615	0.705084	0.151759	0.959581
GO:0051017	actin filament bundle assembly	0.0384615	0.7115	0.147825	0.966407
GO:0046685	response to arsenic-containing substance	0.0384615	0.7115	0.147825	0.964508
GO:0006887	exocytosis	0.0384615	0.711986	0.147528	0.963276
GO:0006096	glycolytic process	0.0377358	0.715034	0.145673	0.965506
GO:0045727	positive regulation of translation	0.0377358	0.715034	0.145673	0.96362
GO:0009908	flower development	0.0377358	0.715034	0.145673	0.961741
GO:0071555	cell wall organization	0.0390625	0.719545	0.142942	0.965926
GO:0045087	innate immune response	0.0379747	0.720125	0.142592	0.964827
GO:0006890	retrograde vesicle-mediated transport, Golgi to ER	0.037037	0.725008	0.139657	0.969488
GO:0000740	nuclear membrane fusion	0.037037	0.725008	0.139657	0.967613
GO:2000072	regulation of defense response to fungus, incompatible interaction	0.037037	0.725008	0.139657	0.965745
GO:0048767	root hair elongation	0.037037	0.725008	0.139657	0.963884
GO:0010198	synergid death	0.037037	0.725008	0.139657	0.96203
GO:0007165	signal transduction	0.04	0.730419	0.136428	0.967349
GO:0006979	response to oxidative stress	0.0408805	0.730427	0.136423	0.965507
GO:0010167	response to nitrate	0.0363636	0.734093	0.134249	0.968498
GO:0009733	response to auxin	0.0387097	0.736946	0.132565	0.970405
GO:0009749	response to glucose	0.0357143	0.737887	0.13201	0.969795
GO:0006972	hyperosmotic response	0.0357143	0.737887	0.13201	0.967951
GO:0051085	chaperone cofactor-dependent protein refolding	0.0357143	0.737887	0.13201	0.966114
GO:0006397	mRNA processing	0.0392157	0.74317	0.128912	0.971188
GO:0031048	chromatin silencing by small RNA	0.0357143	0.743212	0.128887	0.969407
GO:0007205	protein kinase C-activating G protein-coupled receptor signaling pathway	0.0344828	0.750166	0.124843	0.976631
GO:0034314	Arp2/3 complex-mediated actin nucleation	0.0344828	0.750166	0.124843	0.974791
GO:0010030	positive regulation of seed germination	0.0344828	0.750166	0.124843	0.972959
GO:0009630	gravitropism	0.0344828	0.750166	0.124843	0.971134
GO:0051013	microtubule severing	0.0350877	0.752063	0.123746	0.971767
GO:0016117	carotenoid biosynthetic process	0.0350877	0.752063	0.123746	0.96995
GO:0034599	cellular response to oxidative stress	0.0344828	0.760651	0.118815	0.979196
GO:0007032	endosome organization	0.0333333	0.761871	0.118118	0.978941
GO:0042775	mitochondrial ATP synthesis coupled electron transport	0.0333333	0.761871	0.118118	0.977121
GO:0009723	response to ethylene	0.036036	0.767955	0.114664	0.983096
GO:0000373	Group II intron splicing	0.0338983	0.768982	0.114084	0.982588
GO:0007064	mitotic sister chromatid cohesion	0.0322581	0.773031	0.111803	0.985936
GO:0031408	oxylipin biosynthetic process	0.0322581	0.773031	0.111803	0.984117
GO:0009558	embryo sac cellularization	0.0322581	0.773031	0.111803	0.982305
GO:0043161	proteasome-mediated ubiquitin-dependent protein catabolic process	0.0322581	0.773031	0.111803	0.980499
GO:0009620	response to fungus	0.0333333	0.77706	0.109546	0.983801
GO:0010305	leaf vascular tissue pattern formation	0.0333333	0.77706	0.109546	0.981999
GO:0009451	RNA modification	0.03125	0.78367	0.105867	0.988542
GO:0009638	phototropism	0.03125	0.78367	0.105867	0.986738
GO:1901601	strigolactone biosynthetic process	0.03125	0.78367	0.105867	0.984941
GO:0043484	regulation of RNA splicing	0.0327869	0.784891	0.105191	0.984682
GO:0009911	positive regulation of flower development	0.0340909	0.785515	0.104845	0.983676
GO:1900871	chloroplast mRNA modification	0.0322581	0.792481	0.101011	0.990601
GO:0007166	cell surface receptor signaling pathway	0.0322581	0.792481	0.101011	0.98881
GO:0010345	suberin biosynthetic process	0.0322581	0.792481	0.101011	0.987025
GO:0001558	regulation of cell growth	0.030303	0.793813	0.100282	0.986903
GO:0010082	regulation of root meristem growth	0.030303	0.793813	0.100282	0.985128
GO:2000028	regulation of photoperiodism, flowering	0.030303	0.793813	0.100282	0.983359
GO:0031425	chloroplast RNA processing	0.0344828	0.797142	0.0984643	0.985713
GO:0006310	DNA recombination	0.0352113	0.799486	0.097189	0.986844
GO:0008219	cell death	0.031746	0.799834	0.097	0.98551
GO:0048510	regulation of timing of transition from vegetative to reproductive phase	0.031746	0.799834	0.097	0.983753
GO:0120029	proton export across plasma membrane	0.0294118	0.803482	0.0950237	0.986482
GO:0009657	plastid organization	0.0294118	0.803482	0.0950237	0.98473
GO:0048316	seed development	0.0294118	0.803482	0.0950237	0.982984
GO:0007275	multicellular organism development	0.0326087	0.810271	0.0913696	0.989535
GO:0009729	detection of brassinosteroid stimulus	0.0326087	0.810271	0.0913696	0.987786
GO:0042744	hydrogen peroxide catabolic process	0.0336134	0.813198	0.0898038	0.989606
GO:0001578	microtubule bundle formation	0.0322581	0.816072	0.0882715	0.991355
GO:0000226	microtubule cytoskeleton organization	0.030303	0.820531	0.0859049	0.99502
GO:0006888	ER to Golgi vesicle-mediated transport	0.030303	0.820531	0.0859049	0.993275
GO:0015986	ATP synthesis coupled proton transport	0.0277778	0.821488	0.085399	0.992691
GO:0048367	shoot system development	0.0277778	0.821488	0.085399	0.990955
GO:1900368	regulation of RNA interference	0.0277778	0.821488	0.085399	0.989226
GO:0009959	negative gravitropism	0.0277778	0.821488	0.085399	0.987503
GO:0009647	skotomorphogenesis	0.0319149	0.821723	0.0852747	0.986067
GO:0006396	RNA processing	0.0344828	0.829541	0.081162	0.993721
GO:0071395	cellular response to jasmonic acid stimulus	0.027027	0.829865	0.0809928	0.992386
GO:0071446	cellular response to salicylic acid stimulus	0.027027	0.829865	0.0809928	0.990669
GO:0010239	chloroplast mRNA processing	0.027027	0.829865	0.0809928	0.988958
GO:0080156	mitochondrial mRNA modification	0.03125	0.832583	0.0795723	0.990487
GO:0000723	telomere maintenance	0.0294118	0.833247	0.079226	0.989571
GO:0044794	positive regulation by host of viral process	0.0263158	0.83785	0.0768336	0.993328
GO:0006914	autophagy	0.0289855	0.839297	0.0760842	0.993336
GO:0046777	protein autophosphorylation	0.0331126	0.840699	0.0753593	0.993292
GO:0048653	anther development	0.031746	0.846656	0.0722932	0.998619
GO:0009408	response to heat	0.0347826	0.84996	0.0706015	1.00081
GO:1900864	mitochondrial RNA modification	0.028169	0.850806	0.0701692	1.0001
GO:0010197	polar nucleus fusion	0.025	0.852719	0.0691938	1.00064
GO:0006623	protein targeting to vacuole	0.025	0.852719	0.0691938	0.998941
GO:0006635	fatty acid beta-oxidation	0.0277778	0.856276	0.067386	1.00141
GO:0048015	phosphatidylinositol-mediated signaling	0.0243902	0.859637	0.0656849	1.00364
GO:0090114	COPII-coated vesicle budding	0.0243902	0.859637	0.0656849	1.00194
GO:0006260	DNA replication	0.0318471	0.864136	0.0634179	1.00549
GO:0000184	nuclear-transcribed mRNA catabolic process, nonsense-mediated decay	0.0238095	0.866231	0.0623663	1.00623
GO:0045324	late endosome to vacuole transport	0.0238095	0.866231	0.0623663	1.00454
GO:0009767	photosynthetic electron transport chain	0.0238095	0.866231	0.0623663	1.00285
GO:0009611	response to wounding	0.030303	0.871196	0.059884	1.00691
GO:0010089	xylem development	0.0232558	0.872517	0.0592263	1.00675
GO:0009791	post-embryonic development	0.0232558	0.872517	0.0592263	1.00507
GO:0009553	embryo sac development	0.03125	0.874733	0.0581245	1.00594
GO:0016573	histone acetylation	0.0227273	0.878508	0.0562542	1.0086
GO:0034975	protein folding in endoplasmic reticulum	0.0227273	0.878508	0.0562542	1.00693
GO:0006012	galactose metabolic process	0.0227273	0.878508	0.0562542	1.00526
GO:0060236	regulation of mitotic spindle organization	0.0227273	0.878508	0.0562542	1.00359
GO:1901001	negative regulation of response to salt stress	0.0283019	0.878756	0.0561316	1.00222
GO:0010224	response to UV-B	0.025974	0.880984	0.0550321	1.0031
GO:0042542	response to hydrogen peroxide	0.0277778	0.886513	0.0523149	1.00773
GO:0010023	proanthocyanidin biosynthetic process	0.0217391	0.889663	0.0507743	1.00965
GO:0002229	defense response to oomycetes	0.0217391	0.889663	0.0507743	1.00799
GO:0006744	ubiquinone biosynthetic process	0.0253165	0.889725	0.0507444	1.00641
GO:0007018	microtubule-based movement	0.030303	0.890845	0.0501978	1.00603
GO:0048868	pollen tube development	0.0212766	0.894853	0.0482485	1.0089
GO:0097275	cellular ammonia homeostasis	0.0212766	0.894853	0.0482485	1.00726
GO:0051924	regulation of calcium ion transport	0.0212766	0.894853	0.0482485	1.00562
GO:0050832	defense response to fungus	0.0328467	0.901307	0.0451274	1.01122
GO:0010152	pollen maturation	0.0243902	0.901729	0.0449238	1.01005
GO:0043622	cortical microtubule organization	0.0265487	0.904008	0.0438279	1.01096
GO:0010119	regulation of stomatal movement	0.0204082	0.904513	0.043585	1.00989
GO:0006606	protein import into nucleus	0.0204082	0.904513	0.043585	1.00826
GO:0006355	regulation of transcription, DNA-templated	0.0369128	0.906878	0.0424512	1.00927
GO:0000724	double-strand break repair via homologous recombination	0.02	0.909007	0.0414327	1.01001
GO:0006417	regulation of translation	0.02	0.909007	0.0414327	1.00838
GO:0009738	abscisic acid-activated signaling pathway	0.0289017	0.912934	0.0395608	1.01111
GO:0009737	response to abscisic acid	0.0344828	0.913475	0.0393035	1.01009
GO:0010200	response to chitin	0.0192308	0.917373	0.0374541	1.01278
GO:0006511	ubiquitin-dependent protein catabolic process	0.0254237	0.91904	0.0366655	1.013
GO:0006970	response to osmotic stress	0.0284091	0.920153	0.0361402	1.01261
GO:0009793	embryo development ending in seed dormancy	0.0323625	0.920245	0.0360965	1.0111
GO:0009825	multidimensional cell growth	0.027027	0.920808	0.0358309	1.01011
GO:0010087	phloem or xylem histogenesis	0.0188679	0.921264	0.0356159	1.009
GO:0051568	histone H3-K4 methylation	0.0188679	0.921264	0.0356159	1.0074
GO:0009789	positive regulation of abscisic acid-activated signaling pathway	0.0188679	0.921264	0.0356159	1.00581
GO:0048586	regulation of long-day photoperiodism, flowering	0.0185185	0.924973	0.0338711	1.00826
GO:0048364	root development	0.0299145	0.927164	0.0328435	1.00906
GO:0009742	brassinosteroid mediated signaling pathway	0.0245902	0.929492	0.0317545	1.01
GO:0000027	ribosomal large subunit assembly	0.0178571	0.931876	0.0306417	1.011
GO:0007062	sister chromatid cohesion	0.0175439	0.935087	0.0291478	1.01289
GO:0051302	regulation of cell division	0.0175439	0.935087	0.0291478	1.0113
GO:0009693	ethylene biosynthetic process	0.0175439	0.935087	0.0291478	1.00972
GO:1901259	chloroplast rRNA processing	0.0215054	0.936101	0.0286775	1.00923
GO:0031124	mRNA 3'-end processing	0.0172414	0.938148	0.0277288	1.00986
GO:0019538	protein metabolic process	0.0172414	0.938148	0.0277288	1.00829
GO:0009880	embryonic pattern specification	0.023622	0.940818	0.0264945	1.00959
GO:0034504	protein localization to nucleus	0.0169492	0.941064	0.0263807	1.00828
GO:0040015	negative regulation of multicellular organism growth	0.0169492	0.941064	0.0263807	1.00672
GO:0009910	negative regulation of flower development	0.0166667	0.943844	0.0250997	1.00813
GO:0080147	root hair cell development	0.016129	0.949018	0.0227255	1.01209
GO:0032502	developmental process	0.016129	0.949018	0.0227255	1.01053
GO:0006325	chromatin organization	0.016129	0.949018	0.0227255	1.00897
GO:0051301	cell division	0.0246914	0.949419	0.022542	1.00784
GO:0009414	response to water deprivation	0.0314961	0.949983	0.0222841	1.00689
GO:2000280	regulation of root development	0.015873	0.951424	0.0216258	1.00688
GO:0008283	cell proliferation	0.015873	0.951424	0.0216258	1.00533
GO:0080148	negative regulation of response to water deprivation	0.015873	0.951424	0.0216258	1.0038
GO:0051607	defense response to virus	0.015873	0.951424	0.0216258	1.00226
GO:0010154	fruit development	0.015873	0.951424	0.0216258	1.00074
GO:0019722	calcium-mediated signaling	0.015625	0.953717	0.0205803	1.00162
GO:0009826	unidimensional cell growth	0.0196078	0.95543	0.0198012	1.00189
GO:0006364	rRNA processing	0.0220588	0.95708	0.0190517	1.0021
GO:0060211	regulation of nuclear-transcribed mRNA poly(A) tail shortening	0.0149254	0.95997	0.0177423	1.00361
GO:0016554	cytidine to uridine editing	0.0185185	0.96507	0.0154413	1.00741
GO:0045292	mRNA cis splicing, via spliceosome	0.0142857	0.965382	0.015301	1.00621
GO:0016042	lipid catabolic process	0.0142857	0.965382	0.015301	1.0047
GO:0048366	leaf development	0.020979	0.966738	0.0146914	1.00459
GO:0010118	stomatal movement	0.018018	0.969107	0.0136281	1.00554
GO:0009860	pollen tube growth	0.0131579	0.974116	0.0113892	1.00922
GO:1900150	regulation of defense response to fungus	0.0131579	0.974116	0.0113892	1.00771
GO:0009788	negative regulation of abscisic acid-activated signaling pathway	0.017094	0.975881	0.0106032	1.00802
GO:0009644	response to high light intensity	0.017094	0.975881	0.0106032	1.00651
GO:0009845	seed germination	0.0264026	0.976494	0.0103303	1.00564
GO:0016226	iron-sulfur cluster assembly	0.0126582	0.977622	0.00982899	1.0053
GO:0007033	vacuole organization	0.0120482	0.981572	0.00807782	1.00786
GO:0006281	DNA repair	0.0254777	0.982866	0.00750591	1.00769
GO:0009651	response to salt stress	0.028103	0.983767	0.00710768	1.00712
GO:0031348	negative regulation of defense response	0.0114943	0.984827	0.00663986	1.00671
GO:0040008	regulation of growth	0.0153846	0.986	0.00612287	1.00642
GO:0048527	lateral root development	0.0152672	0.98658	0.00586785	1.00552
GO:0000398	mRNA splicing, via spliceosome	0.0214592	0.986802	0.00576985	1.00427
GO:0010214	seed coat development	0.0111111	0.986887	0.00573247	1.00288
GO:0001732	formation of cytoplasmic translation initiation complex	0.0151515	0.987136	0.00562321	1.00165
GO:0009846	pollen germination	0.0107527	0.988669	0.00494929	1.00173
GO:0010029	regulation of seed germination	0.0147059	0.989144	0.00474045	1.00075
GO:0009867	jasmonic acid mediated signaling pathway	0.0105263	0.98972	0.00448762	0.999864
GO:0009817	defense response to fungus, incompatible interaction	0.00970874	0.99304	0.00303327	1.00175
GO:0009555	pollen development	0.0179372	0.99408	0.00257856	1.00134
GO:0006457	protein folding	0.0168067	0.996638	0.00146247	1.00245
GO:0010228	vegetative to reproductive phase transition of meristem	0.0121212	0.996902	0.00134767	1.00125
GO:0015031	protein transport	0.0113636	0.998092	0.000829282	1.00099
GO:0006886	intracellular protein transport	0.0140845	0.999449	0.000239393	1.0009
GO:0016192	vesicle-mediated transport	0.00531915	0.999894	4.5851e-05	0.999894
