# Supplementary material for: Combined Transcriptome and Proteome Analysis to Elucidate Salt Tolerance Strategies of the Halophyte Panicum antidotale Retz
Source: Front Plant Sci. 2021 Nov 2;12:760589. doi: 10.3389/fpls.2021.760589 (PMC8598733; doi:10.3389/fpls.2021.760589)
Supplement: Supplementary Table 1 — Annotation of unigenes expresses under salinity stress (NT database). [file Data_Sheet_1.ZIP › Suppl/Table S7. MF for GO.xlsx]

## Sheet: B vs A. up enriched
TermID	Term	Ratio	pvalue	Enrichment	FDR
GO:0003735	structural constituent of ribosome	0.160305	4.44528e-11	10.3521	2.17374e-08
GO:0019843	rRNA binding	0.192982	0.000169466	3.77092	0.0414343
GO:0004719	protein-L-isoaspartate (D-aspartate) O-methyltransferase activity	0.5	0.00268009	2.57185	0.436855
GO:0003871	5-methyltetrahydropteroyltriglutamate-homocysteine S-methyltransferase activity	1	0.00284926	2.54527	0.348322
GO:0003975	UDP-N-acetylglucosamine-dolichyl-phosphate N-acetylglucosaminephosphotransferase activity	1	0.00284926	2.54527	0.278658
GO:0016620	oxidoreductase activity, acting on the aldehyde or oxo group of donors, NAD or NADP as acceptor	0.184211	0.00348822	2.4574	0.28429
GO:0004349	glutamate 5-kinase activity	0.428571	0.00450557	2.34625	0.314746
GO:0045548	phenylalanine ammonia-lyase activity	0.428571	0.00450557	2.34625	0.275403
GO:0004350	glutamate-5-semialdehyde dehydrogenase activity	0.428571	0.00450557	2.34625	0.244802
GO:0016300	tRNA (uracil) methyltransferase activity	0.666667	0.00824527	2.08379	0.403194
GO:0008963	phospho-N-acetylmuramoyl-pentapeptide-transferase activity	0.666667	0.00824527	2.08379	0.36654
GO:0090439	tetraketide alpha-pyrone synthase activity	0.666667	0.00824527	2.08379	0.335995
GO:0004820	glycine-tRNA ligase activity	0.333333	0.00998226	2.00077	0.375486
GO:0004190	aspartic-type endopeptidase activity	0.110092	0.0128669	1.89053	0.449422
GO:0004356	glutamate-ammonia ligase activity	0.3	0.0137037	1.86316	0.446741
GO:0009922	fatty acid elongase activity	0.5	0.0159095	1.79834	0.486235
GO:0030942	endoplasmic reticulum signal peptide binding	0.5	0.0159095	1.79834	0.457633
GO:0004617	phosphoglycerate dehydrogenase activity	0.25	0.0232082	1.63436	0.630491
GO:0016844	strictosidine synthase activity	0.190476	0.0232669	1.63326	0.598817
GO:0030619	U1 snRNA binding	0.121212	0.0233373	1.63195	0.570598
GO:0003883	CTP synthase activity	0.4	0.0255858	1.592	0.595784
GO:0051879	Hsp90 protein binding	0.4	0.0255858	1.592	0.568703
GO:0004013	adenosylhomocysteinase activity	0.4	0.0255858	1.592	0.543976
GO:0004001	adenosine kinase activity	0.4	0.0255858	1.592	0.521311
GO:0003842	1-pyrroline-5-carboxylate dehydrogenase activity	0.230769	0.029003	1.53756	0.567298
GO:0008126	acetylesterase activity	0.230769	0.029003	1.53756	0.545479
GO:0004491	methylmalonate-semialdehyde dehydrogenase (acylating) activity	0.230769	0.029003	1.53756	0.525276
GO:0009013	succinate-semialdehyde dehydrogenase [NAD(P)+] activity	0.214286	0.0354883	1.44991	0.619778
GO:0008446	GDP-mannose 4,6-dehydratase activity	0.214286	0.0354883	1.44991	0.598406
GO:0051903	S-(hydroxymethyl)glutathione dehydrogenase activity	0.214286	0.0354883	1.44991	0.578459
GO:0043333	2-octaprenyl-6-methoxy-1,4-benzoquinone methylase activity	0.333333	0.0370387	1.43134	0.584255
GO:0004616	phosphogluconate dehydrogenase (decarboxylating) activity	0.333333	0.0370387	1.43134	0.565997
GO:0030267	glyoxylate reductase (NADP) activity	0.333333	0.0370387	1.43134	0.548846
GO:0004315	3-oxoacyl-[acyl-carrier-protein] synthase activity	0.333333	0.0370387	1.43134	0.532703
GO:0009670	triose-phosphate	0.333333	0.0370387	1.43134	0.517483
GO:0016435	rRNA (guanine) methyltransferase activity	0.333333	0.0370387	1.43134	0.503108
GO:0016279	protein-lysine N-methyltransferase activity	0.2	0.0426534	1.37005	0.563717
GO:0008802	betaine-aldehyde dehydrogenase activity	0.2	0.0426534	1.37005	0.548882
GO:0003993	acid phosphatase activity	0.135135	0.04519	1.34496	0.566613
GO:0004435	phosphatidylinositol phospholipase C activity	0.153846	0.0472196	1.32588	0.577259
GO:0019156	isoamylase activity	0.285714	0.0500519	1.30058	0.59696
GO:0008324	cation transmembrane transporter activity	0.285714	0.0500519	1.30058	0.582747
GO:0052624	2-phytyl-1,4-naphthoquinone methyltransferase activity	0.285714	0.0500519	1.30058	0.569195
GO:0015120	phosphoglycerate transmembrane transporter activity	0.285714	0.0500519	1.30058	0.556259
GO:0019900	kinase binding	0.285714	0.0500519	1.30058	0.543897
GO:1901982	maltose binding	0.285714	0.0500519	1.30058	0.532073
GO:0015121	phosphoenolpyruvate	0.285714	0.0500519	1.30058	0.520753
GO:0003917	DNA topoisomerase type I activity	0.1875	0.0504825	1.29686	0.514291
GO:0018025	calmodulin-lysine N-methyltransferase activity	1	0.0534759	1.27184	0.533668
GO:0090415	7-hydroxymethyl chlorophyll a reductase activity	1	0.0534759	1.27184	0.522995
GO:0005338	nucleotide-sugar transmembrane transporter activity	1	0.0534759	1.27184	0.51274
GO:0008676	3-deoxy-8-phosphooctulonate synthase activity	1	0.0534759	1.27184	0.502879
GO:0047632	agmatine deiminase activity	1	0.0534759	1.27184	0.493391
GO:0004668	protein-arginine deiminase activity	1	0.0534759	1.27184	0.484254
GO:0004334	fumarylacetoacetase activity	1	0.0534759	1.27184	0.47545
GO:0015165	pyrimidine nucleotide-sugar transmembrane transporter activity	1	0.0534759	1.27184	0.46696
GO:0010328	auxin influx transmembrane transporter activity	0.128205	0.0548007	1.26121	0.470132
GO:0000234	phosphoethanolamine N-methyltransferase activity	0.176471	0.0589555	1.22948	0.497056
GO:0010329	auxin efflux transmembrane transporter activity	0.125	0.0600163	1.22173	0.497424
GO:0000179	rRNA (adenine-N6,N6-)-dimethyltransferase activity	0.25	0.0644272	1.19093	0.525082
GO:0033862	UMP kinase activity	0.25	0.0644272	1.19093	0.516474
GO:0008270	zinc ion binding	0.0640608	0.0684316	1.16474	0.539727
GO:0016209	antioxidant activity	0.222222	0.0799829	1.097	0.62082
GO:0008171	O-methyltransferase activity	0.129032	0.080929	1.0919	0.618349
GO:0003854	3-beta-hydroxy-delta5-steroid dehydrogenase activity	0.113636	0.083592	1.07784	0.628869
GO:0050897	cobalt ion binding	0.103448	0.0876173	1.05741	0.649165
GO:0016298	lipase activity	0.15	0.0879886	1.05557	0.642186
GO:0022857	transmembrane transporter activity	0.076555	0.0916194	1.03801	0.658851
GO:0051287	NAD binding	0.0816327	0.0929498	1.03175	0.658731
GO:0051753	mannan synthase activity	0.2	0.0965527	1.01524	0.67449
GO:0019203	carbohydrate phosphatase activity	0.2	0.0965527	1.01524	0.66499
GO:0008689	3-demethylubiquinone-9 3-O-methyltransferase activity	0.2	0.0965527	1.01524	0.655754
GO:0008425	2-polyprenyl-6-methoxy-1,4-benzoquinone methyltransferase activity	0.2	0.0965527	1.01524	0.646771
GO:0004618	phosphoglycerate kinase activity	0.2	0.0965527	1.01524	0.638031
GO:0004834	tryptophan synthase activity	0.2	0.0965527	1.01524	0.629524
GO:2001066	amylopectin binding	0.2	0.0965527	1.01524	0.621241
GO:0004395	hexaprenyldihydroxybenzoate methyltransferase activity	0.2	0.0965527	1.01524	0.613172
GO:0016702	oxidoreductase activity, acting on single donors with incorporation of molecular oxygen, incorporation of two atoms of oxygen	0.108696	0.0969702	1.01336	0.607929
GO:0008173	RNA methyltransferase activity	0.142857	0.0987756	1.00535	0.611408
GO:0102043	isopentenyl phosphate kinase activity	0.5	0.104103	0.982538	0.636327
GO:0004198	calcium-dependent cysteine-type endopeptidase activity	0.5	0.104103	0.982538	0.628471
GO:0008309	double-stranded DNA exodeoxyribonuclease activity	0.5	0.104103	0.982538	0.620807
GO:0050113	inositol oxygenase activity	0.5	0.104103	0.982538	0.613327
GO:0003906	DNA-(apurinic or apyrimidinic site) endonuclease activity	0.5	0.104103	0.982538	0.606026
GO:0004489	methylenetetrahydrofolate reductase (NAD(P)H) activity	0.5	0.104103	0.982538	0.598896
GO:0102345	3-hydroxy-lignoceroyl-CoA dehydratase activity	0.5	0.104103	0.982538	0.591932
GO:0004656	procollagen-proline 4-dioxygenase activity	0.5	0.104103	0.982538	0.585128
GO:0008199	ferric iron binding	0.5	0.104103	0.982538	0.578479
GO:0008534	oxidized purine nucleobase lesion DNA N-glycosylase activity	0.5	0.104103	0.982538	0.57198
GO:0005344	oxygen carrier activity	0.5	0.104103	0.982538	0.565624
GO:0008195	phosphatidate phosphatase activity	0.5	0.104103	0.982538	0.559409
GO:0004322	ferroxidase activity	0.5	0.104103	0.982538	0.553328
GO:0004799	thymidylate synthase activity	0.5	0.104103	0.982538	0.547378
GO:0008429	phosphatidylethanolamine binding	0.5	0.104103	0.982538	0.541555
GO:0102343	3-hydroxy-arachidoyl-CoA dehydratase activity	0.5	0.104103	0.982538	0.535854
GO:0102344	3-hydroxy-behenoyl-CoA dehydratase activity	0.5	0.104103	0.982538	0.530273
GO:0004146	dihydrofolate reductase activity	0.5	0.104103	0.982538	0.524806
GO:0005452	inorganic anion exchanger activity	0.5	0.104103	0.982538	0.519451
GO:0004735	pyrroline-5-carboxylate reductase activity	0.5	0.104103	0.982538	0.514204
GO:0043765	T/G mismatch-specific endonuclease activity	0.5	0.104103	0.982538	0.509062
GO:0102158	very-long-chain 3-hydroxyacyl-CoA dehydratase activity	0.5	0.104103	0.982538	0.504022
GO:0008289	lipid binding	0.0879121	0.111925	0.951075	0.536579
GO:0008878	glucose-1-phosphate adenylyltransferase activity	0.181818	0.113985	0.943154	0.54115
GO:0045551	cinnamyl-alcohol dehydrogenase activity	0.181818	0.113985	0.943154	0.535947
GO:0008176	tRNA (guanine-N7-)-methyltransferase activity	0.181818	0.113985	0.943154	0.530843
GO:0004619	phosphoglycerate mutase activity	0.181818	0.113985	0.943154	0.525835
GO:0005544	calcium-dependent phospholipid binding	0.130435	0.121824	0.914267	0.556748
GO:0031593	polyubiquitin modification-dependent protein binding	0.166667	0.13214	0.878966	0.5983
GO:0008276	protein methyltransferase activity	0.166667	0.13214	0.878966	0.592811
GO:0019829	cation-transporting ATPase activity	0.108108	0.133182	0.875553	0.592056
GO:0005460	UDP-glucose transmembrane transporter activity	0.125	0.134019	0.872834	0.590408
GO:0016762	xyloglucan	0.125	0.134019	0.872834	0.585137
GO:0016705	oxidoreductase activity, acting on paired donors, with incorporation or reduction of molecular oxygen	0.0729167	0.145409	0.837409	0.629248
GO:0008312	7S RNA binding	0.12	0.146616	0.833819	0.628905
GO:0004149	dihydrolipoyllysine-residue succinyltransferase activity	0.153846	0.150892	0.821334	0.641619
GO:0103025	alpha-amylase activity (releasing maltohexaose)	0.153846	0.150892	0.821334	0.636088
GO:0102867	molybdenum cofactor sulfurtransferase activity	0.333333	0.152031	0.818067	0.635413
GO:0003955	NAD(P)H dehydrogenase (quinone) activity	0.333333	0.152031	0.818067	0.630028
GO:0008780	acyl-[acyl-carrier-protein]-UDP-N-acetylglucosamine O-acyltransferase activity	0.333333	0.152031	0.818067	0.624734
GO:0106073	dolichyl pyrophosphate Glc2Man9GlcNAc2 alpha-1,2-glucosyltransferase activity	0.333333	0.152031	0.818067	0.619527
GO:0008696	4-amino-4-deoxychorismate lyase activity	0.333333	0.152031	0.818067	0.614407
GO:0033897	ribonuclease T2 activity	0.333333	0.152031	0.818067	0.609371
GO:0004583	dolichyl-phosphate-glucose-glycolipid alpha-glucosyltransferase activity	0.333333	0.152031	0.818067	0.604417
GO:0019825	oxygen binding	0.333333	0.152031	0.818067	0.599543
GO:0016891	endoribonuclease activity, producing 5'-phosphomonoesters	0.333333	0.152031	0.818067	0.594746
GO:0031418	L-ascorbic acid binding	0.333333	0.152031	0.818067	0.590026
GO:0008265	Mo-molybdopterin cofactor sulfurase activity	0.333333	0.152031	0.818067	0.58538
GO:0008836	diaminopimelate decarboxylase activity	0.333333	0.152031	0.818067	0.580807
GO:0043998	H2A histone acetyltransferase activity	0.333333	0.152031	0.818067	0.576305
GO:0033613	activating transcription factor binding	0.333333	0.152031	0.818067	0.571871
GO:0019140	inositol 3-kinase activity	0.333333	0.152031	0.818067	0.567506
GO:0016758	transferase activity, transferring hexosyl groups	0.0721649	0.153995	0.812493	0.570482
GO:0004534	5'-3' exoribonuclease activity	0.142857	0.170126	0.769229	0.625501
GO:0004556	alpha-amylase activity	0.142857	0.170126	0.769229	0.620833
GO:0004521	endoribonuclease activity	0.142857	0.170126	0.769229	0.616234
GO:0000339	RNA cap binding	0.0892857	0.178058	0.749439	0.640223
GO:0004553	hydrolase activity, hydrolyzing O-glycosyl compounds	0.0686695	0.179861	0.745063	0.641986
GO:0047918	GDP-mannose 3,5-epimerase activity	0.107143	0.186479	0.729371	0.660783
GO:0005247	voltage-gated chloride channel activity	0.133333	0.189737	0.721847	0.667493
GO:0016773	phosphotransferase activity, alcohol group as acceptor	0.133333	0.189737	0.721847	0.662725
GO:0016301	kinase activity	0.0769231	0.191065	0.718819	0.662629
GO:0016788	hydrolase activity, acting on ester bonds	0.0786517	0.197051	0.705422	0.678577
GO:0102250	linear malto-oligosaccharide phosphorylase activity	0.25	0.197405	0.704641	0.675043
GO:0008893	guanosine-3',5'-bis(diphosphate) 3'-diphosphatase activity	0.25	0.197405	0.704641	0.670355
GO:0004061	arylformamidase activity	0.25	0.197405	0.704641	0.665732
GO:0008839	4-hydroxy-tetrahydrodipicolinate reductase	0.25	0.197405	0.704641	0.661172
GO:0004181	metallocarboxypeptidase activity	0.25	0.197405	0.704641	0.656674
GO:0008792	arginine decarboxylase activity	0.25	0.197405	0.704641	0.652237
GO:0004550	nucleoside diphosphate kinase activity	0.25	0.197405	0.704641	0.64786
GO:0051740	ethylene binding	0.25	0.197405	0.704641	0.643541
GO:0036094	small molecule binding	0.25	0.197405	0.704641	0.639279
GO:0004585	ornithine carbamoyltransferase activity	0.25	0.197405	0.704641	0.635073
GO:0033549	MAP kinase phosphatase activity	0.25	0.197405	0.704641	0.630922
GO:0008184	glycogen phosphorylase activity	0.25	0.197405	0.704641	0.626826
GO:0004109	coproporphyrinogen oxidase activity	0.25	0.197405	0.704641	0.622782
GO:0038199	ethylene receptor activity	0.25	0.197405	0.704641	0.618789
GO:0010485	H4 histone acetyltransferase activity	0.25	0.197405	0.704641	0.614848
GO:0102499	SHG alpha-glucan phosphorylase activity	0.25	0.197405	0.704641	0.610957
GO:0004048	anthranilate phosphoribosyltransferase activity	0.25	0.197405	0.704641	0.607114
GO:0004412	homoserine dehydrogenase activity	0.25	0.197405	0.704641	0.60332
GO:0004747	ribokinase activity	0.25	0.197405	0.704641	0.599572
GO:0016597	amino acid binding	0.25	0.197405	0.704641	0.595871
GO:0018685	alkane 1-monooxygenase activity	0.103448	0.200345	0.698221	0.601036
GO:0019887	protein kinase regulator activity	0.103448	0.200345	0.698221	0.597371
GO:0015299	solute	0.103448	0.200345	0.698221	0.59375
GO:0004565	beta-galactosidase activity	0.103448	0.200345	0.698221	0.590174
GO:0003690	double-stranded DNA binding	0.0754717	0.204964	0.688323	0.600164
GO:0005215	transporter activity	0.0847458	0.206258	0.685589	0.600358
GO:0016616	oxidoreductase activity, acting on the CH-OH group of donors, NAD or NADP as acceptor	0.0909091	0.207047	0.683931	0.599089
GO:0016760	cellulose synthase (UDP-forming) activity	0.0909091	0.207047	0.683931	0.595565
GO:0020037	heme binding	0.0640669	0.20717	0.683674	0.592433
GO:0043169	cation binding	0.125	0.209631	0.678545	0.595985
GO:0010295	(+)-abscisic acid 8'-hydroxylase activity	0.1	0.214447	0.66868	0.606154
GO:0016779	nucleotidyltransferase activity	0.1	0.214447	0.66868	0.60267
GO:0046982	protein heterodimerization activity	0.0789474	0.219536	0.658495	0.613445
GO:0052722	fatty acid in-chain hydroxylase activity	0.0967742	0.228753	0.640634	0.635568
GO:0051744	3,8-divinyl protochlorophyllide a 8-vinyl reductase activity	0.0967742	0.228753	0.640634	0.631977
GO:0004040	amidase activity	0.0967742	0.228753	0.640634	0.628427
GO:0043130	ubiquitin binding	0.117647	0.229721	0.6388	0.627561
GO:0005509	calcium ion binding	0.0617021	0.230098	0.638087	0.6251
GO:0004357	glutamate-cysteine ligase activity	0.2	0.24036	0.619138	0.64937
GO:0000014	single-stranded DNA endodeoxyribonuclease activity	0.2	0.24036	0.619138	0.645803
GO:0050200	plasmalogen synthase activity	0.2	0.24036	0.619138	0.642274
GO:0004518	nuclease activity	0.2	0.24036	0.619138	0.638783
GO:0008962	phosphatidylglycerophosphatase activity	0.2	0.24036	0.619138	0.63533
GO:0003858	3-hydroxybutyrate dehydrogenase activity	0.2	0.24036	0.619138	0.631914
GO:0004620	phospholipase activity	0.2	0.24036	0.619138	0.628535
GO:0010427	abscisic acid binding	0.2	0.24036	0.619138	0.625192
GO:0017057	6-phosphogluconolactonase activity	0.2	0.24036	0.619138	0.621884
GO:0071618	lysophosphatidylethanolamine acyltransferase activity	0.2	0.24036	0.619138	0.618611
GO:0004419	hydroxymethylglutaryl-CoA lyase activity	0.2	0.24036	0.619138	0.615372
GO:0016832	aldehyde-lyase activity	0.2	0.24036	0.619138	0.612167
GO:0003844	1,4-alpha-glucan branching enzyme activity	0.111111	0.24993	0.602182	0.633242
GO:0005086	ARF guanyl-nucleotide exchange factor activity	0.0909091	0.257853	0.588627	0.64995
GO:0016710	trans-cinnamate 4-monooxygenase activity	0.0909091	0.257853	0.588627	0.646617
GO:0004497	monooxygenase activity	0.0670732	0.260531	0.584141	0.649998
GO:0005096	GTPase activator activity	0.0769231	0.266467	0.574357	0.661433
GO:0070628	proteasome binding	0.166667	0.281024	0.551256	0.694045
GO:0090729	toxin activity	0.166667	0.281024	0.551256	0.690557
GO:0032441	pheophorbide a oxygenase activity	0.166667	0.281024	0.551256	0.687104
GO:0016799	hydrolase activity, hydrolyzing N-glycosyl compounds	0.166667	0.281024	0.551256	0.683686
GO:0016504	peptidase activator activity	0.166667	0.281024	0.551256	0.680301
GO:0052725	inositol-1,3,4-trisphosphate 6-kinase activity	0.166667	0.281024	0.551256	0.67695
GO:0047325	inositol tetrakisphosphate 1-kinase activity	0.166667	0.281024	0.551256	0.673632
GO:0017168	5-oxoprolinase (ATP-hydrolyzing) activity	0.166667	0.281024	0.551256	0.670346
GO:0017070	U6 snRNA binding	0.166667	0.281024	0.551256	0.667092
GO:0030623	U5 snRNA binding	0.166667	0.281024	0.551256	0.663869
GO:0070577	lysine-acetylated histone binding	0.166667	0.281024	0.551256	0.660677
GO:0004514	nicotinate-nucleotide diphosphorylase (carboxylating) activity	0.166667	0.281024	0.551256	0.657516
GO:2001071	maltoheptaose binding	0.166667	0.281024	0.551256	0.654385
GO:0052726	inositol-1,3,4-trisphosphate 5-kinase activity	0.166667	0.281024	0.551256	0.651284
GO:0008865	fructokinase activity	0.166667	0.281024	0.551256	0.648212
GO:0005388	calcium-transporting ATPase activity	0.0857143	0.287415	0.541491	0.65984
GO:0005506	iron ion binding	0.0614887	0.294235	0.531305	0.672341
GO:0004630	phospholipase D activity	0.0833333	0.302301	0.519561	0.687559
GO:0070290	N-acylphosphatidylethanolamine-specific phospholipase D activity	0.0833333	0.302301	0.519561	0.684375
GO:0003978	UDP-glucose 4-epimerase activity	0.0833333	0.302301	0.519561	0.681222
GO:0005366	myo-inositol	0.0952381	0.310607	0.507789	0.696728
GO:0030151	molybdenum ion binding	0.0952381	0.310607	0.507789	0.693546
GO:0004003	ATP-dependent DNA helicase activity	0.0810811	0.317223	0.498635	0.7051
GO:0016709	oxidoreductase activity, acting on paired donors, with incorporation or reduction of molecular oxygen, NAD(P)H as one donor, and incorporation of one atom of oxygen	0.0810811	0.317223	0.498635	0.70191
GO:0003712	transcription coregulator activity	0.0810811	0.317223	0.498635	0.698748
GO:0045300	acyl-[acyl-carrier-protein] desaturase activity	0.142857	0.31952	0.495502	0.700651
GO:0010277	chlorophyllide a oxygenase [overall] activity	0.142857	0.31952	0.495502	0.697523
GO:0005245	voltage-gated calcium channel activity	0.142857	0.31952	0.495502	0.694423
GO:0004343	glucosamine 6-phosphate N-acetyltransferase activity	0.142857	0.31952	0.495502	0.69135
GO:0004869	cysteine-type endopeptidase inhibitor activity	0.142857	0.31952	0.495502	0.688305
GO:0003876	AMP deaminase activity	0.142857	0.31952	0.495502	0.685286
GO:0042626	ATPase activity, coupled to transmembrane movement of substances	0.0641026	0.322707	0.491191	0.6891
GO:0046873	metal ion transmembrane transporter activity	0.0909091	0.330661	0.480617	0.703013
GO:0008233	peptidase activity	0.0869565	0.35055	0.45525	0.742073
GO:0000166	nucleotide binding	0.0684932	0.35156	0.454001	0.741004
GO:0004591	oxoglutarate dehydrogenase (succinyl-transferring) activity	0.125	0.355962	0.448597	0.747061
GO:0016630	protochlorophyllide reductase activity	0.125	0.355962	0.448597	0.743868
GO:0001671	ATPase activator activity	0.125	0.355962	0.448597	0.740703
GO:0004348	glucosylceramidase activity	0.125	0.355962	0.448597	0.737564
GO:0030598	rRNA N-glycosylase activity	0.125	0.355962	0.448597	0.734452
GO:0004351	glutamate decarboxylase activity	0.125	0.355962	0.448597	0.731366
GO:0016829	lyase activity	0.125	0.355962	0.448597	0.728306
GO:0003886	DNA (cytosine-5-)-methyltransferase activity	0.125	0.355962	0.448597	0.725272
GO:0042800	histone methyltransferase activity (H3-K4 specific)	0.125	0.355962	0.448597	0.722262
GO:0008143	poly(A) binding	0.075	0.361975	0.441321	0.731429
GO:0016757	transferase activity, transferring glycosyl groups	0.0652174	0.369295	0.432627	0.743148
GO:0016531	copper chaperone activity	0.0833333	0.370235	0.431523	0.741986
GO:0008138	protein tyrosine/serine/threonine phosphatase activity	0.0833333	0.370235	0.431523	0.738958
GO:0004298	threonine-type endopeptidase activity	0.08	0.38968	0.409292	0.774607
GO:0017056	structural constituent of nuclear pore	0.08	0.38968	0.409292	0.771471
GO:0030955	potassium ion binding	0.08	0.38968	0.409292	0.76836
GO:0004743	pyruvate kinase activity	0.08	0.38968	0.409292	0.765275
GO:0035091	phosphatidylinositol binding	0.08	0.38968	0.409292	0.762213
GO:0005375	copper ion transmembrane transporter activity	0.08	0.38968	0.409292	0.759177
GO:0004338	glucan exo-1,3-beta-glucosidase activity	0.111111	0.390459	0.408425	0.757676
GO:0042973	glucan endo-1,3-beta-D-glucosidase activity	0.111111	0.390459	0.408425	0.754681
GO:0050224	prunasin beta-glucosidase activity	0.111111	0.390459	0.408425	0.75171
GO:0005200	structural constituent of cytoskeleton	0.111111	0.390459	0.408425	0.748762
GO:0004559	alpha-mannosidase activity	0.111111	0.390459	0.408425	0.745837
GO:0047668	amygdalin beta-glucosidase activity	0.111111	0.390459	0.408425	0.742935
GO:0008409	5'-3' exonuclease activity	0.111111	0.390459	0.408425	0.740056
GO:0008863	formate dehydrogenase (NAD+) activity	0.111111	0.390459	0.408425	0.737198
GO:0004815	aspartate-tRNA ligase activity	0.111111	0.390459	0.408425	0.734363
GO:0032051	clathrin light chain binding	0.111111	0.390459	0.408425	0.731549
GO:0070300	phosphatidic acid binding	0.111111	0.390459	0.408425	0.728757
GO:0051015	actin filament binding	0.0714286	0.391587	0.407172	0.728084
GO:0031072	heat shock protein binding	0.0714286	0.391587	0.407172	0.725326
GO:0016747	transferase activity, transferring acyl groups other than amino-acyl groups	0.060241	0.395476	0.40288	0.729765
GO:0015297	antiporter activity	0.0769231	0.408855	0.388431	0.751616
GO:0009974	zeinoxanthin epsilon hydroxylase activity	0.0769231	0.408855	0.388431	0.748801
GO:0015238	drug transmembrane transporter activity	0.0769231	0.408855	0.388431	0.746007
GO:0030170	pyridoxal phosphate binding	0.0614035	0.409622	0.387616	0.74463
GO:0016491	oxidoreductase activity	0.0559567	0.421638	0.37506	0.763634
GO:0008757	S-adenosylmethionine-dependent methyltransferase activity	0.1	0.423115	0.373542	0.763481
GO:0004829	threonine-tRNA ligase activity	0.1	0.423115	0.373542	0.760674
GO:0008422	beta-glucosidase activity	0.1	0.423115	0.373542	0.757887
GO:0046423	allene-oxide cyclase activity	0.1	0.423115	0.373542	0.755121
GO:0051723	protein methylesterase activity	0.1	0.423115	0.373542	0.752376
GO:0003713	transcription coactivator activity	0.1	0.423115	0.373542	0.74965
GO:0004089	carbonate dehydratase activity	0.1	0.423115	0.373542	0.746943
GO:0016874	ligase activity	0.1	0.423115	0.373542	0.744256
GO:0080083	beta-gentiobiose beta-glucosidase activity	0.1	0.423115	0.373542	0.741589
GO:0008661	1-deoxy-D-xylulose-5-phosphate synthase activity	0.1	0.423115	0.373542	0.73894
GO:0080079	cellobiose glucosidase activity	0.1	0.423115	0.373542	0.736311
GO:0004742	dihydrolipoyllysine-residue acetyltransferase activity	0.1	0.423115	0.373542	0.7337
GO:0050567	glutaminyl-tRNA synthase (glutamine-hydrolyzing) activity	0.1	0.423115	0.373542	0.731107
GO:0102483	scopolin beta-glucosidase activity	0.1	0.423115	0.373542	0.728533
GO:0047701	beta-L-arabinosidase activity	0.1	0.423115	0.373542	0.725976
GO:0004567	beta-mannosidase activity	0.1	0.423115	0.373542	0.723438
GO:0033907	beta-D-fucosidase activity	0.1	0.423115	0.373542	0.720917
GO:0000977	RNA polymerase II regulatory region sequence-specific DNA binding	0.1	0.423115	0.373542	0.718414
GO:0034256	chlorophyll(ide) b reductase activity	0.0740741	0.427733	0.368828	0.723741
GO:0010291	carotene beta-ring hydroxylase activity	0.0740741	0.427733	0.368828	0.721246
GO:0008378	galactosyltransferase activity	0.0740741	0.427733	0.368828	0.718767
GO:0031957	very long-chain fatty acid-CoA ligase activity	0.0740741	0.427733	0.368828	0.716306
GO:0008186	RNA-dependent ATPase activity	0.0714286	0.446291	0.350382	0.744833
GO:0004674	protein serine/threonine kinase activity	0.0553435	0.45138	0.345457	0.750765
GO:0052692	raffinose alpha-galactosidase activity	0.0909091	0.454028	0.342917	0.752609
GO:0008442	3-hydroxyisobutyrate dehydrogenase activity	0.0909091	0.454028	0.342917	0.750067
GO:0031625	ubiquitin protein ligase binding	0.0909091	0.454028	0.342917	0.747541
GO:0030060	L-malate dehydrogenase activity	0.0909091	0.454028	0.342917	0.745033
GO:0004822	isoleucine-tRNA ligase activity	0.0909091	0.454028	0.342917	0.742541
GO:0050662	coenzyme binding	0.0594059	0.456589	0.340475	0.74424
GO:0050664	oxidoreductase activity, acting on NAD(P)H, oxygen as acceptor	0.0689655	0.464509	0.333006	0.754634
GO:0010333	terpene synthase activity	0.0689655	0.464509	0.333006	0.752135
GO:0003872	6-phosphofructokinase activity	0.0689655	0.464509	0.333006	0.749653
GO:0003676	nucleic acid binding	0.0547009	0.474246	0.323996	0.76285
GO:0051537	2 iron, 2 sulfur cluster binding	0.0625	0.477813	0.320742	0.766068
GO:0004601	peroxidase activity	0.057377	0.480485	0.31832	0.767833
GO:0004650	polygalacturonase activity	0.0666667	0.48237	0.316619	0.768336
GO:0004467	long-chain fatty acid-CoA ligase activity	0.0666667	0.48237	0.316619	0.765841
GO:0018024	histone-lysine N-methyltransferase activity	0.0666667	0.48237	0.316619	0.763363
GO:0016308	1-phosphatidylinositol-4-phosphate 5-kinase activity	0.0833333	0.483291	0.315792	0.762352
GO:0005047	signal recognition particle binding	0.0833333	0.483291	0.315792	0.759901
GO:0016174	NAD(P)H oxidase activity	0.0833333	0.483291	0.315792	0.757465
GO:0005381	iron ion transmembrane transporter activity	0.0833333	0.483291	0.315792	0.755045
GO:0031369	translation initiation factor binding	0.0833333	0.483291	0.315792	0.752641
GO:0016851	magnesium chelatase activity	0.0833333	0.483291	0.315792	0.750251
GO:0004185	serine-type carboxypeptidase activity	0.0612245	0.491656	0.308339	0.760822
GO:0005507	copper ion binding	0.0559006	0.495517	0.304941	0.764378
GO:0019904	protein domain specific binding	0.06	0.505317	0.296436	0.777043
GO:0004197	cysteine-type endopeptidase activity	0.0769231	0.510991	0.291587	0.783305
GO:0008420	RNA polymerase II CTD heptapeptide repeat phosphatase activity	0.0769231	0.510991	0.291587	0.780857
GO:0003697	single-stranded DNA binding	0.0550459	0.531715	0.274321	0.809995
GO:0019706	protein-cysteine S-palmitoyltransferase activity	0.0606061	0.533687	0.272713	0.810475
GO:0009678	hydrogen-translocating pyrophosphatase activity	0.0714286	0.537211	0.269855	0.813301
GO:0033854	glutamate-prephenate aminotransferase activity	0.0714286	0.537211	0.269855	0.810791
GO:0043546	molybdopterin cofactor binding	0.0714286	0.537211	0.269855	0.808296
GO:0050464	nitrate reductase (NADPH) activity	0.0714286	0.537211	0.269855	0.805816
GO:0033853	aspartate-prephenate aminotransferase activity	0.0714286	0.537211	0.269855	0.803352
GO:0008553	proton-exporting ATPase activity, phosphorylative mechanism	0.0588235	0.550006	0.259633	0.819978
GO:0046961	proton-transporting ATPase activity, rotational mechanism	0.0666667	0.56203	0.25024	0.835358
GO:0070696	transmembrane receptor protein serine/threonine kinase binding	0.0666667	0.56203	0.25024	0.832827
GO:0003989	acetyl-CoA carboxylase activity	0.0666667	0.56203	0.25024	0.830311
GO:0004609	phosphatidylserine decarboxylase activity	0.0666667	0.56203	0.25024	0.82781
GO:0003714	transcription corepressor activity	0.0666667	0.56203	0.25024	0.825324
GO:0004096	catalase activity	0.0571429	0.56592	0.247245	0.828548
GO:0030145	manganese ion binding	0.0571429	0.56592	0.247245	0.826075
GO:0008308	voltage-gated anion channel activity	0.0625	0.585524	0.232455	0.852146
GO:0004540	ribonuclease activity	0.0625	0.585524	0.232455	0.849618
GO:0042578	phosphoric ester hydrolase activity	0.0625	0.585524	0.232455	0.847104
GO:0016787	hydrolase activity	0.0518732	0.591537	0.228018	0.853279
GO:0046983	protein dimerization activity	0.0514286	0.59835	0.223045	0.860567
GO:0016831	carboxy-lyase activity	0.0588235	0.607761	0.216267	0.871541
GO:0008964	phosphoenolpyruvate carboxylase activity	0.0588235	0.607761	0.216267	0.868992
GO:0004525	ribonuclease III activity	0.0526316	0.611212	0.213808	0.871378
GO:0009055	electron transfer activity	0.0507246	0.613274	0.212346	0.871776
GO:0003924	GTPase activity	0.0504587	0.625149	0.204017	0.88608
GO:0008026	ATP-dependent helicase activity	0.0512821	0.625489	0.20378	0.884
GO:0030247	polysaccharide binding	0.0502513	0.628539	0.201668	0.885751
GO:0005504	fatty acid binding	0.0555556	0.62881	0.20148	0.883587
GO:0003918	DNA topoisomerase type II (ATP-hydrolyzing) activity	0.0555556	0.62881	0.20148	0.881055
GO:0003843	1,3-beta-D-glucan synthase activity	0.0555556	0.62881	0.20148	0.878538
GO:0047262	polygalacturonate 4-alpha-galacturonosyltransferase activity	0.0555556	0.62881	0.20148	0.876035
GO:0005198	structural molecule activity	0.049505	0.635358	0.196982	0.882642
GO:0016746	transferase activity, transferring acyl groups	0.05	0.639358	0.194256	0.885683
GO:0004012	phospholipid-translocating ATPase activity	0.05	0.639358	0.194256	0.883181
GO:0004721	phosphoprotein phosphatase activity	0.0491803	0.64156	0.192763	0.883726
GO:0043621	protein self-association	0.0487805	0.646646	0.189333	0.88823
GO:0102965	alcohol-forming fatty acyl-CoA reductase activity	0.0526316	0.648734	0.187933	0.888602
GO:0004017	adenylate kinase activity	0.0526316	0.648734	0.187933	0.88612
GO:0004069	L-aspartate	0.0526316	0.648734	0.187933	0.883651
GO:0009378	four-way junction helicase activity	0.0526316	0.648734	0.187933	0.881197
GO:0080019	fatty-acyl-CoA reductase (alcohol-forming) activity	0.0526316	0.648734	0.187933	0.878756
GO:0036310	annealing helicase activity	0.0526316	0.648734	0.187933	0.876328
GO:0051082	unfolded protein binding	0.0490798	0.651386	0.186161	0.877487
GO:0003723	RNA binding	0.0509915	0.652326	0.185535	0.876339
GO:0003774	motor activity	0.0483871	0.652554	0.185384	0.874243
GO:0003755	peptidyl-prolyl cis-trans isomerase activity	0.0486111	0.658174	0.181659	0.879363
GO:0003746	translation elongation factor activity	0.047619	0.663305	0.178286	0.883805
GO:0016208	AMP binding	0.05	0.667592	0.175489	0.887099
GO:0008375	acetylglucosaminyltransferase activity	0.05	0.667592	0.175489	0.884695
GO:0005315	inorganic phosphate transmembrane transporter activity	0.05	0.667592	0.175489	0.882304
GO:0003987	acetate-CoA ligase activity	0.05	0.667592	0.175489	0.879926
GO:0080132	fatty acid alpha-hydroxylase activity	0.05	0.667592	0.175489	0.87756
GO:0004519	endonuclease activity	0.046875	0.673815	0.171459	0.883366
GO:0061608	nuclear import signal receptor activity	0.047619	0.685441	0.16403	0.896205
GO:0015228	coenzyme A transmembrane transporter activity	0.047619	0.685441	0.16403	0.893815
GO:0051724	NAD transmembrane transporter activity	0.047619	0.685441	0.16403	0.891438
GO:0015171	amino acid transmembrane transporter activity	0.047619	0.685441	0.16403	0.889073
GO:0015141	succinate transmembrane transporter activity	0.047619	0.685441	0.16403	0.886721
GO:0003727	single-stranded RNA binding	0.0454545	0.690819	0.160636	0.891321
GO:0003677	DNA binding	0.0505051	0.693906	0.158699	0.892948
GO:0000155	phosphorelay sensor kinase activity	0.0454545	0.694109	0.158573	0.890864
GO:0005347	ATP transmembrane transporter activity	0.0454545	0.702335	0.153455	0.899063
GO:0015189	L-lysine transmembrane transporter activity	0.0454545	0.702335	0.153455	0.896715
GO:0016207	4-coumarate-CoA ligase activity	0.0454545	0.702335	0.153455	0.89438
GO:0004427	inorganic diphosphatase activity	0.0454545	0.702335	0.153455	0.892057
GO:0008641	ubiquitin-like modifier activating enzyme activity	0.0454545	0.702335	0.153455	0.889746
GO:0005290	L-histidine transmembrane transporter activity	0.0454545	0.702335	0.153455	0.887447
GO:0000064	L-ornithine transmembrane transporter activity	0.0454545	0.702335	0.153455	0.88516
GO:0015181	arginine transmembrane transporter activity	0.0454545	0.702335	0.153455	0.882884
GO:0016866	intramolecular transferase activity	0.0454545	0.702335	0.153455	0.880621
GO:0016887	ATPase activity	0.0479452	0.706407	0.150945	0.88346
GO:0004222	metalloendopeptidase activity	0.0454545	0.709056	0.149319	0.884511
GO:0031491	nucleosome binding	0.0434783	0.718326	0.143679	0.893794
GO:0050203	oxalate-CoA ligase activity	0.0434783	0.718326	0.143679	0.891526
GO:0030983	mismatched DNA binding	0.0434783	0.718326	0.143679	0.889269
GO:0016405	CoA-ligase activity	0.0434783	0.718326	0.143679	0.887023
GO:0043424	protein histidine kinase binding	0.0434783	0.718326	0.143679	0.884789
GO:0043022	ribosome binding	0.0434783	0.722747	0.141014	0.887999
GO:0008094	DNA-dependent ATPase activity	0.0425532	0.725336	0.139461	0.888946
GO:0000062	fatty-acyl-CoA binding	0.0416667	0.73346	0.134624	0.896655
GO:0008408	3'-5' exonuclease activity	0.0416667	0.73346	0.134624	0.894419
GO:0008146	sulfotransferase activity	0.0416667	0.73346	0.134624	0.892194
GO:0015079	potassium ion transmembrane transporter activity	0.04	0.747784	0.126224	0.907361
GO:0070402	NADPH binding	0.04	0.747784	0.126224	0.905115
GO:0090409	malonyl-CoA synthetase activity	0.04	0.747784	0.126224	0.90288
GO:0031956	medium-chain fatty acid-CoA ligase activity	0.04	0.747784	0.126224	0.900656
GO:0019901	protein kinase binding	0.04	0.747784	0.126224	0.898443
GO:0005525	GTP binding	0.0460993	0.753395	0.122977	0.902967
GO:0003684	damaged DNA binding	0.04	0.756549	0.121163	0.90453
GO:0004722	protein serine/threonine phosphatase activity	0.04	0.773717	0.111418	0.922799
GO:0005471	ATP	0.037037	0.774173	0.111162	0.921096
GO:0070180	large ribosomal subunit rRNA binding	0.037037	0.774173	0.111162	0.91886
GO:0005249	voltage-gated potassium channel activity	0.0384615	0.775622	0.11035	0.918351
GO:0051087	chaperone binding	0.0357143	0.786316	0.104403	0.928765
GO:0004373	glycogen (starch) synthase activity	0.0357143	0.786316	0.104403	0.926527
GO:0003729	mRNA binding	0.044	0.792853	0.100807	0.931984
GO:0008236	serine-type peptidase activity	0.037037	0.79338	0.100519	0.930366
GO:0043138	3'-5' DNA helicase activity	0.0344828	0.797809	0.0981009	0.933322
GO:0030976	thiamine pyrophosphate binding	0.0344828	0.797809	0.0981009	0.931095
GO:0005516	calmodulin binding	0.0410959	0.802197	0.0957191	0.933986
GO:0004386	helicase activity	0.0408163	0.807421	0.0928997	0.937836
GO:0004004	ATP-dependent RNA helicase activity	0.0333333	0.808687	0.0922197	0.93708
GO:0002161	aminoacyl-tRNA editing activity	0.0333333	0.808687	0.0922197	0.934865
GO:0004316	3-oxoacyl-[acyl-carrier-protein] reductase (NADPH) activity	0.0333333	0.808687	0.0922197	0.93266
GO:0004176	ATP-dependent peptidase activity	0.0357143	0.809889	0.0915745	0.931849
GO:0003887	DNA-directed DNA polymerase activity	0.0357143	0.809889	0.0915745	0.929661
GO:0051536	iron-sulfur cluster binding	0.0350877	0.817696	0.0874081	0.936425
GO:0004725	protein tyrosine phosphatase activity	0.0322581	0.818981	0.0867263	0.935705
GO:0003824	catalytic activity	0.0459559	0.822676	0.0847709	0.937736
GO:0004252	serine-type endopeptidase activity	0.0412371	0.824447	0.0838373	0.937569
GO:0003756	protein disulfide isomerase activity	0.03125	0.828723	0.0815906	0.940245
GO:0043140	ATP-dependent 3'-5' DNA helicase activity	0.03125	0.828723	0.0815906	0.938068
GO:0031177	phosphopantetheine binding	0.030303	0.837943	0.0767855	0.946314
GO:2001070	starch binding	0.0294118	0.846668	0.0722867	0.953965
GO:0050661	NADP binding	0.037594	0.84805	0.0715786	0.953325
GO:0030246	carbohydrate binding	0.0415094	0.849808	0.0706794	0.95311
GO:0004857	enzyme inhibitor activity	0.0322581	0.852587	0.0692614	0.954039
GO:0061630	ubiquitin protein ligase activity	0.0344828	0.852708	0.0691999	0.951995
GO:0008565	protein transporter activity	0.0285714	0.854926	0.0680717	0.952298
GO:0017046	peptide hormone binding	0.0285714	0.854926	0.0680717	0.950133
GO:0051539	4 iron, 4 sulfur cluster binding	0.031746	0.858793	0.0661116	0.952267
GO:0004713	protein tyrosine kinase activity	0.0364964	0.86555	0.062708	0.957588
GO:0051020	GTPase binding	0.027027	0.870135	0.0604135	0.960487
GO:0008237	metallopeptidase activity	0.027027	0.870135	0.0604135	0.958324
GO:0016307	phosphatidylinositol phosphate kinase activity	0.027027	0.870135	0.0604135	0.956171
GO:0003743	translation initiation factor activity	0.0386473	0.873642	0.0586667	0.957872
GO:0003899	DNA-directed 5'-3' RNA polymerase activity	0.030303	0.876008	0.0574921	0.958317
GO:0004177	aminopeptidase activity	0.0263158	0.877133	0.0569347	0.957406
GO:0016853	isomerase activity	0.0263158	0.877133	0.0569347	0.955274
GO:0004842	ubiquitin-protein transferase activity	0.0408805	0.880365	0.0553373	0.956663
GO:0008234	cysteine-type peptidase activity	0.0322581	0.882354	0.0543572	0.956699
GO:0043141	ATP-dependent 5'-3' DNA helicase activity	0.025641	0.883755	0.0536682	0.956098
GO:0008047	enzyme activator activity	0.025	0.890021	0.0505995	0.960752
GO:0036459	thiol-dependent ubiquitinyl hydrolase activity	0.025	0.890021	0.0505995	0.958635
GO:0015026	coreceptor activity	0.0285714	0.895965	0.0477089	0.962916
GO:0016671	oxidoreductase activity, acting on a sulfur group of donors, disulfide as acceptor	0.0238095	0.901563	0.045004	0.966808
GO:0016740	transferase activity	0.0232558	0.906873	0.0424537	0.970374
GO:0010181	FMN binding	0.0273973	0.908932	0.0414686	0.970454
GO:0003678	DNA helicase activity	0.0273973	0.908932	0.0414686	0.968339
GO:0003700	DNA-binding transcription factor activity	0.037037	0.911814	0.0400935	0.969298
GO:0008081	phosphoric diester hydrolase activity	0.0227273	0.911897	0.0400541	0.967284
GO:0005199	structural constituent of cell wall	0.0266667	0.916722	0.0377626	0.970296
GO:0046872	metal ion binding	0.045967	0.916821	0.0377152	0.968306
GO:0008168	methyltransferase activity	0.0346535	0.923065	0.0347676	0.972799
GO:0003779	actin binding	0.0307692	0.924135	0.0342648	0.971832
GO:0008568	microtubule-severing ATPase activity	0.0212766	0.925407	0.0336671	0.971082
GO:0008536	Ran GTPase binding	0.0212766	0.925407	0.0336671	0.969002
GO:0000049	tRNA binding	0.0253165	0.930465	0.0313002	0.972216
GO:0043531	ADP binding	0.040856	0.930571	0.0312505	0.970254
GO:0005524	ATP binding	0.048723	0.945972	0.0241218	0.984213
GO:0003777	microtubule motor activity	0.030303	0.946502	0.0238784	0.982674
GO:0036402	proteasome-activating ATPase activity	0.0188679	0.946547	0.0238578	0.980639
GO:0000287	magnesium ion binding	0.0327103	0.946599	0.0238341	0.978619
GO:0004499	N,N-dimethylaniline monooxygenase activity	0.0181818	0.952171	0.0212849	0.982303
GO:0010857	calcium-dependent protein kinase activity	0.0166667	0.963785	0.01602	0.992191
GO:0004383	guanylate cyclase activity	0.015873	0.969356	0.0135169	0.99583
GO:0042393	histone binding	0.0206186	0.96978	0.0133268	0.994177
GO:0004707	MAP kinase activity	0.0153846	0.972586	0.0120718	0.994968
GO:0015035	protein disulfide oxidoreductase activity	0.0151515	0.974072	0.0114088	0.994408
GO:0043565	sequence-specific DNA binding	0.0295359	0.974615	0.0111667	0.992889
GO:0042803	protein homodimerization activity	0.025	0.975692	0.0106872	0.99192
GO:0005102	signaling receptor binding	0.0142857	0.979255	0.00910409	0.993477
GO:0004672	protein kinase activity	0.040619	0.98626	0.00600848	0.998512
GO:0001653	peptide receptor activity	0.0119048	0.99051	0.00414105	1.00074
GO:0008017	microtubule binding	0.0266667	0.993034	0.00303586	1.00122
GO:0071949	FAD binding	0.00970874	0.996729	0.00142284	1.00288
GO:0003682	chromatin binding	0.0165746	0.997332	0.00116039	1.00143
GO:0042802	identical protein binding	0.0200803	0.997957	0.00088814	1
GO:0050660	flavin adenine dinucleotide binding	0.0131579	0.99797	0.000882601	0.99797

## Sheet: B vs A. down enriched
TermID	Term	Ratio	pvalue	Enrichment	FDR
GO:0015026	coreceptor activity	0.257143	3.26398e-09	8.48625	1.41004e-06
GO:0005199	structural constituent of cell wall	0.24	1.07913e-08	7.96692	2.33093e-06
GO:0005102	signaling receptor binding	0.242857	2.32095e-08	7.63434	3.34216e-06
GO:0042803	protein homodimerization activity	0.15625	1.58056e-07	6.80119	1.70701e-05
GO:0003682	chromatin binding	0.132597	5.90951e-06	5.22845	0.000510582
GO:0001653	peptide receptor activity	0.178571	1.02303e-05	4.99011	0.000736583
GO:0004674	protein serine/threonine kinase activity	0.0896947	1.95835e-05	4.70811	0.00120858
GO:0004383	guanylate cyclase activity	0.190476	4.12799e-05	4.38426	0.00222911
GO:0051020	GTPase binding	0.243243	5.17406e-05	4.28617	0.00248355
GO:0030247	polysaccharide binding	0.115578	8.74101e-05	4.05844	0.00377612
GO:0008168	methyltransferase activity	0.113861	0.000110237	3.95767	0.00432932
GO:0004672	protein kinase activity	0.0715667	0.000177989	3.74961	0.00640762
GO:0030246	carbohydrate binding	0.101887	0.00018758	3.72681	0.00623344
GO:0004713	protein tyrosine kinase activity	0.116788	0.00095176	3.02147	0.0293686
GO:0042802	identical protein binding	0.0963855	0.000970983	3.01279	0.0279643
GO:0017046	peptide hormone binding	0.2	0.0012767	2.89391	0.034471
GO:1990714	hydroxyproline O-galactosyltransferase activity	1	0.00238663	2.62222	0.0606484
GO:0000179	rRNA (adenine-N6,N6-)-dimethyltransferase activity	0.375	0.00540015	2.26759	0.129604
GO:0022857	transmembrane transporter activity	0.0909091	0.00622912	2.20557	0.141631
GO:0004612	phosphoenolpyruvate carboxykinase (ATP) activity	0.666667	0.0069281	2.15939	0.149647
GO:0046556	alpha-L-arabinofuranosidase activity	0.333333	0.00780992	2.10735	0.160661
GO:0004335	galactokinase activity	0.5	0.0134094	1.87259	0.263312
GO:0005315	inorganic phosphate transmembrane transporter activity	0.2	0.0145916	1.8359	0.274068
GO:0005366	myo-inositol	0.190476	0.0173483	1.76074	0.312269
GO:0005509	calcium ion binding	0.0702128	0.0199672	1.69968	0.345034
GO:0009881	photoreceptor activity	0.230769	0.0230005	1.63826	0.382162
GO:0005516	calmodulin binding	0.0890411	0.0256219	1.59139	0.409951
GO:0004601	peroxidase activity	0.0901639	0.0354919	1.44987	0.547589
GO:0016627	oxidoreductase activity, acting on the CH-CH group of donors	0.1875	0.0404341	1.39325	0.602329
GO:0004683	calmodulin-dependent protein kinase activity	0.148148	0.0404977	1.39257	0.583167
GO:0005245	voltage-gated calcium channel activity	0.285714	0.0425729	1.37087	0.593274
GO:0008759	UDP-3-O-[3-hydroxymyristoyl] N-acetylglucosamine deacetylase activity	1	0.048951	1.31024	0.660839
GO:0015377	cation	1	0.048951	1.31024	0.640814
GO:0015173	aromatic amino acid transmembrane transporter activity	1	0.048951	1.31024	0.621966
GO:0035299	inositol pentakisphosphate 2-kinase activity	1	0.048951	1.31024	0.604196
GO:0000104	succinate dehydrogenase activity	1	0.048951	1.31024	0.587413
GO:0005524	ATP binding	0.053831	0.0560892	1.25112	0.654879
GO:0003777	microtubule motor activity	0.0787879	0.0593998	1.22622	0.675282
GO:0004553	hydrolase activity, hydrolyzing O-glycosyl compounds	0.0729614	0.0624339	1.20458	0.691576
GO:0004017	adenylate kinase activity	0.157895	0.062872	1.20154	0.679017
GO:0000774	adenyl-nucleotide exchange factor activity	0.222222	0.0684364	1.16471	0.721086
GO:0005534	galactose binding	0.222222	0.0684364	1.16471	0.703917
GO:0004523	RNA-DNA hybrid ribonuclease activity	0.15	0.071392	1.14635	0.717241
GO:0008094	DNA-dependent ATPase activity	0.106383	0.077837	1.10881	0.764217
GO:0047334	diphosphate-fructose-6-phosphate 1-phosphotransferase activity	0.142857	0.0803993	1.09475	0.771833
GO:0004694	eukaryotic translation initiation factor 2alpha kinase activity	0.142857	0.0803993	1.09475	0.755054
GO:0051753	mannan synthase activity	0.2	0.0828559	1.08168	0.76157
GO:0004576	oligosaccharyl transferase activity	0.2	0.0828559	1.08168	0.745704
GO:0003713	transcription coactivator activity	0.2	0.0828559	1.08168	0.730485
GO:0003725	double-stranded RNA binding	0.5	0.0955155	1.01993	0.825254
GO:0016830	carbon-carbon lyase activity	0.5	0.0955155	1.01993	0.809072
GO:0032454	histone demethylase activity (H3-K9 specific)	0.5	0.0955155	1.01993	0.793513
GO:0080041	ADP-ribose pyrophosphohydrolase activity	0.5	0.0955155	1.01993	0.778541
GO:0019905	syntaxin binding	0.5	0.0955155	1.01993	0.764124
GO:0004014	adenosylmethionine decarboxylase activity	0.5	0.0955155	1.01993	0.750231
GO:0046406	magnesium protoporphyrin IX methyltransferase activity	0.5	0.0955155	1.01993	0.736834
GO:0004639	phosphoribosylaminoimidazolesuccinocarboxamide synthase activity	0.5	0.0955155	1.01993	0.723907
GO:0030604	1-deoxy-D-xylulose-5-phosphate reductoisomerase activity	0.5	0.0955155	1.01993	0.711426
GO:0004421	hydroxymethylglutaryl-CoA synthase activity	0.5	0.0955155	1.01993	0.699368
GO:0019904	protein domain specific binding	0.1	0.0957752	1.01875	0.689582
GO:0005543	phospholipid binding	0.181818	0.0980984	1.00834	0.69473
GO:0051082	unfolded protein binding	0.0736196	0.101269	0.994524	0.705615
GO:0000155	phosphorelay sensor kinase activity	0.0909091	0.102325	0.990019	0.701656
GO:0045735	nutrient reservoir activity	0.12	0.120837	0.917799	0.815652
GO:0019902	phosphatase binding	0.102564	0.121275	0.916229	0.806012
GO:0015297	antiporter activity	0.115385	0.131925	0.879671	0.863512
GO:0015238	drug transmembrane transporter activity	0.115385	0.131925	0.879671	0.850624
GO:0004329	formate-tetrahydrofolate ligase activity	0.333333	0.139809	0.854464	0.888199
GO:0004788	thiamine diphosphokinase activity	0.333333	0.139809	0.854464	0.875327
GO:0004535	poly(A)-specific ribonuclease activity	0.333333	0.139809	0.854464	0.862822
GO:0051745	4-hydroxy-3-methylbut-2-en-1-yl diphosphate reductase activity	0.333333	0.139809	0.854464	0.85067
GO:0008897	holo-[acyl-carrier-protein] synthase activity	0.333333	0.139809	0.854464	0.838855
GO:0033971	hydroxyisourate hydrolase activity	0.333333	0.139809	0.854464	0.827364
GO:0003852	2-isopropylmalate synthase activity	0.333333	0.139809	0.854464	0.816183
GO:0015105	arsenite transmembrane transporter activity	0.333333	0.139809	0.854464	0.805301
GO:0030975	thiamine binding	0.333333	0.139809	0.854464	0.794705
GO:0052793	pectin acetylesterase activity	0.333333	0.139809	0.854464	0.784384
GO:0004663	Rab geranylgeranyltransferase activity	0.333333	0.139809	0.854464	0.774328
GO:0097718	disordered domain specific binding	0.142857	0.147665	0.830723	0.807483
GO:0051087	chaperone binding	0.107143	0.155097	0.809397	0.837523
GO:0003697	single-stranded DNA binding	0.0733945	0.163408	0.786727	0.871508
GO:0008081	phosphoric diester hydrolase activity	0.0909091	0.166655	0.778183	0.877985
GO:0050664	oxidoreductase activity, acting on NAD(P)H, oxygen as acceptor	0.103448	0.167128	0.77695	0.869872
GO:0003872	6-phosphofructokinase activity	0.103448	0.167128	0.77695	0.859516
GO:0010857	calcium-dependent protein kinase activity	0.0833333	0.168656	0.772999	0.857168
GO:0008893	guanosine-3',5'-bis(diphosphate) 3'-diphosphatase activity	0.25	0.181942	0.740066	0.913943
GO:0004550	nucleoside diphosphate kinase activity	0.25	0.181942	0.740066	0.903438
GO:0045549	9-cis-epoxycarotenoid dioxygenase activity	0.25	0.181942	0.740066	0.893172
GO:0009882	blue light photoreceptor activity	0.25	0.181942	0.740066	0.883136
GO:0004647	phosphoserine phosphatase activity	0.25	0.181942	0.740066	0.873324
GO:0036094	small molecule binding	0.25	0.181942	0.740066	0.863727
GO:0004019	adenylosuccinate synthase activity	0.25	0.181942	0.740066	0.854338
GO:0004059	aralkylamine N-acetyltransferase activity	0.25	0.181942	0.740066	0.845152
GO:0015018	galactosylgalactosylxylosylprotein 3-beta-glucuronosyltransferase activity	0.25	0.181942	0.740066	0.836161
GO:0043015	gamma-tubulin binding	0.25	0.181942	0.740066	0.827359
GO:0008441	3'(2'),5'-bisphosphate nucleotidase activity	0.25	0.181942	0.740066	0.818741
GO:0003913	DNA photolyase activity	0.25	0.181942	0.740066	0.8103
GO:0004325	ferrochelatase activity	0.25	0.181942	0.740066	0.802032
GO:0016730	oxidoreductase activity, acting on iron-sulfur proteins as donors	0.25	0.181942	0.740066	0.79393
GO:0019863	IgE binding	0.125	0.182959	0.737645	0.790385
GO:0030674	protein binding, bridging	0.125	0.182959	0.737645	0.782559
GO:0008374	O-acyltransferase activity	0.125	0.182959	0.737645	0.774887
GO:0000234	phosphoethanolamine N-methyltransferase activity	0.117647	0.201037	0.696723	0.843186
GO:0033707	3''-deamino-3''-oxonicotianamine reductase activity	0.117647	0.201037	0.696723	0.835078
GO:0008107	galactoside 2-alpha-L-fucosyltransferase activity	0.117647	0.201037	0.696723	0.827125
GO:0004707	MAP kinase activity	0.0769231	0.211376	0.674944	0.861457
GO:0031177	phosphopantetheine binding	0.0909091	0.217631	0.662279	0.87866
GO:0009041	uridylate kinase activity	0.111111	0.219309	0.658943	0.877238
GO:0003899	DNA-directed 5'-3' RNA polymerase activity	0.0757576	0.220315	0.656956	0.873174
GO:0046523	S-methyl-5-thioribose-1-phosphate isomerase activity	0.2	0.22202	0.653608	0.871934
GO:0004044	amidophosphoribosyltransferase activity	0.2	0.22202	0.653608	0.864078
GO:0016629	12-oxophytodienoate reductase activity	0.2	0.22202	0.653608	0.856363
GO:0004596	peptide alpha-N-acetyltransferase activity	0.2	0.22202	0.653608	0.848785
GO:0008240	tripeptidyl-peptidase activity	0.2	0.22202	0.653608	0.84134
GO:0019205	nucleobase-containing compound kinase activity	0.2	0.22202	0.653608	0.834024
GO:0004425	indole-3-glycerol-phosphate synthase activity	0.2	0.22202	0.653608	0.826834
GO:0004419	hydroxymethylglutaryl-CoA lyase activity	0.2	0.22202	0.653608	0.819767
GO:0008121	ubiquinol-cytochrome-c reductase activity	0.2	0.22202	0.653608	0.81282
GO:0016614	oxidoreductase activity, acting on CH-OH group of donors	0.2	0.22202	0.653608	0.805989
GO:0004069	L-aspartate	0.105263	0.237714	0.623945	0.85577
GO:0030599	pectinesterase activity	0.105263	0.237714	0.623945	0.848698
GO:0004096	catalase activity	0.0857143	0.243966	0.61267	0.863881
GO:0030145	manganese ion binding	0.0857143	0.243966	0.61267	0.856857
GO:0016208	AMP binding	0.1	0.256194	0.591431	0.892547
GO:0003987	acetate-CoA ligase activity	0.1	0.256194	0.591431	0.885407
GO:0043333	2-octaprenyl-6-methoxy-1,4-benzoquinone methylase activity	0.166667	0.260142	0.584789	0.891916
GO:0070628	proteasome binding	0.166667	0.260142	0.584789	0.884893
GO:0034450	ubiquitin-ubiquitin ligase activity	0.166667	0.260142	0.584789	0.87798
GO:0016504	peptidase activator activity	0.166667	0.260142	0.584789	0.871174
GO:0008942	nitrite reductase [NAD(P)H] activity	0.166667	0.260142	0.584789	0.864473
GO:0043142	single-stranded DNA-dependent ATPase activity	0.166667	0.260142	0.584789	0.857874
GO:0004332	fructose-bisphosphate aldolase activity	0.166667	0.260142	0.584789	0.851375
GO:0004072	aspartate kinase activity	0.166667	0.260142	0.584789	0.844973
GO:0070577	lysine-acetylated histone binding	0.166667	0.260142	0.584789	0.838668
GO:2001071	maltoheptaose binding	0.166667	0.260142	0.584789	0.832455
GO:0004806	triglyceride lipase activity	0.166667	0.260142	0.584789	0.826334
GO:0019829	cation-transporting ATPase activity	0.0810811	0.270777	0.567388	0.853838
GO:0008237	metallopeptidase activity	0.0810811	0.270777	0.567388	0.847651
GO:0016844	strictosidine synthase activity	0.0952381	0.274699	0.561143	0.85374
GO:0010181	FMN binding	0.0684932	0.28567	0.544135	0.881497
GO:0004842	ubiquitin-protein transferase activity	0.0566038	0.29277	0.533473	0.896998
GO:0003887	DNA-directed DNA polymerase activity	0.0714286	0.29311	0.532969	0.891715
GO:0005216	ion channel activity	0.0909091	0.293182	0.532863	0.885695
GO:0004708	MAP kinase kinase activity	0.0909091	0.293182	0.532863	0.879545
GO:0016207	4-coumarate-CoA ligase activity	0.0909091	0.293182	0.532863	0.873479
GO:0003680	AT DNA binding	0.142857	0.296404	0.528116	0.877031
GO:0045550	geranylgeranyl reductase activity	0.142857	0.296404	0.528116	0.871064
GO:0045300	acyl-[acyl-carrier-protein] desaturase activity	0.142857	0.296404	0.528116	0.865179
GO:0008022	protein C-terminus binding	0.142857	0.296404	0.528116	0.859372
GO:0016624	oxidoreductase activity, acting on the aldehyde or oxo group of donors, disulfide as acceptor	0.142857	0.296404	0.528116	0.853643
GO:0052624	2-phytyl-1,4-naphthoquinone methyltransferase activity	0.142857	0.296404	0.528116	0.84799
GO:0019900	kinase binding	0.142857	0.296404	0.528116	0.842411
GO:1901982	maltose binding	0.142857	0.296404	0.528116	0.836905
GO:0003747	translation release factor activity	0.142857	0.296404	0.528116	0.831471
GO:0016868	intramolecular transferase activity, phosphotransferases	0.142857	0.296404	0.528116	0.826106
GO:0004809	tRNA (guanine-N2-)-methyltransferase activity	0.142857	0.296404	0.528116	0.820811
GO:0015369	calcium	0.142857	0.296404	0.528116	0.815583
GO:0017150	tRNA dihydrouridine synthase activity	0.142857	0.296404	0.528116	0.810421
GO:0004349	glutamate 5-kinase activity	0.142857	0.296404	0.528116	0.805324
GO:0004350	glutamate-5-semialdehyde dehydrogenase activity	0.142857	0.296404	0.528116	0.80029
GO:0015250	water channel activity	0.142857	0.296404	0.528116	0.79532
GO:0004869	cysteine-type endopeptidase inhibitor activity	0.142857	0.296404	0.528116	0.79041
GO:0003876	AMP deaminase activity	0.142857	0.296404	0.528116	0.785561
GO:0051536	iron-sulfur cluster binding	0.0701754	0.304299	0.516699	0.801568
GO:0050203	oxalate-CoA ligase activity	0.0869565	0.3116	0.506402	0.815826
GO:0016405	CoA-ligase activity	0.0869565	0.3116	0.506402	0.810912
GO:0008233	peptidase activity	0.0869565	0.3116	0.506402	0.806056
GO:0046872	metal ion binding	0.0520382	0.312949	0.504527	0.804725
GO:0030170	pyridoxal phosphate binding	0.0614035	0.324009	0.489443	0.828237
GO:0016168	chlorophyll binding	0.0833333	0.329917	0.481595	0.838378
GO:0005460	UDP-glucose transmembrane transporter activity	0.0833333	0.329917	0.481595	0.833475
GO:0000062	fatty-acyl-CoA binding	0.0833333	0.329917	0.481595	0.828629
GO:0044877	protein-containing complex binding	0.125	0.330895	0.480309	0.826282
GO:0004348	glucosylceramidase activity	0.125	0.330895	0.480309	0.821533
GO:0004351	glutamate decarboxylase activity	0.125	0.330895	0.480309	0.816839
GO:0004324	ferredoxin-NADP+ reductase activity	0.125	0.330895	0.480309	0.812197
GO:0050308	sugar-phosphatase activity	0.125	0.330895	0.480309	0.807609
GO:0033862	UMP kinase activity	0.125	0.330895	0.480309	0.803072
GO:0042800	histone methyltransferase activity (H3-K4 specific)	0.125	0.330895	0.480309	0.798585
GO:0031072	heat shock protein binding	0.0714286	0.338798	0.470059	0.813116
GO:0008483	transaminase activity	0.0714286	0.338798	0.470059	0.808624
GO:0000049	tRNA binding	0.0632911	0.344221	0.463162	0.817053
GO:0070402	NADPH binding	0.08	0.348098	0.458299	0.821739
GO:0090409	malonyl-CoA synthetase activity	0.08	0.348098	0.458299	0.817273
GO:0031956	medium-chain fatty acid-CoA ligase activity	0.08	0.348098	0.458299	0.812856
GO:0035091	phosphatidylinositol binding	0.08	0.348098	0.458299	0.808486
GO:0016740	transferase activity	0.0697674	0.352423	0.452935	0.814154
GO:0015204	urea transmembrane transporter activity	0.111111	0.363703	0.439254	0.835742
GO:0004815	aspartate-tRNA ligase activity	0.111111	0.363703	0.439254	0.83132
GO:0032051	clathrin light chain binding	0.111111	0.363703	0.439254	0.826945
GO:0004831	tyrosine-tRNA ligase activity	0.111111	0.363703	0.439254	0.822615
GO:0003950	NAD+ ADP-ribosyltransferase activity	0.111111	0.363703	0.439254	0.818331
GO:0003854	3-beta-hydroxy-delta5-steroid dehydrogenase activity	0.0681818	0.366016	0.4365	0.819269
GO:0050662	coenzyme binding	0.0594059	0.373732	0.427439	0.832229
GO:0031957	very long-chain fatty acid-CoA ligase activity	0.0740741	0.383933	0.415745	0.850559
GO:0004134	4-alpha-glucanotransferase activity	0.1	0.394908	0.403504	0.870409
GO:0004829	threonine-tRNA ligase activity	0.1	0.394908	0.403504	0.865991
GO:0019203	carbohydrate phosphatase activity	0.1	0.394908	0.403504	0.861617
GO:0008689	3-demethylubiquinone-9 3-O-methyltransferase activity	0.1	0.394908	0.403504	0.857287
GO:0017108	5'-flap endonuclease activity	0.1	0.394908	0.403504	0.853001
GO:0003997	acyl-CoA oxidase activity	0.1	0.394908	0.403504	0.848757
GO:0008425	2-polyprenyl-6-methoxy-1,4-benzoquinone methyltransferase activity	0.1	0.394908	0.403504	0.844555
GO:0016874	ligase activity	0.1	0.394908	0.403504	0.840395
GO:0004400	histidinol-phosphate transaminase activity	0.1	0.394908	0.403504	0.836275
GO:0042132	fructose 1,6-bisphosphate 1-phosphatase activity	0.1	0.394908	0.403504	0.832196
GO:0050567	glutaminyl-tRNA synthase (glutamine-hydrolyzing) activity	0.1	0.394908	0.403504	0.828156
GO:0004034	aldose 1-epimerase activity	0.1	0.394908	0.403504	0.824155
GO:2001066	amylopectin binding	0.1	0.394908	0.403504	0.820193
GO:0004395	hexaprenyldihydroxybenzoate methyltransferase activity	0.1	0.394908	0.403504	0.816269
GO:0016628	oxidoreductase activity, acting on the CH-CH group of donors, NAD or NADP as acceptor	0.1	0.394908	0.403504	0.812382
GO:0008017	microtubule binding	0.0533333	0.39761	0.400543	0.814063
GO:0016157	sucrose synthase activity	0.0714286	0.401536	0.396276	0.818224
GO:0010326	methionine-oxo-acid transaminase activity	0.0909091	0.424589	0.372032	0.861138
GO:0004459	L-lactate dehydrogenase activity	0.0909091	0.424589	0.372032	0.857114
GO:0000976	transcription regulatory region sequence-specific DNA binding	0.0909091	0.424589	0.372032	0.853127
GO:0102148	N-acetyl-beta-D-galactosaminidase activity	0.0909091	0.424589	0.372032	0.849178
GO:0052692	raffinose alpha-galactosidase activity	0.0909091	0.424589	0.372032	0.845264
GO:0004563	beta-N-acetylhexosaminidase activity	0.0909091	0.424589	0.372032	0.841387
GO:0004066	asparagine synthase (glutamine-hydrolyzing) activity	0.0909091	0.424589	0.372032	0.837545
GO:0016747	transferase activity, transferring acyl groups other than amino-acyl groups	0.0542169	0.425614	0.370984	0.835752
GO:0004185	serine-type carboxypeptidase activity	0.0612245	0.432998	0.363514	0.846404
GO:0004467	long-chain fatty acid-CoA ligase activity	0.0666667	0.436005	0.360509	0.848442
GO:0004190	aspartic-type endopeptidase activity	0.0550459	0.444746	0.351888	0.86157
GO:0003684	damaged DNA binding	0.06	0.44611	0.350558	0.860355
GO:0031593	polyubiquitin modification-dependent protein binding	0.0833333	0.45282	0.344075	0.869414
GO:0062045	L-lysine alpha-aminotransferase	0.0833333	0.45282	0.344075	0.865567
GO:0017022	myosin binding	0.0833333	0.45282	0.344075	0.861754
GO:0004634	phosphopyruvate hydratase activity	0.0833333	0.45282	0.344075	0.857974
GO:0016308	1-phosphatidylinositol-4-phosphate 5-kinase activity	0.0833333	0.45282	0.344075	0.854227
GO:0008276	protein methyltransferase activity	0.0833333	0.45282	0.344075	0.850513
GO:0005047	signal recognition particle binding	0.0833333	0.45282	0.344075	0.846831
GO:0016174	NAD(P)H oxidase activity	0.0833333	0.45282	0.344075	0.843181
GO:0051744	3,8-divinyl protochlorophyllide a 8-vinyl reductase activity	0.0645161	0.452836	0.344059	0.839593
GO:0043531	ADP binding	0.0505837	0.460623	0.336654	0.850381
GO:0050660	flavin adenine dinucleotide binding	0.0526316	0.469189	0.328652	0.862509
GO:0003756	protein disulfide isomerase activity	0.0625	0.469378	0.328477	0.859201
GO:0016818	hydrolase activity, acting on acid anhydrides, in phosphorus-containing anhydrides	0.0625	0.469378	0.328477	0.855576
GO:0032549	ribonucleoside binding	0.0769231	0.479671	0.319057	0.870663
GO:0019789	SUMO transferase activity	0.0769231	0.479671	0.319057	0.86702
GO:0004197	cysteine-type endopeptidase activity	0.0769231	0.479671	0.319057	0.863408
GO:0016765	transferase activity, transferring alkyl or aryl (other than methyl) groups	0.0769231	0.479671	0.319057	0.859825
GO:0004575	sucrose alpha-glucosidase activity	0.0769231	0.479671	0.319057	0.856272
GO:0008420	RNA polymerase II CTD heptapeptide repeat phosphatase activity	0.0769231	0.479671	0.319057	0.852748
GO:0016758	transferase activity, transferring hexosyl groups	0.0515464	0.480545	0.318266	0.850801
GO:0000166	nucleotide binding	0.0547945	0.483061	0.315998	0.851765
GO:0019706	protein-cysteine S-palmitoyltransferase activity	0.0606061	0.48562	0.313703	0.852796
GO:0005086	ARF guanyl-nucleotide exchange factor activity	0.0606061	0.48562	0.313703	0.849344
GO:0020037	heme binding	0.0501393	0.494348	0.305967	0.861122
GO:2001070	starch binding	0.0588235	0.501551	0.299685	0.870161
GO:0004722	protein serine/threonine phosphatase activity	0.0533333	0.504425	0.297204	0.871646
GO:0004534	5'-3' exoribonuclease activity	0.0714286	0.50521	0.296528	0.869525
GO:0033854	glutamate-prephenate aminotransferase activity	0.0714286	0.50521	0.296528	0.866074
GO:0043546	molybdopterin cofactor binding	0.0714286	0.50521	0.296528	0.862651
GO:0050464	nitrate reductase (NADPH) activity	0.0714286	0.50521	0.296528	0.859255
GO:0046608	carotenoid isomerase activity	0.0714286	0.50521	0.296528	0.855885
GO:0033853	aspartate-prephenate aminotransferase activity	0.0714286	0.50521	0.296528	0.852542
GO:0004127	cytidylate kinase activity	0.0714286	0.50521	0.296528	0.849224
GO:0008446	GDP-mannose 4,6-dehydratase activity	0.0714286	0.50521	0.296528	0.845933
GO:0031683	G-protein beta/gamma-subunit complex binding	0.0714286	0.50521	0.296528	0.842667
GO:0005484	SNAP receptor activity	0.0714286	0.50521	0.296528	0.839426
GO:0046982	protein heterodimerization activity	0.0526316	0.514961	0.288225	0.85235
GO:0042054	histone methyltransferase activity	0.0666667	0.5295	0.276134	0.873069
GO:0070696	transmembrane receptor protein serine/threonine kinase binding	0.0666667	0.5295	0.276134	0.86975
GO:0016279	protein-lysine N-methyltransferase activity	0.0666667	0.5295	0.276134	0.866455
GO:0005247	voltage-gated chloride channel activity	0.0666667	0.5295	0.276134	0.863185
GO:0003989	acetyl-CoA carboxylase activity	0.0666667	0.5295	0.276134	0.85994
GO:0045330	aspartyl esterase activity	0.0666667	0.5295	0.276134	0.85672
GO:0019843	rRNA binding	0.0526316	0.534028	0.272436	0.860821
GO:0016491	oxidoreductase activity	0.0487365	0.541944	0.266046	0.870334
GO:0003712	transcription coregulator activity	0.0540541	0.547399	0.261696	0.875839
GO:0003993	acid phosphatase activity	0.0540541	0.547399	0.261696	0.872607
GO:0016307	phosphatidylinositol phosphate kinase activity	0.0540541	0.547399	0.261696	0.869399
GO:0045174	glutathione dehydrogenase (ascorbate) activity	0.0625	0.552603	0.257587	0.874449
GO:0015267	channel activity	0.0625	0.552603	0.257587	0.871257
GO:0003917	DNA topoisomerase type I activity	0.0625	0.552603	0.257587	0.868089
GO:0003724	RNA helicase activity	0.0625	0.552603	0.257587	0.864944
GO:0043169	cation binding	0.0625	0.552603	0.257587	0.861821
GO:0005215	transporter activity	0.0508475	0.557685	0.253611	0.866619
GO:0004177	aminopeptidase activity	0.0526316	0.562015	0.250252	0.870217
GO:0016853	isomerase activity	0.0526316	0.562015	0.250252	0.867109
GO:0071949	FAD binding	0.0485437	0.573298	0.24162	0.881369
GO:0003860	3-hydroxyisobutyryl-CoA hydrolase activity	0.0588235	0.574576	0.240653	0.880201
GO:0016656	monodehydroascorbate reductase (NADH) activity	0.0588235	0.574576	0.240653	0.877091
GO:0004654	polyribonucleotide nucleotidyltransferase activity	0.0588235	0.574576	0.240653	0.874003
GO:0045543	gibberellin 2-beta-dioxygenase activity	0.0588235	0.574576	0.240653	0.870936
GO:0016831	carboxy-lyase activity	0.0588235	0.574576	0.240653	0.867891
GO:0043130	ubiquitin binding	0.0588235	0.574576	0.240653	0.864867
GO:0019139	cytokinin dehydrogenase activity	0.0588235	0.574576	0.240653	0.861864
GO:0010328	auxin influx transmembrane transporter activity	0.0512821	0.576292	0.239357	0.861447
GO:0004721	phosphoprotein phosphatase activity	0.0491803	0.580613	0.236114	0.864913
GO:0003676	nucleic acid binding	0.0478632	0.583079	0.234273	0.865602
GO:0010329	auxin efflux transmembrane transporter activity	0.05	0.590228	0.22898	0.873214
GO:0004857	enzyme inhibitor activity	0.0483871	0.591793	0.22783	0.872541
GO:0003844	1,4-alpha-glucan branching enzyme activity	0.0555556	0.595474	0.225137	0.874982
GO:0005504	fatty acid binding	0.0555556	0.595474	0.225137	0.872016
GO:0004825	methionine-tRNA ligase activity	0.0555556	0.595474	0.225137	0.86907
GO:0004712	protein serine/threonine/tyrosine kinase activity	0.0555556	0.595474	0.225137	0.866144
GO:0000175	3'-5'-exoribonuclease activity	0.0555556	0.595474	0.225137	0.863237
GO:0016706	oxidoreductase activity, acting on paired donors, with incorporation or reduction of molecular oxygen, 2-oxoglutarate as one donor, and incorporation of one atom each of oxygen into both donors	0.0555556	0.595474	0.225137	0.86035
GO:0052716	hydroquinone	0.0555556	0.595474	0.225137	0.857482
GO:0003746	translation elongation factor activity	0.047619	0.602781	0.219841	0.86512
GO:0102965	alcohol-forming fatty acyl-CoA reductase activity	0.0526316	0.615349	0.210878	0.880235
GO:0080019	fatty-acyl-CoA reductase (alcohol-forming) activity	0.0526316	0.615349	0.210878	0.87733
GO:0003951	NAD+ kinase activity	0.047619	0.617072	0.209664	0.876892
GO:0061630	ubiquitin protein ligase activity	0.045977	0.623179	0.205387	0.882667
GO:0046983	protein dimerization activity	0.0457143	0.631645	0.199527	0.891734
GO:0070006	metalloaminopeptidase activity	0.05	0.634252	0.197738	0.892499
GO:0050236	pyridoxine	0.05	0.634252	0.197738	0.889601
GO:0080132	fatty acid alpha-hydroxylase activity	0.05	0.634252	0.197738	0.886722
GO:0003677	DNA binding	0.047138	0.636452	0.196234	0.886926
GO:0016760	cellulose synthase (UDP-forming) activity	0.0454545	0.642552	0.192092	0.892548
GO:0003700	DNA-binding transcription factor activity	0.0452675	0.651953	0.185783	0.902705
GO:0070008	serine-type exopeptidase activity	0.047619	0.65223	0.185599	0.900203
GO:0004970	ionotropic glutamate receptor activity	0.047619	0.65223	0.185599	0.897336
GO:0008173	RNA methyltransferase activity	0.047619	0.65223	0.185599	0.894487
GO:0015228	coenzyme A transmembrane transporter activity	0.047619	0.65223	0.185599	0.891656
GO:0030151	molybdenum ion binding	0.047619	0.65223	0.185599	0.888844
GO:0051724	NAD transmembrane transporter activity	0.047619	0.65223	0.185599	0.886048
GO:0015171	amino acid transmembrane transporter activity	0.047619	0.65223	0.185599	0.883271
GO:0015141	succinate transmembrane transporter activity	0.047619	0.65223	0.185599	0.880511
GO:0043022	ribosome binding	0.0434783	0.664543	0.177477	0.894338
GO:0016702	oxidoreductase activity, acting on single donors with incorporation of molecular oxygen, incorporation of two atoms of oxygen	0.0434783	0.666681	0.176082	0.894429
GO:0005347	ATP transmembrane transporter activity	0.0454545	0.669328	0.174361	0.8952
GO:0004362	glutathione-disulfide reductase activity	0.0454545	0.669328	0.174361	0.892437
GO:0010331	gibberellin binding	0.0454545	0.669328	0.174361	0.889691
GO:0046873	metal ion transmembrane transporter activity	0.0454545	0.669328	0.174361	0.886962
GO:0015189	L-lysine transmembrane transporter activity	0.0454545	0.669328	0.174361	0.884249
GO:0046524	sucrose-phosphate synthase activity	0.0454545	0.669328	0.174361	0.881553
GO:0008641	ubiquitin-like modifier activating enzyme activity	0.0454545	0.669328	0.174361	0.878874
GO:0005290	L-histidine transmembrane transporter activity	0.0454545	0.669328	0.174361	0.876211
GO:0000064	L-ornithine transmembrane transporter activity	0.0454545	0.669328	0.174361	0.873564
GO:0015181	arginine transmembrane transporter activity	0.0454545	0.669328	0.174361	0.870932
GO:0016866	intramolecular transferase activity	0.0454545	0.669328	0.174361	0.868317
GO:0008234	cysteine-type peptidase activity	0.0430108	0.675396	0.170442	0.873566
GO:0019899	enzyme binding	0.0434783	0.685588	0.163937	0.884102
GO:0030983	mismatched DNA binding	0.0434783	0.685588	0.163937	0.88147
GO:0043424	protein histidine kinase binding	0.0434783	0.685588	0.163937	0.878855
GO:0005544	calcium-dependent phospholipid binding	0.0434783	0.685588	0.163937	0.876254
GO:0051537	2 iron, 2 sulfur cluster binding	0.0416667	0.689485	0.161475	0.878635
GO:0003743	translation initiation factor activity	0.0434783	0.692898	0.159331	0.880388
GO:0008408	3'-5' exonuclease activity	0.0416667	0.701052	0.15425	0.888136
GO:0016531	copper chaperone activity	0.0416667	0.701052	0.15425	0.885539
GO:0008138	protein tyrosine/serine/threonine phosphatase activity	0.0416667	0.701052	0.15425	0.882958
GO:0042393	histone binding	0.0412371	0.707323	0.150382	0.888266
GO:0015079	potassium ion transmembrane transporter activity	0.04	0.715758	0.145234	0.896254
GO:0004298	threonine-type endopeptidase activity	0.04	0.715758	0.145234	0.893664
GO:0030955	potassium ion binding	0.04	0.715758	0.145234	0.891088
GO:0004743	pyruvate kinase activity	0.04	0.715758	0.145234	0.888528
GO:0005375	copper ion transmembrane transporter activity	0.04	0.715758	0.145234	0.885982
GO:0003755	peptidyl-prolyl cis-trans isomerase activity	0.0416667	0.715835	0.145187	0.883545
GO:0097027	ubiquitin-protein transferase activator activity	0.0392157	0.721276	0.141899	0.887724
GO:0010997	anaphase-promoting complex binding	0.0392157	0.721276	0.141899	0.885202
GO:0004435	phosphatidylinositol phospholipase C activity	0.0384615	0.729744	0.136829	0.893058
GO:0009974	zeinoxanthin epsilon hydroxylase activity	0.0384615	0.729744	0.136829	0.890535
GO:0080115	myosin XI tail binding	0.0384615	0.729744	0.136829	0.888027
GO:0004364	glutathione transferase activity	0.0384615	0.729744	0.136829	0.885532
GO:0030742	GTP-dependent protein binding	0.0384615	0.729744	0.136829	0.883052
GO:0005249	voltage-gated potassium channel activity	0.0384615	0.731248	0.135935	0.8824
GO:0043565	sequence-specific DNA binding	0.0421941	0.733567	0.13456	0.882732
GO:0005198	structural molecule activity	0.039604	0.736923	0.132578	0.884308
GO:0016040	glutamate synthase (NADH) activity	0.037037	0.743045	0.128985	0.889184
GO:0010291	carotene beta-ring hydroxylase activity	0.037037	0.743045	0.128985	0.886727
GO:0005471	ATP	0.037037	0.743045	0.128985	0.884284
GO:0008378	galactosyltransferase activity	0.037037	0.743045	0.128985	0.881855
GO:0008236	serine-type peptidase activity	0.037037	0.750289	0.124771	0.888013
GO:0016301	kinase activity	0.0384615	0.757611	0.120554	0.894229
GO:0004499	N,N-dimethylaniline monooxygenase activity	0.0363636	0.759369	0.119547	0.893862
GO:0018685	alkane 1-monooxygenase activity	0.0344828	0.767721	0.114796	0.901238
GO:0019887	protein kinase regulator activity	0.0344828	0.767721	0.114796	0.898796
GO:0004143	diacylglycerol kinase activity	0.0344828	0.767721	0.114796	0.896367
GO:0010333	terpene synthase activity	0.0344828	0.767721	0.114796	0.893951
GO:0000339	RNA cap binding	0.0357143	0.768162	0.114547	0.89206
GO:0003690	double-stranded DNA binding	0.0377358	0.770694	0.113118	0.8926
GO:0043621	protein self-association	0.0365854	0.773718	0.111417	0.893706
GO:0010295	(+)-abscisic acid 8'-hydroxylase activity	0.0333333	0.77916	0.108373	0.897592
GO:0046933	proton-transporting ATP synthase activity, rotational mechanism	0.0333333	0.77916	0.108373	0.895205
GO:0016779	nucleotidyltransferase activity	0.0333333	0.77916	0.108373	0.89283
GO:0004316	3-oxoacyl-[acyl-carrier-protein] reductase (NADPH) activity	0.0333333	0.77916	0.108373	0.890469
GO:0018024	histone-lysine N-methyltransferase activity	0.0333333	0.77916	0.108373	0.888119
GO:0008171	O-methyltransferase activity	0.0322581	0.790037	0.102352	0.898148
GO:0004725	protein tyrosine phosphatase activity	0.0322581	0.790037	0.102352	0.89579
GO:0052722	fatty acid in-chain hydroxylase activity	0.0322581	0.790037	0.102352	0.893445
GO:0004040	amidase activity	0.0322581	0.790037	0.102352	0.891113
GO:0003689	DNA clamp loader activity	0.030303	0.810218	0.0913984	0.911495
GO:0016710	trans-cinnamate 4-monooxygenase activity	0.030303	0.810218	0.0913984	0.909127
GO:0009055	electron transfer activity	0.0362319	0.814391	0.089167	0.911443
GO:0016788	hydrolase activity, acting on ester bonds	0.0337079	0.819389	0.0865099	0.914667
GO:0051539	4 iron, 4 sulfur cluster binding	0.031746	0.822235	0.0850042	0.915478
GO:0008289	lipid binding	0.032967	0.830914	0.0804437	0.922764
GO:0004003	ATP-dependent DNA helicase activity	0.027027	0.844965	0.073161	0.935962
GO:0016709	oxidoreductase activity, acting on paired donors, with incorporation or reduction of molecular oxygen, NAD(P)H as one donor, and incorporation of one atom of oxygen	0.027027	0.844965	0.073161	0.933568
GO:0004252	serine-type endopeptidase activity	0.0360825	0.8468	0.072219	0.933208
GO:0004525	ribonuclease III activity	0.0263158	0.852613	0.0692482	0.937223
GO:0016620	oxidoreductase activity, acting on the aldehyde or oxo group of donors, NAD or NADP as acceptor	0.0263158	0.852613	0.0692482	0.934844
GO:0004386	helicase activity	0.0340136	0.854816	0.0681274	0.934887
GO:0008143	poly(A) binding	0.025	0.866799	0.0620818	0.945599
GO:0036459	thiol-dependent ubiquitinyl hydrolase activity	0.025	0.866799	0.0620818	0.943217
GO:0016746	transferase activity, transferring acyl groups	0.025	0.866799	0.0620818	0.940847
GO:0004012	phospholipid-translocating ATPase activity	0.025	0.866799	0.0620818	0.938489
GO:0042623	ATPase activity, coupled	0.0243902	0.873373	0.0588002	0.943243
GO:0051015	actin filament binding	0.0238095	0.879624	0.0557028	0.947625
GO:0003678	DNA helicase activity	0.0273973	0.879951	0.0555417	0.945619
GO:0003727	single-stranded RNA binding	0.0227273	0.89122	0.0500152	0.955352
GO:0004843	thiol-dependent ubiquitin-specific protease activity	0.0227273	0.89122	0.0500152	0.952987
GO:0050661	NADP binding	0.0300752	0.898036	0.0467061	0.957905
GO:0005507	copper ion binding	0.0310559	0.90302	0.0443028	0.960848
GO:0008568	microtubule-severing ATPase activity	0.0212766	0.90656	0.0426034	0.962246
GO:0000287	magnesium ion binding	0.0327103	0.907864	0.041979	0.961268
GO:0016705	oxidoreductase activity, acting on paired donors, with incorporation or reduction of molecular oxygen	0.03125	0.916263	0.0379797	0.967789
GO:0003729	mRNA binding	0.032	0.930667	0.0312058	0.980605
GO:0036402	proteasome-activating ATPase activity	0.0188679	0.931076	0.0310148	0.978649
GO:0003824	catalytic activity	0.0367647	0.93823	0.0276906	0.983775
GO:0004176	ATP-dependent peptidase activity	0.0178571	0.940813	0.0264966	0.984095
GO:0005506	iron ion binding	0.0323625	0.944563	0.0247691	0.985631
GO:0016757	transferase activity, transferring glycosyl groups	0.0217391	0.944937	0.0245973	0.983645
GO:0050897	cobalt ion binding	0.0172414	0.946531	0.0238653	0.982936
GO:0042626	ATPase activity, coupled to transmembrane movement of substances	0.025641	0.952556	0.0211095	0.986821
GO:0003779	actin binding	0.0230769	0.958076	0.0185999	0.990165
GO:0004519	endonuclease activity	0.015625	0.960588	0.017463	0.990391
GO:0005096	GTPase activator activity	0.0153846	0.962543	0.01658	0.990044
GO:0030619	U1 snRNA binding	0.0151515	0.964401	0.0157423	0.989599
GO:0015035	protein disulfide oxidoreductase activity	0.0151515	0.964401	0.0157423	0.987254
GO:0004222	metalloendopeptidase activity	0.0181818	0.974489	0.0112232	0.995223
GO:0003723	RNA binding	0.0354108	0.974992	0.0109992	0.993388
GO:0005525	GTP binding	0.0248227	0.987766	0.00534583	1.00404
GO:0004497	monooxygenase activity	0.0182927	0.98903	0.00479057	1.00296
GO:0016887	ATPase activity	0.0239726	0.991191	0.0038427	1.0028
GO:0051287	NAD binding	0.0136054	0.995096	0.00213508	1.0044
GO:0003924	GTPase activity	0.0183486	0.995265	0.0020611	1.00223
GO:0016787	hydrolase activity	0.0230548	0.996334	0.0015952	1.00097
GO:0008270	zinc ion binding	0.0325733	0.997101	0.00126087	0.999414
GO:0003735	structural constituent of ribosome	0.0152672	0.99921	0.000343255	0.99921

## Sheet: C vs A. up enriched
TermID	Term	Ratio	pvalue	Enrichment	FDR
GO:0003735	structural constituent of ribosome	0.179389	3.23939e-05	4.48954	0.0212828
GO:0016620	oxidoreductase activity, acting on the aldehyde or oxo group of donors, NAD or NADP as acceptor	0.289474	0.000840917	3.07525	0.276241
GO:0003842	1-pyrroline-5-carboxylate dehydrogenase activity	0.461538	0.000879168	3.05593	0.192538
GO:0004491	methylmalonate-semialdehyde dehydrogenase (acylating) activity	0.461538	0.000879168	3.05593	0.144403
GO:0009013	succinate-semialdehyde dehydrogenase [NAD(P)+] activity	0.428571	0.00141041	2.85065	0.185328
GO:0008802	betaine-aldehyde dehydrogenase activity	0.4	0.00215531	2.66649	0.236007
GO:0004349	glutamate 5-kinase activity	0.571429	0.00265722	2.57557	0.249399
GO:0004350	glutamate-5-semialdehyde dehydrogenase activity	0.571429	0.00265722	2.57557	0.218224
GO:0004181	metallocarboxypeptidase activity	0.75	0.00363261	2.43978	0.265181
GO:0016971	flavin-linked sulfhydryl oxidase activity	0.75	0.00363261	2.43978	0.238663
GO:0003844	1,4-alpha-glucan branching enzyme activity	0.333333	0.00616902	2.20978	0.368459
GO:0004013	adenosylhomocysteinase activity	0.6	0.00841079	2.07516	0.460491
GO:0004848	ureidoglycolate hydrolase activity	0.6	0.00841079	2.07516	0.425068
GO:0050113	inositol oxygenase activity	1	0.00989127	2.00475	0.464183
GO:0003871	5-methyltetrahydropteroyltriglutamate-homocysteine S-methyltransferase activity	1	0.00989127	2.00475	0.433237
GO:0008195	phosphatidate phosphatase activity	1	0.00989127	2.00475	0.40616
GO:0004799	thymidylate synthase activity	1	0.00989127	2.00475	0.382268
GO:0004595	pantetheine-phosphate adenylyltransferase activity	1	0.00989127	2.00475	0.361031
GO:0004146	dihydrofolate reductase activity	1	0.00989127	2.00475	0.34203
GO:0004576	oligosaccharyl transferase activity	0.4	0.0124987	1.90313	0.410583
GO:0004867	serine-type endopeptidase inhibitor activity	0.5	0.0155858	1.80727	0.487611
GO:0043169	cation binding	0.3125	0.0165214	1.78195	0.49339
GO:0004617	phosphoglycerate dehydrogenase activity	0.333333	0.0250882	1.60053	0.71665
GO:0019900	kinase binding	0.428571	0.0252822	1.59719	0.692099
GO:1901982	maltose binding	0.428571	0.0252822	1.59719	0.664415
GO:0004343	glucosamine 6-phosphate N-acetyltransferase activity	0.428571	0.0252822	1.59719	0.63886
GO:0003876	AMP deaminase activity	0.428571	0.0252822	1.59719	0.615199
GO:0016762	xyloglucan	0.25	0.0267801	1.57219	0.628377
GO:0008777	acetylornithine deacetylase activity	0.666667	0.0277118	1.55733	0.627816
GO:0001164	RNA polymerase I CORE element sequence-specific DNA binding	0.666667	0.0277118	1.55733	0.606889
GO:0016891	endoribonuclease activity, producing 5'-phosphomonoesters	0.666667	0.0277118	1.55733	0.587312
GO:0090439	tetraketide alpha-pyrone synthase activity	0.666667	0.0277118	1.55733	0.568958
GO:0008420	RNA polymerase II CTD heptapeptide repeat phosphatase activity	0.307692	0.0334576	1.47551	0.66611
GO:0016702	oxidoreductase activity, acting on single donors with incorporation of molecular oxygen, incorporation of two atoms of oxygen	0.195652	0.034747	1.45908	0.671434
GO:0004046	aminoacylase activity	0.375	0.0375122	1.42583	0.704157
GO:0018738	S-formylglutathione hydrolase activity	0.5	0.051791	1.28575	0.945187
GO:0102250	linear malto-oligosaccharide phosphorylase activity	0.5	0.051791	1.28575	0.919641
GO:0008893	guanosine-3',5'-bis(diphosphate) 3'-diphosphatase activity	0.5	0.051791	1.28575	0.89544
GO:0030732	methionine S-methyltransferase activity	0.5	0.051791	1.28575	0.87248
GO:0008792	arginine decarboxylase activity	0.5	0.051791	1.28575	0.850668
GO:0052689	carboxylic ester hydrolase activity	0.5	0.051791	1.28575	0.82992
GO:0036094	small molecule binding	0.5	0.051791	1.28575	0.81016
GO:0008184	glycogen phosphorylase activity	0.5	0.051791	1.28575	0.791319
GO:0102499	SHG alpha-glucan phosphorylase activity	0.5	0.051791	1.28575	0.773334
GO:0004048	anthranilate phosphoribosyltransferase activity	0.5	0.051791	1.28575	0.756149
GO:0004338	glucan exo-1,3-beta-glucosidase activity	0.333333	0.052203	1.2823	0.745595
GO:0019843	rRNA binding	0.175439	0.0523372	1.28119	0.731607
GO:0003714	transcription corepressor activity	0.266667	0.0545023	1.26359	0.746
GO:0030976	thiamine pyrophosphate binding	0.206897	0.0620109	1.20753	0.831452
GO:0016709	oxidoreductase activity, acting on paired donors, with incorporation or reduction of molecular oxygen, NAD(P)H as one donor, and incorporation of one atom of oxygen	0.189189	0.0689585	1.16141	0.906115
GO:0003713	transcription coactivator activity	0.3	0.0692192	1.15977	0.891706
GO:0004356	glutamate-ammonia ligase activity	0.3	0.0692192	1.15977	0.874557
GO:0080083	beta-gentiobiose beta-glucosidase activity	0.3	0.0692192	1.15977	0.858056
GO:0080079	cellobiose glucosidase activity	0.3	0.0692192	1.15977	0.842166
GO:0047701	beta-L-arabinosidase activity	0.3	0.0692192	1.15977	0.826854
GO:0004567	beta-mannosidase activity	0.3	0.0692192	1.15977	0.812089
GO:0033907	beta-D-fucosidase activity	0.3	0.0692192	1.15977	0.797842
GO:0016779	nucleotidyltransferase activity	0.2	0.0712982	1.14692	0.807636
GO:0004620	phospholipase activity	0.4	0.0807112	1.09307	0.898767
GO:0004596	peptide alpha-N-acetyltransferase activity	0.4	0.0807112	1.09307	0.883788
GO:0000234	phosphoethanolamine N-methyltransferase activity	0.235294	0.081201	1.09044	0.874575
GO:0016831	carboxy-lyase activity	0.235294	0.081201	1.09044	0.860469
GO:0052722	fatty acid in-chain hydroxylase activity	0.193548	0.0813404	1.08969	0.848265
GO:0004553	hydrolase activity, hydrolyzing O-glycosyl compounds	0.128755	0.0820844	1.08574	0.842648
GO:0052692	raffinose alpha-galactosidase activity	0.272727	0.0883807	1.05364	0.893325
GO:0004619	phosphoglycerate mutase activity	0.272727	0.0883807	1.05364	0.87979
GO:0008716	D-alanine-D-alanine ligase activity	0.272727	0.0883807	1.05364	0.866659
GO:0030060	L-malate dehydrogenase activity	0.272727	0.0883807	1.05364	0.853914
GO:0003756	protein disulfide isomerase activity	0.1875	0.0921292	1.0356	0.87723
GO:0008428	ribonuclease inhibitor activity	1	0.0995475	1.00197	0.934324
GO:0016888	endodeoxyribonuclease activity, producing 5'-phosphomonoesters	1	0.0995475	1.00197	0.921165
GO:0047443	4-hydroxy-4-methyl-2-oxoglutarate aldolase activity	1	0.0995475	1.00197	0.908371
GO:0018025	calmodulin-lysine N-methyltransferase activity	1	0.0995475	1.00197	0.895928
GO:0004067	asparaginase activity	1	0.0995475	1.00197	0.88382
GO:0052751	GDP-mannose hydrolase activity	1	0.0995475	1.00197	0.872036
GO:0062046	dehydropipecolic acid reductase	1	0.0995475	1.00197	0.860562
GO:0010011	auxin binding	1	0.0995475	1.00197	0.849386
GO:0008417	fucosyltransferase activity	1	0.0995475	1.00197	0.838496
GO:0005338	nucleotide-sugar transmembrane transporter activity	1	0.0995475	1.00197	0.827882
GO:0004126	cytidine deaminase activity	1	0.0995475	1.00197	0.817534
GO:0019211	phosphatase activator activity	1	0.0995475	1.00197	0.807441
GO:0008948	oxaloacetate decarboxylase activity	1	0.0995475	1.00197	0.797594
GO:0052861	glucan endo-1,3-beta-glucanase activity, C-3 substituted reducing group	1	0.0995475	1.00197	0.787985
GO:0015165	pyrimidine nucleotide-sugar transmembrane transporter activity	1	0.0995475	1.00197	0.778604
GO:0016710	trans-cinnamate 4-monooxygenase activity	0.181818	0.10365	0.984429	0.801157
GO:0004813	alanine-tRNA ligase activity	0.25	0.109478	0.960672	0.836363
GO:0102229	amylopectin maltohydrolase activity	0.25	0.109478	0.960672	0.826749
GO:0090729	toxin activity	0.333333	0.113274	0.94587	0.845693
GO:0008177	succinate dehydrogenase (ubiquinone) activity	0.333333	0.113274	0.94587	0.836191
GO:0034450	ubiquitin-ubiquitin ligase activity	0.333333	0.113274	0.94587	0.8269
GO:0004315	3-oxoacyl-[acyl-carrier-protein] synthase activity	0.333333	0.113274	0.94587	0.817813
GO:0052725	inositol-1,3,4-trisphosphate 6-kinase activity	0.333333	0.113274	0.94587	0.808924
GO:0047325	inositol tetrakisphosphate 1-kinase activity	0.333333	0.113274	0.94587	0.800226
GO:0044318	L-aspartate	0.333333	0.113274	0.94587	0.791713
GO:0008734	L-aspartate oxidase activity	0.333333	0.113274	0.94587	0.783379
GO:0004719	protein-L-isoaspartate (D-aspartate) O-methyltransferase activity	0.333333	0.113274	0.94587	0.775219
GO:0004514	nicotinate-nucleotide diphosphorylase (carboxylating) activity	0.333333	0.113274	0.94587	0.767227
GO:2001071	maltoheptaose binding	0.333333	0.113274	0.94587	0.759398
GO:0016435	rRNA (guanine) methyltransferase activity	0.333333	0.113274	0.94587	0.751727
GO:0052726	inositol-1,3,4-trisphosphate 5-kinase activity	0.333333	0.113274	0.94587	0.74421
GO:0030619	U1 snRNA binding	0.151515	0.115829	0.936181	0.753464
GO:0051015	actin filament binding	0.166667	0.11839	0.926686	0.762569
GO:0010291	carotene beta-ring hydroxylase activity	0.185185	0.12419	0.905914	0.792162
GO:0016161	beta-amylase activity	0.230769	0.132284	0.878491	0.835681
GO:0103025	alpha-amylase activity (releasing maltohexaose)	0.230769	0.132284	0.878491	0.827722
GO:0004497	monooxygenase activity	0.128049	0.135119	0.869282	0.837485
GO:0016760	cellulose synthase (UDP-forming) activity	0.159091	0.142216	0.847051	0.873234
GO:0019156	isoamylase activity	0.285714	0.148471	0.828359	0.903197
GO:0008324	cation transmembrane transporter activity	0.285714	0.148471	0.828359	0.89491
GO:0003968	RNA-directed 5'-3' RNA polymerase activity	0.285714	0.148471	0.828359	0.886775
GO:0004739	pyruvate dehydrogenase (acetyl-transferring) activity	0.285714	0.148471	0.828359	0.878786
GO:0046554	malate dehydrogenase (NADP+) activity	0.285714	0.148471	0.828359	0.87094
GO:0004970	ionotropic glutamate receptor activity	0.190476	0.14975	0.824634	0.870668
GO:0016844	strictosidine synthase activity	0.190476	0.14975	0.824634	0.863031
GO:0019887	protein kinase regulator activity	0.172414	0.155718	0.807662	0.889621
GO:0010333	terpene synthase activity	0.172414	0.155718	0.807662	0.881952
GO:0004565	beta-galactosidase activity	0.172414	0.155718	0.807662	0.874414
GO:0009678	hydrogen-translocating pyrophosphatase activity	0.214286	0.156564	0.805309	0.871714
GO:0004556	alpha-amylase activity	0.214286	0.156564	0.805309	0.864389
GO:0003993	acid phosphatase activity	0.162162	0.156607	0.805189	0.857422
GO:0008237	metallopeptidase activity	0.162162	0.156607	0.805189	0.850336
GO:0003690	double-stranded DNA binding	0.132075	0.165552	0.781065	0.891538
GO:0016866	intramolecular transferase activity	0.181818	0.169535	0.770741	0.905563
GO:0016853	isomerase activity	0.157895	0.171413	0.765957	0.908211
GO:0010295	(+)-abscisic acid 8'-hydroxylase activity	0.166667	0.172601	0.762955	0.907193
GO:0016279	protein-lysine N-methyltransferase activity	0.2	0.182079	0.73974	0.949411
GO:0005247	voltage-gated chloride channel activity	0.2	0.182079	0.73974	0.941936
GO:0004591	oxoglutarate dehydrogenase (succinyl-transferring) activity	0.25	0.185457	0.731757	0.951915
GO:0004348	glucosylceramidase activity	0.25	0.185457	0.731757	0.944536
GO:0030598	rRNA N-glycosylase activity	0.25	0.185457	0.731757	0.93727
GO:0000179	rRNA (adenine-N6,N6-)-dimethyltransferase activity	0.25	0.185457	0.731757	0.930115
GO:0033862	UMP kinase activity	0.25	0.185457	0.731757	0.923069
GO:0102043	isopentenyl phosphate kinase activity	0.5	0.189204	0.72307	0.934638
GO:0004198	calcium-dependent cysteine-type endopeptidase activity	0.5	0.189204	0.72307	0.927663
GO:0008309	double-stranded DNA exodeoxyribonuclease activity	0.5	0.189204	0.72307	0.920792
GO:0004452	isopentenyl-diphosphate delta-isomerase activity	0.5	0.189204	0.72307	0.914021
GO:0016783	sulfurtransferase activity	0.5	0.189204	0.72307	0.907349
GO:0004108	citrate (Si)-synthase activity	0.5	0.189204	0.72307	0.900774
GO:0015207	adenine transmembrane transporter activity	0.5	0.189204	0.72307	0.894294
GO:0004489	methylenetetrahydrofolate reductase (NAD(P)H) activity	0.5	0.189204	0.72307	0.887906
GO:0008199	ferric iron binding	0.5	0.189204	0.72307	0.881609
GO:0008783	agmatinase activity	0.5	0.189204	0.72307	0.8754
GO:0010347	L-galactose-1-phosphate phosphatase activity	0.5	0.189204	0.72307	0.869279
GO:0003979	UDP-glucose 6-dehydrogenase activity	0.5	0.189204	0.72307	0.863242
GO:0005344	oxygen carrier activity	0.5	0.189204	0.72307	0.857289
GO:0004053	arginase activity	0.5	0.189204	0.72307	0.851417
GO:0005319	lipid transporter activity	0.5	0.189204	0.72307	0.845625
GO:0004420	hydroxymethylglutaryl-CoA reductase (NADPH) activity	0.5	0.189204	0.72307	0.839911
GO:0000182	rDNA binding	0.5	0.189204	0.72307	0.834274
GO:0004322	ferroxidase activity	0.5	0.189204	0.72307	0.828712
GO:0046537	2,3-bisphosphoglycerate-independent phosphoglycerate mutase activity	0.5	0.189204	0.72307	0.823224
GO:0004750	ribulose-phosphate 3-epimerase activity	0.5	0.189204	0.72307	0.817808
GO:0003975	UDP-N-acetylglucosamine-dolichyl-phosphate N-acetylglucosaminephosphotransferase activity	0.5	0.189204	0.72307	0.812463
GO:0008080	N-acetyltransferase activity	0.5	0.189204	0.72307	0.807187
GO:0032977	membrane insertase activity	0.5	0.189204	0.72307	0.80198
GO:0008429	phosphatidylethanolamine binding	0.5	0.189204	0.72307	0.796839
GO:0015210	uracil transmembrane transporter activity	0.5	0.189204	0.72307	0.791763
GO:0015208	guanine transmembrane transporter activity	0.5	0.189204	0.72307	0.786752
GO:0005452	inorganic anion exchanger activity	0.5	0.189204	0.72307	0.781804
GO:0008175	tRNA methyltransferase activity	0.5	0.189204	0.72307	0.776918
GO:0015294	solute	0.5	0.189204	0.72307	0.772092
GO:0030410	nicotianamine synthase activity	0.5	0.189204	0.72307	0.767326
GO:0043765	T/G mismatch-specific endonuclease activity	0.5	0.189204	0.72307	0.762619
GO:0051082	unfolded protein binding	0.122699	0.189428	0.722557	0.758865
GO:0008171	O-methyltransferase activity	0.16129	0.190152	0.7209	0.757149
GO:0004040	amidase activity	0.16129	0.190152	0.7209	0.752588
GO:0008047	enzyme activator activity	0.15	0.202645	0.693264	0.797233
GO:0010329	auxin efflux transmembrane transporter activity	0.15	0.202645	0.693264	0.792488
GO:0042578	phosphoric ester hydrolase activity	0.1875	0.208598	0.68069	0.81094
GO:0016531	copper chaperone activity	0.166667	0.21155	0.674587	0.817579
GO:0050897	cobalt ion binding	0.137931	0.215614	0.666323	0.828411
GO:0004378	GDP-Man	0.222222	0.223529	0.650665	0.85383
GO:0003984	acetolactate synthase activity	0.222222	0.223529	0.650665	0.848895
GO:0042973	glucan endo-1,3-beta-D-glucosidase activity	0.222222	0.223529	0.650665	0.844016
GO:0050224	prunasin beta-glucosidase activity	0.222222	0.223529	0.650665	0.839193
GO:0004820	glycine-tRNA ligase activity	0.222222	0.223529	0.650665	0.834425
GO:0047668	amygdalin beta-glucosidase activity	0.222222	0.223529	0.650665	0.829711
GO:0008409	5'-3' exonuclease activity	0.222222	0.223529	0.650665	0.825049
GO:0008863	formate dehydrogenase (NAD+) activity	0.222222	0.223529	0.650665	0.82044
GO:0000774	adenyl-nucleotide exchange factor activity	0.222222	0.223529	0.650665	0.815882
GO:0070300	phosphatidic acid binding	0.222222	0.223529	0.650665	0.811374
GO:0051750	delta3,5-delta2,4-dienoyl-CoA isomerase activity	0.222222	0.223529	0.650665	0.806916
GO:0005086	ARF guanyl-nucleotide exchange factor activity	0.151515	0.226992	0.643989	0.814939
GO:0004601	peroxidase activity	0.122951	0.229566	0.639093	0.819699
GO:0016301	kinase activity	0.125	0.232037	0.634444	0.824043
GO:0005375	copper ion transmembrane transporter activity	0.16	0.233559	0.631604	0.82499
GO:0016671	oxidoreductase activity, acting on a sulfur group of donors, disulfide as acceptor	0.142857	0.235753	0.627542	0.828289
GO:0020037	heme binding	0.111421	0.241924	0.616322	0.845446
GO:0005507	copper ion binding	0.118012	0.248001	0.605547	0.862097
GO:0009974	zeinoxanthin epsilon hydroxylase activity	0.153846	0.256087	0.591613	0.88552
GO:0051753	mannan synthase activity	0.2	0.262107	0.581522	0.901593
GO:0008422	beta-glucosidase activity	0.2	0.262107	0.581522	0.896897
GO:0008689	3-demethylubiquinone-9 3-O-methyltransferase activity	0.2	0.262107	0.581522	0.89225
GO:0051723	protein methylesterase activity	0.2	0.262107	0.581522	0.887651
GO:0008935	1,4-dihydroxy-2-naphthoyl-CoA synthase activity	0.2	0.262107	0.581522	0.883099
GO:0004089	carbonate dehydratase activity	0.2	0.262107	0.581522	0.878593
GO:0017176	phosphatidylinositol N-acetylglucosaminyltransferase activity	0.2	0.262107	0.581522	0.874133
GO:0008425	2-polyprenyl-6-methoxy-1,4-benzoquinone methyltransferase activity	0.2	0.262107	0.581522	0.869718
GO:0008661	1-deoxy-D-xylulose-5-phosphate synthase activity	0.2	0.262107	0.581522	0.865348
GO:0102483	scopolin beta-glucosidase activity	0.2	0.262107	0.581522	0.861021
GO:2001066	amylopectin binding	0.2	0.262107	0.581522	0.856737
GO:0004395	hexaprenyldihydroxybenzoate methyltransferase activity	0.2	0.262107	0.581522	0.852496
GO:0005504	fatty acid binding	0.166667	0.263765	0.578783	0.853664
GO:0009982	pseudouridine synthase activity	0.166667	0.263765	0.578783	0.849479
GO:0005388	calcium-transporting ATPase activity	0.142857	0.265705	0.5756	0.851553
GO:0016300	tRNA (uracil) methyltransferase activity	0.333333	0.26995	0.568717	0.860956
GO:0008515	sucrose transmembrane transporter activity	0.333333	0.26995	0.568717	0.856797
GO:0016790	thiolester hydrolase activity	0.333333	0.26995	0.568717	0.852678
GO:0106073	dolichyl pyrophosphate Glc2Man9GlcNAc2 alpha-1,2-glucosyltransferase activity	0.333333	0.26995	0.568717	0.848598
GO:0004516	nicotinate phosphoribosyltransferase activity	0.333333	0.26995	0.568717	0.844557
GO:0008696	4-amino-4-deoxychorismate lyase activity	0.333333	0.26995	0.568717	0.840554
GO:0004392	heme oxygenase (decyclizing) activity	0.333333	0.26995	0.568717	0.836589
GO:0008897	holo-[acyl-carrier-protein] synthase activity	0.333333	0.26995	0.568717	0.832662
GO:0004583	dolichyl-phosphate-glucose-glycolipid alpha-glucosyltransferase activity	0.333333	0.26995	0.568717	0.828771
GO:0008963	phospho-N-acetylmuramoyl-pentapeptide-transferase activity	0.333333	0.26995	0.568717	0.824916
GO:0019825	oxygen binding	0.333333	0.26995	0.568717	0.821097
GO:0004748	ribonucleoside-diphosphate reductase activity, thioredoxin disulfide as acceptor	0.333333	0.26995	0.568717	0.817313
GO:0004333	fumarate hydratase activity	0.333333	0.26995	0.568717	0.813564
GO:0102193	protein-ribulosamine 3-kinase activity	0.333333	0.26995	0.568717	0.809849
GO:0015105	arsenite transmembrane transporter activity	0.333333	0.26995	0.568717	0.806168
GO:0019001	guanyl nucleotide binding	0.333333	0.26995	0.568717	0.80252
GO:0009001	serine O-acetyltransferase activity	0.333333	0.26995	0.568717	0.798905
GO:0003994	aconitate hydratase activity	0.333333	0.26995	0.568717	0.795323
GO:0008430	selenium binding	0.333333	0.26995	0.568717	0.791772
GO:0120013	intermembrane lipid transfer activity	0.333333	0.26995	0.568717	0.788253
GO:0052832	inositol monophosphate 3-phosphatase activity	0.333333	0.26995	0.568717	0.784765
GO:0052636	arabinosyltransferase activity	0.333333	0.26995	0.568717	0.781308
GO:0008836	diaminopimelate decarboxylase activity	0.333333	0.26995	0.568717	0.777881
GO:0043998	H2A histone acetyltransferase activity	0.333333	0.26995	0.568717	0.774485
GO:0033613	activating transcription factor binding	0.333333	0.26995	0.568717	0.771117
GO:0033743	peptide-methionine (R)-S-oxide reductase activity	0.333333	0.26995	0.568717	0.767779
GO:0050486	intramolecular transferase activity, transferring hydroxy groups	0.333333	0.26995	0.568717	0.76447
GO:0008934	inositol monophosphate 1-phosphatase activity	0.333333	0.26995	0.568717	0.761189
GO:0004084	branched-chain-amino-acid transaminase activity	0.333333	0.26995	0.568717	0.757936
GO:0052833	inositol monophosphate 4-phosphatase activity	0.333333	0.26995	0.568717	0.75471
GO:0071558	histone demethylase activity (H3-K27 specific)	0.333333	0.26995	0.568717	0.751513
GO:0003861	3-isopropylmalate dehydratase activity	0.333333	0.26995	0.568717	0.748342
GO:0004555	alpha,alpha-trehalase activity	0.333333	0.26995	0.568717	0.745197
GO:0004930	G protein-coupled receptor activity	0.333333	0.26995	0.568717	0.742079
GO:0003854	3-beta-hydroxy-delta5-steroid dehydrogenase activity	0.136364	0.270374	0.568035	0.740149
GO:0016705	oxidoreductase activity, acting on paired donors, with incorporation or reduction of molecular oxygen	0.114583	0.271997	0.565436	0.741503
GO:0004857	enzyme inhibitor activity	0.129032	0.272701	0.564312	0.740351
GO:0004630	phospholipase D activity	0.138889	0.285594	0.544251	0.772162
GO:0070290	N-acylphosphatidylethanolamine-specific phospholipase D activity	0.138889	0.285594	0.544251	0.768997
GO:0003978	UDP-glucose 4-epimerase activity	0.138889	0.285594	0.544251	0.765858
GO:0102965	alcohol-forming fatty acyl-CoA reductase activity	0.157895	0.292003	0.534612	0.779862
GO:0004069	L-aspartate	0.157895	0.292003	0.534612	0.776705
GO:0080019	fatty-acyl-CoA reductase (alcohol-forming) activity	0.157895	0.292003	0.534612	0.773573
GO:0004459	L-lactate dehydrogenase activity	0.181818	0.300713	0.521848	0.793447
GO:0008878	glucose-1-phosphate adenylyltransferase activity	0.181818	0.300713	0.521848	0.790273
GO:0102148	N-acetyl-beta-D-galactosaminidase activity	0.181818	0.300713	0.521848	0.787124
GO:0008176	tRNA (guanine-N7-)-methyltransferase activity	0.181818	0.300713	0.521848	0.784001
GO:1990380	Lys48-specific deubiquitinase activity	0.181818	0.300713	0.521848	0.780902
GO:0031625	ubiquitin protein ligase binding	0.181818	0.300713	0.521848	0.777828
GO:0004563	beta-N-acetylhexosaminidase activity	0.181818	0.300713	0.521848	0.774777
GO:0004784	superoxide dismutase activity	0.181818	0.300713	0.521848	0.771751
GO:0047918	GDP-mannose 3,5-epimerase activity	0.142857	0.302269	0.519606	0.772727
GO:0004373	glycogen (starch) synthase activity	0.142857	0.302269	0.519606	0.769732
GO:0019829	cation-transporting ATPase activity	0.135135	0.305748	0.514636	0.775586
GO:0005315	inorganic phosphate transmembrane transporter activity	0.15	0.320429	0.494268	0.809699
GO:0080132	fatty acid alpha-hydroxylase activity	0.15	0.320429	0.494268	0.806597
GO:0018685	alkane 1-monooxygenase activity	0.137931	0.325717	0.487159	0.81678
GO:0050664	oxidoreductase activity, acting on NAD(P)H, oxygen as acceptor	0.137931	0.325717	0.487159	0.813674
GO:0003872	6-phosphofructokinase activity	0.137931	0.325717	0.487159	0.810592
GO:0008810	cellulase activity	0.166667	0.33896	0.469852	0.840364
GO:0017022	myosin binding	0.166667	0.33896	0.469852	0.837205
GO:0016308	1-phosphatidylinositol-4-phosphate 5-kinase activity	0.166667	0.33896	0.469852	0.834069
GO:0008276	protein methyltransferase activity	0.166667	0.33896	0.469852	0.830957
GO:0016174	NAD(P)H oxidase activity	0.166667	0.33896	0.469852	0.827868
GO:0031369	translation initiation factor binding	0.166667	0.33896	0.469852	0.824802
GO:0016851	magnesium chelatase activity	0.166667	0.33896	0.469852	0.821758
GO:0030570	pectate lyase activity	0.25	0.342669	0.465125	0.827697
GO:0004061	arylformamidase activity	0.25	0.342669	0.465125	0.824666
GO:0004462	lactoylglutathione lyase activity	0.25	0.342669	0.465125	0.821656
GO:0004385	guanylate kinase activity	0.25	0.342669	0.465125	0.818668
GO:0051740	ethylene binding	0.25	0.342669	0.465125	0.815702
GO:0004647	phosphoserine phosphatase activity	0.25	0.342669	0.465125	0.812757
GO:0004059	aralkylamine N-acetyltransferase activity	0.25	0.342669	0.465125	0.809834
GO:0009922	fatty acid elongase activity	0.25	0.342669	0.465125	0.806931
GO:0015114	phosphate ion transmembrane transporter activity	0.25	0.342669	0.465125	0.804049
GO:0038199	ethylene receptor activity	0.25	0.342669	0.465125	0.801188
GO:0010485	H4 histone acetyltransferase activity	0.25	0.342669	0.465125	0.798347
GO:0008441	3'(2'),5'-bisphosphate nucleotidase activity	0.25	0.342669	0.465125	0.795525
GO:0004655	porphobilinogen synthase activity	0.25	0.342669	0.465125	0.792724
GO:0030942	endoplasmic reticulum signal peptide binding	0.25	0.342669	0.465125	0.789943
GO:0047938	glucose-6-phosphate 1-epimerase activity	0.25	0.342669	0.465125	0.787181
GO:0000822	inositol hexakisphosphate binding	0.25	0.342669	0.465125	0.784438
GO:0008026	ATP-dependent helicase activity	0.128205	0.346592	0.460182	0.790663
GO:0010328	auxin influx transmembrane transporter activity	0.128205	0.346592	0.460182	0.787927
GO:0008173	RNA methyltransferase activity	0.142857	0.348875	0.45733	0.790383
GO:0005215	transporter activity	0.118644	0.371876	0.429602	0.839596
GO:0004725	protein tyrosine phosphatase activity	0.129032	0.372847	0.428469	0.838906
GO:0004197	cysteine-type endopeptidase activity	0.153846	0.376537	0.424192	0.844316
GO:0008126	acetylesterase activity	0.153846	0.376537	0.424192	0.841445
GO:0003857	3-hydroxyacyl-CoA dehydrogenase activity	0.153846	0.376537	0.424192	0.838592
GO:0004575	sucrose alpha-glucosidase activity	0.153846	0.376537	0.424192	0.835759
GO:0004708	MAP kinase kinase activity	0.136364	0.377192	0.423437	0.834395
GO:0004427	inorganic diphosphatase activity	0.136364	0.377192	0.423437	0.831595
GO:0008641	ubiquitin-like modifier activating enzyme activity	0.136364	0.377192	0.423437	0.828814
GO:0051287	NAD binding	0.108844	0.391535	0.407229	0.857462
GO:0050203	oxalate-CoA ligase activity	0.130435	0.405245	0.392282	0.884539
GO:0047134	protein-disulfide reductase activity	0.130435	0.405245	0.392282	0.88161
GO:0043424	protein histidine kinase binding	0.130435	0.405245	0.392282	0.878701
GO:0008233	peptidase activity	0.130435	0.405245	0.392282	0.87581
GO:0004721	phosphoprotein phosphatase activity	0.114754	0.405774	0.391716	0.874077
GO:0004357	glutamate-cysteine ligase activity	0.2	0.408159	0.389171	0.876341
GO:0017025	TBP-class protein binding	0.2	0.408159	0.389171	0.873486
GO:0003995	acyl-CoA dehydrogenase activity	0.2	0.408159	0.389171	0.87065
GO:0000014	single-stranded DNA endodeoxyribonuclease activity	0.2	0.408159	0.389171	0.867833
GO:0050200	plasmalogen synthase activity	0.2	0.408159	0.389171	0.865033
GO:0004518	nuclease activity	0.2	0.408159	0.389171	0.862252
GO:0004821	histidine-tRNA ligase activity	0.2	0.408159	0.389171	0.859488
GO:0003883	CTP synthase activity	0.2	0.408159	0.389171	0.856742
GO:0052656	L-isoleucine transaminase activity	0.2	0.408159	0.389171	0.854014
GO:0010427	abscisic acid binding	0.2	0.408159	0.389171	0.851303
GO:0052654	L-leucine transaminase activity	0.2	0.408159	0.389171	0.848609
GO:0004659	prenyltransferase activity	0.2	0.408159	0.389171	0.845932
GO:0017057	6-phosphogluconolactonase activity	0.2	0.408159	0.389171	0.843271
GO:0051879	Hsp90 protein binding	0.2	0.408159	0.389171	0.840628
GO:0071618	lysophosphatidylethanolamine acyltransferase activity	0.2	0.408159	0.389171	0.838001
GO:0052655	L-valine transaminase activity	0.2	0.408159	0.389171	0.83539
GO:0052903	N1-acetylspermine	0.2	0.408159	0.389171	0.832796
GO:0004419	hydroxymethylglutaryl-CoA lyase activity	0.2	0.408159	0.389171	0.830218
GO:0010309	acireductone dioxygenase [iron(II)-requiring] activity	0.2	0.408159	0.389171	0.827655
GO:0004861	cyclin-dependent protein serine/threonine kinase inhibitor activity	0.2	0.408159	0.389171	0.825109
GO:0016832	aldehyde-lyase activity	0.2	0.408159	0.389171	0.822578
GO:0003849	3-deoxy-7-phosphoheptulonate synthase activity	0.2	0.408159	0.389171	0.820062
GO:0004853	uroporphyrinogen decarboxylase activity	0.2	0.408159	0.389171	0.817562
GO:0004579	dolichyl-diphosphooligosaccharide-protein glycotransferase activity	0.2	0.408159	0.389171	0.815077
GO:0008470	isovaleryl-CoA dehydrogenase activity	0.2	0.408159	0.389171	0.812607
GO:0016717	oxidoreductase activity, acting on paired donors, with oxidation of a pair of donors resulting in the reduction of molecular oxygen to two molecules of water	0.2	0.408159	0.389171	0.810152
GO:0004001	adenosine kinase activity	0.2	0.408159	0.389171	0.807712
GO:0033854	glutamate-prephenate aminotransferase activity	0.142857	0.413199	0.383841	0.815231
GO:0043546	molybdopterin cofactor binding	0.142857	0.413199	0.383841	0.81279
GO:0050464	nitrate reductase (NADPH) activity	0.142857	0.413199	0.383841	0.810364
GO:0004521	endoribonuclease activity	0.142857	0.413199	0.383841	0.807952
GO:0033853	aspartate-prephenate aminotransferase activity	0.142857	0.413199	0.383841	0.805554
GO:0008446	GDP-mannose 4,6-dehydratase activity	0.142857	0.413199	0.383841	0.803171
GO:0030247	polysaccharide binding	0.105528	0.422457	0.374217	0.818744
GO:0022857	transmembrane transporter activity	0.105263	0.423852	0.372785	0.819032
GO:0008138	protein tyrosine/serine/threonine phosphatase activity	0.125	0.432916	0.363596	0.834094
GO:0005506	iron ion binding	0.10356	0.433435	0.363076	0.832652
GO:0008553	proton-exporting ATPase activity, phosphorylative mechanism	0.117647	0.442855	0.353738	0.848268
GO:0008234	cysteine-type peptidase activity	0.107527	0.448447	0.348289	0.856482
GO:0046961	proton-transporting ATPase activity, rotational mechanism	0.133333	0.448756	0.34799	0.854588
GO:0070696	transmembrane receptor protein serine/threonine kinase binding	0.133333	0.448756	0.34799	0.852118
GO:0008081	phosphoric diester hydrolase activity	0.113636	0.449017	0.347737	0.850156
GO:0016616	oxidoreductase activity, acting on the CH-OH group of donors, NAD or NADP as acceptor	0.113636	0.449017	0.347737	0.847713
GO:0017056	structural constituent of nuclear pore	0.12	0.460101	0.337147	0.866151
GO:0030955	potassium ion binding	0.12	0.460101	0.337147	0.863676
GO:0004743	pyruvate kinase activity	0.12	0.460101	0.337147	0.861215
GO:0035091	phosphatidylinositol binding	0.12	0.460101	0.337147	0.858769
GO:0043333	2-octaprenyl-6-methoxy-1,4-benzoquinone methylase activity	0.166667	0.467136	0.330557	0.869428
GO:0070628	proteasome binding	0.166667	0.467136	0.330557	0.866972
GO:0098808	mRNA cap binding	0.166667	0.467136	0.330557	0.86453
GO:0004616	phosphogluconate dehydrogenase (decarboxylating) activity	0.166667	0.467136	0.330557	0.862102
GO:0016712	oxidoreductase activity, acting on paired donors, with incorporation or reduction of molecular oxygen, reduced flavin or flavoprotein as one donor, and incorporation of one atom of oxygen	0.166667	0.467136	0.330557	0.859687
GO:0030267	glyoxylate reductase (NADP) activity	0.166667	0.467136	0.330557	0.857285
GO:0016504	peptidase activator activity	0.166667	0.467136	0.330557	0.854897
GO:0009670	triose-phosphate	0.166667	0.467136	0.330557	0.852523
GO:0017168	5-oxoprolinase (ATP-hydrolyzing) activity	0.166667	0.467136	0.330557	0.850161
GO:0017070	U6 snRNA binding	0.166667	0.467136	0.330557	0.847813
GO:0004345	glucose-6-phosphate dehydrogenase activity	0.166667	0.467136	0.330557	0.845477
GO:1904265	ubiquitin-specific protease activity involved in negative regulation of retrograde protein transport, ER to cytosol	0.166667	0.467136	0.330557	0.843154
GO:0016655	oxidoreductase activity, acting on NAD(P)H, quinone or similar compound as acceptor	0.166667	0.467136	0.330557	0.840844
GO:0003825	alpha,alpha-trehalose-phosphate synthase (UDP-forming) activity	0.166667	0.467136	0.330557	0.838547
GO:0004332	fructose-bisphosphate aldolase activity	0.166667	0.467136	0.330557	0.836262
GO:0030623	U5 snRNA binding	0.166667	0.467136	0.330557	0.83399
GO:0070577	lysine-acetylated histone binding	0.166667	0.467136	0.330557	0.83173
GO:0004806	triglyceride lipase activity	0.166667	0.467136	0.330557	0.829482
GO:0003755	peptidyl-prolyl cis-trans isomerase activity	0.104167	0.467204	0.330494	0.827367
GO:0016758	transferase activity, transferring hexosyl groups	0.103093	0.469673	0.328205	0.829503
GO:0003917	DNA topoisomerase type I activity	0.125	0.483064	0.315995	0.850867
GO:0003724	RNA helicase activity	0.125	0.483064	0.315995	0.848592
GO:0004435	phosphatidylinositol phospholipase C activity	0.115385	0.486712	0.312728	0.852719
GO:0019888	protein phosphatase regulator activity	0.115385	0.486712	0.312728	0.850451
GO:0000339	RNA cap binding	0.107143	0.489439	0.310302	0.852948
GO:0046982	protein heterodimerization activity	0.105263	0.489823	0.30996	0.85136
GO:0008378	galactosyltransferase activity	0.111111	0.512673	0.29016	0.888723
GO:0031957	very long-chain fatty acid-CoA ligase activity	0.111111	0.512673	0.29016	0.886384
GO:0003860	3-hydroxyisobutyryl-CoA hydrolase activity	0.117647	0.51602	0.287334	0.88983
GO:0004654	polyribonucleotide nucleotidyltransferase activity	0.117647	0.51602	0.287334	0.8875
GO:0045543	gibberellin 2-beta-dioxygenase activity	0.117647	0.51602	0.287334	0.885183
GO:0044183	protein binding involved in protein folding	0.117647	0.51602	0.287334	0.882878
GO:0008107	galactoside 2-alpha-L-fucosyltransferase activity	0.117647	0.51602	0.287334	0.880585
GO:0008964	phosphoenolpyruvate carboxylase activity	0.117647	0.51602	0.287334	0.878303
GO:0008022	protein C-terminus binding	0.142857	0.520247	0.283791	0.883209
GO:0045300	acyl-[acyl-carrier-protein] desaturase activity	0.142857	0.520247	0.283791	0.880933
GO:0016624	oxidoreductase activity, acting on the aldehyde or oxo group of donors, disulfide as acceptor	0.142857	0.520247	0.283791	0.878668
GO:0004128	cytochrome-b5 reductase activity, acting on NAD(P)H	0.142857	0.520247	0.283791	0.876415
GO:0052624	2-phytyl-1,4-naphthoquinone methyltransferase activity	0.142857	0.520247	0.283791	0.874174
GO:0015120	phosphoglycerate transmembrane transporter activity	0.142857	0.520247	0.283791	0.871944
GO:0102652	gibberellin A9,2-oxoglutarate	0.142857	0.520247	0.283791	0.869725
GO:0016868	intramolecular transferase activity, phosphotransferases	0.142857	0.520247	0.283791	0.867518
GO:0102924	gibberellin A44,2-oxoglutarate	0.142857	0.520247	0.283791	0.865322
GO:0070403	NAD+ binding	0.142857	0.520247	0.283791	0.863136
GO:0005245	voltage-gated calcium channel activity	0.142857	0.520247	0.283791	0.860962
GO:0015121	phosphoenolpyruvate	0.142857	0.520247	0.283791	0.858799
GO:0008970	phospholipase A1 activity	0.142857	0.520247	0.283791	0.856647
GO:0102111	gibberellin A20,2-oxoglutarate	0.142857	0.520247	0.283791	0.854505
GO:0003697	single-stranded DNA binding	0.100917	0.528677	0.276809	0.866187
GO:0004190	aspartic-type endopeptidase activity	0.100917	0.528677	0.276809	0.864032
GO:0004177	aminopeptidase activity	0.105263	0.532023	0.274069	0.867343
GO:0016788	hydrolase activity, acting on ester bonds	0.101124	0.532776	0.273455	0.86642
GO:0016157	sucrose synthase activity	0.107143	0.537921	0.269281	0.872628
GO:0003918	DNA topoisomerase type II (ATP-hydrolyzing) activity	0.111111	0.547552	0.261575	0.886063
GO:0047262	polygalacturonate 4-alpha-galacturonosyltransferase activity	0.111111	0.547552	0.261575	0.883886
GO:0000175	3'-5'-exoribonuclease activity	0.111111	0.547552	0.261575	0.881719
GO:0016706	oxidoreductase activity, acting on paired donors, with incorporation or reduction of molecular oxygen, 2-oxoglutarate as one donor, and incorporation of one atom each of oxygen into both donors	0.111111	0.547552	0.261575	0.879564
GO:0005198	structural molecule activity	0.0990099	0.557092	0.254073	0.892706
GO:0008289	lipid binding	0.0989011	0.560645	0.251312	0.896213
GO:0043138	3'-5' DNA helicase activity	0.103448	0.562406	0.24995	0.896847
GO:0050242	pyruvate, phosphate dikinase activity	0.125	0.568074	0.245595	0.903691
GO:0008134	transcription factor binding	0.125	0.568074	0.245595	0.901508
GO:1990534	thermospermine oxidase activity	0.125	0.568074	0.245595	0.899336
GO:0004351	glutamate decarboxylase activity	0.125	0.568074	0.245595	0.897174
GO:0046912	transferase activity, transferring acyl groups, acyl groups converted into alkyl on transfer	0.125	0.568074	0.245595	0.895023
GO:0000982	transcription factor activity, RNA polymerase II proximal promoter sequence-specific DNA binding	0.125	0.568074	0.245595	0.892881
GO:0003886	DNA (cytosine-5-)-methyltransferase activity	0.125	0.568074	0.245595	0.89075
GO:0042800	histone methyltransferase activity (H3-K4 specific)	0.125	0.568074	0.245595	0.88863
GO:0008143	poly(A) binding	0.1	0.573889	0.241172	0.895593
GO:0004012	phospholipid-translocating ATPase activity	0.1	0.573889	0.241172	0.893471
GO:0004017	adenylate kinase activity	0.105263	0.577616	0.238361	0.897149
GO:0047746	chlorophyllase activity	0.105263	0.577616	0.238361	0.895033
GO:0004650	polygalacturonase activity	0.1	0.586088	0.232037	0.906023
GO:0004467	long-chain fatty acid-CoA ligase activity	0.1	0.586088	0.232037	0.903896
GO:0030170	pyridoxal phosphate binding	0.0964912	0.590999	0.228413	0.909336
GO:0003774	motor activity	0.0967742	0.592294	0.227463	0.909199
GO:0016208	AMP binding	0.1	0.606193	0.217389	0.928365
GO:0016298	lipase activity	0.1	0.606193	0.217389	0.926206
GO:0003987	acetate-CoA ligase activity	0.1	0.606193	0.217389	0.924057
GO:0005089	Rho guanyl-nucleotide exchange factor activity	0.111111	0.611142	0.213858	0.929445
GO:0008909	isochorismate synthase activity	0.111111	0.611142	0.213858	0.927298
GO:0033926	glycopeptide alpha-N-acetylgalactosaminidase activity	0.111111	0.611142	0.213858	0.925162
GO:0004559	alpha-mannosidase activity	0.111111	0.611142	0.213858	0.923035
GO:0042286	glutamate-1-semialdehyde 2,1-aminomutase activity	0.111111	0.611142	0.213858	0.920918
GO:0032051	clathrin light chain binding	0.111111	0.611142	0.213858	0.91881
GO:0004831	tyrosine-tRNA ligase activity	0.111111	0.611142	0.213858	0.916713
GO:0031072	heat shock protein binding	0.0952381	0.613565	0.212139	0.918251
GO:0005366	myo-inositol	0.0952381	0.633279	0.198405	0.9456
GO:0047334	diphosphate-fructose-6-phosphate 1-phosphotransferase activity	0.0952381	0.633279	0.198405	0.943456
GO:0030151	molybdenum ion binding	0.0952381	0.633279	0.198405	0.941322
GO:0004694	eukaryotic translation initiation factor 2alpha kinase activity	0.0952381	0.633279	0.198405	0.939197
GO:0008137	NADH dehydrogenase (ubiquinone) activity	0.0952381	0.633279	0.198405	0.937081
GO:0003700	DNA-binding transcription factor activity	0.0946502	0.636185	0.196417	0.939266
GO:0005509	calcium ion binding	0.0957447	0.638893	0.194572	0.94115
GO:0008757	S-adenosylmethionine-dependent methyltransferase activity	0.1	0.649923	0.187138	0.955257
GO:0004829	threonine-tRNA ligase activity	0.1	0.649923	0.187138	0.953124
GO:0019203	carbohydrate phosphatase activity	0.1	0.649923	0.187138	0.951002
GO:0017108	5'-flap endonuclease activity	0.1	0.649923	0.187138	0.948888
GO:0003997	acyl-CoA oxidase activity	0.1	0.649923	0.187138	0.946784
GO:0004618	phosphoglycerate kinase activity	0.1	0.649923	0.187138	0.94469
GO:0050567	glutaminyl-tRNA synthase (glutamine-hydrolyzing) activity	0.1	0.649923	0.187138	0.942604
GO:0004843	thiol-dependent ubiquitin-specific protease activity	0.0909091	0.650874	0.186503	0.941904
GO:0000287	magnesium ion binding	0.0934579	0.654361	0.184183	0.944868
GO:0015035	protein disulfide oxidoreductase activity	0.0909091	0.654416	0.184146	0.942875
GO:0010331	gibberellin binding	0.0909091	0.658887	0.181189	0.947241
GO:0004791	thioredoxin-disulfide reductase activity	0.0909091	0.658887	0.181189	0.945172
GO:0046524	sucrose-phosphate synthase activity	0.0909091	0.658887	0.181189	0.943113
GO:0016207	4-coumarate-CoA ligase activity	0.0909091	0.658887	0.181189	0.941063
GO:0004222	metalloendopeptidase activity	0.0909091	0.667777	0.175369	0.95169
GO:0003887	DNA-directed DNA polymerase activity	0.0892857	0.66801	0.175217	0.949963
GO:0046983	protein dimerization activity	0.0914286	0.680523	0.167157	0.965667
GO:0031491	nucleosome binding	0.0869565	0.683044	0.165552	0.967155
GO:0030983	mismatched DNA binding	0.0869565	0.683044	0.165552	0.965075
GO:0016405	CoA-ligase activity	0.0869565	0.683044	0.165552	0.963004
GO:0005544	calcium-dependent phospholipid binding	0.0869565	0.683044	0.165552	0.960942
GO:0000976	transcription regulatory region sequence-specific DNA binding	0.0909091	0.684845	0.164408	0.961416
GO:0004805	trehalose-phosphatase activity	0.0909091	0.684845	0.164408	0.959366
GO:0008442	3-hydroxyisobutyrate dehydrogenase activity	0.0909091	0.684845	0.164408	0.957325
GO:0052866	phosphatidylinositol phosphate phosphatase activity	0.0909091	0.684845	0.164408	0.955293
GO:0030145	manganese ion binding	0.0857143	0.691659	0.160108	0.962754
GO:0017046	peptide hormone binding	0.0857143	0.691659	0.160108	0.960718
GO:0043021	ribonucleoprotein complex binding	0.0851064	0.702185	0.153548	0.973282
GO:0016491	oxidoreductase activity	0.0938628	0.705106	0.151745	0.975274
GO:0005460	UDP-glucose transmembrane transporter activity	0.0833333	0.705783	0.151329	0.974158
GO:0008408	3'-5' exonuclease activity	0.0833333	0.705783	0.151329	0.972116
GO:0016787	hydrolase activity	0.092219	0.709339	0.149146	0.974971
GO:0031593	polyubiquitin modification-dependent protein binding	0.0833333	0.716289	0.144912	0.982467
GO:0004634	phosphopyruvate hydratase activity	0.0833333	0.716289	0.144912	0.98042
GO:0000987	proximal promoter sequence-specific DNA binding	0.0833333	0.716289	0.144912	0.978382
GO:0051537	2 iron, 2 sulfur cluster binding	0.0833333	0.718029	0.143858	0.978724
GO:0046872	metal ion binding	0.0954033	0.722154	0.14137	0.982309
GO:0015079	potassium ion transmembrane transporter activity	0.08	0.727146	0.138378	0.987056
GO:0004298	threonine-type endopeptidase activity	0.08	0.727146	0.138378	0.985021
GO:0090409	malonyl-CoA synthetase activity	0.08	0.727146	0.138378	0.982994
GO:0031956	medium-chain fatty acid-CoA ligase activity	0.08	0.727146	0.138378	0.980975
GO:0019901	protein kinase binding	0.08	0.727146	0.138378	0.978965
GO:0004003	ATP-dependent DNA helicase activity	0.0810811	0.727782	0.137999	0.977818
GO:0003712	transcription coregulator activity	0.0810811	0.727782	0.137999	0.975822
GO:0016307	phosphatidylinositol phosphate kinase activity	0.0810811	0.727782	0.137999	0.973835
GO:0004185	serine-type carboxypeptidase activity	0.0816327	0.733243	0.134752	0.979148
GO:0009055	electron transfer activity	0.0869565	0.733548	0.134572	0.977568
GO:0004525	ribonuclease III activity	0.0789474	0.744561	0.128099	0.990237
GO:0032549	ribonucleoside binding	0.0769231	0.744601	0.128076	0.988289
GO:0043023	ribosomal large subunit binding	0.0769231	0.744601	0.128076	0.986296
GO:0016765	transferase activity, transferring alkyl or aryl (other than methyl) groups	0.0769231	0.744601	0.128076	0.984312
GO:0010349	L-galactose dehydrogenase activity	0.0769231	0.744601	0.128076	0.982335
GO:0009881	photoreceptor activity	0.0769231	0.744601	0.128076	0.980367
GO:0015297	antiporter activity	0.0769231	0.747182	0.126573	0.981798
GO:0015238	drug transmembrane transporter activity	0.0769231	0.747182	0.126573	0.979838
GO:0003678	DNA helicase activity	0.0821918	0.74808	0.126052	0.979061
GO:0000166	nucleotide binding	0.0821918	0.74808	0.126052	0.977115
GO:0003779	actin binding	0.0846154	0.760125	0.119115	0.990878
GO:0051539	4 iron, 4 sulfur cluster binding	0.0793651	0.765862	0.11585	0.996378
GO:0070180	large ribosomal subunit rRNA binding	0.0740741	0.765943	0.115803	0.994515
GO:0070204	2-succinyl-5-enolpyruvyl-6-hydroxy-3-cyclohexene-1-carboxylic-acid synthase activity	0.0714286	0.770094	0.113456	0.997932
GO:0070569	uridylyltransferase activity	0.0714286	0.770094	0.113456	0.995968
GO:0051903	S-(hydroxymethyl)glutathione dehydrogenase activity	0.0714286	0.770094	0.113456	0.994011
GO:0031683	G-protein beta/gamma-subunit complex binding	0.0714286	0.770094	0.113456	0.992062
GO:0005484	SNAP receptor activity	0.0714286	0.770094	0.113456	0.99012
GO:0061630	ubiquitin protein ligase activity	0.0804598	0.777068	0.109541	0.997136
GO:0051087	chaperone binding	0.0714286	0.783483	0.10597	1.00341
GO:0004707	MAP kinase activity	0.0769231	0.789413	0.102696	1.00904
GO:0003989	acetyl-CoA carboxylase activity	0.0666667	0.793046	0.100701	1.01171
GO:0004609	phosphatidylserine decarboxylase activity	0.0666667	0.793046	0.100701	1.00975
GO:0003958	NADPH-hemoprotein reductase activity	0.0666667	0.793046	0.100701	1.0078
GO:0009540	zeaxanthin epoxidase [overall] activity	0.0666667	0.793046	0.100701	1.00585
GO:0004124	cysteine synthase activity	0.0666667	0.793046	0.100701	1.00391
GO:0004471	malate dehydrogenase (decarboxylating) (NAD+) activity	0.0666667	0.793046	0.100701	1.00198
GO:0016773	phosphotransferase activity, alcohol group as acceptor	0.0666667	0.793046	0.100701	1.00006
GO:0015299	solute	0.0689655	0.799859	0.0969864	1.00672
GO:0000155	phosphorelay sensor kinase activity	0.0757576	0.800478	0.0966505	1.00557
GO:0000049	tRNA binding	0.0759494	0.812559	0.0901453	1.0188
GO:0019863	IgE binding	0.0625	0.813712	0.0895293	1.0183
GO:0016627	oxidoreductase activity, acting on the CH-CH group of donors	0.0625	0.813712	0.0895293	1.01637
GO:0008374	O-acyltransferase activity	0.0625	0.813712	0.0895293	1.01444
GO:0016668	oxidoreductase activity, acting on a sulfur group of donors, NAD(P) as acceptor	0.0625	0.813712	0.0895293	1.01252
GO:0008308	voltage-gated anion channel activity	0.0625	0.813712	0.0895293	1.0106
GO:0004540	ribonuclease activity	0.0625	0.813712	0.0895293	1.0087
GO:0018024	histone-lysine N-methyltransferase activity	0.0666667	0.815129	0.0887738	1.00855
GO:0034511	U3 snoRNA binding	0.0697674	0.816374	0.0881109	1.00819
GO:0016757	transferase activity, transferring glycosyl groups	0.076087	0.823971	0.0840879	1.01566
GO:0003727	single-stranded RNA binding	0.0681818	0.828484	0.0817161	1.01931
GO:0003729	mRNA binding	0.084	0.828877	0.0815102	1.01789
GO:0043022	ribosome binding	0.0724638	0.830937	0.080432	1.01852
GO:0033707	3''-deamino-3''-oxonicotianamine reductase activity	0.0588235	0.832318	0.0797109	1.01831
GO:0043130	ubiquitin binding	0.0588235	0.832318	0.0797109	1.01642
GO:0016166	phytoene dehydrogenase activity	0.0588235	0.832318	0.0797109	1.01453
GO:0003743	translation initiation factor activity	0.0821256	0.834924	0.0783528	1.01582
GO:0043621	protein self-association	0.0731707	0.839572	0.0759421	1.01959
GO:0003824	catalytic activity	0.0882353	0.844192	0.0735589	1.02331
GO:0030246	carbohydrate binding	0.0830189	0.849045	0.0710691	1.0273
GO:0070878	primary miRNA binding	0.0555556	0.849069	0.0710572	1.02544
GO:0004402	histone acetyltransferase activity	0.0555556	0.849069	0.0710572	1.02356
GO:0004712	protein serine/threonine/tyrosine kinase activity	0.0555556	0.849069	0.0710572	1.02168
GO:0003843	1,3-beta-D-glucan synthase activity	0.0555556	0.849069	0.0710572	1.01981
GO:0031177	phosphopantetheine binding	0.0606061	0.854869	0.0681002	1.02491
GO:0019706	protein-cysteine S-palmitoyltransferase activity	0.0606061	0.854869	0.0681002	1.02304
GO:0003689	DNA clamp loader activity	0.0606061	0.854869	0.0681002	1.02118
GO:0016747	transferase activity, transferring acyl groups other than amino-acyl groups	0.0783133	0.857254	0.0668905	1.02217
GO:0008094	DNA-dependent ATPase activity	0.0638298	0.860784	0.0651056	1.02452
GO:0008568	microtubule-severing ATPase activity	0.0638298	0.860784	0.0651056	1.02267
GO:0010857	calcium-dependent protein kinase activity	0.0666667	0.861774	0.0646066	1.022
GO:0042393	histone binding	0.0721649	0.862792	0.0640939	1.02136
GO:0009378	four-way junction helicase activity	0.0526316	0.864149	0.0634112	1.02113
GO:0030234	enzyme regulator activity	0.0526316	0.864149	0.0634112	1.01929
GO:0052894	norspermine	0.0526316	0.864149	0.0634112	1.01747
GO:0052901	spermine	0.0526316	0.864149	0.0634112	1.01565
GO:0036310	annealing helicase activity	0.0526316	0.864149	0.0634112	1.01383
GO:2001070	starch binding	0.0588235	0.86628	0.0623415	1.01452
GO:0050661	NADP binding	0.075188	0.866341	0.0623111	1.01279
GO:0003676	nucleic acid binding	0.0871795	0.873691	0.058642	1.01957
GO:0004096	catalase activity	0.0571429	0.876864	0.0570679	1.02145
GO:0008565	protein transporter activity	0.0571429	0.876864	0.0570679	1.01964
GO:0070006	metalloaminopeptidase activity	0.05	0.877726	0.0566411	1.01884
GO:0008375	acetylglucosaminyltransferase activity	0.05	0.877726	0.0566411	1.01705
GO:0016817	hydrolase activity, acting on acid anhydrides	0.05	0.877726	0.0566411	1.01526
GO:0050236	pyridoxine	0.05	0.877726	0.0566411	1.01347
GO:0003684	damaged DNA binding	0.06	0.887628	0.0517692	1.02311
GO:0070008	serine-type exopeptidase activity	0.047619	0.889948	0.0506352	1.02399
GO:0061608	nuclear import signal receptor activity	0.047619	0.889948	0.0506352	1.0222
GO:0015228	coenzyme A transmembrane transporter activity	0.047619	0.889948	0.0506352	1.02041
GO:0048038	quinone binding	0.047619	0.889948	0.0506352	1.01863
GO:0051724	NAD transmembrane transporter activity	0.047619	0.889948	0.0506352	1.01686
GO:0015171	amino acid transmembrane transporter activity	0.047619	0.889948	0.0506352	1.0151
GO:0015141	succinate transmembrane transporter activity	0.047619	0.889948	0.0506352	1.01334
GO:0097027	ubiquitin-protein transferase activator activity	0.0588235	0.895491	0.0479386	1.01789
GO:0010997	anaphase-promoting complex binding	0.0588235	0.895491	0.0479386	1.01613
GO:0071949	FAD binding	0.0679612	0.899848	0.0458308	1.01931
GO:0005096	GTPase activator activity	0.0615385	0.899997	0.045759	1.01772
GO:0005216	ion channel activity	0.0454545	0.900951	0.0452988	1.01705
GO:0005347	ATP transmembrane transporter activity	0.0454545	0.900951	0.0452988	1.01531
GO:0046873	metal ion transmembrane transporter activity	0.0454545	0.900951	0.0452988	1.01357
GO:0015189	L-lysine transmembrane transporter activity	0.0454545	0.900951	0.0452988	1.01184
GO:0005290	L-histidine transmembrane transporter activity	0.0454545	0.900951	0.0452988	1.01011
GO:0000064	L-ornithine transmembrane transporter activity	0.0454545	0.900951	0.0452988	1.00839
GO:0015181	arginine transmembrane transporter activity	0.0454545	0.900951	0.0452988	1.00668
GO:0036402	proteasome-activating ATPase activity	0.0566038	0.909753	0.0410766	1.01478
GO:0004672	protein kinase activity	0.0889749	0.910841	0.0405572	1.01428
GO:0019899	enzyme binding	0.0434783	0.910856	0.0405503	1.01258
GO:0019003	GDP binding	0.0434783	0.910856	0.0405503	1.01087
GO:0019902	phosphatase binding	0.0512821	0.911913	0.0400465	1.01033
GO:0008236	serine-type peptidase activity	0.0555556	0.916201	0.038009	1.01337
GO:0043565	sequence-specific DNA binding	0.0759494	0.916559	0.0378396	1.01207
GO:0016168	chlorophyll binding	0.0416667	0.919772	0.0363197	1.01391
GO:0008146	sulfotransferase activity	0.0416667	0.919772	0.0363197	1.01221
GO:0042626	ATPase activity, coupled to transmembrane movement of substances	0.0705128	0.919879	0.0362693	1.01064
GO:0004499	N,N-dimethylaniline monooxygenase activity	0.0545455	0.922228	0.0351616	1.01153
GO:0042623	ATPase activity, coupled	0.0487805	0.925707	0.0335266	1.01365
GO:0070402	NADPH binding	0.04	0.927798	0.0325464	1.01425
GO:0045735	nutrient reservoir activity	0.04	0.927798	0.0325464	1.01256
GO:0008312	7S RNA binding	0.04	0.927798	0.0325464	1.01088
GO:0004176	ATP-dependent peptidase activity	0.0535714	0.927857	0.0325191	1.00927
GO:0003924	GTPase activity	0.0733945	0.929428	0.0317843	1.00931
GO:0003723	RNA binding	0.0849858	0.93084	0.0311249	1.00918
GO:0008483	transaminase activity	0.047619	0.931815	0.0306705	1.00857
GO:0080115	myosin XI tail binding	0.0384615	0.935023	0.0291777	1.01038
GO:0004364	glutathione transferase activity	0.0384615	0.935023	0.0291777	1.00872
GO:0030742	GTP-dependent protein binding	0.0384615	0.935023	0.0291777	1.00707
GO:0016740	transferase activity	0.0465116	0.937446	0.0280538	1.00802
GO:0034256	chlorophyll(ide) b reductase activity	0.037037	0.941526	0.0261676	1.01076
GO:0005471	ATP	0.037037	0.941526	0.0261676	1.00911
GO:0050660	flavin adenine dinucleotide binding	0.0657895	0.94646	0.0238977	1.01274
GO:0008186	RNA-dependent ATPase activity	0.0357143	0.94738	0.023476	1.01208
GO:0008168	methyltransferase activity	0.0693069	0.949616	0.022452	1.01282
GO:0004143	diacylglycerol kinase activity	0.0344828	0.952648	0.0210675	1.01441
GO:0043531	ADP binding	0.0797665	0.95492	0.0200332	1.01518
GO:0008536	Ran GTPase binding	0.0425532	0.955856	0.0196075	1.01454
GO:0004004	ATP-dependent RNA helicase activity	0.0333333	0.95739	0.018911	1.01452
GO:0030276	clathrin binding	0.0333333	0.95739	0.018911	1.01289
GO:0004316	3-oxoacyl-[acyl-carrier-protein] reductase (NADPH) activity	0.0333333	0.95739	0.018911	1.01126
GO:0004383	guanylate cyclase activity	0.047619	0.957892	0.0186836	1.01017
GO:0008270	zinc ion binding	0.0846906	0.960465	0.0175182	1.01126
GO:0004519	endonuclease activity	0.046875	0.961074	0.0172433	1.01028
GO:0051744	3,8-divinyl protochlorophyllide a 8-vinyl reductase activity	0.0322581	0.961658	0.0169793	1.00928
GO:0005516	calmodulin binding	0.0616438	0.962364	0.0166607	1.00841
GO:0016887	ATPase activity	0.0719178	0.962733	0.016494	1.00719
GO:0004386	helicase activity	0.0612245	0.964408	0.0157392	1.00734
GO:0042803	protein homodimerization activity	0.0625	0.964916	0.0155104	1.00627
GO:0005525	GTP binding	0.070922	0.965404	0.0152911	1.00518
GO:0043140	ATP-dependent 3'-5' DNA helicase activity	0.03125	0.9655	0.0152479	1.00369
GO:0001653	peptide receptor activity	0.047619	0.973775	0.0115416	1.01069
GO:0050662	coenzyme binding	0.049505	0.978146	0.0095965	1.01363
GO:0004842	ubiquitin-protein transferase activity	0.0691824	0.979582	0.00895916	1.01352
GO:0051020	GTPase binding	0.027027	0.979656	0.00892643	1.012
GO:0010181	FMN binding	0.0410959	0.981117	0.00827924	1.01192
GO:0042802	identical protein binding	0.064257	0.982891	0.00749482	1.01216
GO:0043141	ATP-dependent 5'-3' DNA helicase activity	0.025641	0.983533	0.00721104	1.01124
GO:0004674	protein serine/threonine kinase activity	0.0744275	0.985189	0.0064803	1.01136
GO:0004713	protein tyrosine kinase activity	0.0510949	0.987136	0.0056231	1.01178
GO:0003951	NAD+ kinase activity	0.0238095	0.988011	0.00523843	1.01109
GO:0004252	serine-type endopeptidase activity	0.056701	0.989278	0.00468185	1.01082
GO:0003746	translation elongation factor activity	0.031746	0.989573	0.00455223	1.00955
GO:0003899	DNA-directed 5'-3' RNA polymerase activity	0.030303	0.9921	0.00344466	1.01056
GO:0003677	DNA binding	0.0785634	0.992487	0.00327509	1.00939
GO:0019904	protein domain specific binding	0.02	0.994861	0.00223748	1.01024
GO:0003682	chromatin binding	0.0497238	0.995519	0.00195025	1.00935
GO:0005249	voltage-gated potassium channel activity	0.0192308	0.995843	0.00180908	1.00812
GO:0005199	structural constituent of cell wall	0.0266667	0.996599	0.00147937	1.00733
GO:0004722	protein serine/threonine phosphatase activity	0.0266667	0.996599	0.00147937	1.00578
GO:0051536	iron-sulfur cluster binding	0.0175439	0.997554	0.00106339	1.0052
GO:0008017	microtubule binding	0.0566667	0.997764	0.000972232	1.00388
GO:0003777	microtubule motor activity	0.0424242	0.998172	0.000794747	1.00275
GO:0005524	ATP binding	0.0876228	0.998448	0.000674727	1.0015
GO:0015026	coreceptor activity	0.0142857	0.999386	0.000266737	1.00091
GO:0005102	signaling receptor binding	0.0142857	0.999386	0.000266737	0.999386

## Sheet: C vs A. down enriched
TermID	Term	Ratio	pvalue	Enrichment	FDR
GO:0050278	sedoheptulose-bisphosphatase activity	1	0.000312868	3.50464	0.171452
GO:0005199	structural constituent of cell wall	0.186667	0.000434039	3.36247	0.118927
GO:0004802	transketolase activity	0.6	0.00282041	2.54969	0.515195
GO:0008821	crossover junction endodeoxyribonuclease activity	1	0.0046217	2.3352	0.633172
GO:0005385	zinc ion transmembrane transporter activity	1	0.0046217	2.3352	0.506538
GO:0046923	ER retention sequence binding	1	0.0046217	2.3352	0.422115
GO:0015026	coreceptor activity	0.157143	0.00706349	2.15098	0.552971
GO:0005249	voltage-gated potassium channel activity	0.173077	0.00762852	2.11756	0.522553
GO:0016984	ribulose-bisphosphate carboxylase activity	0.428571	0.00890535	2.05035	0.542237
GO:0010349	L-galactose dehydrogenase activity	0.307692	0.00921848	2.03534	0.505173
GO:0051020	GTPase binding	0.189189	0.0110841	1.9553	0.552187
GO:0042803	protein homodimerization activity	0.11875	0.0116476	1.93376	0.531907
GO:0004612	phosphoenolpyruvate carboxykinase (ATP) activity	0.666667	0.0132394	1.87813	0.55809
GO:0003852	2-isopropylmalate synthase activity	0.666667	0.0132394	1.87813	0.518226
GO:0004084	branched-chain-amino-acid transaminase activity	0.666667	0.0132394	1.87813	0.483678
GO:0000774	adenyl-nucleotide exchange factor activity	0.333333	0.0192956	1.71454	0.660874
GO:0070402	NADPH binding	0.2	0.0243356	1.61376	0.784466
GO:0033707	3''-deamino-3''-oxonicotianamine reductase activity	0.235294	0.0247292	1.60679	0.752868
GO:0003879	ATP phosphoribosyltransferase activity	0.5	0.0252906	1.59704	0.729434
GO:0018580	nitronate monooxygenase activity	0.5	0.0252906	1.59704	0.692962
GO:0003938	IMP dehydrogenase activity	0.5	0.0252906	1.59704	0.659964
GO:0004059	aralkylamine N-acetyltransferase activity	0.5	0.0252906	1.59704	0.629966
GO:0004383	guanylate cyclase activity	0.142857	0.0254715	1.59394	0.606887
GO:0001653	peptide receptor activity	0.130952	0.0259749	1.58545	0.593093
GO:0042132	fructose 1,6-bisphosphate 1-phosphatase activity	0.3	0.0261989	1.58172	0.57428
GO:0030060	L-malate dehydrogenase activity	0.272727	0.0342447	1.46541	0.721773
GO:0030246	carbohydrate binding	0.0981132	0.0355727	1.44888	0.721994
GO:0003700	DNA-binding transcription factor activity	0.0987654	0.0397247	1.40094	0.77747
GO:0052656	L-isoleucine transaminase activity	0.4	0.0402707	1.39501	0.760978
GO:0004596	peptide alpha-N-acetyltransferase activity	0.4	0.0402707	1.39501	0.735612
GO:0052654	L-leucine transaminase activity	0.4	0.0402707	1.39501	0.711882
GO:0052655	L-valine transaminase activity	0.4	0.0402707	1.39501	0.689636
GO:0016620	oxidoreductase activity, acting on the aldehyde or oxo group of donors, NAD or NADP as acceptor	0.157895	0.0413101	1.38394	0.685998
GO:0050236	pyridoxine	0.2	0.0428849	1.3677	0.691203
GO:0016491	oxidoreductase activity	0.0866426	0.0429844	1.36669	0.673013
GO:0062045	L-lysine alpha-aminotransferase	0.25	0.0434136	1.36237	0.660851
GO:0022857	transmembrane transporter activity	0.100478	0.0447702	1.34901	0.663083
GO:0005507	copper ion binding	0.10559	0.0453474	1.34345	0.653957
GO:0005102	signaling receptor binding	0.128571	0.0462789	1.33462	0.650277
GO:0004970	ionotropic glutamate receptor activity	0.190476	0.050234	1.299	0.688205
GO:0019904	protein domain specific binding	0.14	0.0506798	1.29517	0.677378
GO:0009670	triose-phosphate	0.333333	0.0577275	1.23862	0.753206
GO:0004345	glucose-6-phosphate dehydrogenase activity	0.333333	0.0577275	1.23862	0.73569
GO:0016655	oxidoreductase activity, acting on NAD(P)H, quinone or similar compound as acceptor	0.333333	0.0577275	1.23862	0.718969
GO:0008381	mechanosensitive ion channel activity	0.333333	0.0577275	1.23862	0.702992
GO:0004332	fructose-bisphosphate aldolase activity	0.333333	0.0577275	1.23862	0.68771
GO:0004451	isocitrate lyase activity	0.333333	0.0577275	1.23862	0.673078
GO:0010181	FMN binding	0.123288	0.0579162	1.2372	0.66121
GO:0046873	metal ion transmembrane transporter activity	0.181818	0.0582288	1.23486	0.651212
GO:0003756	protein disulfide isomerase activity	0.15625	0.0626984	1.20274	0.687175
GO:0048256	flap endonuclease activity	1	0.068079	1.16699	0.731515
GO:0015173	aromatic amino acid transmembrane transporter activity	1	0.068079	1.16699	0.717448
GO:0008794	arsenate reductase (glutaredoxin) activity	1	0.068079	1.16699	0.703911
GO:0050290	sphingomyelin phosphodiesterase D activity	1	0.068079	1.16699	0.690876
GO:0045300	acyl-[acyl-carrier-protein] desaturase activity	0.285714	0.0772563	1.11207	0.769754
GO:0015120	phosphoglycerate transmembrane transporter activity	0.285714	0.0772563	1.11207	0.756008
GO:0046554	malate dehydrogenase (NADP+) activity	0.285714	0.0772563	1.11207	0.742745
GO:0005245	voltage-gated calcium channel activity	0.285714	0.0772563	1.11207	0.729939
GO:0015121	phosphoenolpyruvate	0.285714	0.0772563	1.11207	0.717567
GO:0017046	peptide hormone binding	0.142857	0.0858218	1.0664	0.783839
GO:0003777	microtubule motor activity	0.0969697	0.0941337	1.02625	0.84566
GO:0015297	antiporter activity	0.153846	0.0964293	1.01579	0.852311
GO:0015238	drug transmembrane transporter activity	0.153846	0.0964293	1.01579	0.838782
GO:0050242	pyruvate, phosphate dikinase activity	0.25	0.098496	1.00658	0.843372
GO:0016630	protochlorophyllide reductase activity	0.25	0.098496	1.00658	0.830397
GO:0004324	ferredoxin-NADP+ reductase activity	0.25	0.098496	1.00658	0.817816
GO:0004654	polyribonucleotide nucleotidyltransferase activity	0.176471	0.104591	0.980505	0.855463
GO:0008107	galactoside 2-alpha-L-fucosyltransferase activity	0.176471	0.104591	0.980505	0.842883
GO:0016166	phytoene dehydrogenase activity	0.176471	0.104591	0.980505	0.830667
GO:0034256	chlorophyll(ide) b reductase activity	0.148148	0.107444	0.968819	0.841132
GO:0051087	chaperone binding	0.142857	0.118997	0.924464	0.918456
GO:0000175	3'-5'-exoribonuclease activity	0.166667	0.119482	0.922696	0.909393
GO:0016791	phosphatase activity	0.166667	0.119482	0.922696	0.896936
GO:0004849	uridine kinase activity	0.222222	0.121125	0.916767	0.896978
GO:0008974	phosphoribulokinase activity	0.222222	0.121125	0.916767	0.885018
GO:0004820	glycine-tRNA ligase activity	0.222222	0.121125	0.916767	0.873373
GO:0042286	glutamate-1-semialdehyde 2,1-aminomutase activity	0.222222	0.121125	0.916767	0.862031
GO:0004831	tyrosine-tRNA ligase activity	0.222222	0.121125	0.916767	0.850979
GO:0030247	polysaccharide binding	0.0904523	0.129602	0.887389	0.89901
GO:0003725	double-stranded RNA binding	0.5	0.131536	0.880954	0.901023
GO:0016830	carbon-carbon lyase activity	0.5	0.131536	0.880954	0.8899
GO:0004623	phospholipase A2 activity	0.5	0.131536	0.880954	0.879047
GO:0050307	sucrose-phosphate phosphatase activity	0.5	0.131536	0.880954	0.868456
GO:0004489	methylenetetrahydrofolate reductase (NAD(P)H) activity	0.5	0.131536	0.880954	0.858118
GO:0032454	histone demethylase activity (H3-K9 specific)	0.5	0.131536	0.880954	0.848022
GO:0080041	ADP-ribose pyrophosphohydrolase activity	0.5	0.131536	0.880954	0.838161
GO:0033819	lipoyl(octanoyl) transferase activity	0.5	0.131536	0.880954	0.828527
GO:0004468	lysine N-acetyltransferase activity, acting on acetyl phosphate as donor	0.5	0.131536	0.880954	0.819112
GO:0004014	adenosylmethionine decarboxylase activity	0.5	0.131536	0.880954	0.809909
GO:0030337	DNA polymerase processivity factor activity	0.5	0.131536	0.880954	0.80091
GO:0030604	1-deoxy-D-xylulose-5-phosphate reductoisomerase activity	0.5	0.131536	0.880954	0.792108
GO:0042586	peptide deformylase activity	0.5	0.131536	0.880954	0.783499
GO:0004421	hydroxymethylglutaryl-CoA synthase activity	0.5	0.131536	0.880954	0.775074
GO:0046933	proton-transporting ATP synthase activity, rotational mechanism	0.133333	0.143607	0.842823	0.8372
GO:0051753	mannan synthase activity	0.2	0.144856	0.839063	0.835591
GO:0004134	4-alpha-glucanotransferase activity	0.2	0.144856	0.839063	0.826887
GO:0019203	carbohydrate phosphatase activity	0.2	0.144856	0.839063	0.818363
GO:0046423	allene-oxide cyclase activity	0.2	0.144856	0.839063	0.810012
GO:0003997	acyl-CoA oxidase activity	0.2	0.144856	0.839063	0.80183
GO:0008661	1-deoxy-D-xylulose-5-phosphate synthase activity	0.2	0.144856	0.839063	0.793812
GO:0004034	aldose 1-epimerase activity	0.2	0.144856	0.839063	0.785952
GO:2001066	amylopectin binding	0.2	0.144856	0.839063	0.778247
GO:0050662	coenzyme binding	0.0990099	0.147471	0.831294	0.784603
GO:0080132	fatty acid alpha-hydroxylase activity	0.15	0.151374	0.819949	0.797624
GO:0008483	transaminase activity	0.119048	0.154248	0.81178	0.805029
GO:0051744	3,8-divinyl protochlorophyllide a 8-vinyl reductase activity	0.129032	0.156604	0.805198	0.809612
GO:0000155	phosphorelay sensor kinase activity	0.106061	0.159762	0.796526	0.818221
GO:0015035	protein disulfide oxidoreductase activity	0.106061	0.159762	0.796526	0.810645
GO:0070008	serine-type exopeptidase activity	0.142857	0.16823	0.774095	0.845783
GO:0010326	methionine-oxo-acid transaminase activity	0.181818	0.169437	0.770993	0.844102
GO:0004459	L-lactate dehydrogenase activity	0.181818	0.169437	0.770993	0.836497
GO:0004066	asparagine synthase (glutamine-hydrolyzing) activity	0.181818	0.169437	0.770993	0.829029
GO:0003854	3-beta-hydroxy-delta5-steroid dehydrogenase activity	0.113636	0.177032	0.751948	0.858527
GO:0050613	delta14-sterol reductase activity	0.333333	0.190685	0.719684	0.916625
GO:0004788	thiamine diphosphokinase activity	0.333333	0.190685	0.719684	0.908654
GO:0003730	mRNA 3'-UTR binding	0.333333	0.190685	0.719684	0.900821
GO:0004535	poly(A)-specific ribonuclease activity	0.333333	0.190685	0.719684	0.893122
GO:0051745	4-hydroxy-3-methylbut-2-en-1-yl diphosphate reductase activity	0.333333	0.190685	0.719684	0.885553
GO:0004392	heme oxygenase (decyclizing) activity	0.333333	0.190685	0.719684	0.878111
GO:0004781	sulfate adenylyltransferase (ATP) activity	0.333333	0.190685	0.719684	0.870794
GO:0003991	acetylglutamate kinase activity	0.333333	0.190685	0.719684	0.863597
GO:0050313	sulfur dioxygenase activity	0.333333	0.190685	0.719684	0.856518
GO:0047769	arogenate dehydratase activity	0.333333	0.190685	0.719684	0.849555
GO:0015105	arsenite transmembrane transporter activity	0.333333	0.190685	0.719684	0.842703
GO:0030975	thiamine binding	0.333333	0.190685	0.719684	0.835962
GO:0004664	prephenate dehydratase activity	0.333333	0.190685	0.719684	0.829327
GO:0002083	4-hydroxybenzoate decaprenyltransferase activity	0.333333	0.190685	0.719684	0.822797
GO:0004526	ribonuclease P activity	0.333333	0.190685	0.719684	0.816369
GO:0004807	triose-phosphate isomerase activity	0.333333	0.190685	0.719684	0.810041
GO:0043998	H2A histone acetyltransferase activity	0.333333	0.190685	0.719684	0.803809
GO:0047293	4-hydroxybenzoate nonaprenyltransferase activity	0.333333	0.190685	0.719684	0.797673
GO:0046422	violaxanthin de-epoxidase activity	0.333333	0.190685	0.719684	0.791631
GO:0004610	phosphoacetylglucosamine mutase activity	0.333333	0.190685	0.719684	0.785678
GO:0004352	glutamate dehydrogenase (NAD+) activity	0.333333	0.190685	0.719684	0.779815
GO:0008810	cellulase activity	0.166667	0.194641	0.710765	0.790099
GO:0016308	1-phosphatidylinositol-4-phosphate 5-kinase activity	0.166667	0.194641	0.710765	0.784289
GO:0005545	1-phosphatidylinositol binding	0.166667	0.194641	0.710765	0.778564
GO:0000987	proximal promoter sequence-specific DNA binding	0.166667	0.194641	0.710765	0.772923
GO:2001070	starch binding	0.117647	0.197972	0.703396	0.780495
GO:0030145	manganese ion binding	0.114286	0.212443	0.672757	0.831564
GO:0008094	DNA-dependent ATPase activity	0.106383	0.213373	0.670861	0.829278
GO:0032549	ribonucleoside binding	0.153846	0.220272	0.657041	0.850063
GO:0016168	chlorophyll binding	0.125	0.221595	0.65444	0.849188
GO:0004674	protein serine/threonine kinase activity	0.0763359	0.237883	0.623637	0.905275
GO:0045735	nutrient reservoir activity	0.12	0.240088	0.61963	0.907366
GO:0016709	oxidoreductase activity, acting on paired donors, with incorporation or reduction of molecular oxygen, NAD(P)H as one donor, and incorporation of one atom of oxygen	0.108108	0.242205	0.615817	0.909098
GO:0008893	guanosine-3',5'-bis(diphosphate) 3'-diphosphatase activity	0.25	0.245816	0.60939	0.916376
GO:0016149	translation release factor activity, codon specific	0.25	0.245816	0.60939	0.910184
GO:0004602	glutathione peroxidase activity	0.25	0.245816	0.60939	0.904075
GO:0030785	[ribulose-bisphosphate carboxylase]-lysine N-methyltransferase activity	0.25	0.245816	0.60939	0.898048
GO:0004550	nucleoside diphosphate kinase activity	0.25	0.245816	0.60939	0.892101
GO:0019150	D-ribulokinase activity	0.25	0.245816	0.60939	0.886232
GO:0045549	9-cis-epoxycarotenoid dioxygenase activity	0.25	0.245816	0.60939	0.880439
GO:0051740	ethylene binding	0.25	0.245816	0.60939	0.874722
GO:0004335	galactokinase activity	0.25	0.245816	0.60939	0.869079
GO:0008519	ammonium transmembrane transporter activity	0.25	0.245816	0.60939	0.863508
GO:0036094	small molecule binding	0.25	0.245816	0.60939	0.858008
GO:0008686	3,4-dihydroxy-2-butanone-4-phosphate synthase activity	0.25	0.245816	0.60939	0.852577
GO:0004019	adenylosuccinate synthase activity	0.25	0.245816	0.60939	0.847215
GO:0015018	galactosylgalactosylxylosylprotein 3-beta-glucuronosyltransferase activity	0.25	0.245816	0.60939	0.84192
GO:0033549	MAP kinase phosphatase activity	0.25	0.245816	0.60939	0.836691
GO:0015114	phosphate ion transmembrane transporter activity	0.25	0.245816	0.60939	0.831526
GO:0038199	ethylene receptor activity	0.25	0.245816	0.60939	0.826425
GO:0010485	H4 histone acetyltransferase activity	0.25	0.245816	0.60939	0.821385
GO:0004655	porphobilinogen synthase activity	0.25	0.245816	0.60939	0.816407
GO:0004416	hydroxyacylglutathione hydrolase activity	0.25	0.245816	0.60939	0.811489
GO:0003935	GTP cyclohydrolase II activity	0.25	0.245816	0.60939	0.80663
GO:0047938	glucose-6-phosphate 1-epimerase activity	0.25	0.245816	0.60939	0.801829
GO:0000822	inositol hexakisphosphate binding	0.25	0.245816	0.60939	0.797084
GO:0033854	glutamate-prephenate aminotransferase activity	0.142857	0.246155	0.608792	0.793486
GO:0046608	carotenoid isomerase activity	0.142857	0.246155	0.608792	0.788846
GO:0033853	aspartate-prephenate aminotransferase activity	0.142857	0.246155	0.608792	0.78426
GO:0008446	GDP-mannose 4,6-dehydratase activity	0.142857	0.246155	0.608792	0.779726
GO:0097718	disordered domain specific binding	0.142857	0.246155	0.608792	0.775245
GO:0003682	chromatin binding	0.0828729	0.248891	0.603991	0.779384
GO:0003746	translation elongation factor activity	0.0952381	0.256329	0.591203	0.798115
GO:0016853	isomerase activity	0.105263	0.257428	0.589343	0.79701
GO:0009974	zeinoxanthin epsilon hydroxylase activity	0.115385	0.258826	0.586992	0.796835
GO:0003824	catalytic activity	0.0753676	0.261711	0.582178	0.801216
GO:0071949	FAD binding	0.0873786	0.266283	0.574657	0.810684
GO:0046961	proton-transporting ATPase activity, rotational mechanism	0.133333	0.272137	0.565213	0.823927
GO:0005247	voltage-gated chloride channel activity	0.133333	0.272137	0.565213	0.8194
GO:0003989	acetyl-CoA carboxylase activity	0.133333	0.272137	0.565213	0.814923
GO:0009540	zeaxanthin epoxidase [overall] activity	0.133333	0.272137	0.565213	0.810494
GO:0010291	carotene beta-ring hydroxylase activity	0.111111	0.277749	0.556348	0.822737
GO:0004683	calmodulin-dependent protein kinase activity	0.111111	0.277749	0.556348	0.818313
GO:0004672	protein kinase activity	0.0725338	0.281281	0.550859	0.824289
GO:0050661	NADP binding	0.0827068	0.294655	0.530686	0.858889
GO:0016157	sucrose synthase activity	0.107143	0.296799	0.527538	0.86056
GO:0008962	phosphatidylglycerophosphatase activity	0.2	0.297202	0.526948	0.857194
GO:0050105	L-gulonolactone oxidase activity	0.2	0.297202	0.526948	0.852706
GO:0004044	amidophosphoribosyltransferase activity	0.2	0.297202	0.526948	0.848265
GO:0004620	phospholipase activity	0.2	0.297202	0.526948	0.84387
GO:0010427	abscisic acid binding	0.2	0.297202	0.526948	0.83952
GO:0008240	tripeptidyl-peptidase activity	0.2	0.297202	0.526948	0.835215
GO:0016639	oxidoreductase activity, acting on the CH-NH2 group of donors, NAD or NADP as acceptor	0.2	0.297202	0.526948	0.830954
GO:0004358	glutamate N-acetyltransferase activity	0.2	0.297202	0.526948	0.826736
GO:0017057	6-phosphogluconolactonase activity	0.2	0.297202	0.526948	0.82256
GO:0019205	nucleobase-containing compound kinase activity	0.2	0.297202	0.526948	0.818427
GO:0051879	Hsp90 protein binding	0.2	0.297202	0.526948	0.814335
GO:0004425	indole-3-glycerol-phosphate synthase activity	0.2	0.297202	0.526948	0.810283
GO:0052903	N1-acetylspermine	0.2	0.297202	0.526948	0.806272
GO:0004419	hydroxymethylglutaryl-CoA lyase activity	0.2	0.297202	0.526948	0.8023
GO:0008121	ubiquinol-cytochrome-c reductase activity	0.2	0.297202	0.526948	0.798367
GO:0016614	oxidoreductase activity, acting on CH-OH group of donors	0.2	0.297202	0.526948	0.794473
GO:0004506	squalene monooxygenase activity	0.2	0.297202	0.526948	0.790616
GO:0030899	calcium-dependent ATPase activity	0.2	0.297202	0.526948	0.786797
GO:0004853	uroporphyrinogen decarboxylase activity	0.2	0.297202	0.526948	0.783014
GO:0016717	oxidoreductase activity, acting on paired donors, with oxidation of a pair of donors resulting in the reduction of molecular oxygen to two molecules of water	0.2	0.297202	0.526948	0.779268
GO:0103045	methione N-acyltransferase activity	0.2	0.297202	0.526948	0.775557
GO:0030674	protein binding, bridging	0.125	0.298085	0.52566	0.774173
GO:0016627	oxidoreductase activity, acting on the CH-CH group of donors	0.125	0.298085	0.52566	0.770521
GO:0003724	RNA helicase activity	0.125	0.298085	0.52566	0.766904
GO:0008374	O-acyltransferase activity	0.125	0.298085	0.52566	0.76332
GO:0042623	ATPase activity, coupled	0.097561	0.304078	0.517015	0.775045
GO:0018685	alkane 1-monooxygenase activity	0.103448	0.315922	0.50042	0.801507
GO:0015299	solute	0.103448	0.315922	0.50042	0.797813
GO:0042802	identical protein binding	0.0763052	0.334408	0.475724	0.840621
GO:0010295	(+)-abscisic acid 8'-hydroxylase activity	0.1	0.335069	0.474866	0.838436
GO:0004316	3-oxoacyl-[acyl-carrier-protein] reductase (NADPH) activity	0.1	0.335069	0.474866	0.834625
GO:0001735	prenylcysteine oxidase activity	0.166667	0.345097	0.462058	0.855717
GO:0032441	pheophorbide a oxygenase activity	0.166667	0.345097	0.462058	0.851862
GO:0034450	ubiquitin-ubiquitin ligase activity	0.166667	0.345097	0.462058	0.848042
GO:0046429	4-hydroxy-3-methylbut-2-en-1-yl diphosphate synthase activity	0.166667	0.345097	0.462058	0.844256
GO:0004370	glycerol kinase activity	0.166667	0.345097	0.462058	0.840504
GO:0004751	ribose-5-phosphate isomerase activity	0.166667	0.345097	0.462058	0.836785
GO:0016712	oxidoreductase activity, acting on paired donors, with incorporation or reduction of molecular oxygen, reduced flavin or flavoprotein as one donor, and incorporation of one atom of oxygen	0.166667	0.345097	0.462058	0.833099
GO:0008942	nitrite reductase [NAD(P)H] activity	0.166667	0.345097	0.462058	0.829445
GO:0004018	N6-(1,2-dicarboxyethyl)AMP AMP-lyase (fumarate-forming) activity	0.166667	0.345097	0.462058	0.825823
GO:0003825	alpha,alpha-trehalose-phosphate synthase (UDP-forming) activity	0.166667	0.345097	0.462058	0.822232
GO:0008251	tRNA-specific adenosine deaminase activity	0.166667	0.345097	0.462058	0.818673
GO:0070626	(S)-2-(5-amino-1-(5-phospho-D-ribosyl)imidazole-4-carboxamido)succinate AMP-lyase (fumarate-forming) activity	0.166667	0.345097	0.462058	0.815144
GO:0004072	aspartate kinase activity	0.166667	0.345097	0.462058	0.811645
GO:0004827	proline-tRNA ligase activity	0.166667	0.345097	0.462058	0.808177
GO:2001071	maltoheptaose binding	0.166667	0.345097	0.462058	0.804738
GO:0004712	protein serine/threonine/tyrosine kinase activity	0.111111	0.349434	0.456634	0.811398
GO:0052716	hydroquinone	0.111111	0.349434	0.456634	0.807975
GO:0008081	phosphoric diester hydrolase activity	0.0909091	0.351547	0.454017	0.809444
GO:0016616	oxidoreductase activity, acting on the CH-OH group of donors, NAD or NADP as acceptor	0.0909091	0.351547	0.454017	0.806057
GO:0016760	cellulose synthase (UDP-forming) activity	0.0909091	0.351547	0.454017	0.802699
GO:0004725	protein tyrosine phosphatase activity	0.0967742	0.35419	0.450764	0.805378
GO:0052722	fatty acid in-chain hydroxylase activity	0.0967742	0.35419	0.450764	0.802049
GO:0102965	alcohol-forming fatty acyl-CoA reductase activity	0.105263	0.37465	0.426374	0.84489
GO:0004017	adenylate kinase activity	0.105263	0.37465	0.426374	0.841427
GO:0004069	L-aspartate	0.105263	0.37465	0.426374	0.837993
GO:0047746	chlorophyllase activity	0.105263	0.37465	0.426374	0.834586
GO:0080019	fatty-acyl-CoA reductase (alcohol-forming) activity	0.105263	0.37465	0.426374	0.831207
GO:0052894	norspermine	0.105263	0.37465	0.426374	0.827856
GO:0052901	spermine	0.105263	0.37465	0.426374	0.824531
GO:0003676	nucleic acid binding	0.0717949	0.378158	0.422326	0.828923
GO:0000166	nucleotide binding	0.0821918	0.378332	0.422127	0.826
GO:0016702	oxidoreductase activity, acting on single donors with incorporation of molecular oxygen, incorporation of two atoms of oxygen	0.0869565	0.383267	0.416499	0.833453
GO:0003680	AT DNA binding	0.142857	0.389738	0.409228	0.844175
GO:0045550	geranylgeranyl reductase activity	0.142857	0.389738	0.409228	0.840851
GO:0003873	6-phosphofructo-2-kinase activity	0.142857	0.389738	0.409228	0.837554
GO:0008324	cation transmembrane transporter activity	0.142857	0.389738	0.409228	0.834282
GO:0016624	oxidoreductase activity, acting on the aldehyde or oxo group of donors, disulfide as acceptor	0.142857	0.389738	0.409228	0.831036
GO:0004042	acetyl-CoA	0.142857	0.389738	0.409228	0.827815
GO:0004015	adenosylmethionine-8-amino-7-oxononanoate transaminase activity	0.142857	0.389738	0.409228	0.824619
GO:0003968	RNA-directed 5'-3' RNA polymerase activity	0.142857	0.389738	0.409228	0.821447
GO:0004128	cytochrome-b5 reductase activity, acting on NAD(P)H	0.142857	0.389738	0.409228	0.8183
GO:0019900	kinase binding	0.142857	0.389738	0.409228	0.815176
GO:1901982	maltose binding	0.142857	0.389738	0.409228	0.812077
GO:0003747	translation release factor activity	0.142857	0.389738	0.409228	0.809001
GO:0016868	intramolecular transferase activity, phosphotransferases	0.142857	0.389738	0.409228	0.805948
GO:0004809	tRNA (guanine-N2-)-methyltransferase activity	0.142857	0.389738	0.409228	0.802918
GO:0004020	adenylylsulfate kinase activity	0.142857	0.389738	0.409228	0.799911
GO:0015369	calcium	0.142857	0.389738	0.409228	0.796926
GO:0010277	chlorophyllide a oxygenase [overall] activity	0.142857	0.389738	0.409228	0.793964
GO:0004141	dethiobiotin synthase activity	0.142857	0.389738	0.409228	0.791023
GO:0008970	phospholipase A1 activity	0.142857	0.389738	0.409228	0.788104
GO:0004343	glucosamine 6-phosphate N-acetyltransferase activity	0.142857	0.389738	0.409228	0.785207
GO:0015250	water channel activity	0.142857	0.389738	0.409228	0.78233
GO:0004869	cysteine-type endopeptidase inhibitor activity	0.142857	0.389738	0.409228	0.779475
GO:0003876	AMP deaminase activity	0.142857	0.389738	0.409228	0.776641
GO:0019706	protein-cysteine S-palmitoyltransferase activity	0.0909091	0.392184	0.40651	0.778684
GO:0003689	DNA clamp loader activity	0.0909091	0.392184	0.40651	0.775873
GO:0016710	trans-cinnamate 4-monooxygenase activity	0.0909091	0.392184	0.40651	0.773082
GO:0016208	AMP binding	0.1	0.399459	0.398528	0.7846
GO:0003987	acetate-CoA ligase activity	0.1	0.399459	0.398528	0.781797
GO:0004523	RNA-DNA hybrid ribonuclease activity	0.1	0.399459	0.398528	0.779015
GO:0005516	calmodulin binding	0.0753425	0.408807	0.388481	0.79442
GO:0016844	strictosidine synthase activity	0.0952381	0.423798	0.372841	0.820641
GO:0044877	protein-containing complex binding	0.125	0.431344	0.365177	0.832311
GO:0004348	glucosylceramidase activity	0.125	0.431344	0.365177	0.82939
GO:1990534	thermospermine oxidase activity	0.125	0.431344	0.365177	0.82649
GO:0004351	glutamate decarboxylase activity	0.125	0.431344	0.365177	0.823611
GO:0004587	ornithine-oxo-acid transaminase activity	0.125	0.431344	0.365177	0.820751
GO:0008531	riboflavin kinase activity	0.125	0.431344	0.365177	0.817911
GO:0050308	sugar-phosphatase activity	0.125	0.431344	0.365177	0.815091
GO:0000982	transcription factor activity, RNA polymerase II proximal promoter sequence-specific DNA binding	0.125	0.431344	0.365177	0.81229
GO:0003886	DNA (cytosine-5-)-methyltransferase activity	0.125	0.431344	0.365177	0.809508
GO:0005216	ion channel activity	0.0909091	0.447618	0.349092	0.837184
GO:0004362	glutathione-disulfide reductase activity	0.0909091	0.447618	0.349092	0.834336
GO:0046524	sucrose-phosphate synthase activity	0.0909091	0.447618	0.349092	0.831508
GO:0016207	4-coumarate-CoA ligase activity	0.0909091	0.447618	0.349092	0.828699
GO:0004427	inorganic diphosphatase activity	0.0909091	0.447618	0.349092	0.825908
GO:0008641	ubiquitin-like modifier activating enzyme activity	0.0909091	0.447618	0.349092	0.823137
GO:0043565	sequence-specific DNA binding	0.07173	0.447995	0.348727	0.821074
GO:0004252	serine-type endopeptidase activity	0.0721649	0.45082	0.345997	0.823498
GO:0016758	transferase activity, transferring hexosyl groups	0.0721649	0.45082	0.345997	0.820762
GO:0005509	calcium ion binding	0.0702128	0.452609	0.344277	0.82129
GO:0019829	cation-transporting ATPase activity	0.0810811	0.466148	0.331476	0.843067
GO:0008237	metallopeptidase activity	0.0810811	0.466148	0.331476	0.840294
GO:0016307	phosphatidylinositol phosphate kinase activity	0.0810811	0.466148	0.331476	0.837539
GO:0003697	single-stranded DNA binding	0.0733945	0.466473	0.331173	0.835384
GO:0004190	aspartic-type endopeptidase activity	0.0733945	0.466473	0.331173	0.832662
GO:0005089	Rho guanyl-nucleotide exchange factor activity	0.111111	0.470121	0.32779	0.836449
GO:0016872	intramolecular lyase activity	0.111111	0.470121	0.32779	0.833742
GO:0046556	alpha-L-arabinofuranosidase activity	0.111111	0.470121	0.32779	0.831052
GO:0015204	urea transmembrane transporter activity	0.111111	0.470121	0.32779	0.82838
GO:0016209	antioxidant activity	0.111111	0.470121	0.32779	0.825725
GO:0004815	aspartate-tRNA ligase activity	0.111111	0.470121	0.32779	0.823087
GO:0032051	clathrin light chain binding	0.111111	0.470121	0.32779	0.820466
GO:0070300	phosphatidic acid binding	0.111111	0.470121	0.32779	0.817861
GO:0005534	galactose binding	0.111111	0.470121	0.32779	0.815273
GO:0003950	NAD+ ADP-ribosyltransferase activity	0.111111	0.470121	0.32779	0.812701
GO:0050203	oxalate-CoA ligase activity	0.0869565	0.470876	0.327093	0.811447
GO:0047134	protein-disulfide reductase activity	0.0869565	0.470876	0.327093	0.808903
GO:0016405	CoA-ligase activity	0.0869565	0.470876	0.327093	0.806375
GO:0004177	aminopeptidase activity	0.0789474	0.484039	0.31512	0.826334
GO:0005524	ATP binding	0.0683694	0.489441	0.310299	0.832963
GO:0000287	magnesium ion binding	0.0700935	0.492953	0.307195	0.836341
GO:0005460	UDP-glucose transmembrane transporter activity	0.0833333	0.493538	0.306679	0.83475
GO:0000062	fatty-acyl-CoA binding	0.0833333	0.493538	0.306679	0.832181
GO:0008138	protein tyrosine/serine/threonine phosphatase activity	0.0833333	0.493538	0.306679	0.829629
GO:0003677	DNA binding	0.0684624	0.503929	0.297631	0.844505
GO:0003885	D-arabinono-1,4-lactone oxidase activity	0.1	0.506261	0.295625	0.845827
GO:0004829	threonine-tRNA ligase activity	0.1	0.506261	0.295625	0.843256
GO:0004576	oligosaccharyl transferase activity	0.1	0.506261	0.295625	0.840701
GO:0051723	protein methylesterase activity	0.1	0.506261	0.295625	0.838161
GO:0050017	L-3-cyanoalanine synthase activity	0.1	0.506261	0.295625	0.835636
GO:0004089	carbonate dehydratase activity	0.1	0.506261	0.295625	0.833127
GO:0004356	glutamate-ammonia ligase activity	0.1	0.506261	0.295625	0.830633
GO:0017176	phosphatidylinositol N-acetylglucosaminyltransferase activity	0.1	0.506261	0.295625	0.828153
GO:0016874	ligase activity	0.1	0.506261	0.295625	0.825688
GO:0004400	histidinol-phosphate transaminase activity	0.1	0.506261	0.295625	0.823238
GO:0016628	oxidoreductase activity, acting on the CH-CH group of donors, NAD or NADP as acceptor	0.1	0.506261	0.295625	0.820803
GO:0008168	methyltransferase activity	0.0693069	0.513528	0.289436	0.830127
GO:0030955	potassium ion binding	0.08	0.515577	0.287706	0.830989
GO:0090409	malonyl-CoA synthetase activity	0.08	0.515577	0.287706	0.828552
GO:0031956	medium-chain fatty acid-CoA ligase activity	0.08	0.515577	0.287706	0.82613
GO:0004743	pyruvate kinase activity	0.08	0.515577	0.287706	0.823721
GO:0008312	7S RNA binding	0.08	0.515577	0.287706	0.821327
GO:0035091	phosphatidylinositol binding	0.08	0.515577	0.287706	0.818946
GO:0030170	pyridoxal phosphate binding	0.0701754	0.518288	0.285429	0.820872
GO:0043531	ADP binding	0.0680934	0.527989	0.277375	0.833826
GO:0003779	actin binding	0.0692308	0.529958	0.275758	0.834532
GO:0004435	phosphatidylinositol phospholipase C activity	0.0769231	0.536973	0.270047	0.843156
GO:0005543	phospholipid binding	0.0909091	0.539944	0.267651	0.845398
GO:0000976	transcription regulatory region sequence-specific DNA binding	0.0909091	0.539944	0.267651	0.842989
GO:0004805	trehalose-phosphatase activity	0.0909091	0.539944	0.267651	0.840595
GO:0052886	9,9'-dicis-carotene	0.0909091	0.539944	0.267651	0.838213
GO:0102148	N-acetyl-beta-D-galactosaminidase activity	0.0909091	0.539944	0.267651	0.835845
GO:0052692	raffinose alpha-galactosidase activity	0.0909091	0.539944	0.267651	0.833491
GO:0019948	SUMO activating enzyme activity	0.0909091	0.539944	0.267651	0.83115
GO:0016719	carotene 7,8-desaturase activity	0.0909091	0.539944	0.267651	0.828822
GO:0004563	beta-N-acetylhexosaminidase activity	0.0909091	0.539944	0.267651	0.826506
GO:0004619	phosphoglycerate mutase activity	0.0909091	0.539944	0.267651	0.824204
GO:0052887	7,9,9'-tricis-neurosporene	0.0909091	0.539944	0.267651	0.821915
GO:0008716	D-alanine-D-alanine ligase activity	0.0909091	0.539944	0.267651	0.819638
GO:0051287	NAD binding	0.0680272	0.549357	0.260146	0.831623
GO:0051536	iron-sulfur cluster binding	0.0701754	0.550097	0.25956	0.83045
GO:0051015	actin filament binding	0.0714286	0.552509	0.25766	0.8318
GO:0031072	heat shock protein binding	0.0714286	0.552509	0.25766	0.829521
GO:0031957	very long-chain fatty acid-CoA ligase activity	0.0740741	0.557711	0.253591	0.835043
GO:0050897	cobalt ion binding	0.0689655	0.564139	0.248614	0.842366
GO:0016301	kinase activity	0.0673077	0.569476	0.244524	0.848024
GO:0017022	myosin binding	0.0833333	0.571335	0.243109	0.848487
GO:0004634	phosphopyruvate hydratase activity	0.0833333	0.571335	0.243109	0.846194
GO:0019781	NEDD8 activating enzyme activity	0.0833333	0.571335	0.243109	0.843913
GO:0004749	ribose phosphate diphosphokinase activity	0.0833333	0.571335	0.243109	0.841644
GO:0032041	NAD-dependent histone deacetylase activity (H3-K14 specific)	0.0833333	0.571335	0.243109	0.839388
GO:0016174	NAD(P)H oxidase activity	0.0833333	0.571335	0.243109	0.837143
GO:0016851	magnesium chelatase activity	0.0833333	0.571335	0.243109	0.834911
GO:0008017	microtubule binding	0.0666667	0.575214	0.240171	0.838344
GO:0016747	transferase activity, transferring acyl groups other than amino-acyl groups	0.0662651	0.583442	0.234002	0.84808
GO:0004722	protein serine/threonine phosphatase activity	0.0666667	0.586044	0.23207	0.849609
GO:0010857	calcium-dependent protein kinase activity	0.0666667	0.591489	0.228053	0.85524
GO:0008289	lipid binding	0.0659341	0.593416	0.226641	0.855768
GO:0004713	protein tyrosine kinase activity	0.0656934	0.594869	0.225579	0.855612
GO:0043138	3'-5' DNA helicase activity	0.0689655	0.597178	0.223896	0.856685
GO:0050664	oxidoreductase activity, acting on NAD(P)H, oxygen as acceptor	0.0689655	0.597178	0.223896	0.854448
GO:0004565	beta-galactosidase activity	0.0689655	0.597178	0.223896	0.852223
GO:0046982	protein heterodimerization activity	0.0657895	0.598039	0.22327	0.851235
GO:0003842	1-pyrroline-5-carboxylate dehydrogenase activity	0.0769231	0.60059	0.221422	0.852652
GO:0043023	ribosomal large subunit binding	0.0769231	0.60059	0.221422	0.850448
GO:0008126	acetylesterase activity	0.0769231	0.60059	0.221422	0.848257
GO:0016881	acid-amino acid ligase activity	0.0769231	0.60059	0.221422	0.846076
GO:0004575	sucrose alpha-glucosidase activity	0.0769231	0.60059	0.221422	0.843906
GO:0009881	photoreceptor activity	0.0769231	0.60059	0.221422	0.841748
GO:0004491	methylmalonate-semialdehyde dehydrogenase (acylating) activity	0.0769231	0.60059	0.221422	0.839601
GO:0103025	alpha-amylase activity (releasing maltohexaose)	0.0769231	0.60059	0.221422	0.837464
GO:0016757	transferase activity, transferring glycosyl groups	0.0652174	0.604283	0.21876	0.840474
GO:0008234	cysteine-type peptidase activity	0.0645161	0.614991	0.211131	0.853203
GO:0004467	long-chain fatty acid-CoA ligase activity	0.0666667	0.6159	0.210489	0.852307
GO:0030276	clathrin binding	0.0666667	0.6159	0.210489	0.85016
GO:0009678	hydrogen-translocating pyrophosphatase activity	0.0714286	0.627855	0.202141	0.864483
GO:0004534	5'-3' exoribonuclease activity	0.0714286	0.627855	0.202141	0.862317
GO:0004556	alpha-amylase activity	0.0714286	0.627855	0.202141	0.860161
GO:0043546	molybdopterin cofactor binding	0.0714286	0.627855	0.202141	0.858016
GO:0050464	nitrate reductase (NADPH) activity	0.0714286	0.627855	0.202141	0.855882
GO:0009013	succinate-semialdehyde dehydrogenase [NAD(P)+] activity	0.0714286	0.627855	0.202141	0.853758
GO:0070204	2-succinyl-5-enolpyruvyl-6-hydroxy-3-cyclohexene-1-carboxylic-acid synthase activity	0.0714286	0.627855	0.202141	0.851644
GO:0004127	cytidylate kinase activity	0.0714286	0.627855	0.202141	0.849542
GO:0051903	S-(hydroxymethyl)glutathione dehydrogenase activity	0.0714286	0.627855	0.202141	0.847449
GO:0008568	microtubule-severing ATPase activity	0.0638298	0.630061	0.200617	0.848338
GO:0070696	transmembrane receptor protein serine/threonine kinase binding	0.0666667	0.653263	0.184912	0.877422
GO:0016279	protein-lysine N-methyltransferase activity	0.0666667	0.653263	0.184912	0.875277
GO:0003958	NADPH-hemoprotein reductase activity	0.0666667	0.653263	0.184912	0.873142
GO:0004124	cysteine synthase activity	0.0666667	0.653263	0.184912	0.871017
GO:0008802	betaine-aldehyde dehydrogenase activity	0.0666667	0.653263	0.184912	0.868903
GO:0016773	phosphotransferase activity, alcohol group as acceptor	0.0666667	0.653263	0.184912	0.866799
GO:0004185	serine-type carboxypeptidase activity	0.0612245	0.658366	0.181533	0.87146
GO:0031177	phosphopantetheine binding	0.0606061	0.668049	0.175192	0.882147
GO:0015267	channel activity	0.0625	0.676942	0.169449	0.89174
GO:0044212	transcription regulatory region DNA binding	0.0625	0.676942	0.169449	0.889602
GO:0003917	DNA topoisomerase type I activity	0.0625	0.676942	0.169449	0.887474
GO:0004729	oxygen-dependent protoporphyrinogen oxidase activity	0.0625	0.676942	0.169449	0.885356
GO:0043169	cation binding	0.0625	0.676942	0.169449	0.883248
GO:0008308	voltage-gated anion channel activity	0.0625	0.676942	0.169449	0.88115
GO:0004540	ribonuclease activity	0.0625	0.676942	0.169449	0.879062
GO:0042578	phosphoric ester hydrolase activity	0.0625	0.676942	0.169449	0.876984
GO:0051082	unfolded protein binding	0.0613497	0.681629	0.166452	0.880973
GO:0004842	ubiquitin-protein transferase activity	0.0628931	0.681763	0.166367	0.879073
GO:0004497	monooxygenase activity	0.0609756	0.689085	0.161727	0.886429
GO:0003860	3-hydroxyisobutyryl-CoA hydrolase activity	0.0588235	0.699008	0.155518	0.897087
GO:0045543	gibberellin 2-beta-dioxygenase activity	0.0588235	0.699008	0.155518	0.894991
GO:0050734	hydroxycinnamoyltransferase activity	0.0588235	0.699008	0.155518	0.892905
GO:0004096	catalase activity	0.0571429	0.699542	0.155186	0.891509
GO:0005388	calcium-transporting ATPase activity	0.0571429	0.699542	0.155186	0.88944
GO:0046872	metal ion binding	0.0650477	0.701054	0.154249	0.8893
GO:0043022	ribosome binding	0.057971	0.701226	0.154142	0.887464
GO:0036402	proteasome-activating ATPase activity	0.0566038	0.71021	0.148613	0.896763
GO:0003844	1,4-alpha-glucan branching enzyme activity	0.0555556	0.719571	0.142926	0.906494
GO:0003843	1,3-beta-D-glucan synthase activity	0.0555556	0.719571	0.142926	0.904415
GO:0009982	pseudouridine synthase activity	0.0555556	0.719571	0.142926	0.902345
GO:0009041	uridylate kinase activity	0.0555556	0.719571	0.142926	0.900285
GO:0016706	oxidoreductase activity, acting on paired donors, with incorporation or reduction of molecular oxygen, 2-oxoglutarate as one donor, and incorporation of one atom each of oxygen into both donors	0.0555556	0.719571	0.142926	0.898234
GO:0008236	serine-type peptidase activity	0.0555556	0.722186	0.141351	0.89945
GO:0003993	acid phosphatase activity	0.0540541	0.728521	0.137558	0.905282
GO:0009055	electron transfer activity	0.057971	0.732952	0.134925	0.908727
GO:0004601	peroxidase activity	0.057377	0.734957	0.133738	0.909157
GO:0005525	GTP binding	0.0602837	0.738681	0.131543	0.911705
GO:0004832	valine-tRNA ligase activity	0.0526316	0.738733	0.131512	0.909721
GO:0009378	four-way junction helicase activity	0.0526316	0.738733	0.131512	0.907681
GO:0030599	pectinesterase activity	0.0526316	0.738733	0.131512	0.905651
GO:0036310	annealing helicase activity	0.0526316	0.738733	0.131512	0.903629
GO:0004176	ATP-dependent peptidase activity	0.0535714	0.744979	0.127856	0.909239
GO:0000339	RNA cap binding	0.0535714	0.744979	0.127856	0.907219
GO:0043141	ATP-dependent 5'-3' DNA helicase activity	0.0512821	0.755102	0.121995	0.917507
GO:0019902	phosphatase binding	0.0512821	0.755102	0.121995	0.915477
GO:0008375	acetylglucosaminyltransferase activity	0.05	0.75659	0.12114	0.915256
GO:0005315	inorganic phosphate transmembrane transporter activity	0.05	0.75659	0.12114	0.91324
GO:0016298	lipase activity	0.05	0.75659	0.12114	0.911233
GO:0003743	translation initiation factor activity	0.057971	0.762245	0.117906	0.916031
GO:0036459	thiol-dependent ubiquitinyl hydrolase activity	0.05	0.767532	0.114904	0.920366
GO:0004012	phospholipid-translocating ATPase activity	0.05	0.767532	0.114904	0.918357
GO:0004222	metalloendopeptidase activity	0.0545455	0.770026	0.113495	0.919334
GO:0008173	RNA methyltransferase activity	0.047619	0.773229	0.111692	0.921151
GO:0005366	myo-inositol	0.047619	0.773229	0.111692	0.919153
GO:0047334	diphosphate-fructose-6-phosphate 1-phosphotransferase activity	0.047619	0.773229	0.111692	0.917164
GO:0015228	coenzyme A transmembrane transporter activity	0.047619	0.773229	0.111692	0.915183
GO:0030151	molybdenum ion binding	0.047619	0.773229	0.111692	0.91321
GO:0004694	eukaryotic translation initiation factor 2alpha kinase activity	0.047619	0.773229	0.111692	0.911247
GO:0048038	quinone binding	0.047619	0.773229	0.111692	0.909291
GO:0051724	NAD transmembrane transporter activity	0.047619	0.773229	0.111692	0.907344
GO:0008137	NADH dehydrogenase (ubiquinone) activity	0.047619	0.773229	0.111692	0.905405
GO:0015171	amino acid transmembrane transporter activity	0.047619	0.773229	0.111692	0.903475
GO:0015141	succinate transmembrane transporter activity	0.047619	0.773229	0.111692	0.901552
GO:0005347	ATP transmembrane transporter activity	0.0454545	0.788735	0.103069	0.917678
GO:0004708	MAP kinase kinase activity	0.0454545	0.788735	0.103069	0.915734
GO:0004791	thioredoxin-disulfide reductase activity	0.0454545	0.788735	0.103069	0.913798
GO:0015189	L-lysine transmembrane transporter activity	0.0454545	0.788735	0.103069	0.91187
GO:0005290	L-histidine transmembrane transporter activity	0.0454545	0.788735	0.103069	0.909951
GO:0000064	L-ornithine transmembrane transporter activity	0.0454545	0.788735	0.103069	0.908039
GO:0015181	arginine transmembrane transporter activity	0.0454545	0.788735	0.103069	0.906135
GO:0016671	oxidoreductase activity, acting on a sulfur group of donors, disulfide as acceptor	0.047619	0.790756	0.101958	0.906557
GO:0004386	helicase activity	0.0544218	0.794068	0.100142	0.908454
GO:0030983	mismatched DNA binding	0.0434783	0.803183	0.0951857	0.916967
GO:0008233	peptidase activity	0.0434783	0.803183	0.0951857	0.915061
GO:0005544	calcium-dependent phospholipid binding	0.0434783	0.803183	0.0951857	0.913162
GO:0051539	4 iron, 4 sulfur cluster binding	0.047619	0.813185	0.0898106	0.92262
GO:0004553	hydrolase activity, hydrolyzing O-glycosyl compounds	0.055794	0.813333	0.0897317	0.920881
GO:0003729	mRNA binding	0.056	0.816567	0.0880082	0.922637
GO:0003924	GTPase activity	0.0550459	0.819836	0.0862728	0.924425
GO:0050660	flavin adenine dinucleotide binding	0.0526316	0.823217	0.0844857	0.92633
GO:0004298	threonine-type endopeptidase activity	0.04	0.82919	0.0813459	0.93114
GO:0017056	structural constituent of nuclear pore	0.04	0.82919	0.0813459	0.929235
GO:0004707	MAP kinase activity	0.0461538	0.8296	0.0811314	0.927797
GO:0003899	DNA-directed 5'-3' RNA polymerase activity	0.0454545	0.837334	0.0771011	0.93454
GO:0019888	protein phosphatase regulator activity	0.0384615	0.840879	0.0752667	0.936588
GO:0051537	2 iron, 2 sulfur cluster binding	0.0416667	0.84859	0.0713021	0.94326
GO:0016040	glutamate synthase (NADH) activity	0.037037	0.85177	0.0696778	0.944878
GO:0005471	ATP	0.037037	0.85177	0.0696778	0.942969
GO:0008378	galactosyltransferase activity	0.037037	0.85177	0.0696778	0.941068
GO:0016705	oxidoreductase activity, acting on paired donors, with incorporation or reduction of molecular oxygen	0.0520833	0.853214	0.0689418	0.940768
GO:0005506	iron ion binding	0.0550162	0.856343	0.0673522	0.942321
GO:0003690	double-stranded DNA binding	0.0471698	0.858006	0.0665094	0.94226
GO:0020037	heme binding	0.0557103	0.860242	0.0653793	0.942825
GO:0047918	GDP-mannose 3,5-epimerase activity	0.0357143	0.861917	0.0645343	0.942776
GO:0016788	hydrolase activity, acting on ester bonds	0.0449438	0.865569	0.0626983	0.944884
GO:0003755	peptidyl-prolyl cis-trans isomerase activity	0.0486111	0.869771	0.0605952	0.947583
GO:0019887	protein kinase regulator activity	0.0344828	0.871372	0.0597962	0.947445
GO:0004143	diacylglycerol kinase activity	0.0344828	0.871372	0.0597962	0.945569
GO:0030976	thiamine pyrophosphate binding	0.0344828	0.871372	0.0597962	0.9437
GO:0003872	6-phosphofructokinase activity	0.0344828	0.871372	0.0597962	0.941838
GO:0016779	nucleotidyltransferase activity	0.0333333	0.880182	0.0554276	0.949487
GO:0002161	aminoacyl-tRNA editing activity	0.0333333	0.880182	0.0554276	0.947622
GO:0018024	histone-lysine N-methyltransferase activity	0.0333333	0.880182	0.0554276	0.945764
GO:0004040	amidase activity	0.0322581	0.88839	0.0513966	0.952715
GO:0043140	ATP-dependent 3'-5' DNA helicase activity	0.03125	0.896037	0.0476742	0.959039
GO:0016818	hydrolase activity, acting on acid anhydrides, in phosphorus-containing anhydrides	0.03125	0.896037	0.0476742	0.95717
GO:0004499	N,N-dimethylaniline monooxygenase activity	0.0363636	0.897487	0.0469719	0.956854
GO:0016887	ATPase activity	0.0513699	0.905544	0.0430907	0.963569
GO:0019843	rRNA binding	0.0350877	0.908493	0.0416785	0.964833
GO:0008553	proton-exporting ATPase activity, phosphorylative mechanism	0.0294118	0.909799	0.0410546	0.964352
GO:0042626	ATPase activity, coupled to transmembrane movement of substances	0.0448718	0.915624	0.038283	0.968652
GO:0005215	transporter activity	0.0338983	0.918387	0.0369741	0.969704
GO:0003978	UDP-glucose 4-epimerase activity	0.0277778	0.921744	0.0353895	0.971377
GO:0043621	protein self-association	0.0365854	0.925487	0.0336296	0.973449
GO:0003712	transcription coregulator activity	0.027027	0.927112	0.032868	0.97329
GO:0004525	ribonuclease III activity	0.0263158	0.932112	0.030532	0.976668
GO:0008270	zinc ion binding	0.0575461	0.933127	0.0300594	0.975865
GO:0008026	ATP-dependent helicase activity	0.025641	0.93677	0.028367	0.977809
GO:0010328	auxin influx transmembrane transporter activity	0.025641	0.93677	0.028367	0.97595
GO:0004519	endonuclease activity	0.03125	0.938906	0.0273777	0.97632
GO:0008143	poly(A) binding	0.025	0.941109	0.0263599	0.976758
GO:0016746	transferase activity, transferring acyl groups	0.025	0.941109	0.0263599	0.974911
GO:0010329	auxin efflux transmembrane transporter activity	0.025	0.941109	0.0263599	0.973072
GO:0061630	ubiquitin protein ligase activity	0.0344828	0.942346	0.0257897	0.972515
GO:0003951	NAD+ kinase activity	0.0238095	0.948918	0.0227715	0.977457
GO:0016740	transferase activity	0.0232558	0.952426	0.0211689	0.979229
GO:0003727	single-stranded RNA binding	0.0227273	0.955693	0.0196815	0.980749
GO:0046983	protein dimerization activity	0.04	0.959916	0.0177668	0.983241
GO:0003678	DNA helicase activity	0.0273973	0.964124	0.0158673	0.985708
GO:0016787	hydrolase activity	0.0461095	0.969337	0.0135252	0.989193
GO:0003684	damaged DNA binding	0.02	0.9711	0.0127363	0.98915
GO:0005198	structural molecule activity	0.029703	0.972601	0.0120654	0.988841
GO:0000049	tRNA binding	0.0253165	0.975013	0.0109896	0.989458
GO:0003887	DNA-directed DNA polymerase activity	0.0178571	0.981159	0.00826055	0.993854
GO:0004721	phosphoprotein phosphatase activity	0.0163934	0.986815	0.00576426	0.997739
GO:0003774	motor activity	0.016129	0.987724	0.00536439	0.996819
GO:0004857	enzyme inhibitor activity	0.016129	0.987724	0.00536439	0.994987
GO:0030619	U1 snRNA binding	0.0151515	0.990777	0.00402427	0.99623
GO:0003723	RNA binding	0.0467422	0.995609	0.00191115	0.999256
GO:0003735	structural constituent of ribosome	0.0305344	0.997961	0.00088643	0.999785
GO:0042393	histone binding	0.0103093	0.999002	0.00043348	0.999002

## Sheet: C vs B. up enriched
TermID	Term	Ratio	pvalue	Enrichment	FDR
GO:0004601	peroxidase activity	0.147541	0.00030439	3.51657	0.154326
GO:0020037	heme binding	0.103064	0.000672662	3.1722	0.17052
GO:0008131	primary amine oxidase activity	0.6	0.00195848	2.70808	0.330984
GO:0050897	cobalt ion binding	0.172414	0.00207671	2.68262	0.263222
GO:0004750	ribulose-phosphate 3-epimerase activity	1	0.0035953	2.44426	0.364564
GO:0044318	L-aspartate	0.5	0.00374328	2.42675	0.316307
GO:0008734	L-aspartate oxidase activity	0.5	0.00374328	2.42675	0.27112
GO:0070006	metalloaminopeptidase activity	0.25	0.0055403	2.25647	0.351116
GO:0004553	hydrolase activity, hydrolyzing O-glycosyl compounds	0.103004	0.00608017	2.21608	0.342516
GO:0004348	glucosylceramidase activity	0.375	0.00957631	2.0188	0.485519
GO:0004046	aminoacylase activity	0.375	0.00957631	2.0188	0.441381
GO:0008777	acetylornithine deacetylase activity	0.666667	0.0103568	1.98477	0.437576
GO:0008909	isochorismate synthase activity	0.333333	0.0137334	1.86222	0.535601
GO:0003984	acetolactate synthase activity	0.333333	0.0137334	1.86222	0.497344
GO:0045551	cinnamyl-alcohol dehydrogenase activity	0.272727	0.0246688	1.60785	0.833804
GO:0004784	superoxide dismutase activity	0.272727	0.0246688	1.60785	0.781691
GO:0003872	6-phosphofructokinase activity	0.172414	0.0272897	1.564	0.813876
GO:0005507	copper ion binding	0.0993789	0.0310875	1.50741	0.875632
GO:0004848	ureidoglycolate hydrolase activity	0.4	0.0318507	1.49688	0.849911
GO:0003842	1-pyrroline-5-carboxylate dehydrogenase activity	0.230769	0.0391249	1.40755	0.991816
GO:0004491	methylmalonate-semialdehyde dehydrogenase (acylating) activity	0.230769	0.0391249	1.40755	0.944587
GO:0031177	phosphopantetheine binding	0.151515	0.0449239	1.34752	1.03529
GO:0016760	cellulose synthase (UDP-forming) activity	0.136364	0.0458911	1.33827	1.0116
GO:0008177	succinate dehydrogenase (ubiquinone) activity	0.333333	0.0459044	1.33815	0.969731
GO:0034450	ubiquitin-ubiquitin ligase activity	0.333333	0.0459044	1.33815	0.930941
GO:0004345	glucose-6-phosphate dehydrogenase activity	0.333333	0.0459044	1.33815	0.895136
GO:0009013	succinate-semialdehyde dehydrogenase [NAD(P)+] activity	0.214286	0.047643	1.322	0.894629
GO:0008802	betaine-aldehyde dehydrogenase activity	0.2	0.0569884	1.24421	1.0319
GO:0008685	2-C-methyl-D-erythritol 2,4-cyclodiphosphate synthase activity	1	0.0600576	1.22143	1.04997
GO:0016888	endodeoxyribonuclease activity, producing 5'-phosphomonoesters	1	0.0600576	1.22143	1.01497
GO:0004067	asparaginase activity	1	0.0600576	1.22143	0.982232
GO:0015112	nitrate transmembrane transporter activity	1	0.0600576	1.22143	0.951537
GO:0005345	purine nucleobase transmembrane transporter activity	1	0.0600576	1.22143	0.922703
GO:0004190	aspartic-type endopeptidase activity	0.100917	0.0612062	1.2132	0.912692
GO:0003968	RNA-directed 5'-3' RNA polymerase activity	0.285714	0.0617617	1.20928	0.894662
GO:0015369	calcium	0.285714	0.0617617	1.20928	0.869811
GO:0046554	malate dehydrogenase (NADP+) activity	0.285714	0.0617617	1.20928	0.846302
GO:0004349	glutamate 5-kinase activity	0.285714	0.0617617	1.20928	0.824031
GO:0004350	glutamate-5-semialdehyde dehydrogenase activity	0.285714	0.0617617	1.20928	0.802902
GO:0003876	AMP deaminase activity	0.285714	0.0617617	1.20928	0.78283
GO:0019863	IgE binding	0.1875	0.0671285	1.17309	0.830102
GO:0008308	voltage-gated anion channel activity	0.1875	0.0671285	1.17309	0.810337
GO:0016831	carboxy-lyase activity	0.176471	0.0780262	1.10776	0.919983
GO:0003844	1,4-alpha-glucan branching enzyme activity	0.166667	0.0896402	1.0475	1.0329
GO:0016791	phosphatase activity	0.166667	0.0896402	1.0475	1.00995
GO:0030976	thiamine pyrophosphate binding	0.137931	0.0927987	1.03246	1.0228
GO:0004378	GDP-Man	0.222222	0.0978493	1.00944	1.05552
GO:0046556	alpha-L-arabinofuranosidase activity	0.222222	0.0978493	1.00944	1.03353
GO:0016671	oxidoreductase activity, acting on a sulfur group of donors, disulfide as acceptor	0.119048	0.104654	0.980245	1.08285
GO:0016705	oxidoreductase activity, acting on paired donors, with incorporation or reduction of molecular oxygen	0.0833333	0.112333	0.949494	1.13905
GO:0050113	inositol oxygenase activity	0.5	0.11652	0.9336	1.15834
GO:0032454	histone demethylase activity (H3-K9 specific)	0.5	0.11652	0.9336	1.13607
GO:0008783	agmatinase activity	0.5	0.11652	0.9336	1.11463
GO:0004411	homogentisate 1,2-dioxygenase activity	0.5	0.11652	0.9336	1.09399
GO:0004671	protein C-terminal S-isoprenylcysteine carboxyl O-methyltransferase activity	0.5	0.11652	0.9336	1.0741
GO:0004053	arginase activity	0.5	0.11652	0.9336	1.05492
GO:0005319	lipid transporter activity	0.5	0.11652	0.9336	1.03641
GO:1990714	hydroxyproline O-galactosyltransferase activity	0.5	0.11652	0.9336	1.01854
GO:0008175	tRNA methyltransferase activity	0.5	0.11652	0.9336	1.00128
GO:0004160	dihydroxy-acid dehydratase activity	0.5	0.11652	0.9336	0.984593
GO:0003697	single-stranded DNA binding	0.0917431	0.117462	0.930104	0.97628
GO:0003997	acyl-CoA oxidase activity	0.2	0.117622	0.929513	0.961841
GO:0004356	glutamate-ammonia ligase activity	0.2	0.117622	0.929513	0.946574
GO:0017176	phosphatidylinositol N-acetylglucosaminyltransferase activity	0.2	0.117622	0.929513	0.931784
GO:0070008	serine-type exopeptidase activity	0.142857	0.128329	0.891675	1.00097
GO:0047334	diphosphate-fructose-6-phosphate 1-phosphotransferase activity	0.142857	0.128329	0.891675	0.985801
GO:0015228	coenzyme A transmembrane transporter activity	0.142857	0.128329	0.891675	0.971088
GO:0016844	strictosidine synthase activity	0.142857	0.128329	0.891675	0.956807
GO:0048038	quinone binding	0.142857	0.128329	0.891675	0.94294
GO:0051724	NAD transmembrane transporter activity	0.142857	0.128329	0.891675	0.92947
GO:0015171	amino acid transmembrane transporter activity	0.142857	0.128329	0.891675	0.916379
GO:0015141	succinate transmembrane transporter activity	0.142857	0.128329	0.891675	0.903651
GO:0004459	L-lactate dehydrogenase activity	0.181818	0.138278	0.859248	0.960368
GO:0000976	transcription regulatory region sequence-specific DNA binding	0.181818	0.138278	0.859248	0.94739
GO:0102148	N-acetyl-beta-D-galactosaminidase activity	0.181818	0.138278	0.859248	0.934758
GO:0052692	raffinose alpha-galactosidase activity	0.181818	0.138278	0.859248	0.922459
GO:0004563	beta-N-acetylhexosaminidase activity	0.181818	0.138278	0.859248	0.910479
GO:0030060	L-malate dehydrogenase activity	0.181818	0.138278	0.859248	0.898806
GO:0005347	ATP transmembrane transporter activity	0.136364	0.14235	0.846644	0.913561
GO:0015189	L-lysine transmembrane transporter activity	0.136364	0.14235	0.846644	0.902141
GO:0005290	L-histidine transmembrane transporter activity	0.136364	0.14235	0.846644	0.891004
GO:0000064	L-ornithine transmembrane transporter activity	0.136364	0.14235	0.846644	0.880138
GO:0015181	arginine transmembrane transporter activity	0.136364	0.14235	0.846644	0.869534
GO:0004096	catalase activity	0.114286	0.15567	0.807796	0.939577
GO:0030145	manganese ion binding	0.114286	0.15567	0.807796	0.928523
GO:0019899	enzyme binding	0.130435	0.156851	0.804512	0.924693
GO:0047134	protein-disulfide reductase activity	0.130435	0.156851	0.804512	0.914065
GO:0043424	protein histidine kinase binding	0.130435	0.156851	0.804512	0.903678
GO:0019003	GDP binding	0.130435	0.156851	0.804512	0.893524
GO:0008810	cellulase activity	0.166667	0.159641	0.796855	0.899313
GO:0017022	myosin binding	0.166667	0.159641	0.796855	0.88943
GO:0016174	NAD(P)H oxidase activity	0.166667	0.159641	0.796855	0.879762
GO:0004185	serine-type carboxypeptidase activity	0.102041	0.168754	0.772747	0.919979
GO:0003730	mRNA 3'-UTR binding	0.333333	0.169601	0.770571	0.914765
GO:0004418	hydroxymethylbilane synthase activity	0.333333	0.169601	0.770571	0.905136
GO:0004392	heme oxygenase (decyclizing) activity	0.333333	0.169601	0.770571	0.895707
GO:0008897	holo-[acyl-carrier-protein] synthase activity	0.333333	0.169601	0.770571	0.886473
GO:0033971	hydroxyisourate hydrolase activity	0.333333	0.169601	0.770571	0.877428
GO:0016742	hydroxymethyl-, formyl- and related transferase activity	0.333333	0.169601	0.770571	0.868565
GO:0001164	RNA polymerase I CORE element sequence-specific DNA binding	0.333333	0.169601	0.770571	0.859879
GO:0008864	formyltetrahydrofolate deformylase activity	0.333333	0.169601	0.770571	0.851365
GO:0004333	fumarate hydratase activity	0.333333	0.169601	0.770571	0.843019
GO:0102193	protein-ribulosamine 3-kinase activity	0.333333	0.169601	0.770571	0.834834
GO:0008430	selenium binding	0.333333	0.169601	0.770571	0.826807
GO:0120013	intermembrane lipid transfer activity	0.333333	0.169601	0.770571	0.818932
GO:0003856	3-dehydroquinate synthase activity	0.333333	0.169601	0.770571	0.811207
GO:0042162	telomeric DNA binding	0.333333	0.169601	0.770571	0.803625
GO:0046422	violaxanthin de-epoxidase activity	0.333333	0.169601	0.770571	0.796184
GO:0071558	histone demethylase activity (H3-K27 specific)	0.333333	0.169601	0.770571	0.78888
GO:0004555	alpha,alpha-trehalase activity	0.333333	0.169601	0.770571	0.781708
GO:0016762	xyloglucan	0.125	0.171786	0.765013	0.784642
GO:0016709	oxidoreductase activity, acting on paired donors, with incorporation or reduction of molecular oxygen, NAD(P)H as one donor, and incorporation of one atom of oxygen	0.108108	0.17945	0.746056	0.812333
GO:0008237	metallopeptidase activity	0.108108	0.17945	0.746056	0.805145
GO:0004149	dihydrolipoyllysine-residue succinyltransferase activity	0.153846	0.181553	0.740996	0.807435
GO:0004197	cysteine-type endopeptidase activity	0.153846	0.181553	0.740996	0.800413
GO:0004575	sucrose alpha-glucosidase activity	0.153846	0.181553	0.740996	0.793513
GO:0103025	alpha-amylase activity (releasing maltohexaose)	0.153846	0.181553	0.740996	0.786731
GO:0046872	metal ion binding	0.065915	0.186768	0.728698	0.802468
GO:0015079	potassium ion transmembrane transporter activity	0.12	0.187104	0.727916	0.797158
GO:0045735	nutrient reservoir activity	0.12	0.187104	0.727916	0.790515
GO:0097027	ubiquitin-protein transferase activator activity	0.0980392	0.189395	0.722631	0.793581
GO:0010997	anaphase-promoting complex binding	0.0980392	0.189395	0.722631	0.787077
GO:0016620	oxidoreductase activity, acting on the aldehyde or oxo group of donors, NAD or NADP as acceptor	0.105263	0.191773	0.717213	0.790477
GO:0019888	protein phosphatase regulator activity	0.115385	0.20276	0.693017	0.829027
GO:0080115	myosin XI tail binding	0.115385	0.20276	0.693017	0.822395
GO:0030742	GTP-dependent protein binding	0.115385	0.20276	0.693017	0.815868
GO:0004556	alpha-amylase activity	0.142857	0.203872	0.690643	0.813882
GO:0005049	nuclear export signal receptor activity	0.142857	0.203872	0.690643	0.807523
GO:0070569	uridylyltransferase activity	0.142857	0.203872	0.690643	0.801263
GO:0051903	S-(hydroxymethyl)glutathione dehydrogenase activity	0.142857	0.203872	0.690643	0.7951
GO:0031683	G-protein beta/gamma-subunit complex binding	0.142857	0.203872	0.690643	0.78903
GO:0008143	poly(A) binding	0.1	0.217167	0.663207	0.834117
GO:0005471	ATP	0.111111	0.218707	0.660137	0.833718
GO:0008378	galactosyltransferase activity	0.111111	0.218707	0.660137	0.827496
GO:0019200	carbohydrate kinase activity	0.25	0.219504	0.658558	0.824359
GO:0004602	glutathione peroxidase activity	0.25	0.219504	0.658558	0.818298
GO:0004385	guanylate kinase activity	0.25	0.219504	0.658558	0.812325
GO:0008792	arginine decarboxylase activity	0.25	0.219504	0.658558	0.806438
GO:0004335	galactokinase activity	0.25	0.219504	0.658558	0.800637
GO:0004647	phosphoserine phosphatase activity	0.25	0.219504	0.658558	0.794918
GO:0036094	small molecule binding	0.25	0.219504	0.658558	0.78928
GO:0016971	flavin-linked sulfhydryl oxidase activity	0.25	0.219504	0.658558	0.783722
GO:0015114	phosphate ion transmembrane transporter activity	0.25	0.219504	0.658558	0.778241
GO:0004819	glutamine-tRNA ligase activity	0.25	0.219504	0.658558	0.772837
GO:0051752	phosphoglucan, water dikinase activity	0.25	0.219504	0.658558	0.767507
GO:0004747	ribokinase activity	0.25	0.219504	0.658558	0.76225
GO:0004449	isocitrate dehydrogenase (NAD+) activity	0.25	0.219504	0.658558	0.757065
GO:0016730	oxidoreductase activity, acting on iron-sulfur proteins as donors	0.25	0.219504	0.658558	0.751949
GO:0000822	inositol hexakisphosphate binding	0.25	0.219504	0.658558	0.746903
GO:0043621	protein self-association	0.0853659	0.220561	0.656471	0.745497
GO:0042393	histone binding	0.0824742	0.225716	0.646438	0.757866
GO:0042623	ATPase activity, coupled	0.097561	0.230192	0.637909	0.767813
GO:0016157	sucrose synthase activity	0.107143	0.2349	0.629116	0.778395
GO:0004373	glycogen (starch) synthase activity	0.107143	0.2349	0.629116	0.773341
GO:0045174	glutathione dehydrogenase (ascorbate) activity	0.125	0.249232	0.603396	0.81523
GO:0004729	oxygen-dependent protoporphyrinogen oxidase activity	0.125	0.249232	0.603396	0.810004
GO:0008374	O-acyltransferase activity	0.125	0.249232	0.603396	0.804845
GO:0043169	cation binding	0.125	0.249232	0.603396	0.799751
GO:0042578	phosphoric ester hydrolase activity	0.125	0.249232	0.603396	0.794721
GO:0050664	oxidoreductase activity, acting on NAD(P)H, oxygen as acceptor	0.103448	0.251297	0.599813	0.796297
GO:0010333	terpene synthase activity	0.103448	0.251297	0.599813	0.791351
GO:0034511	U3 snoRNA binding	0.0930233	0.256788	0.590426	0.80365
GO:0005198	structural molecule activity	0.0792079	0.259501	0.58586	0.80716
GO:0003995	acyl-CoA dehydrogenase activity	0.2	0.266417	0.574438	0.823619
GO:0004088	carbamoyl-phosphate synthase (glutamine-hydrolyzing) activity	0.2	0.266417	0.574438	0.818628
GO:0004518	nuclease activity	0.2	0.266417	0.574438	0.813696
GO:0004821	histidine-tRNA ligase activity	0.2	0.266417	0.574438	0.808824
GO:0004802	transketolase activity	0.2	0.266417	0.574438	0.804009
GO:0046523	S-methyl-5-thioribose-1-phosphate isomerase activity	0.2	0.266417	0.574438	0.799252
GO:0004450	isocitrate dehydrogenase (NADP+) activity	0.2	0.266417	0.574438	0.79455
GO:0016629	12-oxophytodienoate reductase activity	0.2	0.266417	0.574438	0.789904
GO:0047617	acyl-CoA hydrolase activity	0.2	0.266417	0.574438	0.785311
GO:0004596	peptide alpha-N-acetyltransferase activity	0.2	0.266417	0.574438	0.780772
GO:0017057	6-phosphogluconolactonase activity	0.2	0.266417	0.574438	0.776285
GO:0051879	Hsp90 protein binding	0.2	0.266417	0.574438	0.771849
GO:0010309	acireductone dioxygenase [iron(II)-requiring] activity	0.2	0.266417	0.574438	0.767463
GO:0004506	squalene monooxygenase activity	0.2	0.266417	0.574438	0.763127
GO:0004775	succinate-CoA ligase (ADP-forming) activity	0.2	0.266417	0.574438	0.75884
GO:0004129	cytochrome-c oxidase activity	0.2	0.266417	0.574438	0.754601
GO:0003849	3-deoxy-7-phosphoheptulonate synthase activity	0.2	0.266417	0.574438	0.750409
GO:0004853	uroporphyrinogen decarboxylase activity	0.2	0.266417	0.574438	0.746263
GO:0008470	isovaleryl-CoA dehydrogenase activity	0.2	0.266417	0.574438	0.742162
GO:0061630	ubiquitin protein ligase activity	0.0804598	0.266463	0.574364	0.738233
GO:0004650	polygalacturonase activity	0.1	0.267855	0.572101	0.738056
GO:0010295	(+)-abscisic acid 8'-hydroxylase activity	0.1	0.267855	0.572101	0.734066
GO:0051082	unfolded protein binding	0.0736196	0.272787	0.564176	0.743565
GO:0003678	DNA helicase activity	0.0821918	0.273218	0.56349	0.740757
GO:0004497	monooxygenase activity	0.0731707	0.279746	0.553237	0.754421
GO:0052722	fatty acid in-chain hydroxylase activity	0.0967742	0.284534	0.545866	0.763274
GO:0003777	microtubule motor activity	0.0727273	0.28676	0.542481	0.765197
GO:0004402	histone acetyltransferase activity	0.111111	0.294862	0.530381	0.782697
GO:0009982	pseudouridine synthase activity	0.111111	0.294862	0.530381	0.77862
GO:0047262	polygalacturonate 4-alpha-galacturonosyltransferase activity	0.111111	0.294862	0.530381	0.774586
GO:0003756	protein disulfide isomerase activity	0.09375	0.301297	0.521005	0.787411
GO:0050660	flavin adenine dinucleotide binding	0.0723684	0.304205	0.516833	0.790934
GO:0043333	2-octaprenyl-6-methoxy-1,4-benzoquinone methylase activity	0.166667	0.31052	0.507911	0.803232
GO:0001735	prenylcysteine oxidase activity	0.166667	0.31052	0.507911	0.799155
GO:0016712	oxidoreductase activity, acting on paired donors, with incorporation or reduction of molecular oxygen, reduced flavin or flavoprotein as one donor, and incorporation of one atom of oxygen	0.166667	0.31052	0.507911	0.795119
GO:0008942	nitrite reductase [NAD(P)H] activity	0.166667	0.31052	0.507911	0.791123
GO:0004018	N6-(1,2-dicarboxyethyl)AMP AMP-lyase (fumarate-forming) activity	0.166667	0.31052	0.507911	0.787168
GO:0052725	inositol-1,3,4-trisphosphate 6-kinase activity	0.166667	0.31052	0.507911	0.783251
GO:0047325	inositol tetrakisphosphate 1-kinase activity	0.166667	0.31052	0.507911	0.779374
GO:0017168	5-oxoprolinase (ATP-hydrolyzing) activity	0.166667	0.31052	0.507911	0.775535
GO:0017070	U6 snRNA binding	0.166667	0.31052	0.507911	0.771733
GO:0004867	serine-type endopeptidase inhibitor activity	0.166667	0.31052	0.507911	0.767968
GO:0046820	4-amino-4-deoxychorismate synthase activity	0.166667	0.31052	0.507911	0.76424
GO:0003825	alpha,alpha-trehalose-phosphate synthase (UDP-forming) activity	0.166667	0.31052	0.507911	0.760549
GO:0004332	fructose-bisphosphate aldolase activity	0.166667	0.31052	0.507911	0.756892
GO:0070626	(S)-2-(5-amino-1-(5-phospho-D-ribosyl)imidazole-4-carboxamido)succinate AMP-lyase (fumarate-forming) activity	0.166667	0.31052	0.507911	0.753271
GO:0004072	aspartate kinase activity	0.166667	0.31052	0.507911	0.749684
GO:0030623	U5 snRNA binding	0.166667	0.31052	0.507911	0.746131
GO:0004806	triglyceride lipase activity	0.166667	0.31052	0.507911	0.742611
GO:0004097	catechol oxidase activity	0.166667	0.31052	0.507911	0.739125
GO:0052726	inositol-1,3,4-trisphosphate 5-kinase activity	0.166667	0.31052	0.507911	0.735671
GO:0008865	fructokinase activity	0.166667	0.31052	0.507911	0.732249
GO:0008568	microtubule-severing ATPase activity	0.0851064	0.311533	0.506496	0.731238
GO:0004857	enzyme inhibitor activity	0.0806452	0.315154	0.501477	0.736327
GO:0016710	trans-cinnamate 4-monooxygenase activity	0.0909091	0.318108	0.497425	0.73982
GO:0008017	microtubule binding	0.0666667	0.344741	0.462508	0.798098
GO:0003680	AT DNA binding	0.142857	0.351979	0.453483	0.811153
GO:0019156	isoamylase activity	0.142857	0.351979	0.453483	0.807482
GO:0003862	3-isopropylmalate dehydrogenase activity	0.142857	0.351979	0.453483	0.803845
GO:0003983	UTP	0.142857	0.351979	0.453483	0.80024
GO:0052624	2-phytyl-1,4-naphthoquinone methyltransferase activity	0.142857	0.351979	0.453483	0.796668
GO:0019900	kinase binding	0.142857	0.351979	0.453483	0.793127
GO:1901982	maltose binding	0.142857	0.351979	0.453483	0.789618
GO:0003747	translation release factor activity	0.142857	0.351979	0.453483	0.786139
GO:0004809	tRNA (guanine-N2-)-methyltransferase activity	0.142857	0.351979	0.453483	0.782691
GO:0070403	NAD+ binding	0.142857	0.351979	0.453483	0.779273
GO:0045156	electron transporter, transferring electrons within the cyclic electron transport pathway of photosynthesis activity	0.142857	0.351979	0.453483	0.775885
GO:0005245	voltage-gated calcium channel activity	0.142857	0.351979	0.453483	0.772526
GO:0003919	FMN adenylyltransferase activity	0.142857	0.351979	0.453483	0.769197
GO:0015250	water channel activity	0.142857	0.351979	0.453483	0.765895
GO:0030619	U1 snRNA binding	0.0757576	0.36367	0.439292	0.787952
GO:0015035	protein disulfide oxidoreductase activity	0.0757576	0.36367	0.439292	0.784599
GO:0042803	protein homodimerization activity	0.06875	0.365646	0.436939	0.785519
GO:0003978	UDP-glucose 4-epimerase activity	0.0833333	0.368495	0.433568	0.7883
GO:0004252	serine-type endopeptidase activity	0.0670103	0.381922	0.418025	0.813591
GO:0046524	sucrose-phosphate synthase activity	0.0909091	0.384378	0.415242	0.815395
GO:0004003	ATP-dependent DNA helicase activity	0.0810811	0.385176	0.414341	0.813684
GO:0003993	acid phosphatase activity	0.0810811	0.385176	0.414341	0.810308
GO:0004591	oxoglutarate dehydrogenase (succinyl-transferring) activity	0.125	0.390954	0.407874	0.819065
GO:0048037	cofactor binding	0.125	0.390954	0.407874	0.815694
GO:0004049	anthranilate synthase activity	0.125	0.390954	0.407874	0.812351
GO:0004351	glutamate decarboxylase activity	0.125	0.390954	0.407874	0.809036
GO:0008531	riboflavin kinase activity	0.125	0.390954	0.407874	0.805747
GO:0046912	transferase activity, transferring acyl groups, acyl groups converted into alkyl on transfer	0.125	0.390954	0.407874	0.802485
GO:0050308	sugar-phosphatase activity	0.125	0.390954	0.407874	0.799249
GO:0000982	transcription factor activity, RNA polymerase II proximal promoter sequence-specific DNA binding	0.125	0.390954	0.407874	0.796039
GO:0000179	rRNA (adenine-N6,N6-)-dimethyltransferase activity	0.125	0.390954	0.407874	0.792855
GO:0033862	UMP kinase activity	0.125	0.390954	0.407874	0.789696
GO:0036402	proteasome-activating ATPase activity	0.0754717	0.395075	0.403321	0.794852
GO:0005506	iron ion binding	0.0647249	0.396281	0.401996	0.794129
GO:0004177	aminopeptidase activity	0.0789474	0.401753	0.39604	0.801925
GO:0016853	isomerase activity	0.0789474	0.401753	0.39604	0.79878
GO:0008233	peptidase activity	0.0869565	0.406047	0.391424	0.804163
GO:0004338	glucan exo-1,3-beta-glucosidase activity	0.111111	0.427592	0.36897	0.843538
GO:0042973	glucan endo-1,3-beta-D-glucosidase activity	0.111111	0.427592	0.36897	0.840269
GO:0050224	prunasin beta-glucosidase activity	0.111111	0.427592	0.36897	0.837024
GO:0015204	urea transmembrane transporter activity	0.111111	0.427592	0.36897	0.833805
GO:0033926	glycopeptide alpha-N-acetylgalactosaminidase activity	0.111111	0.427592	0.36897	0.83061
GO:0047668	amygdalin beta-glucosidase activity	0.111111	0.427592	0.36897	0.82744
GO:0008235	metalloexopeptidase activity	0.111111	0.427592	0.36897	0.824294
GO:0000774	adenyl-nucleotide exchange factor activity	0.111111	0.427592	0.36897	0.821172
GO:0005534	galactose binding	0.111111	0.427592	0.36897	0.818073
GO:0008047	enzyme activator activity	0.075	0.434504	0.362006	0.828171
GO:0003690	double-stranded DNA binding	0.0660377	0.454622	0.34235	0.863271
GO:0051753	mannan synthase activity	0.1	0.462033	0.335327	0.874071
GO:0008422	beta-glucosidase activity	0.1	0.462033	0.335327	0.870821
GO:0004576	oligosaccharyl transferase activity	0.1	0.462033	0.335327	0.867596
GO:0003713	transcription coactivator activity	0.1	0.462033	0.335327	0.864395
GO:0004089	carbonate dehydratase activity	0.1	0.462033	0.335327	0.861217
GO:0004834	tryptophan synthase activity	0.1	0.462033	0.335327	0.858062
GO:0080083	beta-gentiobiose beta-glucosidase activity	0.1	0.462033	0.335327	0.85493
GO:0080079	cellobiose glucosidase activity	0.1	0.462033	0.335327	0.851822
GO:0004742	dihydrolipoyllysine-residue acetyltransferase activity	0.1	0.462033	0.335327	0.848735
GO:0042132	fructose 1,6-bisphosphate 1-phosphatase activity	0.1	0.462033	0.335327	0.845671
GO:0050567	glutaminyl-tRNA synthase (glutamine-hydrolyzing) activity	0.1	0.462033	0.335327	0.842629
GO:0102483	scopolin beta-glucosidase activity	0.1	0.462033	0.335327	0.839609
GO:0047701	beta-L-arabinosidase activity	0.1	0.462033	0.335327	0.836611
GO:0004567	beta-mannosidase activity	0.1	0.462033	0.335327	0.833633
GO:0033907	beta-D-fucosidase activity	0.1	0.462033	0.335327	0.830677
GO:0031072	heat shock protein binding	0.0714286	0.466574	0.331079	0.835877
GO:0015297	antiporter activity	0.0769231	0.46869	0.329115	0.83671
GO:0009974	zeinoxanthin epsilon hydroxylase activity	0.0769231	0.46869	0.329115	0.833774
GO:0004364	glutathione transferase activity	0.0769231	0.46869	0.329115	0.830859
GO:0015238	drug transmembrane transporter activity	0.0769231	0.46869	0.329115	0.827964
GO:0016757	transferase activity, transferring glycosyl groups	0.0652174	0.478969	0.319693	0.843185
GO:0010291	carotene beta-ring hydroxylase activity	0.0740741	0.488688	0.310968	0.857318
GO:0031957	very long-chain fatty acid-CoA ligase activity	0.0740741	0.488688	0.310968	0.854362
GO:0008234	cysteine-type peptidase activity	0.0645161	0.489618	0.310142	0.853046
GO:0022857	transmembrane transporter activity	0.062201	0.490093	0.309721	0.85095
GO:0005543	phospholipid binding	0.0909091	0.494409	0.305914	0.855513
GO:0008878	glucose-1-phosphate adenylyltransferase activity	0.0909091	0.494409	0.305914	0.852603
GO:0004805	trehalose-phosphatase activity	0.0909091	0.494409	0.305914	0.849713
GO:0052886	9,9'-dicis-carotene	0.0909091	0.494409	0.305914	0.846842
GO:0008176	tRNA (guanine-N7-)-methyltransferase activity	0.0909091	0.494409	0.305914	0.843991
GO:1990380	Lys48-specific deubiquitinase activity	0.0909091	0.494409	0.305914	0.841159
GO:0016719	carotene 7,8-desaturase activity	0.0909091	0.494409	0.305914	0.838346
GO:0031625	ubiquitin protein ligase binding	0.0909091	0.494409	0.305914	0.835551
GO:0004619	phosphoglycerate mutase activity	0.0909091	0.494409	0.305914	0.832775
GO:0052887	7,9,9'-tricis-neurosporene	0.0909091	0.494409	0.305914	0.830018
GO:0004822	isoleucine-tRNA ligase activity	0.0909091	0.494409	0.305914	0.827278
GO:0008081	phosphoric diester hydrolase activity	0.0681818	0.49782	0.302928	0.830246
GO:0003854	3-beta-hydroxy-delta5-steroid dehydrogenase activity	0.0681818	0.49782	0.302928	0.827524
GO:0031593	polyubiquitin modification-dependent protein binding	0.0833333	0.524842	0.279971	0.869592
GO:0008276	protein methyltransferase activity	0.0833333	0.524842	0.279971	0.866759
GO:0005047	signal recognition particle binding	0.0833333	0.524842	0.279971	0.863945
GO:0005381	iron ion transmembrane transporter activity	0.0833333	0.524842	0.279971	0.861149
GO:0031369	translation initiation factor binding	0.0833333	0.524842	0.279971	0.858371
GO:0016851	magnesium chelatase activity	0.0833333	0.524842	0.279971	0.855611
GO:0000987	proximal promoter sequence-specific DNA binding	0.0833333	0.524842	0.279971	0.852869
GO:0019887	protein kinase regulator activity	0.0689655	0.527241	0.277991	0.85403
GO:0016702	oxidoreductase activity, acting on single donors with incorporation of molecular oxygen, incorporation of two atoms of oxygen	0.0652174	0.528123	0.277265	0.852734
GO:0003746	translation elongation factor activity	0.0634921	0.529151	0.276421	0.85168
GO:0004383	guanylate cyclase activity	0.0634921	0.529151	0.276421	0.848985
GO:0008094	DNA-dependent ATPase activity	0.0638298	0.54289	0.265288	0.868282
GO:0043021	ribonucleoprotein complex binding	0.0638298	0.54289	0.265288	0.865552
GO:0008536	Ran GTPase binding	0.0638298	0.54289	0.265288	0.862838
GO:0004467	long-chain fatty acid-CoA ligase activity	0.0666667	0.545769	0.262991	0.864702
GO:0016779	nucleotidyltransferase activity	0.0666667	0.545769	0.262991	0.862009
GO:0018024	histone-lysine N-methyltransferase activity	0.0666667	0.545769	0.262991	0.859331
GO:0032549	ribonucleoside binding	0.0769231	0.55345	0.256922	0.868728
GO:0016765	transferase activity, transferring alkyl or aryl (other than methyl) groups	0.0769231	0.55345	0.256922	0.866047
GO:0003857	3-hydroxyacyl-CoA dehydrogenase activity	0.0769231	0.55345	0.256922	0.863382
GO:0008420	RNA polymerase II CTD heptapeptide repeat phosphatase activity	0.0769231	0.55345	0.256922	0.860733
GO:0009881	photoreceptor activity	0.0769231	0.55345	0.256922	0.858101
GO:0005096	GTPase activator activity	0.0615385	0.554284	0.256268	0.856774
GO:0051537	2 iron, 2 sulfur cluster binding	0.0625	0.557388	0.253842	0.858954
GO:0004725	protein tyrosine phosphatase activity	0.0645161	0.563785	0.248887	0.866179
GO:0004040	amidase activity	0.0645161	0.563785	0.248887	0.863562
GO:0009678	hydrogen-translocating pyrophosphatase activity	0.0714286	0.58034	0.236317	0.886243
GO:0004534	5'-3' exoribonuclease activity	0.0714286	0.58034	0.236317	0.883581
GO:0043546	molybdopterin cofactor binding	0.0714286	0.58034	0.236317	0.880936
GO:0050464	nitrate reductase (NADPH) activity	0.0714286	0.58034	0.236317	0.878306
GO:0008446	GDP-mannose 4,6-dehydratase activity	0.0714286	0.58034	0.236317	0.875692
GO:0005484	SNAP receptor activity	0.0714286	0.58034	0.236317	0.873094
GO:0016818	hydrolase activity, acting on acid anhydrides, in phosphorus-containing anhydrides	0.0625	0.581284	0.235612	0.871926
GO:0003743	translation initiation factor activity	0.057971	0.59508	0.225424	0.889987
GO:0043531	ADP binding	0.0583658	0.597737	0.22349	0.891331
GO:0005086	ARF guanyl-nucleotide exchange factor activity	0.0606061	0.598263	0.223108	0.8895
GO:0016301	kinase activity	0.0576923	0.600959	0.221155	0.890896
GO:0070696	transmembrane receptor protein serine/threonine kinase binding	0.0666667	0.605617	0.217802	0.895183
GO:0005247	voltage-gated chloride channel activity	0.0666667	0.605617	0.217802	0.892581
GO:0003989	acetyl-CoA carboxylase activity	0.0666667	0.605617	0.217802	0.889994
GO:0004609	phosphatidylserine decarboxylase activity	0.0666667	0.605617	0.217802	0.887421
GO:0003958	NADPH-hemoprotein reductase activity	0.0666667	0.605617	0.217802	0.884864
GO:0009540	zeaxanthin epoxidase [overall] activity	0.0666667	0.605617	0.217802	0.882321
GO:0004471	malate dehydrogenase (decarboxylating) (NAD+) activity	0.0666667	0.605617	0.217802	0.879793
GO:0016773	phosphotransferase activity, alcohol group as acceptor	0.0666667	0.605617	0.217802	0.877279
GO:0015026	coreceptor activity	0.0571429	0.613837	0.211947	0.886654
GO:0016491	oxidoreductase activity	0.0577617	0.62446	0.204495	0.899435
GO:0015267	channel activity	0.0625	0.629376	0.20109	0.903948
GO:0003917	DNA topoisomerase type I activity	0.0625	0.629376	0.20109	0.901394
GO:0016627	oxidoreductase activity, acting on the CH-CH group of donors	0.0625	0.629376	0.20109	0.898855
GO:0004540	ribonuclease activity	0.0625	0.629376	0.20109	0.89633
GO:0017046	peptide hormone binding	0.0571429	0.63066	0.200205	0.895643
GO:0005525	GTP binding	0.0567376	0.633555	0.198216	0.897241
GO:0008236	serine-type peptidase activity	0.0555556	0.638328	0.194956	0.901482
GO:0004499	N,N-dimethylaniline monooxygenase activity	0.0545455	0.650767	0.186575	0.916497
GO:0016656	monodehydroascorbate reductase (NADH) activity	0.0588235	0.651708	0.185947	0.91528
GO:0000234	phosphoethanolamine N-methyltransferase activity	0.0588235	0.651708	0.185947	0.912752
GO:0004654	polyribonucleotide nucleotidyltransferase activity	0.0588235	0.651708	0.185947	0.910237
GO:0044183	protein binding involved in protein folding	0.0588235	0.651708	0.185947	0.907737
GO:0008107	galactoside 2-alpha-L-fucosyltransferase activity	0.0588235	0.651708	0.185947	0.90525
GO:0043130	ubiquitin binding	0.0588235	0.651708	0.185947	0.902776
GO:0019139	cytokinin dehydrogenase activity	0.0588235	0.651708	0.185947	0.900316
GO:0050734	hydroxycinnamoyltransferase activity	0.0588235	0.651708	0.185947	0.89787
GO:0004222	metalloendopeptidase activity	0.0545455	0.655879	0.183177	0.901166
GO:0030247	polysaccharide binding	0.0552764	0.658385	0.18152	0.902165
GO:0051020	GTPase binding	0.0540541	0.66099	0.179805	0.903294
GO:0019829	cation-transporting ATPase activity	0.0540541	0.66099	0.179805	0.900865
GO:0016307	phosphatidylinositol phosphate kinase activity	0.0540541	0.66099	0.179805	0.89845
GO:0004176	ATP-dependent peptidase activity	0.0535714	0.662899	0.178552	0.898636
GO:0000339	RNA cap binding	0.0535714	0.662899	0.178552	0.89624
GO:0003924	GTPase activity	0.0550459	0.667479	0.175562	0.900032
GO:0005199	structural constituent of cell wall	0.0533333	0.668233	0.175072	0.898658
GO:0005504	fatty acid binding	0.0555556	0.672699	0.172179	0.902271
GO:0070878	primary miRNA binding	0.0555556	0.672699	0.172179	0.899891
GO:0003918	DNA topoisomerase type II (ATP-hydrolyzing) activity	0.0555556	0.672699	0.172179	0.897522
GO:0003843	1,3-beta-D-glucan synthase activity	0.0555556	0.672699	0.172179	0.895167
GO:0000175	3'-5'-exoribonuclease activity	0.0555556	0.672699	0.172179	0.892823
GO:0009041	uridylate kinase activity	0.0555556	0.672699	0.172179	0.890492
GO:0052716	hydroquinone	0.0555556	0.672699	0.172179	0.888173
GO:0003779	actin binding	0.0538462	0.672848	0.172083	0.886063
GO:0019843	rRNA binding	0.0526316	0.674725	0.170873	0.886231
GO:0043141	ATP-dependent 5'-3' DNA helicase activity	0.0512821	0.689294	0.161595	0.903029
GO:0102965	alcohol-forming fatty acyl-CoA reductase activity	0.0526316	0.692429	0.159625	0.904798
GO:0004017	adenylate kinase activity	0.0526316	0.692429	0.159625	0.902472
GO:0004069	L-aspartate	0.0526316	0.692429	0.159625	0.900158
GO:0080019	fatty-acyl-CoA reductase (alcohol-forming) activity	0.0526316	0.692429	0.159625	0.897856
GO:0052894	norspermine	0.0526316	0.692429	0.159625	0.895565
GO:0052901	spermine	0.0526316	0.692429	0.159625	0.893286
GO:0050661	NADP binding	0.0526316	0.696033	0.15737	0.895657
GO:0005215	transporter activity	0.0508475	0.697455	0.156484	0.895214
GO:0016746	transferase activity, transferring acyl groups	0.05	0.702704	0.153227	0.899674
GO:0003700	DNA-binding transcription factor activity	0.0534979	0.710575	0.14839	0.90746
GO:0016208	AMP binding	0.05	0.710974	0.148147	0.905687
GO:0005315	inorganic phosphate transmembrane transporter activity	0.05	0.710974	0.148147	0.903418
GO:0003987	acetate-CoA ligase activity	0.05	0.710974	0.148147	0.901159
GO:0004523	RNA-DNA hybrid ribonuclease activity	0.05	0.710974	0.148147	0.898912
GO:0080132	fatty acid alpha-hydroxylase activity	0.05	0.710974	0.148147	0.896676
GO:0004721	phosphoprotein phosphatase activity	0.0491803	0.718966	0.143292	0.904505
GO:0005366	myo-inositol	0.047619	0.728404	0.137628	0.91411
GO:0030151	molybdenum ion binding	0.047619	0.728404	0.137628	0.911853
GO:0050662	coenzyme binding	0.049505	0.734837	0.133809	0.917641
GO:0016758	transferase activity, transferring hexosyl groups	0.0515464	0.738729	0.131515	0.920235
GO:0016740	transferase activity	0.0465116	0.740073	0.130726	0.919649
GO:0010331	gibberellin binding	0.0454545	0.744786	0.127969	0.923243
GO:0004791	thioredoxin-disulfide reductase activity	0.0454545	0.744786	0.127969	0.920991
GO:0016207	4-coumarate-CoA ligase activity	0.0454545	0.744786	0.127969	0.91875
GO:0004427	inorganic diphosphatase activity	0.0454545	0.744786	0.127969	0.91652
GO:0016866	intramolecular transferase activity	0.0454545	0.744786	0.127969	0.914301
GO:0000287	magnesium ion binding	0.0514019	0.748964	0.125539	0.91721
GO:0003727	single-stranded RNA binding	0.0454545	0.751609	0.124008	0.91823
GO:0001653	peptide receptor activity	0.047619	0.752344	0.123583	0.916919
GO:0050203	oxalate-CoA ligase activity	0.0434783	0.760183	0.119082	0.924251
GO:0016405	CoA-ligase activity	0.0434783	0.760183	0.119082	0.92204
GO:0003682	chromatin binding	0.0497238	0.76945	0.11382	0.931053
GO:0005460	UDP-glucose transmembrane transporter activity	0.0416667	0.774654	0.110892	0.935118
GO:0016531	copper chaperone activity	0.0416667	0.774654	0.110892	0.932897
GO:0008146	sulfotransferase activity	0.0416667	0.774654	0.110892	0.930686
GO:0008138	protein tyrosine/serine/threonine phosphatase activity	0.0416667	0.774654	0.110892	0.928486
GO:0005516	calmodulin binding	0.0479452	0.783805	0.105792	0.937239
GO:0003824	catalytic activity	0.0533088	0.785495	0.104856	0.937049
GO:0004298	threonine-type endopeptidase activity	0.04	0.788255	0.103333	0.938135
GO:0030955	potassium ion binding	0.04	0.788255	0.103333	0.935938
GO:0090409	malonyl-CoA synthetase activity	0.04	0.788255	0.103333	0.933751
GO:0031956	medium-chain fatty acid-CoA ligase activity	0.04	0.788255	0.103333	0.931574
GO:0004743	pyruvate kinase activity	0.04	0.788255	0.103333	0.929408
GO:0019901	protein kinase binding	0.04	0.788255	0.103333	0.927251
GO:0035091	phosphatidylinositol binding	0.04	0.788255	0.103333	0.925105
GO:0005375	copper ion transmembrane transporter activity	0.04	0.788255	0.103333	0.922968
GO:0016788	hydrolase activity, acting on ester bonds	0.0449438	0.791488	0.101556	0.924618
GO:0005102	signaling receptor binding	0.0428571	0.801306	0.0962016	0.933936
GO:0003684	damaged DNA binding	0.04	0.81194	0.0904763	0.944159
GO:0004683	calmodulin-dependent protein kinase activity	0.037037	0.813051	0.0898821	0.943288
GO:0008270	zinc ion binding	0.0542888	0.81401	0.0893704	0.942244
GO:0030246	carbohydrate binding	0.0490566	0.816714	0.0879298	0.943221
GO:0000166	nucleotide binding	0.0410959	0.823856	0.0841488	0.949307
GO:0051087	chaperone binding	0.0357143	0.824342	0.0838928	0.947712
GO:0047918	GDP-mannose 3,5-epimerase activity	0.0357143	0.824342	0.0838928	0.945568
GO:0003729	mRNA binding	0.048	0.831271	0.0802572	0.951365
GO:0005509	calcium ion binding	0.0510638	0.832631	0.0795473	0.950775
GO:0043138	3'-5' DNA helicase activity	0.0344828	0.834952	0.0783383	0.951283
GO:0018685	alkane 1-monooxygenase activity	0.0344828	0.834952	0.0783383	0.94915
GO:0004143	diacylglycerol kinase activity	0.0344828	0.834952	0.0783383	0.947026
GO:0015299	solute	0.0344828	0.834952	0.0783383	0.944913
GO:0004565	beta-galactosidase activity	0.0344828	0.834952	0.0783383	0.942808
GO:0046983	protein dimerization activity	0.0457143	0.835383	0.0781143	0.941198
GO:0042626	ATPase activity, coupled to transmembrane movement of substances	0.0448718	0.83742	0.0770564	0.941402
GO:0004722	protein serine/threonine phosphatase activity	0.04	0.837649	0.0769377	0.939576
GO:0004713	protein tyrosine kinase activity	0.0437956	0.840877	0.0752677	0.941114
GO:0005524	ATP binding	0.0569745	0.843445	0.0739432	0.941909
GO:0046933	proton-transporting ATP synthase activity, rotational mechanism	0.0333333	0.844924	0.0731823	0.941487
GO:0030276	clathrin binding	0.0333333	0.844924	0.0731823	0.939422
GO:0002161	aminoacyl-tRNA editing activity	0.0333333	0.844924	0.0731823	0.937367
GO:0004316	3-oxoacyl-[acyl-carrier-protein] reductase (NADPH) activity	0.0333333	0.844924	0.0731823	0.93532
GO:0009055	electron transfer activity	0.0434783	0.845814	0.0727251	0.934265
GO:0016787	hydrolase activity	0.0489914	0.846142	0.0725568	0.932596
GO:0016887	ATPase activity	0.0479452	0.848278	0.0714618	0.932922
GO:0051744	3,8-divinyl protochlorophyllide a 8-vinyl reductase activity	0.0322581	0.854295	0.0683919	0.937506
GO:0003887	DNA-directed DNA polymerase activity	0.0357143	0.858872	0.0660715	0.940493
GO:0000049	tRNA binding	0.0379747	0.862467	0.0642574	0.942394
GO:0003677	DNA binding	0.0527497	0.863743	0.0636155	0.941758
GO:0008168	methyltransferase activity	0.0445545	0.86671	0.0621263	0.942965
GO:0004672	protein kinase activity	0.0531915	0.869636	0.0606624	0.944123
GO:0003689	DNA clamp loader activity	0.030303	0.871378	0.0597932	0.943993
GO:0004842	ubiquitin-protein transferase activity	0.0471698	0.871469	0.0597481	0.942078
GO:0071949	FAD binding	0.038835	0.87522	0.0578829	0.94412
GO:2001070	starch binding	0.0294118	0.879156	0.0559341	0.946353
GO:0010857	calcium-dependent protein kinase activity	0.0333333	0.883949	0.0535727	0.949496
GO:0008565	protein transporter activity	0.0285714	0.886465	0.0523386	0.950185
GO:0005388	calcium-transporting ATPase activity	0.0285714	0.886465	0.0523386	0.948181
GO:0003712	transcription coregulator activity	0.027027	0.899787	0.0458604	0.960404
GO:0051539	4 iron, 4 sulfur cluster binding	0.031746	0.899986	0.0457641	0.958599
GO:0019902	phosphatase binding	0.025641	0.91155	0.0402193	0.968881
GO:0008026	ATP-dependent helicase activity	0.025641	0.91155	0.0402193	0.966854
GO:0010328	auxin influx transmembrane transporter activity	0.025641	0.91155	0.0402193	0.964835
GO:0000155	phosphorelay sensor kinase activity	0.030303	0.913943	0.039081	0.965352
GO:0003899	DNA-directed 5'-3' RNA polymerase activity	0.030303	0.913943	0.039081	0.963345
GO:0004674	protein serine/threonine kinase activity	0.0477099	0.916019	0.0380955	0.96353
GO:0036459	thiol-dependent ubiquitinyl hydrolase activity	0.025	0.916905	0.0376755	0.962466
GO:0010329	auxin efflux transmembrane transporter activity	0.025	0.916905	0.0376755	0.960477
GO:0030170	pyridoxal phosphate binding	0.0350877	0.918983	0.0366923	0.960669
GO:0043022	ribosome binding	0.0289855	0.92606	0.0333607	0.966075
GO:0003951	NAD+ kinase activity	0.0238095	0.926665	0.0330771	0.964721
GO:0008483	transaminase activity	0.0238095	0.926665	0.0330771	0.962745
GO:0016616	oxidoreductase activity, acting on the CH-OH group of donors, NAD or NADP as acceptor	0.0227273	0.935282	0.0290572	0.96971
GO:0004843	thiol-dependent ubiquitin-specific protease activity	0.0227273	0.935282	0.0290572	0.967731
GO:0042802	identical protein binding	0.0401606	0.939435	0.0271331	0.970048
GO:0010181	FMN binding	0.0273973	0.939734	0.026995	0.968384
GO:0003755	peptidyl-prolyl cis-trans isomerase activity	0.0347222	0.94037	0.0267014	0.967074
GO:0016747	transferase activity, transferring acyl groups other than amino-acyl groups	0.0361446	0.940632	0.0265801	0.965386
GO:0051287	NAD binding	0.0340136	0.94693	0.0236821	0.969886
GO:0004386	helicase activity	0.0340136	0.94693	0.0236821	0.96793
GO:0046982	protein heterodimerization activity	0.0263158	0.948379	0.0230179	0.967462
GO:0043565	sequence-specific DNA binding	0.0379747	0.953825	0.0205311	0.971063
GO:0019904	protein domain specific binding	0.02	0.955535	0.0197535	0.970854
GO:0005249	voltage-gated potassium channel activity	0.0192308	0.960768	0.0173815	0.974219
GO:0003676	nucleic acid binding	0.0444444	0.96716	0.0145018	0.978742
GO:0051536	iron-sulfur cluster binding	0.0175439	0.971319	0.0126379	0.980994
GO:0008289	lipid binding	0.021978	0.976593	0.0102865	0.984359
GO:0003774	motor activity	0.016129	0.97904	0.00919953	0.984868
GO:0004707	MAP kinase activity	0.0153846	0.982638	0.00760645	0.98653
GO:0003723	RNA binding	0.0424929	0.989059	0.00477802	0.991013
GO:0003735	structural constituent of ribosome	0.0267176	0.996765	0.00140712	0.996765

## Sheet: C vs B. down enriched
TermID	Term	Ratio	pvalue	Enrichment	FDR
GO:0016874	ligase activity	0.4	0.000752198	3.12367	0.338489
GO:0046923	ER retention sequence binding	1	0.0021325	2.67111	0.479814
GO:0010349	L-galactose dehydrogenase activity	0.307692	0.00229412	2.63938	0.344118
GO:0003989	acetyl-CoA carboxylase activity	0.266667	0.00407097	2.3903	0.457984
GO:0070402	NADPH binding	0.2	0.00504296	2.29731	0.453867
GO:0008780	acyl-[acyl-carrier-protein]-UDP-N-acetylglucosamine O-acyltransferase activity	0.666667	0.00620181	2.20748	0.465136
GO:0050278	sedoheptulose-bisphosphatase activity	0.666667	0.00620181	2.20748	0.398688
GO:0004084	branched-chain-amino-acid transaminase activity	0.666667	0.00620181	2.20748	0.348852
GO:0050662	coenzyme binding	0.108911	0.00655161	2.18365	0.327581
GO:0050734	hydroxycinnamoyltransferase activity	0.235294	0.00659932	2.1805	0.296969
GO:0016620	oxidoreductase activity, acting on the aldehyde or oxo group of donors, NAD or NADP as acceptor	0.157895	0.00730853	2.13617	0.298985
GO:0008661	1-deoxy-D-xylulose-5-phosphate synthase activity	0.3	0.00921436	2.03553	0.345538
GO:0042132	fructose 1,6-bisphosphate 1-phosphatase activity	0.3	0.00921436	2.03553	0.318959
GO:0016628	oxidoreductase activity, acting on the CH-CH group of donors, NAD or NADP as acceptor	0.3	0.00921436	2.03553	0.296176
GO:0016779	nucleotidyltransferase activity	0.166667	0.0112098	1.9504	0.336295
GO:0030785	[ribulose-bisphosphate carboxylase]-lysine N-methyltransferase activity	0.5	0.0120256	1.91989	0.338221
GO:0009922	fatty acid elongase activity	0.5	0.0120256	1.91989	0.318326
GO:0004109	coproporphyrinogen oxidase activity	0.5	0.0120256	1.91989	0.300641
GO:0050236	pyridoxine	0.2	0.0120488	1.91905	0.285367
GO:0008878	glucose-1-phosphate adenylyltransferase activity	0.272727	0.0122425	1.91213	0.275456
GO:0004802	transketolase activity	0.4	0.0194343	1.71143	0.416449
GO:0052656	L-isoleucine transaminase activity	0.4	0.0194343	1.71143	0.39752
GO:0052654	L-leucine transaminase activity	0.4	0.0194343	1.71143	0.380236
GO:0052655	L-valine transaminase activity	0.4	0.0194343	1.71143	0.364393
GO:0004853	uroporphyrinogen decarboxylase activity	0.4	0.0194343	1.71143	0.349817
GO:0008126	acetylesterase activity	0.230769	0.0198181	1.70294	0.343006
GO:0004298	threonine-type endopeptidase activity	0.16	0.0262719	1.58051	0.437866
GO:0009670	triose-phosphate	0.333333	0.0282699	1.54868	0.454338
GO:0016279	protein-lysine N-methyltransferase activity	0.2	0.0294555	1.53083	0.457068
GO:0005249	voltage-gated potassium channel activity	0.115385	0.0315807	1.50058	0.47371
GO:0045550	geranylgeranyl reductase activity	0.285714	0.0383858	1.41583	0.557213
GO:0015120	phosphoglycerate transmembrane transporter activity	0.285714	0.0383858	1.41583	0.5398
GO:0015121	phosphoenolpyruvate	0.285714	0.0383858	1.41583	0.523442
GO:0003824	catalytic activity	0.0625	0.0396944	1.40127	0.525368
GO:0033707	3''-deamino-3''-oxonicotianamine reductase activity	0.176471	0.0411407	1.38573	0.528952
GO:0050661	NADP binding	0.0827068	0.0429183	1.36736	0.536478
GO:0008676	3-deoxy-8-phosphooctulonate synthase activity	1	0.0462773	1.33463	0.562831
GO:0004112	cyclic-nucleotide phosphodiesterase activity	1	0.0462773	1.33463	0.54802
GO:0047632	agmatine deiminase activity	1	0.0462773	1.33463	0.533968
GO:0004668	protein-arginine deiminase activity	1	0.0462773	1.33463	0.520619
GO:0050897	cobalt ion binding	0.103448	0.0500525	1.30057	0.549357
GO:0004820	glycine-tRNA ligase activity	0.222222	0.0619226	1.20815	0.663457
GO:0016209	antioxidant activity	0.222222	0.0619226	1.20815	0.648027
GO:0016298	lipase activity	0.15	0.0623541	1.20513	0.637712
GO:0016758	transferase activity, transferring hexosyl groups	0.0721649	0.0640305	1.19361	0.640305
GO:0004089	carbonate dehydratase activity	0.2	0.0750997	1.12436	0.734671
GO:0046873	metal ion transmembrane transporter activity	0.136364	0.0787903	1.10353	0.754376
GO:0045551	cinnamyl-alcohol dehydrogenase activity	0.181818	0.0890679	1.05028	0.835012
GO:0102148	N-acetyl-beta-D-galactosaminidase activity	0.181818	0.0890679	1.05028	0.817971
GO:0004563	beta-N-acetylhexosaminidase activity	0.181818	0.0890679	1.05028	0.801611
GO:0004066	asparagine synthase (glutamine-hydrolyzing) activity	0.181818	0.0890679	1.05028	0.785894
GO:0004198	calcium-dependent cysteine-type endopeptidase activity	0.5	0.090422	1.04373	0.782498
GO:0003725	double-stranded RNA binding	0.5	0.090422	1.04373	0.767734
GO:0102345	3-hydroxy-lignoceroyl-CoA dehydratase activity	0.5	0.090422	1.04373	0.753517
GO:0008199	ferric iron binding	0.5	0.090422	1.04373	0.739816
GO:0019135	deoxyhypusine monooxygenase activity	0.5	0.090422	1.04373	0.726605
GO:0016682	oxidoreductase activity, acting on diphenols and related substances as donors, oxygen as acceptor	0.5	0.090422	1.04373	0.713858
GO:0008821	crossover junction endodeoxyribonuclease activity	0.5	0.090422	1.04373	0.70155
GO:0005344	oxygen carrier activity	0.5	0.090422	1.04373	0.689659
GO:0004322	ferroxidase activity	0.5	0.090422	1.04373	0.678165
GO:0102343	3-hydroxy-arachidoyl-CoA dehydratase activity	0.5	0.090422	1.04373	0.667048
GO:0070566	adenylyltransferase activity	0.5	0.090422	1.04373	0.656289
GO:0102344	3-hydroxy-behenoyl-CoA dehydratase activity	0.5	0.090422	1.04373	0.645871
GO:0005452	inorganic anion exchanger activity	0.5	0.090422	1.04373	0.63578
GO:0047429	nucleoside-triphosphate diphosphatase activity	0.5	0.090422	1.04373	0.625998
GO:0003923	GPI-anchor transamidase activity	0.5	0.090422	1.04373	0.616514
GO:0004735	pyrroline-5-carboxylate reductase activity	0.5	0.090422	1.04373	0.607312
GO:0043495	protein membrane anchor	0.5	0.090422	1.04373	0.598381
GO:0030604	1-deoxy-D-xylulose-5-phosphate reductoisomerase activity	0.5	0.090422	1.04373	0.589709
GO:0102158	very-long-chain 3-hydroxyacyl-CoA dehydratase activity	0.5	0.090422	1.04373	0.581284
GO:0005460	UDP-glucose transmembrane transporter activity	0.125	0.0968975	1.01369	0.614139
GO:0022857	transmembrane transporter activity	0.0669856	0.102817	0.987933	0.642609
GO:0071949	FAD binding	0.0776699	0.10285	0.987797	0.634005
GO:0017022	myosin binding	0.166667	0.103727	0.984109	0.63077
GO:0016308	1-phosphatidylinositol-4-phosphate 5-kinase activity	0.166667	0.103727	0.984109	0.62236
GO:0016174	NAD(P)H oxidase activity	0.166667	0.103727	0.984109	0.614171
GO:0016851	magnesium chelatase activity	0.166667	0.103727	0.984109	0.606195
GO:0010328	auxin influx transmembrane transporter activity	0.102564	0.104048	0.982765	0.600279
GO:0035091	phosphatidylinositol binding	0.12	0.106528	0.972535	0.606807
GO:0010329	auxin efflux transmembrane transporter activity	0.1	0.111645	0.95216	0.628004
GO:0015297	antiporter activity	0.115385	0.116516	0.933614	0.647311
GO:0015238	drug transmembrane transporter activity	0.115385	0.116516	0.933614	0.639417
GO:0032549	ribonucleoside binding	0.153846	0.118983	0.924516	0.645087
GO:0004823	leucine-tRNA ligase activity	0.153846	0.118983	0.924516	0.637408
GO:0004149	dihydrolipoyllysine-residue succinyltransferase activity	0.153846	0.118983	0.924516	0.629909
GO:0016765	transferase activity, transferring alkyl or aryl (other than methyl) groups	0.153846	0.118983	0.924516	0.622584
GO:0016300	tRNA (uracil) methyltransferase activity	0.333333	0.132532	0.877679	0.685511
GO:0003955	NAD(P)H dehydrogenase (quinone) activity	0.333333	0.132532	0.877679	0.677721
GO:0004418	hydroxymethylbilane synthase activity	0.333333	0.132532	0.877679	0.670106
GO:0004392	heme oxygenase (decyclizing) activity	0.333333	0.132532	0.877679	0.66266
GO:0004781	sulfate adenylyltransferase (ATP) activity	0.333333	0.132532	0.877679	0.655378
GO:0008963	phospho-N-acetylmuramoyl-pentapeptide-transferase activity	0.333333	0.132532	0.877679	0.648255
GO:0019825	oxygen binding	0.333333	0.132532	0.877679	0.641284
GO:0003991	acetylglutamate kinase activity	0.333333	0.132532	0.877679	0.634462
GO:0004455	ketol-acid reductoisomerase activity	0.333333	0.132532	0.877679	0.627784
GO:0003852	2-isopropylmalate synthase activity	0.333333	0.132532	0.877679	0.621244
GO:0102193	protein-ribulosamine 3-kinase activity	0.333333	0.132532	0.877679	0.61484
GO:0008725	DNA-3-methyladenine glycosylase activity	0.333333	0.132532	0.877679	0.608566
GO:0090439	tetraketide alpha-pyrone synthase activity	0.333333	0.132532	0.877679	0.602419
GO:0004807	triose-phosphate isomerase activity	0.333333	0.132532	0.877679	0.596394
GO:0050515	4-(cytidine 5'-diphospho)-2-C-methyl-D-erythritol kinase activity	0.333333	0.132532	0.877679	0.59049
GO:0004610	phosphoacetylglucosamine mutase activity	0.333333	0.132532	0.877679	0.5847
GO:0019140	inositol 3-kinase activity	0.333333	0.132532	0.877679	0.579024
GO:0046608	carotenoid isomerase activity	0.142857	0.13475	0.870471	0.583054
GO:0016740	transferase activity	0.0930233	0.135839	0.866977	0.582165
GO:0008234	cysteine-type peptidase activity	0.0752688	0.137799	0.860754	0.584996
GO:0051287	NAD binding	0.0680272	0.141761	0.848444	0.59619
GO:0004609	phosphatidylserine decarboxylase activity	0.133333	0.150949	0.821169	0.628956
GO:0008374	O-acyltransferase activity	0.125	0.167507	0.775967	0.691543
GO:0008893	guanosine-3',5'-bis(diphosphate) 3'-diphosphatase activity	0.25	0.172701	0.762705	0.706504
GO:0004602	glutathione peroxidase activity	0.25	0.172701	0.762705	0.700139
GO:0008792	arginine decarboxylase activity	0.25	0.172701	0.762705	0.693888
GO:0008703	5-amino-6-(5-phosphoribosylamino)uracil reductase activity	0.25	0.172701	0.762705	0.687747
GO:0016798	hydrolase activity, acting on glycosyl bonds	0.25	0.172701	0.762705	0.681714
GO:0018580	nitronate monooxygenase activity	0.25	0.172701	0.762705	0.675786
GO:0008686	3,4-dihydroxy-2-butanone-4-phosphate synthase activity	0.25	0.172701	0.762705	0.66996
GO:0046027	phospholipid	0.25	0.172701	0.762705	0.664234
GO:0004161	dimethylallyltranstransferase activity	0.25	0.172701	0.762705	0.658605
GO:0003938	IMP dehydrogenase activity	0.25	0.172701	0.762705	0.653071
GO:0015018	galactosylgalactosylxylosylprotein 3-beta-glucuronosyltransferase activity	0.25	0.172701	0.762705	0.647628
GO:0004585	ornithine carbamoyltransferase activity	0.25	0.172701	0.762705	0.642276
GO:0004337	geranyltranstransferase activity	0.25	0.172701	0.762705	0.637012
GO:0015114	phosphate ion transmembrane transporter activity	0.25	0.172701	0.762705	0.631833
GO:0004819	glutamine-tRNA ligase activity	0.25	0.172701	0.762705	0.626737
GO:0008835	diaminohydroxyphosphoribosylaminopyrimidine deaminase activity	0.25	0.172701	0.762705	0.621723
GO:0004747	ribokinase activity	0.25	0.172701	0.762705	0.616789
GO:0016597	amino acid binding	0.25	0.172701	0.762705	0.611932
GO:0003935	GTP cyclohydrolase II activity	0.25	0.172701	0.762705	0.607152
GO:0047938	glucose-6-phosphate 1-epimerase activity	0.25	0.172701	0.762705	0.602445
GO:0000822	inositol hexakisphosphate binding	0.25	0.172701	0.762705	0.597811
GO:0004707	MAP kinase activity	0.0769231	0.180856	0.742667	0.621262
GO:0003860	3-hydroxyisobutyryl-CoA hydrolase activity	0.117647	0.184356	0.734343	0.628486
GO:0000234	phosphoethanolamine N-methyltransferase activity	0.117647	0.184356	0.734343	0.623761
GO:0004654	polyribonucleotide nucleotidyltransferase activity	0.117647	0.184356	0.734343	0.619106
GO:0016166	phytoene dehydrogenase activity	0.117647	0.184356	0.734343	0.61452
GO:0003899	DNA-directed 5'-3' RNA polymerase activity	0.0757576	0.188856	0.723869	0.624892
GO:0019706	protein-cysteine S-palmitoyltransferase activity	0.0909091	0.194612	0.71083	0.639236
GO:0005504	fatty acid binding	0.111111	0.201434	0.695868	0.65685
GO:0009982	pseudouridine synthase activity	0.111111	0.201434	0.695868	0.652124
GO:0000175	3'-5'-exoribonuclease activity	0.111111	0.201434	0.695868	0.647466
GO:0050200	plasmalogen synthase activity	0.2	0.211018	0.675681	0.67346
GO:0004044	amidophosphoribosyltransferase activity	0.2	0.211018	0.675681	0.668718
GO:0004358	glutamate N-acetyltransferase activity	0.2	0.211018	0.675681	0.664041
GO:0004478	methionine adenosyltransferase activity	0.2	0.211018	0.675681	0.65943
GO:0071618	lysophosphatidylethanolamine acyltransferase activity	0.2	0.211018	0.675681	0.654882
GO:0010309	acireductone dioxygenase [iron(II)-requiring] activity	0.2	0.211018	0.675681	0.650397
GO:0016614	oxidoreductase activity, acting on CH-OH group of donors	0.2	0.211018	0.675681	0.645972
GO:0016832	aldehyde-lyase activity	0.2	0.211018	0.675681	0.641607
GO:0004506	squalene monooxygenase activity	0.2	0.211018	0.675681	0.637301
GO:0103045	methione N-acyltransferase activity	0.2	0.211018	0.675681	0.633053
GO:0004001	adenosine kinase activity	0.2	0.211018	0.675681	0.62886
GO:0009378	four-way junction helicase activity	0.105263	0.218684	0.660183	0.64742
GO:0036310	annealing helicase activity	0.105263	0.218684	0.660183	0.643188
GO:0017046	peptide hormone binding	0.0857143	0.21891	0.659734	0.639672
GO:0016788	hydrolase activity, acting on ester bonds	0.0674157	0.22885	0.64045	0.664402
GO:0043333	2-octaprenyl-6-methoxy-1,4-benzoquinone methylase activity	0.166667	0.247567	0.606307	0.714136
GO:0001735	prenylcysteine oxidase activity	0.166667	0.247567	0.606307	0.709587
GO:0008177	succinate dehydrogenase (ubiquinone) activity	0.166667	0.247567	0.606307	0.705096
GO:0032441	pheophorbide a oxygenase activity	0.166667	0.247567	0.606307	0.700662
GO:0008373	sialyltransferase activity	0.166667	0.247567	0.606307	0.696282
GO:0016799	hydrolase activity, hydrolyzing N-glycosyl compounds	0.166667	0.247567	0.606307	0.691958
GO:0008942	nitrite reductase [NAD(P)H] activity	0.166667	0.247567	0.606307	0.687686
GO:0004018	N6-(1,2-dicarboxyethyl)AMP AMP-lyase (fumarate-forming) activity	0.166667	0.247567	0.606307	0.683467
GO:0004315	3-oxoacyl-[acyl-carrier-protein] synthase activity	0.166667	0.247567	0.606307	0.6793
GO:0017070	U6 snRNA binding	0.166667	0.247567	0.606307	0.675183
GO:0004814	arginine-tRNA ligase activity	0.166667	0.247567	0.606307	0.671116
GO:0016655	oxidoreductase activity, acting on NAD(P)H, quinone or similar compound as acceptor	0.166667	0.247567	0.606307	0.667097
GO:0044318	L-aspartate	0.166667	0.247567	0.606307	0.663126
GO:0008251	tRNA-specific adenosine deaminase activity	0.166667	0.247567	0.606307	0.659202
GO:0004332	fructose-bisphosphate aldolase activity	0.166667	0.247567	0.606307	0.655325
GO:0004451	isocitrate lyase activity	0.166667	0.247567	0.606307	0.651492
GO:0070626	(S)-2-(5-amino-1-(5-phospho-D-ribosyl)imidazole-4-carboxamido)succinate AMP-lyase (fumarate-forming) activity	0.166667	0.247567	0.606307	0.647705
GO:0030623	U5 snRNA binding	0.166667	0.247567	0.606307	0.643961
GO:0008734	L-aspartate oxidase activity	0.166667	0.247567	0.606307	0.64026
GO:0004719	protein-L-isoaspartate (D-aspartate) O-methyltransferase activity	0.166667	0.247567	0.606307	0.636601
GO:0004827	proline-tRNA ligase activity	0.166667	0.247567	0.606307	0.632984
GO:0046577	long-chain-alcohol oxidase activity	0.166667	0.247567	0.606307	0.629408
GO:0004828	serine-tRNA ligase activity	0.166667	0.247567	0.606307	0.625872
GO:0016435	rRNA (guanine) methyltransferase activity	0.166667	0.247567	0.606307	0.622375
GO:0008865	fructokinase activity	0.166667	0.247567	0.606307	0.618918
GO:0004499	N,N-dimethylaniline monooxygenase activity	0.0727273	0.249112	0.603606	0.619339
GO:0016757	transferase activity, transferring glycosyl groups	0.0652174	0.252053	0.598508	0.623208
GO:0070008	serine-type exopeptidase activity	0.0952381	0.253496	0.596029	0.623351
GO:0004970	ionotropic glutamate receptor activity	0.0952381	0.253496	0.596029	0.619963
GO:0050660	flavin adenine dinucleotide binding	0.0592105	0.270144	0.568405	0.657107
GO:0004708	MAP kinase kinase activity	0.0909091	0.270967	0.567084	0.655564
GO:0010331	gibberellin binding	0.0909091	0.270967	0.567084	0.652059
GO:0016746	transferase activity, transferring acyl groups	0.075	0.281856	0.549972	0.674656
GO:0030744	luteolin O-methyltransferase activity	0.142857	0.282431	0.549088	0.672454
GO:0004818	glutamate-tRNA ligase activity	0.142857	0.282431	0.549088	0.668915
GO:0004042	acetyl-CoA	0.142857	0.282431	0.549088	0.665412
GO:0004015	adenosylmethionine-8-amino-7-oxononanoate transaminase activity	0.142857	0.282431	0.549088	0.661947
GO:0003862	3-isopropylmalate dehydrogenase activity	0.142857	0.282431	0.549088	0.658517
GO:0017096	acetylserotonin O-methyltransferase activity	0.142857	0.282431	0.549088	0.655123
GO:0003968	RNA-directed 5'-3' RNA polymerase activity	0.142857	0.282431	0.549088	0.651763
GO:0052624	2-phytyl-1,4-naphthoquinone methyltransferase activity	0.142857	0.282431	0.549088	0.648438
GO:0016984	ribulose-bisphosphate carboxylase activity	0.142857	0.282431	0.549088	0.645146
GO:0010277	chlorophyllide a oxygenase [overall] activity	0.142857	0.282431	0.549088	0.641888
GO:0046554	malate dehydrogenase (NADP+) activity	0.142857	0.282431	0.549088	0.638662
GO:0045156	electron transporter, transferring electrons within the cyclic electron transport pathway of photosynthesis activity	0.142857	0.282431	0.549088	0.635469
GO:0017150	tRNA dihydrouridine synthase activity	0.142857	0.282431	0.549088	0.632307
GO:0004141	dethiobiotin synthase activity	0.142857	0.282431	0.549088	0.629177
GO:0008233	peptidase activity	0.0869565	0.288426	0.539966	0.639368
GO:0008270	zinc ion binding	0.0499457	0.303763	0.517465	0.670065
GO:0016168	chlorophyll binding	0.0833333	0.305837	0.514509	0.671351
GO:0016762	xyloglucan	0.0833333	0.305837	0.514509	0.668092
GO:0048037	cofactor binding	0.125	0.315686	0.500745	0.686273
GO:1990534	thermospermine oxidase activity	0.125	0.315686	0.500745	0.682974
GO:0004587	ornithine-oxo-acid transaminase activity	0.125	0.315686	0.500745	0.679706
GO:0000982	transcription factor activity, RNA polymerase II proximal promoter sequence-specific DNA binding	0.125	0.315686	0.500745	0.676469
GO:0000179	rRNA (adenine-N6,N6-)-dimethyltransferase activity	0.125	0.315686	0.500745	0.673263
GO:0003886	DNA (cytosine-5-)-methyltransferase activity	0.125	0.315686	0.500745	0.670087
GO:0015079	potassium ion transmembrane transporter activity	0.08	0.323169	0.490571	0.682751
GO:0016760	cellulose synthase (UDP-forming) activity	0.0681818	0.333291	0.477176	0.700846
GO:0004435	phosphatidylinositol phospholipase C activity	0.0769231	0.34039	0.468024	0.712444
GO:0004378	GDP-Man	0.111111	0.347406	0.459163	0.723763
GO:0003984	acetolactate synthase activity	0.111111	0.347406	0.459163	0.720427
GO:0016872	intramolecular lyase activity	0.111111	0.347406	0.459163	0.717123
GO:0042286	glutamate-1-semialdehyde 2,1-aminomutase activity	0.111111	0.347406	0.459163	0.713848
GO:0070300	phosphatidic acid binding	0.111111	0.347406	0.459163	0.710603
GO:0051750	delta3,5-delta2,4-dienoyl-CoA isomerase activity	0.111111	0.347406	0.459163	0.707388
GO:0016301	kinase activity	0.0576923	0.349958	0.455984	0.709374
GO:0016747	transferase activity, transferring acyl groups other than amino-acyl groups	0.0542169	0.36116	0.4423	0.728798
GO:0000155	phosphorelay sensor kinase activity	0.0606061	0.365191	0.43748	0.733643
GO:0015035	protein disulfide oxidoreductase activity	0.0606061	0.365191	0.43748	0.730382
GO:0008757	S-adenosylmethionine-dependent methyltransferase activity	0.1	0.377662	0.422896	0.751982
GO:0004829	threonine-tRNA ligase activity	0.1	0.377662	0.422896	0.74867
GO:0008689	3-demethylubiquinone-9 3-O-methyltransferase activity	0.1	0.377662	0.422896	0.745386
GO:0046423	allene-oxide cyclase activity	0.1	0.377662	0.422896	0.742131
GO:0003997	acyl-CoA oxidase activity	0.1	0.377662	0.422896	0.738904
GO:0008935	1,4-dihydroxy-2-naphthoyl-CoA synthase activity	0.1	0.377662	0.422896	0.735706
GO:0004356	glutamate-ammonia ligase activity	0.1	0.377662	0.422896	0.732535
GO:0017176	phosphatidylinositol N-acetylglucosaminyltransferase activity	0.1	0.377662	0.422896	0.729391
GO:0008425	2-polyprenyl-6-methoxy-1,4-benzoquinone methyltransferase activity	0.1	0.377662	0.422896	0.726274
GO:0004834	tryptophan synthase activity	0.1	0.377662	0.422896	0.723183
GO:0004395	hexaprenyldihydroxybenzoate methyltransferase activity	0.1	0.377662	0.422896	0.720119
GO:0000977	RNA polymerase II regulatory region sequence-specific DNA binding	0.1	0.377662	0.422896	0.71708
GO:0043138	3'-5' DNA helicase activity	0.0689655	0.391137	0.407671	0.739544
GO:0050664	oxidoreductase activity, acting on NAD(P)H, oxygen as acceptor	0.0689655	0.391137	0.407671	0.73645
GO:0004190	aspartic-type endopeptidase activity	0.0550459	0.39194	0.40678	0.734888
GO:0010326	methionine-oxo-acid transaminase activity	0.0909091	0.406522	0.390916	0.759065
GO:0009011	starch synthase activity	0.0909091	0.406522	0.390916	0.755929
GO:0000976	transcription regulatory region sequence-specific DNA binding	0.0909091	0.406522	0.390916	0.752818
GO:0031625	ubiquitin protein ligase binding	0.0909091	0.406522	0.390916	0.749733
GO:0008716	D-alanine-D-alanine ligase activity	0.0909091	0.406522	0.390916	0.746673
GO:0030060	L-malate dehydrogenase activity	0.0909091	0.406522	0.390916	0.743637
GO:0004822	isoleucine-tRNA ligase activity	0.0909091	0.406522	0.390916	0.740627
GO:0002161	aminoacyl-tRNA editing activity	0.0666667	0.407675	0.389686	0.739732
GO:0018024	histone-lysine N-methyltransferase activity	0.0666667	0.407675	0.389686	0.736761
GO:0046983	protein dimerization activity	0.0514286	0.421629	0.375069	0.758933
GO:0008171	O-methyltransferase activity	0.0645161	0.423993	0.372641	0.760147
GO:0031593	polyubiquitin modification-dependent protein binding	0.0833333	0.434049	0.362462	0.775087
GO:0062045	L-lysine alpha-aminotransferase	0.0833333	0.434049	0.362462	0.772023
GO:0005545	1-phosphatidylinositol binding	0.0833333	0.434049	0.362462	0.768984
GO:0005381	iron ion transmembrane transporter activity	0.0833333	0.434049	0.362462	0.765968
GO:0000987	proximal promoter sequence-specific DNA binding	0.0833333	0.434049	0.362462	0.762976
GO:0003678	DNA helicase activity	0.0547945	0.439392	0.357148	0.769363
GO:0003756	protein disulfide isomerase activity	0.0625	0.440077	0.356471	0.767577
GO:0005086	ARF guanyl-nucleotide exchange factor activity	0.0606061	0.455914	0.341117	0.792128
GO:0004197	cysteine-type endopeptidase activity	0.0769231	0.460304	0.336955	0.79668
GO:0003857	3-hydroxyacyl-CoA dehydrogenase activity	0.0769231	0.460304	0.336955	0.793628
GO:0004575	sucrose alpha-glucosidase activity	0.0769231	0.460304	0.336955	0.790599
GO:0008420	RNA polymerase II CTD heptapeptide repeat phosphatase activity	0.0769231	0.460304	0.336955	0.787592
GO:0009881	photoreceptor activity	0.0769231	0.460304	0.336955	0.784609
GO:0097177	mitochondrial ribosome binding	0.0769231	0.460304	0.336955	0.781648
GO:0103025	alpha-amylase activity (releasing maltohexaose)	0.0769231	0.460304	0.336955	0.77871
GO:0046982	protein heterodimerization activity	0.0526316	0.470495	0.327445	0.792969
GO:0003677	DNA binding	0.047138	0.474484	0.323778	0.796708
GO:0004534	5'-3' exoribonuclease activity	0.0714286	0.485347	0.313948	0.811918
GO:0004556	alpha-amylase activity	0.0714286	0.485347	0.313948	0.808911
GO:0033854	glutamate-prephenate aminotransferase activity	0.0714286	0.485347	0.313948	0.805926
GO:0004521	endoribonuclease activity	0.0714286	0.485347	0.313948	0.802963
GO:0033853	aspartate-prephenate aminotransferase activity	0.0714286	0.485347	0.313948	0.800022
GO:0051903	S-(hydroxymethyl)glutathione dehydrogenase activity	0.0714286	0.485347	0.313948	0.797102
GO:0004096	catalase activity	0.0571429	0.486799	0.31265	0.79658
GO:0016491	oxidoreductase activity	0.0469314	0.501728	0.299532	0.818035
GO:0004842	ubiquitin-protein transferase activity	0.0471698	0.509208	0.293104	0.827234
GO:0009540	zeaxanthin epoxidase [overall] activity	0.0666667	0.509232	0.293084	0.824297
GO:0004471	malate dehydrogenase (decarboxylating) (NAD+) activity	0.0666667	0.509232	0.293084	0.821342
GO:0016773	phosphotransferase activity, alcohol group as acceptor	0.0666667	0.509232	0.293084	0.818409
GO:0043531	ADP binding	0.0466926	0.514763	0.288393	0.824354
GO:0003993	acid phosphatase activity	0.0540541	0.516574	0.286867	0.824321
GO:0008237	metallopeptidase activity	0.0540541	0.516574	0.286867	0.821408
GO:0005215	transporter activity	0.0508475	0.519031	0.284807	0.822409
GO:0016853	isomerase activity	0.0526316	0.531029	0.274882	0.838467
GO:0044212	transcription regulatory region DNA binding	0.0625	0.532014	0.274077	0.837085
GO:0004729	oxygen-dependent protoporphyrinogen oxidase activity	0.0625	0.532014	0.274077	0.834168
GO:0003724	RNA helicase activity	0.0625	0.532014	0.274077	0.831272
GO:0004540	ribonuclease activity	0.0625	0.532014	0.274077	0.828395
GO:0042578	phosphoric ester hydrolase activity	0.0625	0.532014	0.274077	0.825539
GO:0019902	phosphatase binding	0.0512821	0.545188	0.263454	0.843074
GO:0008026	ATP-dependent helicase activity	0.0512821	0.545188	0.263454	0.840186
GO:0003774	motor activity	0.0483871	0.552954	0.257311	0.849247
GO:0045543	gibberellin 2-beta-dioxygenase activity	0.0588235	0.553742	0.256692	0.847565
GO:0008107	galactoside 2-alpha-L-fucosyltransferase activity	0.0588235	0.553742	0.256692	0.844692
GO:0016831	carboxy-lyase activity	0.0588235	0.553742	0.256692	0.841838
GO:0043130	ubiquitin binding	0.0588235	0.553742	0.256692	0.839004
GO:0008964	phosphoenolpyruvate carboxylase activity	0.0588235	0.553742	0.256692	0.836188
GO:0003746	translation elongation factor activity	0.047619	0.563945	0.248763	0.848747
GO:0004383	guanylate cyclase activity	0.047619	0.563945	0.248763	0.845918
GO:0070878	primary miRNA binding	0.0555556	0.574466	0.240735	0.858837
GO:0004825	methionine-tRNA ligase activity	0.0555556	0.574466	0.240735	0.855993
GO:0004712	protein serine/threonine/tyrosine kinase activity	0.0555556	0.574466	0.240735	0.853168
GO:0003843	1,3-beta-D-glucan synthase activity	0.0555556	0.574466	0.240735	0.850362
GO:0016706	oxidoreductase activity, acting on paired donors, with incorporation or reduction of molecular oxygen, 2-oxoglutarate as one donor, and incorporation of one atom each of oxygen into both donors	0.0555556	0.574466	0.240735	0.847574
GO:0016671	oxidoreductase activity, acting on a sulfur group of donors, disulfide as acceptor	0.047619	0.585858	0.232207	0.861556
GO:0051015	actin filament binding	0.047619	0.585858	0.232207	0.85875
GO:0008483	transaminase activity	0.047619	0.585858	0.232207	0.855962
GO:0004017	adenylate kinase activity	0.0526316	0.594232	0.226044	0.865387
GO:0004069	L-aspartate	0.0526316	0.594232	0.226044	0.862595
GO:0004832	valine-tRNA ligase activity	0.0526316	0.594232	0.226044	0.859821
GO:0047746	chlorophyllase activity	0.0526316	0.594232	0.226044	0.857066
GO:0052894	norspermine	0.0526316	0.594232	0.226044	0.854327
GO:0052901	spermine	0.0526316	0.594232	0.226044	0.851607
GO:0016616	oxidoreductase activity, acting on the CH-OH group of donors, NAD or NADP as acceptor	0.0454545	0.611451	0.213639	0.873501
GO:0003854	3-beta-hydroxy-delta5-steroid dehydrogenase activity	0.0454545	0.611451	0.213639	0.870737
GO:0016208	AMP binding	0.05	0.613084	0.21248	0.870308
GO:0008375	acetylglucosaminyltransferase activity	0.05	0.613084	0.21248	0.867571
GO:0003987	acetate-CoA ligase activity	0.05	0.613084	0.21248	0.864852
GO:0030170	pyridoxal phosphate binding	0.0438596	0.613933	0.211879	0.863344
GO:0008289	lipid binding	0.043956	0.614058	0.211791	0.860829
GO:0008173	RNA methyltransferase activity	0.047619	0.631063	0.199927	0.88192
GO:0015228	coenzyme A transmembrane transporter activity	0.047619	0.631063	0.199927	0.87919
GO:0016844	strictosidine synthase activity	0.047619	0.631063	0.199927	0.876476
GO:0004694	eukaryotic translation initiation factor 2alpha kinase activity	0.047619	0.631063	0.199927	0.87378
GO:0048038	quinone binding	0.047619	0.631063	0.199927	0.871099
GO:0051724	NAD transmembrane transporter activity	0.047619	0.631063	0.199927	0.868435
GO:0008137	NADH dehydrogenase (ubiquinone) activity	0.047619	0.631063	0.199927	0.865788
GO:0015171	amino acid transmembrane transporter activity	0.047619	0.631063	0.199927	0.863156
GO:0015141	succinate transmembrane transporter activity	0.047619	0.631063	0.199927	0.860541
GO:0015026	coreceptor activity	0.0428571	0.63612	0.196461	0.864815
GO:0004674	protein serine/threonine kinase activity	0.0438931	0.64146	0.19283	0.869449
GO:0008094	DNA-dependent ATPase activity	0.0425532	0.647558	0.188722	0.875078
GO:0005216	ion channel activity	0.0454545	0.648211	0.188284	0.873338
GO:0005347	ATP transmembrane transporter activity	0.0454545	0.648211	0.188284	0.870731
GO:0004362	glutathione-disulfide reductase activity	0.0454545	0.648211	0.188284	0.868139
GO:0015189	L-lysine transmembrane transporter activity	0.0454545	0.648211	0.188284	0.865563
GO:0016207	4-coumarate-CoA ligase activity	0.0454545	0.648211	0.188284	0.863002
GO:0005290	L-histidine transmembrane transporter activity	0.0454545	0.648211	0.188284	0.860456
GO:0000064	L-ornithine transmembrane transporter activity	0.0454545	0.648211	0.188284	0.857926
GO:0015181	arginine transmembrane transporter activity	0.0454545	0.648211	0.188284	0.85541
GO:0016866	intramolecular transferase activity	0.0454545	0.648211	0.188284	0.852909
GO:0003723	RNA binding	0.0439093	0.656653	0.182664	0.861499
GO:0051537	2 iron, 2 sulfur cluster binding	0.0416667	0.65899	0.181121	0.862051
GO:0010181	FMN binding	0.0410959	0.6644	0.17757	0.866609
GO:0050203	oxalate-CoA ligase activity	0.0434783	0.664564	0.177463	0.864318
GO:0047134	protein-disulfide reductase activity	0.0434783	0.664564	0.177463	0.861827
GO:0030983	mismatched DNA binding	0.0434783	0.664564	0.177463	0.85935
GO:0016405	CoA-ligase activity	0.0434783	0.664564	0.177463	0.856888
GO:0043424	protein histidine kinase binding	0.0434783	0.664564	0.177463	0.85444
GO:0005544	calcium-dependent phospholipid binding	0.0434783	0.664564	0.177463	0.852006
GO:0016705	oxidoreductase activity, acting on paired donors, with incorporation or reduction of molecular oxygen	0.0416667	0.672417	0.172362	0.859624
GO:0004601	peroxidase activity	0.0409836	0.673689	0.171541	0.85881
GO:0000062	fatty-acyl-CoA binding	0.0416667	0.680161	0.167388	0.864612
GO:0090409	malonyl-CoA synthetase activity	0.04	0.695036	0.157993	0.881031
GO:0031956	medium-chain fatty acid-CoA ligase activity	0.04	0.695036	0.157993	0.878557
GO:0045735	nutrient reservoir activity	0.04	0.695036	0.157993	0.876096
GO:0000049	tRNA binding	0.0379747	0.716106	0.145023	0.900133
GO:0034256	chlorophyll(ide) b reductase activity	0.037037	0.72275	0.141012	0.905955
GO:0005471	ATP	0.037037	0.72275	0.141012	0.903438
GO:0004683	calmodulin-dependent protein kinase activity	0.037037	0.72275	0.141012	0.900935
GO:0031957	very long-chain fatty acid-CoA ligase activity	0.037037	0.72275	0.141012	0.898447
GO:0008168	methyltransferase activity	0.039604	0.726621	0.138692	0.90077
GO:0004373	glycogen (starch) synthase activity	0.0357143	0.735652	0.133327	0.90946
GO:0042626	ATPase activity, coupled to transmembrane movement of substances	0.0384615	0.737008	0.132528	0.908641
GO:0004143	diacylglycerol kinase activity	0.0344828	0.747957	0.126124	0.919619
GO:0010333	terpene synthase activity	0.0344828	0.747957	0.126124	0.917113
GO:0019843	rRNA binding	0.0350877	0.748911	0.12557	0.915788
GO:0051536	iron-sulfur cluster binding	0.0350877	0.748911	0.12557	0.913306
GO:0001653	peptide receptor activity	0.0357143	0.754331	0.122438	0.91743
GO:0046933	proton-transporting ATP synthase activity, rotational mechanism	0.0333333	0.75969	0.119363	0.921457
GO:0004467	long-chain fatty acid-CoA ligase activity	0.0333333	0.75969	0.119363	0.91898
GO:0030276	clathrin binding	0.0333333	0.75969	0.119363	0.916517
GO:0004316	3-oxoacyl-[acyl-carrier-protein] reductase (NADPH) activity	0.0333333	0.75969	0.119363	0.914066
GO:0003676	nucleic acid binding	0.0410256	0.770015	0.113501	0.924018
GO:0051744	3,8-divinyl protochlorophyllide a 8-vinyl reductase activity	0.0322581	0.77088	0.113013	0.922596
GO:0010857	calcium-dependent protein kinase activity	0.0333333	0.774022	0.111247	0.923899
GO:0043565	sequence-specific DNA binding	0.0379747	0.778032	0.109002	0.926229
GO:0003735	structural constituent of ribosome	0.0381679	0.781875	0.106863	0.928348
GO:0004721	phosphoprotein phosphatase activity	0.0327869	0.781894	0.106852	0.925927
GO:0004857	enzyme inhibitor activity	0.0322581	0.789525	0.102634	0.93251
GO:0031177	phosphopantetheine binding	0.030303	0.791728	0.101424	0.932663
GO:0008553	proton-exporting ATPase activity, phosphorylative mechanism	0.0294118	0.801432	0.0961335	0.94163
GO:2001070	starch binding	0.0294118	0.801432	0.0961335	0.939178
GO:0004252	serine-type endopeptidase activity	0.0360825	0.803148	0.0952047	0.938744
GO:0004519	endonuclease activity	0.03125	0.804087	0.0946969	0.937407
GO:0030145	manganese ion binding	0.0285714	0.810686	0.0911475	0.942658
GO:0005388	calcium-transporting ATPase activity	0.0285714	0.810686	0.0911475	0.940228
GO:0005096	GTPase activator activity	0.0307692	0.811029	0.0909639	0.938208
GO:0005516	calmodulin binding	0.0342466	0.814363	0.0891822	0.939649
GO:0004386	helicase activity	0.0340136	0.818993	0.0867201	0.942575
GO:0003978	UDP-glucose 4-epimerase activity	0.0277778	0.81951	0.0864457	0.940764
GO:0030247	polysaccharide binding	0.0351759	0.823645	0.0842599	0.943105
GO:0019829	cation-transporting ATPase activity	0.027027	0.827925	0.082009	0.9456
GO:0016307	phosphatidylinositol phosphate kinase activity	0.027027	0.827925	0.082009	0.943206
GO:0003729	mRNA binding	0.036	0.828012	0.0819633	0.940923
GO:0004525	ribonuclease III activity	0.0263158	0.835949	0.0778201	0.94755
GO:0004177	aminopeptidase activity	0.0263158	0.835949	0.0778201	0.945169
GO:0043022	ribosome binding	0.0289855	0.836655	0.0774536	0.943596
GO:0005102	signaling receptor binding	0.0285714	0.842553	0.0744027	0.947872
GO:0043141	ATP-dependent 5'-3' DNA helicase activity	0.025641	0.843601	0.073863	0.946684
GO:0008143	poly(A) binding	0.025	0.850897	0.070123	0.952497
GO:0008047	enzyme activator activity	0.025	0.850897	0.070123	0.950133
GO:0003682	chromatin binding	0.0331492	0.8521	0.0695094	0.949121
GO:0004553	hydrolase activity, hydrolyzing O-glycosyl compounds	0.0343348	0.854776	0.0681479	0.949751
GO:0005506	iron ion binding	0.0355987	0.857886	0.0665705	0.950859
GO:0000166	nucleotide binding	0.0273973	0.85911	0.0659512	0.949876
GO:0003779	actin binding	0.0307692	0.860027	0.0654877	0.94856
GO:0020037	heme binding	0.0362117	0.860246	0.0653776	0.94648
GO:0003951	NAD+ kinase activity	0.0238095	0.864488	0.0632408	0.948829
GO:0031072	heat shock protein binding	0.0238095	0.864488	0.0632408	0.94652
GO:0004722	protein serine/threonine phosphatase activity	0.0266667	0.869251	0.060855	0.949424
GO:0003690	double-stranded DNA binding	0.0283019	0.875992	0.0575	0.95447
GO:0008081	phosphoric diester hydrolase activity	0.0227273	0.876846	0.0570767	0.953093
GO:0003727	single-stranded RNA binding	0.0227273	0.876846	0.0570767	0.950797
GO:0003700	DNA-binding transcription factor activity	0.0329218	0.88407	0.0535134	0.956326
GO:0004497	monooxygenase activity	0.0304878	0.884394	0.0533542	0.954382
GO:0004713	protein tyrosine kinase activity	0.0291971	0.88599	0.052571	0.953817
GO:0003777	microtubule motor activity	0.030303	0.887522	0.0518208	0.953186
GO:0016702	oxidoreductase activity, acting on single donors with incorporation of molecular oxygen, incorporation of two atoms of oxygen	0.0217391	0.888081	0.0515474	0.951515
GO:0016787	hydrolase activity	0.0345821	0.890479	0.0503764	0.951818
GO:0004222	metalloendopeptidase activity	0.0272727	0.891264	0.0499937	0.9504
GO:0004672	protein kinase activity	0.0396518	0.891508	0.049875	0.948412
GO:0046872	metal ion binding	0.0398959	0.897887	0.0467782	0.952946
GO:0043621	protein self-association	0.0243902	0.899697	0.0459035	0.952621
GO:0004185	serine-type carboxypeptidase activity	0.0204082	0.903049	0.0442887	0.953925
GO:0019904	protein domain specific binding	0.02	0.907581	0.0421145	0.956467
GO:0005525	GTP binding	0.0319149	0.914296	0.038913	0.961293
GO:0000339	RNA cap binding	0.0178571	0.930671	0.0312036	0.976229
GO:0003887	DNA-directed DNA polymerase activity	0.0178571	0.930671	0.0312036	0.973958
GO:0005509	calcium ion binding	0.0340426	0.930688	0.0311957	0.971717
GO:0005524	ATP binding	0.0420432	0.938285	0.0276653	0.97738
GO:0042803	protein homodimerization activity	0.025	0.944108	0.0249782	0.981175
GO:0008017	microtubule binding	0.03	0.944296	0.024892	0.979108
GO:0051539	4 iron, 4 sulfur cluster binding	0.015873	0.950449	0.0220713	0.983223
GO:0005198	structural molecule activity	0.019802	0.952332	0.0212114	0.982912
GO:0030619	U1 snRNA binding	0.0151515	0.957098	0.0190436	0.98557
GO:0009055	electron transfer activity	0.0217391	0.958723	0.018307	0.984989
GO:0003697	single-stranded DNA binding	0.0183486	0.965461	0.0152653	0.989652
GO:0016887	ATPase activity	0.0273973	0.966207	0.0149298	0.988166
GO:0003755	peptidyl-prolyl cis-trans isomerase activity	0.0208333	0.966779	0.0146729	0.986509
GO:0003743	translation initiation factor activity	0.0241546	0.967546	0.0143282	0.985059
GO:0005199	structural constituent of cell wall	0.0133333	0.97217	0.0122576	0.987532
GO:0003924	GTPase activity	0.0229358	0.977158	0.0100351	0.990363
GO:0005507	copper ion binding	0.0186335	0.982315	0.00774905	0.993353
GO:0061630	ubiquitin protein ligase activity	0.0114943	0.984393	0.00683137	0.993222
GO:0030246	carbohydrate binding	0.0226415	0.986532	0.00588867	0.993153
GO:0000287	magnesium ion binding	0.0186916	0.991274	0.00380648	0.995699
GO:0042802	identical protein binding	0.0200803	0.991904	0.00353047	0.994113
GO:0051082	unfolded protein binding	0.00613497	0.999613	0.000167924	0.999613
